# Supplementary material for: Re-analysis of public genetic data reveals a rare X-chromosomal variant associated with type 2 diabetes
Source: Nat Commun. 2018 Jan 22;9:321. doi: 10.1038/s41467-017-02380-9 (PMC5778074; doi:10.1038/s41467-017-02380-9)
Supplement: Supplementary file 4 — Supplementary Data 1 [file 41467_2017_2380_MOESM4_ESM.xlsx]

## Sheet: Suppl Data1
Supplementary Data 1. Description of T2D cohorts included in the meta-analysis.
Study ID	Study		Ethnic group (country of origin)	Case-control status	Sample size	QCed Sample characteristics			Genotyping array
					(males/females)	Sample size	Co-variates	Individuals without missings in co-variates (cases/controls)
						(males/females)
dbGaP phs000237.v1.p1	NuGENE NORTHWESTERN		European	Cases	556 (306/250)	527 (292/235)	BMI1, sex, PC21:7	1127 (527/600)	Illumina Human1M-Duov3_B
			(USA)	Controls	614 (270/344)	601 (264/337)
dbGaP phs000100.v4.p1	FUSION		European	Cases	919 (532/387)	901 (526/375)	BMI, age, sex, PC1:7	1624 (854/770)	Illumina HumanHap300v1.1
			(Finland)	Controls	787 (412/375)	772 (402/370)
dbGaP phs000091.v2.p1	GENEVA NHS/HPFS		European	Cases	2680 (1164/1516)	2614 (1130/1484)	BMI, age, sex, PC1:7	5663 (2610/3053)	Affymetrix AFFY_6.0
			(USA)	Controls	3148 (1338/1810)	3061 (1299/1762)
EGAS00000000005 (EGAD00000000001 + EGAD00000000002 + EGAD00000000009)	WTCCC		European (UK)	Cases	1999 (1162/837)	1894 (1097/797)	sex, PC1:7	4811 (1894/2917)	Affymetrix 500K
				Controls	2999 (1470/1529)	2917 (1432/1485)
dbGaP phs000674.v1.p1	GERA		European	Cases	7703 (4124/3579)	6995 (3741/3254)	BMI_CAT, BIRTH YEAR (categorical), sex, PC1:7	53716 (6842/46874)	Affymetrix Axiom_KP_UCSF_EUR
			(USA)	Controls	54578 (20818/33760)	49845 (19073/30772)
				TOTAL	75983 (31596/44387)	70127 (29256/40871)		66941 (12727/54214)
BMI: Body Mass Index
PC1-7: Principal Components used to adjust for population stratification.
BMI_CAT: In the GERA the BMI was presented as a categorical variable defined by 5 different BMI intervals.
BIRTH_YEAR_CAT: In the GERA the age was presented as a categorical variable defined by 14 different birth year intervals.
