# Supplementary material for: Re-analysis of public genetic data reveals a rare X-chromosomal variant associated with type 2 diabetes
Source: Nat Commun. 2018 Jan 22;9:321. doi: 10.1038/s41467-017-02380-9 (PMC5778074; doi:10.1038/s41467-017-02380-9)
Supplement: Supplementary file 5 — Supplementary Data 2 [file 41467_2017_2380_MOESM5_ESM.xlsx]

## Sheet: Suppl Data2
Supplementary Data 2. Tissue enrichment of genes at Type II Diabetes associated loci (P-value<1e-05, FDR<=0.20)
MeSH term	Name	MeSH first level term	MeSH second level term	Nominal P value	FDR
A03.734	Pancreas	Digestive System	Pancreas	0.000778	<= 0.05
A05.360.319.679.690	Myometrium	Urogenital System	Genitalia	0.00383	<= 0.20
A03.556.875.500	Esophagus	Digestive System	Gastrointestinal Tract	0.00506	<= 0.20
A07.541	Heart	Cardiovascular System	Heart	0.00965	<= 0.20
A07.541.560	Heart Ventricles	Cardiovascular System	Heart	0.00985	<= 0.20
A03.556.249.249.209	Cecum	Digestive System	Gastrointestinal Tract	0.01	<= 0.20
A10.165.114	Adipose Tissue	Tissues	Connective Tissue	0.02	<= 0.20
A03.556.124.526.767	Rectum	Digestive System	Gastrointestinal Tract	0.02	<= 0.20
A07.541.358	Heart Atria	Cardiovascular System	Heart	0.02	<= 0.20
A10.165.114.830.750	Subcutaneous Fat	Tissues	Connective Tissue	0.02	<= 0.20
A10.165.114.830	Adipose Tissue White	Tissues	Connective Tissue	0.02	<= 0.20
A03.556.249.249.356.668	Colon Sigmoid	Digestive System	Gastrointestinal Tract	0.02	<= 0.20
A06.407.071.140	Adrenal Cortex	Endocrine System	Endocrine Glands	0.02	<= 0.20
A06.407.071	Adrenal Glands	Endocrine System	Endocrine Glands	0.02	<= 0.20
A07.231.114	Arteries	Cardiovascular System	Blood Vessels	0.02	<= 0.20
A03.556.249	Lower Gastrointestinal Tract	Digestive System	Gastrointestinal Tract	0.03	<= 0.20
A03.556.249.249	Intestine Large	Digestive System	Gastrointestinal Tract	0.03	<= 0.20
A07.541.358.100	Atrial Appendage	Cardiovascular System	Heart	0.03	<= 0.20
A05.360.444.492	Penis	Urogenital System	Genitalia	0.03	<= 0.20
A03.556.875	Upper Gastrointestinal Tract	Digestive System	Gastrointestinal Tract	0.03	<= 0.20
A03.556.249.249.356	Colon	Digestive System	Gastrointestinal Tract	0.03	<= 0.20
A10.165.114.830.500	Abdominal Fat	Tissues	Connective Tissue	0.03	<= 0.20
A10.165.114.830.500.750	Subcutaneous Fat Abdominal	Tissues	Connective Tissue	0.03	<= 0.20
