# Supplementary material for: Re-analysis of public genetic data reveals a rare X-chromosomal variant associated with type 2 diabetes
Source: Nat Commun. 2018 Jan 22;9:321. doi: 10.1038/s41467-017-02380-9 (PMC5778074; doi:10.1038/s41467-017-02380-9)
Supplement: Supplementary file 6 — Supplementary Data 3 [file 41467_2017_2380_MOESM6_ESM.xlsx]

## Sheet: Suppl Data3
Supplementary Data 3. Gene set enrichment of genes at Type II Diabetes associated loci (P-value<1e-05, FDR<=0.05). The results are organized as clusters of pathways according to their similarity. The top 10 genes driving the enrichment and their z-scores are also shown.
Original gene set ID	Original gene set description	Nominal P value	False discovery rate	Cluster ID	Reconstituted gene set Z score gene 1	Reconstituted gene set Z score gene 2	Reconstituted gene set Z score gene 3	Reconstituted gene set Z score gene 4	Reconstituted gene set Z score gene 5	Reconstituted gene set Z score gene 6	Reconstituted gene set Z score gene 7	Reconstituted gene set Z score gene 8	Reconstituted gene set Z score gene 9	Reconstituted gene set Z score gene 10
GO:0071375	cellular response to peptide hormone stimulus	1.47e-10	<= 0.05	1	PPP2R5A (3,3)	EIF5A2 (3,1)	ENSG00000230461 (2,9)	INSR (2,8)	GIPR (2,8)	CTRB2 (2,3)	PROX1 (2,1)	EIF4EBP2 (2,1)	CNTNAP5 (2,1)	SLC30A8 (2,1)
GO:0032868	response to insulin stimulus	3.97e-08	<= 0.05	1	PPP2R5A (3,1)	EIF4EBP2 (2,8)	EIF5A2 (2,8)	TIMP4 (2,8)	ENSG00000230461 (2,7)	MTNR1B (2,3)	PROX1 (2,3)	KCNJ11 (2,2)	GIPR (2,1)	AP3S2 (2,1)
GO:0032869	cellular response to insulin stimulus	4.95e-08	<= 0.05	1	EIF5A2 (3,3)	EIF4EBP2 (3,2)	GIPR (3,0)	PPP2R5A (2,9)	ENSG00000230461 (2,8)	AP3S2 (2,3)	TIMP4 (2,2)	TBC1D1 (2,2)	PROX1 (2,2)	WFS1 (2,2)
GO:0043434	response to peptide hormone stimulus	8.04e-08	<= 0.05	1	CTRB2 (4,2)	SLC30A8 (3,3)	PPP2R5A (3,3)	GIPR (2,8)	TIMP4 (2,6)	NR5A2 (2,3)	ENSG00000230461 (2,3)	MTNR1B (2,3)	INSR (2,2)	ENSG00000246985 (2,2)
GO:0032870	cellular response to hormone stimulus	3.57e-07	<= 0.05	1	EIF5A2 (3,0)	PPP2R5A (2,8)	INSR (2,8)	ENSG00000230461 (2,8)	CTRB2 (2,7)	GIPR (2,4)	MTNR1B (2,3)	PROX1 (2,3)	EIF4EBP2 (2,2)	ADAMTS9-AS2 (2,2)
GO:0071495	cellular response to endogenous stimulus	1.38e-06	<= 0.05	1	PPP2R5A (2,8)	CTRB2 (2,6)	INSR (2,5)	EIF5A2 (2,5)	ENSG00000230461 (2,5)	EIF4EBP2 (2,4)	PROX1 (2,4)	MTNR1B (2,3)	VEGFA (2,3)	ENSG00000228536 (2,1)
GO:0008286	insulin receptor signaling pathway	6.25e-05	<= 0.05	1	EIF5A2 (3,5)	GIPR (2,9)	ENSG00000230461 (2,8)	EIF4EBP2 (2,6)	AP3S2 (2,5)	PPP2R5A (2,4)	TBC1D1 (2,4)	TAF4 (2,0)	PROX1 (1,9)	MTNR1B (1,8)
GO:0045860	positive regulation of protein kinase activity	2.03e-06	<= 0.05	2	AGPAT6 (2,2)	ENSG00000253510 (2,1)	INPP4B (2,0)	EIF5A2 (2,0)	SOCS2 (1,9)	ITGB6 (1,9)	PPP2R5A (1,8)	RAI1 (1,7)	CD9 (1,7)	ENSG00000234336 (1,7)
GO:0051347	positive regulation of transferase activity	2.95e-06	<= 0.05	2	AGPAT6 (2,4)	ITGB6 (2,2)	BMP8A (2,1)	SOCS2 (2,1)	INPP4B (2,0)	EIF5A2 (2,0)	PPP2R5A (1,9)	INSR (1,9)	RAI1 (1,8)	ENSG00000234336 (1,7)
GO:0033674	positive regulation of kinase activity	6.11e-06	<= 0.05	2	AGPAT6 (2,3)	ITGB6 (2,1)	INPP4B (2,1)	SOCS2 (2,0)	PPP2R5A (1,9)	EIF5A2 (1,9)	INSR (1,8)	BMP8A (1,8)	ENSG00000234336 (1,7)	RAI1 (1,6)
GO:0000165	MAPK cascade	7.09e-05	<= 0.05	2	PPP2R5A (2,4)	EMR3 (2,4)	MAP3K1 (2,4)	ITGB6 (2,0)	BCAR1 (1,9)	INSR (1,9)	SPRY2 (1,9)	RBMS1 (1,9)	RAI1 (1,8)	KLHDC5 (1,8)
ENSG00000134308	YWHAQ PPI subnetwork	4.21e-06	<= 0.05	3	CMIP (2,6)	RBPMS (2,5)	MACF1 (2,4)	KIAA0754 (2,3)	TAF4 (2,2)	CD9 (2,1)	BCAR1 (1,9)	GIPR (1,8)	AP3S2 (1,8)	IDE (1,7)
ENSG00000165699	TSC1 PPI subnetwork	3.87e-05	<= 0.05	3	IGF2BP2 (2,5)	MACF1 (2,3)	HMGA2 (2,2)	INSR (2,2)	BCAR1 (2,0)	ATP10D (1,9)	SNF8 (1,9)	TAF4 (1,8)	ARL15 (1,8)	EIF5A2 (1,7)
ENSG00000108953	YWHAE PPI subnetwork	4.24e-05	<= 0.05	3	SPRY2 (2,6)	HMGA2 (2,2)	ZFP36L2 (2,2)	CMIP (2,1)	IGF2BP2 (2,0)	PAM (1,9)	TCF7L2 (1,9)	CD9 (1,8)	CCND2 (1,6)	EML2 (1,6)
ENSG00000103197	TSC2 PPI subnetwork	7.94e-05	<= 0.05	3	ARL15 (2,7)	CDKN2B (2,4)	ITGB6 (2,2)	C5orf30 (2,2)	INSR (2,2)	IGF2BP2 (2,1)	KCNJ11 (2,1)	MACF1 (1,9)	CMIP (1,8)	NIPSNAP3B (1,8)
ENSG00000166913	YWHAB PPI subnetwork	0.000116	<= 0.05	3	TAF4 (2,6)	MACF1 (2,4)	PPARG (2,2)	KIAA0754 (2,2)	EIF4EBP2 (2,1)	ZFP36L2 (2,1)	MIR17HG (2,0)	RBPMS (1,9)	KLHDC5 (1,8)	CD9 (1,8)
ENSG00000082701	GSK3B PPI subnetwork	0.000191	<= 0.05	3	ZFP36L2 (2,5)	CD9 (2,5)	JAZF1 (2,4)	TBC1D1 (2,4)	SPRY2 (2,3)	MIR17HG (2,3)	FBXW7 (2,2)	RAI1 (2,0)	IGF2BP2 (1,9)	ZMIZ1 (1,9)
MP:0011100	complete preweaning lethality	7.36e-06	<= 0.05	4	PROX1 (3,0)	VEGFA (3,0)	ENSG00000230461 (2,5)	CDKAL1 (2,4)	SPHKAP (2,3)	BMP4 (2,3)	TCF7L2 (2,2)	MAP3K1 (2,2)	NR5A2 (2,2)	ABCA1 (2,0)
MP:0001722	pale yolk sac	2.11e-05	<= 0.05	4	HHEX (4,0)	ZFP36L2 (3,8)	CMIP (3,1)	RAI1 (3,1)	ZMIZ1 (3,1)	TAF4 (2,8)	SOCS2 (2,6)	VEGFA (2,6)	ITGA1 (2,5)	INSR (2,4)
MP:0000295	trabecula carnea hypoplasia	2.18e-05	<= 0.05	4	TCF7L2 (3,1)	EIF4EBP2 (2,9)	TAF4 (2,9)	VEGFA (2,6)	CORIN (2,5)	NFIB (2,3)	RBPMS (2,3)	HHEX (2,3)	ZFP36L2 (2,1)	GIPR (2,0)
MP:0011098	complete embryonic lethality during organogenesis	2.85e-05	<= 0.05	4	VEGFA (3,2)	RBPMS (3,2)	RBMS1 (3,0)	RAI1 (3,0)	HMGA2 (2,8)	TAF4 (2,7)	ZFP36L2 (2,7)	ZMIZ1 (2,7)	ITGA1 (2,6)	TCF7L2 (2,5)
MP:0005312	pericardial effusion	3.01e-05	<= 0.05	4	CORIN (4,1)	RBPMS (3,4)	MACF1 (3,3)	SPHKAP (2,9)	ADCY5 (2,6)	INSR (2,5)	ENSG00000250303 (2,4)	PAM (2,2)	TAF4 (2,1)	ZMIZ1 (2,1)
GO:0001701	in utero embryonic development	5.69e-05	<= 0.05	4	CALCOCO2 (2,8)	ENSG00000254109 (2,7)	BCAR1 (2,6)	RAI1 (2,4)	TAF4 (2,3)	BMP4 (2,2)	NR5A2 (1,8)	ZMIZ1 (1,7)	GPCPD1 (1,7)	ENSG00000258636 (1,6)
MP:0011101	partial prenatal lethality	8.35e-05	<= 0.05	4	MACF1 (2,6)	BMP4 (2,3)	HMGA2 (2,3)	ITGA1 (2,2)	TAF4 (2,1)	SPRY2 (2,1)	TCF7L2 (2,1)	RBMS1 (2,0)	ZMIZ1 (1,9)	EIF4EBP2 (1,8)
MP:0001651	necrosis	0.000124	<= 0.05	4	HHEX (4,0)	RBMS1 (3,1)	ENSG00000199488 (3,0)	SOCS2 (2,9)	PPP2R5A (2,7)	ITGA1 (2,5)	SLC2A2 (2,4)	VEGFA (2,2)	ARL15 (2,1)	BCL11A (2,1)
MP:0004076	abnormal vitelline vascular remodeling	0.00013	<= 0.05	4	RBMS1 (3,0)	VEGFA (2,7)	ITGA1 (2,6)	CORIN (2,4)	INSR (2,3)	MACF1 (2,2)	MAP3K1 (2,1)	AGPAT6 (1,7)	MIR17HG (1,7)	RBPMS (1,7)
MP:0004255	abnormal spongiotrophoblast layer morphology	0.00013	<= 0.05	4	EMR3 (2,7)	VEGFA (2,6)	MAP3K1 (2,6)	BMP4 (2,5)	CCND2 (2,5)	IGF2BP2 (2,5)	STARD10 (2,2)	PPARG (2,1)	BCAR1 (2,0)	RBMS1 (2,0)
MP:0004787	abnormal dorsal aorta morphology	0.000176	<= 0.05	4	HHEX (3,6)	ITGA1 (3,3)	VEGFA (2,8)	SOCS2 (2,8)	RBMS1 (2,5)	HMGA2 (2,4)	MIR17HG (2,2)	ZFP36L2 (2,2)	INSR (2,2)	ZMIZ1 (2,0)
MP:0001698	decreased embryo size	0.000211	<= 0.05	4	TAF4 (3,8)	RBMS1 (2,8)	IGF2BP2 (2,6)	RBPMS (2,5)	INSR (2,3)	VEGFA (2,2)	BMP4 (2,2)	ABCA1 (2,2)	TCF7L2 (2,1)	HMGA2 (2,0)
MP:0003984	embryonic growth retardation	0.000241	<= 0.05	4	RBPMS (3,7)	VEGFA (3,0)	EIF4EBP2 (2,7)	TCF7L2 (2,7)	ZMIZ1 (2,4)	HMGA2 (2,3)	SPRY2 (2,3)	ITGA1 (2,3)	TAF4 (2,1)	RBMS1 (2,1)
MP:0008803	abnormal placental labyrinth vasculature morphology	0.000318	<= 0.05	4	BMP4 (2,9)	VEGFA (2,7)	EIF4EBP2 (2,6)	RBPMS (2,6)	TAF4 (2,5)	CD9 (2,4)	TCF7L2 (2,2)	ZFP36L2 (2,1)	CCND2 (2,1)	CALCOCO2 (2,0)
MP:0002652	thin myocardium	0.000352	<= 0.05	4	NFIB (3,0)	GIPR (2,8)	RBPMS (2,5)	MACF1 (2,4)	RAI1 (2,3)	TAF4 (2,2)	BCAR1 (2,1)	EIF4EBP2 (2,1)	IGF2BP2 (2,1)	ZMIZ1 (2,0)
ENSG00000138685	FGF2 PPI subnetwork	0.000417	<= 0.05	4	IL18 (3,8)	IGF2BP2 (3,2)	ABCA1 (2,9)	SPRY2 (2,8)	HMGA2 (2,6)	VEGFA (2,6)	CDKN2B (2,2)	PPARG (1,9)	ADAMTS9-AS2 (1,8)	ENSG00000228536 (1,8)
ENSG00000166908	PIP4K2C PPI subnetwork	0.000489	<= 0.05	4	KIAA0754 (3,0)	EML2 (2,4)	CMIP (2,1)	BCAR1 (1,9)	HHEX (1,9)	INSR (1,9)	SOCS2 (1,8)	PPIP5K2 (1,8)	TBC1D1 (1,8)	PLSCR1 (1,7)
MP:0003229	abnormal vitelline vasculature morphology	0.000514	<= 0.05	4	VEGFA (4,7)	ITGA1 (3,1)	ZFP36L2 (2,9)	ZMIZ1 (2,7)	ABCA1 (2,6)	HMGA2 (2,5)	RBMS1 (2,5)	TCF7L2 (2,3)	BCAR1 (2,2)	INSR (2,2)
ENSG00000100030	MAPK1 PPI subnetwork	9.4e-06	<= 0.05	5	ZFP36L2 (3,8)	SPRY2 (3,0)	RBMS1 (3,0)	MAP3K1 (2,9)	ZMIZ1 (2,5)	CD9 (2,5)	SRGAP2 (2,4)	FBXW7 (2,2)	KCNJ11 (1,9)	PPP2R5A (1,9)
ENSG00000102882	MAPK3 PPI subnetwork	6.32e-05	<= 0.05	5	ZFP36L2 (3,3)	ZMIZ1 (3,1)	SPRY2 (2,6)	CD9 (2,5)	RBMS1 (2,4)	VEGFA (2,4)	MAP3K1 (2,3)	ADCY5 (2,3)	DGKB (2,2)	KCNJ11 (2,1)
ENSG00000166501	PRKCB PPI subnetwork	0.000149	<= 0.05	5	KCNJ11 (3,3)	DGKB (2,9)	SPHKAP (2,7)	SYN2 (2,5)	RBMS1 (2,4)	MACF1 (2,2)	ADCY5 (2,2)	ENSG00000250303 (2,2)	FBXW7 (2,2)	PPP2R2C (2,2)
ENSG00000169032	MAP2K1 PPI subnetwork	0.000566	<= 0.05	5	SPHKAP (2,8)	DGKB (2,7)	VEGFA (2,7)	SYN2 (2,2)	PPP2R2C (2,1)	C5orf30 (2,1)	ENSG00000250682 (2,0)	SPRY2 (1,9)	FBXW7 (1,9)	ENSG00000228536 (1,8)
REACTOME_SIGNALING_BY_SCF:KIT	REACTOME_SIGNALING_BY_SCF:KIT	9.48e-06	<= 0.05	6	ARAP1 (2,6)	SOCS2 (2,5)	PPP2R5A (2,3)	CCND2 (2,3)	FCHSD2 (2,2)	ARL15 (2,2)	ZFP36L2 (2,2)	TCF7L2 (1,9)	EIF4EBP2 (1,8)	CMIP (1,7)
KEGG_PROSTATE_CANCER	KEGG_PROSTATE_CANCER	9.52e-06	<= 0.05	6	MAP3K1 (3,2)	EIF4EBP2 (2,7)	ENSG00000246985 (2,3)	NFIB (2,3)	ZFP36L2 (2,2)	INSR (2,1)	SOCS2 (2,1)	SPRY2 (2,1)	ADAMTS9-AS2 (2,0)	STARD10 (1,9)
REACTOME_DOWNSTREAM_SIGNALING_OF_ACTIVATED_FGFR	REACTOME_DOWNSTREAM_SIGNALING_OF_ACTIVATED_FGFR	0.000103	<= 0.05	6	PPP2R5A (2,9)	EIF5A2 (2,6)	DGKB (2,6)	CDKN2B (2,5)	TAF4 (2,2)	ADAMTS9-AS2 (2,2)	EIF4EBP2 (2,1)	PPP2R2C (2,0)	FBXW7 (2,0)	SPRY2 (1,9)
REACTOME_SIGNALLING_BY_NGF	REACTOME_SIGNALLING_BY_NGF	0.000125	<= 0.05	6	ARAP1 (3,2)	PPP2R5A (2,6)	SRGAP2 (2,3)	FCHSD2 (2,2)	CMIP (2,2)	ZFP36L2 (2,2)	ARL15 (2,0)	PPP2R2C (2,0)	ZMIZ1 (1,8)	SYN2 (1,8)
REACTOME_SIGNALING_BY_FGFR	REACTOME_SIGNALING_BY_FGFR	0.000135	<= 0.05	6	PPP2R5A (2,9)	EIF4EBP2 (2,5)	CDKN2B (2,4)	SPRY2 (2,3)	DGKB (2,3)	TAF4 (2,3)	ADAMTS9-AS2 (2,2)	ZFP36L2 (2,1)	FBXW7 (1,8)	PPP2R2C (1,8)
KEGG_CHRONIC_MYELOID_LEUKEMIA	KEGG_CHRONIC_MYELOID_LEUKEMIA	0.000237	<= 0.05	6	CDKN2B (4,1)	MAP3K1 (3,2)	ZFP36L2 (3,2)	CCND2 (3,0)	SOCS2 (2,7)	FCHSD2 (2,6)	AGPAT6 (2,6)	NFIB (2,5)	ENSG00000246985 (2,4)	STARD10 (2,2)
GO:0019902	phosphatase binding	0.000258	<= 0.05	6	STARD10 (3,2)	PPP2R2C (2,4)	CALCOCO2 (2,4)	NFIB (2,4)	ADCY5 (2,4)	ENSG00000258636 (2,1)	WFS1 (1,9)	ARL15 (1,9)	UBE2Z (1,8)	SREBF1 (1,7)
KEGG_INSULIN_SIGNALING_PATHWAY	KEGG_INSULIN_SIGNALING_PATHWAY	0.00033	<= 0.05	6	KCNJ11 (4,1)	PPP2R5A (4,0)	SLC30A8 (3,5)	NIPSNAP3B (3,4)	VEGFA (3,4)	EIF4EBP2 (3,2)	GIPR (3,2)	SREBF1 (3,0)	TIMP4 (2,5)	LRRC20 (2,4)
REACTOME_NGF_SIGNALLING_VIA_TRKA_FROM_THE_PLASMA_MEMBRANE	REACTOME_NGF_SIGNALLING_VIA_TRKA_FROM_THE_PLASMA_MEMBRANE	0.000395	<= 0.05	6	PPP2R5A (3,0)	ARL15 (2,5)	ARAP1 (2,3)	SPRY2 (2,1)	DGKB (1,9)	CMIP (1,9)	CCND2 (1,9)	ZFP36L2 (1,9)	ZMIZ1 (1,7)	ADAMTS9-AS2 (1,7)
REACTOME_DOWNSTREAM_SIGNAL_TRANSDUCTION	REACTOME_DOWNSTREAM_SIGNAL_TRANSDUCTION	0.000506	<= 0.05	6	PPP2R5A (3,2)	ZFP36L2 (2,9)	ADAMTS9-AS2 (2,5)	ARL15 (2,4)	DGKB (2,3)	FCHSD2 (2,3)	NFIB (2,1)	ARAP1 (2,1)	STARD10 (2,1)	ZMIZ1 (2,0)
REACTOME_AMYLOIDS	REACTOME_AMYLOIDS	9.86e-06	<= 0.05	7	CTRB2 (4,6)	SLC30A8 (4,6)	ABCC8 (4,2)	SLC2A2 (3,1)	HHEX (3,1)	CD9 (2,3)	GIP (2,2)	CORIN (2,2)	KCNJ11 (2,0)	NR5A2 (2,0)
MP:0001219	thick epidermis	0.000169	<= 0.05	7	ITGB6 (3,1)	IDE (2,4)	STARD10 (2,2)	ENSG00000246985 (2,2)	CORIN (2,2)	ZFP36L2 (2,2)	KLHDC5 (2,0)	C15orf38 (1,8)	PPARG (1,8)	RBMS1 (1,8)
REACTOME_APOPTOTIC_EXECUTION__PHASE	REACTOME_APOPTOTIC_EXECUTION__PHASE	0.000219	<= 0.05	7	CD9 (2,9)	CALCOCO2 (2,4)	MAP3K1 (2,4)	C5orf30 (2,3)	IGF2BP2 (2,3)	MACF1 (1,9)	ENSG00000258636 (1,6)	HMGA2 (1,5)	PTS (1,5)	ENSG00000250682 (1,5)
GO:0006917	induction of apoptosis	1.67e-05	<= 0.05	8	C10orf35 (2,4)	ATG16L2 (1,9)	ENSG00000250303 (1,8)	EML2 (1,7)	JAZF1 (1,7)	TBC1D1 (1,6)	FCHSD2 (1,6)	CCND2 (1,5)	CDKN2B (1,5)	BMP8A (1,5)
GO:0012502	induction of programmed cell death	2.07e-05	<= 0.05	8	C10orf35 (2,4)	ATG16L2 (1,9)	ENSG00000250303 (1,9)	EML2 (1,7)	JAZF1 (1,7)	CCND2 (1,7)	TBC1D1 (1,6)	FCHSD2 (1,6)	SRGAP2 (1,5)	BMP8A (1,5)
ENSG00000197122	SRC PPI subnetwork	3.79e-05	<= 0.05	9	RAI1 (2,6)	ZFP36L2 (2,5)	CMIP (2,4)	SPRY2 (2,4)	RBMS1 (2,4)	ZMIZ1 (2,3)	CCND2 (2,3)	TCF7L2 (2,1)	NFIB (2,1)	PAM (2,0)
ENSG00000186716	BCR PPI subnetwork	4.44e-05	<= 0.05	9	KLHDC5 (2,2)	ZFP36L2 (2,1)	SOCS2 (2,1)	TBC1D1 (1,9)	UBE2Z (1,9)	WFS1 (1,7)	ENSG00000254109 (1,7)	FCHSD2 (1,6)	ARAP1 (1,6)	ZMIZ1 (1,6)
ENSG00000171105	INSR PPI subnetwork	6.24e-05	<= 0.05	9	PPARG (4,3)	ENSG00000246985 (4,0)	ARL15 (3,3)	TBC1D1 (2,7)	NR5A2 (2,5)	CCND2 (2,4)	HMGA2 (2,2)	TIMP4 (2,2)	UBE2Z (2,2)	TAF4 (2,1)
GO:0004713	protein tyrosine kinase activity	9.97e-05	<= 0.05	9	FCHSD2 (2,3)	ARAP1 (2,3)	MACF1 (2,2)	TAF4 (2,1)	FBXW7 (2,1)	BCL11A (2,0)	ARL15 (2,0)	RAI1 (2,0)	IGF2BP2 (2,0)	SPRY2 (1,9)
ENSG00000050820	BCAR1 PPI subnetwork	0.00031	<= 0.05	9	WFS1 (3,1)	FCHSD2 (3,0)	MACF1 (2,9)	TBC1D1 (2,9)	FBXW7 (2,9)	ZMIZ1 (2,5)	EML2 (2,3)	ARAP1 (2,0)	TCF7L2 (1,9)	BCAR1 (1,8)
ENSG00000090020	SLC9A1 PPI subnetwork	0.000316	<= 0.05	9	PPP2R5A (3,2)	CCND2 (2,5)	HHEX (2,4)	EML2 (2,2)	ITGB6 (2,1)	EIF4EBP2 (1,9)	CMIP (1,8)	TAF4 (1,8)	EMR3 (1,7)	FBXW7 (1,6)
ENSG00000176105	YES1 PPI subnetwork	0.000464	<= 0.05	9	NFIB (3,3)	VEGFA (3,1)	TCF7L2 (2,9)	CTRB2 (2,9)	PPIP5K2 (2,5)	KIAA0754 (2,4)	BCAR1 (2,4)	ITGA1 (2,3)	ITGB6 (2,1)	IL18 (2,1)
GO:0019897	extrinsic to plasma membrane	0.000548	<= 0.05	9	CD9 (4,4)	STARD10 (3,0)	PAM (2,8)	PPARG (2,7)	PPP2R2C (2,6)	RBMS1 (2,6)	SMCR5 (2,4)	TCF7L2 (2,0)	HHEX (2,0)	MAP3K1 (1,9)
MP:0002078	abnormal glucose homeostasis	3.88e-05	<= 0.05	10	TIMP4 (6,0)	PPARG (5,2)	SLC30A8 (4,4)	CTRB2 (4,1)	NIPSNAP3B (3,8)	PPP2R5A (3,3)	EIF4EBP2 (3,0)	ABCC8 (2,9)	SYN2 (2,3)	CDKN2B (2,3)
MP:0000187	abnormal triglyceride level	6.06e-05	<= 0.05	10	ENSG00000199488 (3,9)	TIMP4 (3,8)	GIP (3,8)	SLC2A2 (3,7)	PPARG (3,0)	MTNR1B (2,7)	SREBF1 (2,5)	ABCA1 (2,3)	NFIB (2,3)	NKX6-3 (2,1)
MP:0001783	decreased white adipose tissue amount	9.38e-05	<= 0.05	10	TIMP4 (5,3)	CTRB2 (4,0)	NIPSNAP3B (3,3)	PPARG (3,3)	RBMS1 (2,9)	SYN2 (2,8)	ZFP36L2 (2,6)	PPP2R5A (2,5)	SREBF1 (2,4)	CD9 (2,4)
MP:0005331	insulin resistance	0.000132	<= 0.05	10	CTRB2 (6,2)	TIMP4 (5,0)	PPARG (4,8)	PPP2R5A (4,3)	SLC30A8 (3,8)	ADCY5 (3,4)	NIPSNAP3B (3,3)	SREBF1 (3,0)	GIPR (2,9)	NR5A2 (2,8)
GO:0042803	protein homodimerization activity	0.000148	<= 0.05	10	SREBF1 (2,7)	ZFP36L2 (2,5)	VEGFA (2,2)	HHEX (2,1)	NR5A2 (2,1)	MAP3K1 (2,1)	ANK1 (1,7)	TIMP4 (1,6)	PPARG (1,6)	C10orf35 (1,5)
MP:0005668	decreased circulating leptin level	0.000186	<= 0.05	10	TIMP4 (5,3)	PPARG (3,8)	SYN2 (3,6)	PPP2R5A (3,3)	CTRB2 (3,3)	SREBF1 (3,2)	EML2 (2,9)	TCF7L2 (2,8)	ENSG00000254109 (2,5)	ZFP36L2 (2,3)
MP:0005459	decreased percent body fat	0.000345	<= 0.05	10	CTRB2 (10,8)	SLC30A8 (4,5)	PPARG (4,1)	TIMP4 (3,1)	PPP2R5A (2,8)	C5orf30 (2,5)	KLHDC5 (2,3)	ZFP36L2 (2,2)	IGF2BP2 (2,1)	EIF4EBP2 (2,0)
MP:0003566	abnormal cell adhesion	4.66e-05	<= 0.05	11	MACF1 (3,4)	ITGA1 (3,3)	KIAA0754 (2,7)	CD9 (2,7)	VEGFA (2,5)	RBPMS (2,3)	SLCO6A1 (2,2)	ITGB6 (2,0)	WFS1 (2,0)	BCAR1 (2,0)
ENSG00000066032	CTNNA2 PPI subnetwork	0.000315	<= 0.05	11	BCAR1 (3,3)	RBPMS (3,2)	CD9 (2,9)	MACF1 (2,6)	KLHDC5 (2,5)	WFS1 (2,2)	ENSG00000234336 (1,9)	THADA (1,8)	PAM (1,6)	C15orf38 (1,5)
GO:0005924	cell-substrate adherens junction	0.000432	<= 0.05	11	RBPMS (5,4)	TBC1D1 (3,9)	BCAR1 (3,4)	IGF2BP2 (2,8)	MACF1 (2,7)	ITGA1 (2,7)	WFS1 (2,6)	RBMS1 (2,5)	PPARG (2,4)	KIAA0754 (2,4)
ENSG00000150867	PIP4K2A PPI subnetwork	0.000486	<= 0.05	11	ADCY5 (2,7)	HHEX (2,7)	IGF2BP2 (2,6)	ENSG00000234336 (2,4)	SOCS2 (2,4)	RBPMS (2,4)	CMIP (2,3)	RBMS1 (2,2)	MACF1 (2,2)	BCAR1 (1,9)
GO:0005925	focal adhesion	0.000511	<= 0.05	11	RBPMS (5,5)	TBC1D1 (4,0)	BCAR1 (3,2)	IGF2BP2 (2,8)	MACF1 (2,6)	ITGA1 (2,6)	RBMS1 (2,6)	WFS1 (2,5)	PPARG (2,4)	KIAA0754 (2,4)
GO:0019901	protein kinase binding	6.4e-05	<= 0.05	12	NFIB (2,8)	TBC1D1 (2,7)	TAF4 (2,7)	ZFP36L2 (2,6)	CDKN2B (2,2)	PROX1 (2,2)	ARAP1 (2,1)	INSR (2,1)	PPP2R5A (2,0)	SRGAP2 (1,9)
GO:0019900	kinase binding	0.000128	<= 0.05	12	TBC1D1 (2,7)	NFIB (2,6)	ZFP36L2 (2,6)	TAF4 (2,3)	CDKN2B (2,2)	INSR (2,2)	SPRY2 (1,9)	SRGAP2 (1,9)	ARAP1 (1,9)	KIF11 (1,9)
GO:0008134	transcription factor binding	8.04e-05	<= 0.05	13	ZFP36L2 (3,5)	ZMIZ1 (3,5)	TCF7L2 (3,2)	EIF4EBP2 (3,0)	TAF4 (2,7)	MAP3K1 (2,6)	RAI1 (2,5)	PROX1 (1,9)	BMP4 (1,9)	TBC1D1 (1,9)
GO:0003705	RNA polymerase II distal enhancer sequence-specific DNA binding transcription factor activity	0.000338	<= 0.05	13	HHEX (4,0)	PROX1 (3,5)	ENSG00000230461 (3,4)	ZFP36L2 (2,7)	VEGFA (2,4)	TCF7L2 (2,2)	SPRY2 (2,1)	PPP2R5A (2,0)	MAP3K1 (2,0)	RBMS1 (1,9)
GO:0040008	regulation of growth	0.000451	<= 0.05	13	ENSG00000246985 (5,2)	SOCS2 (2,7)	PAM (2,6)	C5orf30 (2,6)	MIR17HG (2,1)	BPI (2,1)	BMP4 (1,9)	ENSG00000253510 (1,9)	CORIN (1,7)	TIMP4 (1,6)
GO:0051427	hormone receptor binding	0.000468	<= 0.05	13	TAF4 (3,3)	TCF7L2 (3,2)	CORIN (3,0)	ENSG00000246985 (2,9)	ZMIZ1 (2,7)	CALCOCO2 (2,3)	INSR (2,2)	TBC1D1 (2,1)	MAP3K1 (2,1)	PPP2R5A (2,0)
GO:0043566	structure-specific DNA binding	0.000473	<= 0.05	13	ZFP36L2 (4,5)	CCND2 (2,8)	MAP3K1 (2,4)	SMC2 (2,3)	ZMIZ1 (2,1)	KIF11 (2,0)	CDC123 (1,7)	RBMS1 (1,7)	CDKAL1 (1,7)	PPP2R5A (1,6)
GO:0035591	signaling adaptor activity	8.08e-05	<= 0.05	14	ENSG00000246985 (3,6)	INPP4B (3,4)	ARAP1 (2,3)	ZMIZ1 (2,2)	ARL15 (2,2)	ZFP36L2 (2,1)	PPP2R5A (2,1)	KIAA0754 (2,1)	TCF7L2 (1,8)	SPRY2 (1,8)
GO:0005070	SH3/SH2 adaptor activity	0.000175	<= 0.05	14	ENSG00000246985 (5,1)	INPP4B (2,7)	TBC1D1 (2,6)	BCL11A (2,5)	ZMIZ1 (2,4)	HHEX (2,2)	ARAP1 (2,2)	ZFP36L2 (2,1)	ARL15 (1,9)	TCF7L2 (1,8)
REACTOME_ERKMAPK_TARGETS	REACTOME_ERKMAPK_TARGETS	9.94e-05	<= 0.05	15	SPRY2 (4,1)	ENSG00000254109 (2,8)	HHEX (2,5)	PPP2R5A (2,3)	RBPMS (2,3)	GIPR (2,0)	SRGAP2 (1,7)	CCND2 (1,7)	RBMS1 (1,6)	SOCS2 (1,6)
REACTOME_NUCLEAR_EVENTS_KINASE_AND_TRANSCRIPTION_FACTOR_ACTIVATION	REACTOME_NUCLEAR_EVENTS_KINASE_AND_TRANSCRIPTION_FACTOR_ACTIVATION	0.000176	<= 0.05	15	SPRY2 (4,0)	PPP2R5A (3,2)	ENSG00000254109 (2,7)	HHEX (2,6)	RBPMS (2,5)	RBMS1 (2,0)	TAF4 (2,0)	SRGAP2 (1,8)	VEGFA (1,6)	CCND2 (1,5)
ENSG00000169083	AR PPI subnetwork	0.000116	<= 0.05	16	MAP3K1 (3,3)	ZMIZ1 (3,2)	TAF4 (2,7)	ZFP36L2 (2,5)	TCF7L2 (2,0)	NFIB (2,0)	TBC1D1 (1,8)	PROX1 (1,7)	ARAP1 (1,7)	CDKAL1 (1,7)
ENSG00000135679	MDM2 PPI subnetwork	0.000149	<= 0.05	16	CDKN2B (2,7)	CDC123 (2,3)	FBXW7 (2,2)	TAF4 (2,1)	SMCR5 (2,0)	IDE (1,9)	ARAP1 (1,8)	ZMIZ1 (1,5)	MAP3K1 (1,5)	CD9 (1,5)
ENSG00000170315	UBB PPI subnetwork	0.000408	<= 0.05	16	UBE2Z (3,5)	KIF11 (2,9)	NIPSNAP3A (2,8)	SMC2 (2,6)	IDE (1,5)	CDC123 (1,4)	SRGAP2 (1,3)	EMR3 (1,3)	CD9 (1,3)	EIF5A2 (1,3)
ENSG00000110092	CCND1 PPI subnetwork	0.000503	<= 0.05	16	CDKN2B (4,2)	PLSCR1 (4,2)	NFIB (3,1)	PROX1 (2,3)	MAP3K1 (2,2)	SPRY2 (2,2)	ZFP36L2 (1,9)	SLC30A8 (1,8)	SRGAP2 (1,7)	PAM (1,6)
