# Supplementary material for: Re-analysis of public genetic data reveals a rare X-chromosomal variant associated with type 2 diabetes
Source: Nat Commun. 2018 Jan 22;9:321. doi: 10.1038/s41467-017-02380-9 (PMC5778074; doi:10.1038/s41467-017-02380-9)
Supplement: Supplementary file 7 — Supplementary Data 4 [file 41467_2017_2380_MOESM7_ESM.xlsx]

## Sheet: Suppl Data4
Supplementary Data 4. Results from previously described variants in the 70KforT2D meta-analysis.
RefSNP ID	Locus	Chr	position GRCh37	Effect Allele	Non-effect Allele	MAF	R2	Risk Allele Consistency	OR (Females/Males)	P-value (Females/Males)	Heterogeneity P-value (Females/Males)	OR SuperControls (Females/Males)	P-value SuperControls (Females/Males)	Heterogeneity P-value SuperControls (Females/Males)	Reference
rs2296172	MACF1	1	39835817	A	G	0.2158	0.679512	+	0.899245	1.411e-08	0.8788	0.899425	3.989e-08	0.9526	(Albrechtsen et al. 2013)
rs3768321		1	40035928	T	G	0.1965	1		1.11862	9.018e-09	0.4377	1.11505	6.16e-08	0.4825	New lead genetic variant
rs17106184	FAF1	1	50909985	A	G	0.0954	0.301706	+	0.9	6.36e-05	0.902	0.898166	0.0001258	0.8922	(DIAGRAM Consortium et al. 2014)
rs116273703		1	51028154	A	G	0.0359	1		1.21458	1.608e-05	0.5765	1.20274	7.151e-05	0.5661	New lead genetic variant
rs10923931	NOTCH2	1	120517959	T	G	0.1039	0.51564	+	1.07	0.0125	0.785	1.06748	0.01295	0.6667	(Zeggini et al. 2008)
chr1:120528478		1	120528478	A	AC	0.0542	1		1.11572	0.001658	0.5989	1.13236	0.0005162	0.7513	New lead genetic variant
rs2075423	PROX1	1	214154719	T	G	0.3589	0.724571	+	0.93	2.99e-05	0.468	0.936131	0.0001088	0.5235	(Morris et al. 2012)
rs340874		1	214159256	T	C	0.4537	1	+	0.92	1e-07	0.266	0.922747	8.187e-07	0.2581	(Morris et al. 2012)
rs780094	GCKR	2	27741237	T	C	0.4064	0.910268	+	0.94	0.000177	0.0558	0.944405	0.000553	0.03054	(Morris et al. 2012)
rs1260326		2	27730940	T	C	0.4173	1		0.934821	2.549e-05	0.078	0.936974	8.115e-05	0.03572	New lead genetic variant
rs11899863	THADA	2	43618819	T	C	0.0962	0.981934	+	0.85	1.97e-09	0.45	0.853508	2.221e-08	0.3829	(Voight et al. 2010)
rs10203174		2	43690030	T	C	0.1113	0.829585	+	0.86	2.16e-09	0.568	0.860708	1.227e-08	0.4465	(Morris et al. 2012)
rs6743071		2	43586287	T	G	0.096	1		1.18637	5.775e-10	0.4896	1.1788	6.474e-09	0.3958	New lead genetic variant
rs243088	BCL11A	2	60568745	A	T	0.4685	0.283442	+	0.94	0.000201	0.141	0.943461	0.0003382	0.1004	(Morris et al. 2012)
rs243021		2	60584819	A	G	0.4705	0.270378	+	1.07	5.79e-06	0.176	1.07304	1.502e-05	0.1015	(Voight et al. 2010)
rs243019		2	60585806	T	C	0.4688	0.274337	+	0.93	7.59e-06	0.221	0.932674	2.127e-05	0.1369	(Morris et al. 2012)
rs7589501		2	60557705	A	G	0.4869	1		1.07476	5.231e-06	0.4002	1.07745	4.851e-06	0.4721	New lead genetic variant
rs998451	TMEM163	2	135429288	A	G	0.4529	0.54128	+	0.97	0.245	0.461	0.987677	0.6748	0.2555	(Tabassum et al. 2013)
rs6751833		2	135537898	T	G	0.4217	1		1.06	0.00201	0.343	1.0629	0.003495	0.2507	New lead genetic variant
rs7560163	RND3	2	151637936	C	G	0.0025	4.23274e-05	+	1.1	0.587	0.6	1.19196	0.3449	0.7966	(Palmer et al. 2012)
chr2:151620709		2	151620709	T	C	0.004	1		0.629707	0.001289	0.8933	0.645649	0.002871	0.9147	New lead genetic variant
rs7593730	RBMS1	2	161171454	T	C	0.216	0.57596	+	0.92	1.21e-05	0.0004	0.921641	3.77e-05	0.0001916	(Qi et al. 2010)
rs4410242		2	161192070	A	G	0.2158	0.57596	+	0.92	1.18e-05	0.0004	0.921364	3.666e-05	0.0001765	(Morris et al. 2012)
rs7569522		2	161346447	A	G	0.4545	0.0172886	+	1.05	0.00214	0.0086	1.04991	0.002764	0.005321	(Morris et al. 2012)
rs1563575		2	161131694	A	G	0.2793	1		1.10076	6.264e-08	0.01518	1.0968	4.363e-07	0.02247	New lead genetic variant
rs3923113	GRB14-COBLL1	2	165501849	A	C	0.3564	0.0472407	+	1.05	0.00374	0.589	1.0455	0.008557	0.3634	(Kooner et al. 2011)
rs13389219		2	165528876	T	C	0.3893	0.0339084	+	0.94	0.000172	0.413	0.942424	0.0003552	0.1994	(Morris et al. 2012)
rs7607980		2	165551201	T	C	0.1246	0.0139756	+	1.08231	0.001035	0.4716	1.0709	0.005853	0.5796	(Albrechtsen et al. 2013)
rs12998940		2	165652042	A	G	0.0718	1		1.12851	9.072e-05	0.6057	1.12693	0.0001713	0.672	New lead genetic variant
rs7578326	IRS1	2	227020653	A	G	0.3473	0.594124	+	1.1	2.14e-08	0.574	1.09582	1.044e-07	0.5806	(Voight et al. 2010)
rs2943640		2	227093585	A	C	0.3482	0.876205	+	0.91	1.71e-09	0.306	0.906649	8.358e-09	0.275	(Morris et al. 2012)
rs2943656		2	227121918	A	G	0.3656	1		0.901766	2.741e-10	0.209	0.902217	1.034e-09	0.1635	New lead genetic variant
chr2:230522398	DNER	2	230522398	A	G	0.4569	0.00352777		0.98	0.133	0.579	0.977751	0.1667	0.6123	(Hanson et al. 2014)
chr2:230552330		2	230552330	A	G	0.0056	1		1.41	0.00387	0.316	1.37341	0.008883	0.3582	New lead genetic variant
rs13081389	PPARG	3	12289800	A	G	0.0602	0.381008	+	1.2	6.95e-08	0.184	1.19758	2.672e-07	0.1242	(Voight et al. 2010)
rs1801282		3	12393125	C	G	0.1217	0.988018	+	1.22	4.77e-16	0.784	1.21933	9.03e-15	0.6645	(Morris et al. 2012)
rs71304101		3	12396913	A	G	0.1222	1		0.817667	4.387e-16	0.8016	0.819632	6.915e-15	0.7006	New lead genetic variant
rs7612463	UBE2E2	3	23336450	A	C	0.1154	0.147291	+	0.97	0.178	0.534	0.96493	0.1643	0.2953	(DIAGRAM Consortium et al. 2014)
rs1496653		3	23454790	A	G	0.2053	0.272768	+	1.07	0.00117	0.622	1.05675	0.006114	0.3643	(Morris et al. 2012)
chr3:23477816		3	23477816	C	G	0.4605	1		0.944594	0.0002681	0.6132	0.943084	0.0002832	0.6431	New lead genetic variant
rs140692576	PSMD6	3	63761209	T	G	0.0052	1		0.627194	0.0001236	0.8359	0.658296	0.0008814	0.7734	New lead genetic variant
rs13059603		3	63827381	A	G	0.2458	0.00155085	+	1.02	0.329	0.875	1.01776	0.3517	0.6394	(Morris et al. 2012)
rs831571		3	64048297	T	C	0.1869	0.00211789	+	0.99	0.693	0.655	0.994714	0.7965	0.4593	(Cho et al. 2012)
rs12497268		3	64090363	C	G	0.175	0.00208429	+	0.97	0.0913	0.427	0.962809	0.07784	0.4506	(Morris et al. 2012)
rs6795735	ADAMTS9	3	64705365	T	C	0.4401	0.448533	+	0.94	0.000193	0.23	0.939131	0.0001311	0.1823	(Voight et al. 2010)
rs4607103		3	64711904	T	C	0.2578	1		0.907919	1.1e-07	0.5231	0.907647	2.422e-07	0.4168	New lead genetic variant
rs11708067	ADCY5	3	123065778	A	G	0.2197	1	+	1.09	3.49e-06	0.695	1.0945	5.4e-06	0.6735	(Morris et al. 2012)
rs11717195		3	123082398	T	C	0.2236	0.928471	+	1.08	3.62e-05	0.782	1.08329	4.554e-05	0.7687	(Morris et al. 2012)
rs4402960	IGF2BP2	3	185511687	T	G	0.3211	0.98764	+	1.14	1.04e-15	0.875	1.1474	1.366e-15	0.8656	(Morris et al. 2012)
rs1470579		3	185529080	A	C	0.3216	0.993797	+	0.88	2.13e-15	0.846	0.871883	1.371e-15	0.8713	(Voight et al. 2010)
rs6769511		3	185530290	T	C	0.3227	0.993797	+	0.88	1.58e-15	0.872	0.872232	1.835e-15	0.8699	(Morris et al. 2012)
rs71320321		3	185519107	A	G	0.3184	1		1.14568	5.05e-16	0.8718	1.14947	8.343e-16	0.8659	New lead genetic variant
rs17301514	ST6GAL1	3	186613409	A	G	0.1143	0.00412811	+	1.03	0.182	0.217	1.02901	0.2642	0.3157	(Morris et al. 2012)
rs16861329		3	186666461	T	C	0.137	0.0102397	+	0.97	0.312	0.658	0.974238	0.3417	0.616	(Kooner et al. 2011)
chr3:186694383		3	186694383	A	AT	0.1955	1		1.0873	6.705e-05	0.2202	1.09845	1.396e-05	0.3805	New lead genetic variant
rs6808574	LPP	3	187740523	T	C	0.3885	0.00672402	+	0.95	0.000727	0.704	0.950469	0.002172	0.844	(DIAGRAM Consortium et al. 2014)
chr3:187869695		3	187869695	G	GTA	0.4126	1		0.939507	0.0001221	0.7755	0.944783	0.000704	0.8365	New lead genetic variant
rs7656416	MGC21675	4	1254535	T	C	0.0434	0.00295137	+	0.91	0.0213	0.42	0.904747	0.01582	0.3673	(Imamura et al. 2012)
rs62296067		4	1025457	T	C	0.2784	1		1.12	0.0037	0.01	1.13928	0.004	0.0009229	New lead genetic variant
rs6819243	MAEA	4	1293245	T	C	0.0296	0.331524	+	1.13	0.0167	0.885	1.13145	0.02031	0.8907	(Morris et al. 2012)
rs6815464		4	1309901	C	G	0.0285	0.372475	+	1.13	0.0204	0.828	1.12975	0.02424	0.8413	(Cho et al. 2012)
chr4:1263794		4	1263794	A	AT	0.0437	1		1.12389	0.004416	0.5916	1.13009	0.003924	0.5363	New lead genetic variant
rs4458523	WFS1	4	6289986	T	G	0.3998	0.539093	+	0.93	1.12e-05	0.0674	0.920811	1.438e-06	0.1616	(Morris et al. 2012)
rs1801214		4	6303022	T	C	0.3942	0.54562	+	1.08	3.43e-06	0.0578	1.09079	4.46e-07	0.09811	(Voight et al. 2010)
rs4234733		4	6316381	A	C	0.4537	1		1.09024	6.702e-08	0.2229	1.09669	2.165e-08	0.2968	New lead genetic variant
rs6813195	TMEM154	4	153520475	T	C	0.2827	0.731021	+	0.93	0.000106	0.76	0.935944	0.0003351	0.5762	(DIAGRAM Consortium et al. 2014)
rs10011174		4	153495515	A	G	0.323	1		0.926724	7.751e-06	0.8028	0.927187	1.679e-05	0.7859	New lead genetic variant
rs702634	ARL15	5	53271420	A	G	0.3058	0.205009	+	1.07	6e-05	0.209	1.0694	0.0001614	0.1729	(DIAGRAM Consortium et al. 2014)
chr5:53307054		5	53307054	G	GAATTC	0.3339	1		0.917411	2.159e-07	0.3813	0.922194	2.316e-06	0.228	New lead genetic variant
rs459193	ANKRD55	5	55806751	A	G	0.2554	0.0246678	+	0.93	0.000103	0.312	0.92728	5.876e-05	0.3397	(Morris et al. 2012)
rs3843467		5	55856375	T	G	0.2032	1		1.13009	1.897e-10	0.6816	1.12412	3.528e-09	0.7265	New lead genetic variant
rs4457053	ZBED3	5	76424949	A	G	0.3088	0.461055	+	0.95	0.00132	0.244	0.945445	0.001785	0.3117	(Voight et al. 2010)
rs6878122		5	76427311	A	G	0.3091	0.457969	+	0.95	0.00121	0.138	0.943744	0.001138	0.2172	(Morris et al. 2012)
rs372838865		5	76442964	A	AGAT	0.2699	1		0.931182	6.224e-05	0.6183	0.93342	0.0001781	0.5407	New lead genetic variant
rs35658696	PAM	5	102338811	A	G	0.0509	0.901276	+	0.84	5.61e-07	0.608	0.831769	5.038e-07	0.6456	(Steinthorsdottir et al. 2014)
rs75432112		5	102586407	A	G	0.0502	1		1.19854	3.926e-07	0.6709	1.20937	2.534e-07	0.6792	New lead genetic variant
rs9505118	SSR1-RREB1	6	7290437	A	G	0.4011	0.0226296	+	1.03	0.0611	0.507	1.03097	0.06381	0.491	(DIAGRAM Consortium et al. 2014)
rs144078869		6	7326944	A	G	0.0125	1		0.752466	7.177e-05	0.5496	0.753746	0.0001408	0.5895	New lead genetic variant
rs7756992	CDKAL1	6	20679709	A	G	0.2821	0.971275	+	0.88	3.56e-14	0.348	0.878535	3.291e-13	0.3577	(Steinthorsdottir et al. 2014)
rs9368222		6	20686996	A	C	0.2756	0.976849	+	1.14	6.1e-14	0.477	1.13792	5.629e-13	0.4982	(Morris et al. 2012)
rs10440833		6	20688121	A	T	0.2776	0.976794	+	1.14	3.68e-14	0.361	1.1394	3.001e-13	0.3829	(Voight et al. 2010)
rs35261542		6	20675792	A	C	0.2765	1		1.14236	1.658e-14	0.4372	1.14134	1.515e-13	0.4482	(Gaulton et al. 2015)
rs3130501	POU5F1-TCF19	6	31136453	A	G	0.2436	0.690402	+	0.94	0.00206	0.665	0.941859	0.004355	0.7024	(DIAGRAM Consortium et al. 2014)
chr6:31134888		6	31134888	T	C	0.2964	1		0.930345	0.0001249	0.6235	0.927465	0.000116	0.6892	New lead genetic variant
chr6:31347451	HLA-B (MHC)	6	31347451	A	G	0.3854	0.00466692	+	0.97	0.257	0.979	0.983931	0.4915	0.9966	(Ng et al. 2014)
chr6:31532519:D		6	31532519	G	GA	0.3859	1		1.08	4.11e-05	0.159	1.07433	0.0001568	0.1984	New lead genetic variant
rs9273401	MHC	6	32627129	A	G	0.1042	0.351748	+	0.85	1.62e-09	0.978	0.848742	9.505e-09	0.9399	(Cook and Morris 2016)
rs115918645		6	32428115	A	G	0.2914	1		1.14	1.37e-11	0.809	1.13792	4.068e-11	0.772	New lead genetic variant
rs9470794	ZFAND3	6	38106844	T	C	0.0897	0.00247738	-	1.01	0.77	0.739	1.00864	0.7619	0.7881	(Cho et al. 2012)
rs4299828		6	38177667	A	G	0.1976	0.000828701	+	1.02	0.415	0.957	1.01633	0.4259	0.9351	(Morris et al. 2012)
chr6:38179966		6	38179966	A	G	0.0028	1		0.621574	0.0009119	0.9585	0.655275	0.004171	0.9303	New lead genetic variant
rs1535500	KCNK16	6	39284050	T	G	0.4925	7.33869e-05	+	1.04	0.0117	0.922	1.03707	0.0275	0.8933	(Cho et al. 2012)
rs147211733		6	39480146	T	C	0.0023	1		1.99531	1.602e-05	0.8342	2.09468	1.079e-05	0.9146	New lead genetic variant
rs9472138	VEGFA	6	43811762	T	C	0.2899	0.823619	+	1.08	2.19e-06	0.511	1.08524	3.635e-06	0.4657	(Lu et al. 2012)
rs2396083		6	43804808	C	G	0.3106	1		0.92	1.16e-06	0.366	0.918145	1.349e-06	0.2815	New lead genetic variant
rs1048886	C6orf57	6	71289189	A	G	0.1723	0.00681234		1.02	0.264	0.734	1.02194	0.3099	0.7404	(Sim et al. 2011)
rs12212785		6	71133763	A	G	0.0378	1		0.85	0.000433	0.421	0.845777	0.0003623	0.3078	New lead genetic variant
rs11759026	CENPW	6	126792095	A	G	0.2415	0.348046		0.93	7.75e-05	0.461	0.930438	0.0001375	0.5001	(Fuchsberger et al. 2016)
chr6:126699611:D		6	126699611	G	GT	0.4682	1		1.07	3.93e-05	0.944	1.06684	6.679e-05	0.9255	New lead genetic variant
rs17168486	DGKB	7	14898282	T	C	0.1711	0.00147225	+	1.08	0.000348	0.91	1.07294	0.001041	0.9012	(Morris et al. 2012)
rs6960043		7	15052860	T	C	0.487	0.788352	+	0.93	1.76e-05	0.0166	0.935289	3.905e-05	0.01164	(Morris et al. 2012)
rs2191349		7	15064309	T	G	0.4577	0.765725	+	1.07	8.68e-06	0.0563	1.07154	2.059e-05	0.03575	(Morris et al. 2012)
rs1002061		7	15039499	A	T	0.4892	1		1.07896	1.731e-06	0.02855	1.07993	2.739e-06	0.01845	New lead genetic variant
rs849134	JAZF1	7	28196222	A	G	0.4941	0.956167	+	1.15	5.62e-19	0.868	1.15039	3.542e-18	0.8712	(Voight et al. 2010)
rs849135		7	28196413	A	G	0.4919	1	+	0.87	6.21e-19	0.925	0.869271	3.615e-18	0.9243	(Morris et al. 2012)
rs1708302		7	28198677	T	C	0.4916	1		0.869271	2.934e-19	0.9211	0.868142	1.82e-18	0.9291	New lead genetic variant
rs4607517	GCK	7	44235668	A	G	0.1712	0.663483	+	1.07	0.000645	0.137	1.08123	0.0002305	0.1952	(Morris et al. 2012)
rs10278336		7	44245363	A	G	0.4277	0.259121	+	1.05	0.00649	0.167	1.04886	0.004466	0.13	(Morris et al. 2012)
rs878521		7	44255643	A	G	0.2493	1		1.07519	8.072e-05	0.1094	1.07918	5.842e-05	0.1245	(Gaulton et al. 2015)
rs552799997	GCC1	7	126876959	T	C	0.0028	1		4.85301	0.001581	1	4.85301	0.001581	1	New lead genetic variant
rs17867832		7	126996837	T	G	0.0205	0.000186145		1.01959	0.4927	0.6719	1.01857	0.5291	0.7039	(Morris et al. 2012)
rs6467136		7	127164958	A	G	0.4963	0.000808169	+	0.99	0.58	0.688	0.987874	0.4494	0.8204	(Cho et al. 2012)
rs10229583	FSCN3-PAX4	7	127246903	A	G	0.2383	0.00978221	+	0.99	0.582	0.471	0.987282	0.5036	0.4739	(Ma et al. 2013)
rs145940026		7	127358978	T	C	0.0023	1		1.7095	0.001696	0.7002	1.65748	0.004302	0.7141	New lead genetic variant
rs791595	MIR129-LEP	7	127862802	A	G	0.1851	0.000938403	+	1.01	0.73	0.598	1.0007	0.9748	0.4865	(Hara et al. 2014)
chr7:128047634		7	128047634	T	G	0.0015	1		2.32402	0.002686	0.03426	2.34949	0.00302	0.03166	New lead genetic variant
rs13233731	KLF14	7	130437689	A	G	0.4789	0.217602	+	0.94	2.2e-05	0.577	0.932394	1.563e-05	0.4382	(Morris et al. 2012)
rs972283		7	130466854	A	G	0.4757	0.212795	+	0.93	1.32e-05	0.48	0.930438	9.466e-06	0.3315	(Voight et al. 2010)
chr7:130446737		7	130446737	A	AAG	0.2951	1		0.919155	8.46e-06	0.3805	0.919799	1.816e-05	0.3829	New lead genetic variant
rs516946	ANK1	8	41519248	T	C	0.2406	0.637666	+	0.93	7.52e-05	0.218	0.928765	0.0001013	0.2431	(Morris et al. 2012)
rs515071		8	41519462	A	G	0.2408	0.643885	+	0.93	8.48e-05	0.203	0.929322	0.0001135	0.2188	(Imamura et al. 2012)
rs6986080		8	41488038	C	G	0.2463	1		0.914754	1.612e-06	0.549	0.914754	3.193e-06	0.5952	New lead genetic variant
rs7845219	TP53INP1	8	95937502	T	C	0.4897	0.621037	+	1.05	0.00317	0.0125	1.0518	0.001825	0.02239	(Morris et al. 2012)
rs896854		8	95960511	T	C	0.4924	0.626502	+	1.05	0.00238	0.0206	1.05306	0.001461	0.03515	(Voight et al. 2010)
rs62523081		8	95946160	A	G	0.3644	1		1.06663	7.482e-05	0.1088	1.06705	0.0001138	0.1434	New lead genetic variant
rs3802177	SLC30A8	8	118185025	A	G	0.3049	1	+	0.87	3.21e-15	0.137	0.870141	1.185e-14	0.1175	(Voight et al. 2010)
rs13266634		8	118184783	T	C	0.3047	1		0.87136	3.008e-15	0.1277	0.870054	1.114e-14	0.1093	(Gaulton et al. 2015)
rs7041847	GLIS3	9	4287466	A	G	0.4906	0.472674	+	1.04	0.00694	0.882	1.03427	0.03648	0.6661	(Cho et al. 2012)
rs10758593		9	4292083	A	G	0.417	0.673911	+	1.04	0.00852	0.882	1.03738	0.02543	0.7236	(Morris et al. 2012)
chr9:4294707		9	4294707	T	TG	0.3661	1		0.940447	0.0001767	0.891	0.942518	0.0004607	0.7989	New lead genetic variant
rs191120336	PTPRD	9	8188897	T	C	0.0033	1		1.66413	0.0003946	0.5746	1.69452	0.0004015	0.3536	New lead genetic variant
rs16927668		9	8369533	T	C	0.2097	0.00118333	+	1.01	0.789	0.41	1.0024	0.9029	0.3244	(Morris et al. 2012)
rs17584499		9	8879118	T	C	0.1849	0.000853286	+	1.04	0.0351	0.815	1.04144	0.0554	0.9381	(Tsai et al. 2010)
rs944801	CDKN2A/B	9	22051670	C	G	0.4114	0.00315903	+	1.06	0.000399	0.0881	1.06641	0.0001122	0.1388	(Morris et al. 2012)
rs10965250		9	22133284	A	G	0.169	0.991294	+	0.85	2.43e-13	0.663	0.848657	1.305e-13	0.6613	(Voight et al. 2010)
rs10811661		9	22134094	T	C	0.1705	0.991294	+	1.17	1.31e-13	0.767	1.17928	8.333e-14	0.7724	(Scott et al. 2007)
rs10811662		9	22134253	A	G	0.1706	1		0.85257	1.003e-13	0.7381	0.84747	7.117e-14	0.7487	New lead genetic variant
rs17791513	TLE4	9	81905590	A	G	0.0634	0.942391	+	1.13	0.000248	0.256	1.13213	0.0003977	0.3551	(Morris et al. 2012)
rs13292136		9	81952128	T	C	0.0683	0.756047	+	0.9	0.000886	0.466	0.892704	0.0007328	0.6134	(Voight et al. 2010)
rs17791483		9	81898980	A	G	0.0642	1		1.14202	8.08e-05	0.3508	1.14637	8.59e-05	0.6178	New lead genetic variant
rs2796441	TLE1	9	84308948	A	G	0.4077	0.960955	+	0.93	2.78e-05	0.198	0.933047	3.84e-05	0.1681	(Morris et al. 2012)
chr9:84312668		9	84312668	CT	C	0.4042	1		0.931089	1.434e-05	0.2245	0.929601	1.729e-05	0.1936	New lead genetic variant
rs11787792	GPSM1	9	139252148	A	G	0.3448	0.0577103	+	1.03	0.3	0.774	1.02296	0.492	0.5695	(Hara et al. 2014)
chr9:139282391		9	139282391	T	C	0.0254	1		1.46815	0.005466	0.1098	1.33043	0.07596	0.1809	New lead genetic variant
rs12779790	CDC123/C AMK1D	10	12328010	A	G	0.1886	0.803359	+	0.89	4.22e-09	0.746	0.892793	1.312e-07	0.7922	(Zeggini et al. 2008)
rs11257655		10	12307894	T	C	0.2097	1		1.12795	3.74e-10	0.4799	1.11684	2.592e-08	0.6027	New lead genetic variant
rs12242953	VPS26A	10	70865342	A	G	0.0605	0.000120426	+	0.96	0.195	0.486	0.947622	0.1154	0.5078	(Morris et al. 2012)
rs1802295		10	70931474	T	C	0.3038	0.00332521	-	1	0.775	0.109	0.997004	0.865	0.1132	(Kooner et al. 2011)
chr10:71005213		10	71005213	A	C	0.0048	1		1.5302	0.0005253	0.4513	1.51513	0.001187	0.3997	New lead genetic variant
rs12571751	ZMIZ1	10	80942631	A	G	0.4466	0.83911	+	1.13	5.52e-06	0.0606	1.11795	0.0001092	0.01939	(DIAGRAM Consortium et al. 2014)
rs703983		10	80941885	A	G	0.3977	1		1.13417	4.666e-06	0.04506	1.11483	0.0002392	0.02095	New lead genetic variant
rs1111875	HHEX/IDE	10	94462882	T	C	0.4048	0.955328	+	0.91	2.45e-08	0.14	0.912653	3.461e-08	0.1035	(Scott et al. 2007)
rs5015480		10	94465559	T	C	0.4065	0.960266	+	0.92	3.75e-08	0.135	0.914205	6.074e-08	0.1015	(Voight et al. 2010)
chr10:94433455		10	94433455	A	ATC	0.4152	1		1.10109	2.92e-09	0.1298	1.10208	6.149e-09	0.09294	New lead genetic variant
rs7903146	TCF7L2	10	114758349	T	C	0.2984	0.994198	+	1.42	1.2e-94	0.999	1.42305	9.42e-90	0.944	(Voight et al. 2010)
rs34872471		10	114754071	T	C	0.299	1		0.702647	1.15e-94	0.9985	0.702366	2.88e-89	0.908	New lead genetic variant
rs10886471	GRK5	10	121149403	T	C	0.4838	0.0155911	-	1.03	0.0604	0.896	1.04019	0.02173	0.983	(Li et al. 2013)
chr10:121258283		10	121258283	T	C	0.0228	1		1.20141	0.000795	0.9395	1.19698	0.001469	0.9744	New lead genetic variant
rs2334499	DUSP8	11	1696849	T	C	0.4206	0.000713611	+	1.03	0.22	0.113	1.05127	0.08792	0.2402	(Kong et al. 2009)
chr11:1836793		11	1836793	CT	C	0.1595	1		0.930531	0.003103	0.006002	0.925149	0.002018	0.01581	New lead genetic variant
rs231362	KCNQ1 INT11	11	2691471	A	G	0.48	0.606913	+	0.92	0.00233	0.163	0.908737	0.001366	0.2951	(Voight et al. 2010)
rs231361		11	2691500	A	G	0.2665	0.493689	+	1.09	0.00478	0.679	1.10938	0.001874	0.771	(Morris et al. 2012)
chr11:2692322		11	2692322	G	GGCAGTTAGTCTGA	0.3925	1		1.06748	0.0002544	0.3589	1.06812	0.0003604	0.4254	New lead genetic variant
rs163184	KCNQ1 INT15	11	2847069	T	G	0.4965	0.0444335	+	0.94	0.029	0.836	0.949139	0.075	0.721	(DIAGRAM Consortium et al. 2014)
rs2237897		11	2858546	T	C	0.0472	0.970837	+	0.74	4.84e-05	0.932	0.777789	0.001456	0.9037	(Unoki et al. 2008)
rs2237896		11	2858440	A	G	0.0471	1		0.738968	3.76e-05	0.9389	0.774219	0.001155	0.8917	New lead genetic variant
rs5215	KCNJ11	11	17408630	T	C	0.3673	0.894431	+	0.92	2.65e-07	0.408	0.916952	2.577e-07	0.4684	(Zeggini et al. 2008)
rs757110		11	17418477	A	C	0.3708	1		0.916402	7.427e-08	0.5554	0.914846	1.048e-07	0.5368	New lead genetic variant
rs1552224	ARAP1(CENTD2)	11	72433098	A	C	0.1519	0.945102	+	1.1	4.15e-05	0.931	1.09977	3.743e-05	0.9707	(Voight et al. 2010)
chr11:72470915		11	72470915	G	GGTTT	0.146	1		0.895476	2.252e-06	0.768	0.890653	1.383e-06	0.868	New lead genetic variant
rs1387153	MTNR1B	11	92673828	T	C	0.2939	0.348645	+	1.08	1.55e-05	0.565	1.0781	2.416e-05	0.4732	(Voight et al. 2010)
rs10830963		11	92708710	C	G	0.2835	0.321299	+	0.92	7.7e-07	0.232	0.915944	1.324e-06	0.1348	(DIAGRAM Consortium et al. 2014)
rs7113297		11	92671744	T	C	0.2266	1		1.11182	4.399e-07	0.6635	1.1034	5.562e-06	0.6175	New lead genetic variant
rs11063069	CCND2	12	4374373	A	G	0.2121	0.000210207	+	0.94	0.00206	0.228	0.93314	0.0005563	0.1083	(Morris et al. 2012)
rs76895963		12	4384844	T	G	0.0206	1	+	1.72	2.28e-10	0.459	1.79499	3.074e-11	0.9204	(Steinthorsdottir et al. 2014)
rs10842994	KLHDC5	12	27965150	T	C	0.1934	0.200264	+	0.92	0.0001	0.19	0.924872	0.0001803	0.2356	(DIAGRAM Consortium et al. 2014)
rs10771367		12	27958113	T	C	0.4745	1		1.07799	3.23e-06	0.2201	1.07444	1.541e-05	0.426	New lead genetic variant
rs1531343	HMGA2	12	66174894	C	G	0.1069	0.030922	+	1.07	0.00864	0.562	1.06003	0.02615	0.6512	(Voight et al. 2010)
rs2612035		12	66192667	A	G	0.1053	0.0365653	+	0.93	0.00664	0.58	0.94299	0.02631	0.7049	(Morris et al. 2012)
rs2261181		12	66212318	T	C	0.1035	0.0388744	+	1.07	0.00565	0.531	1.06109	0.02593	0.577	(DIAGRAM Consortium et al. 2014)
rs2358954		12	66379504	T	G	0.3255	1		0.923763	2.864e-06	0.7031	0.92118	2.559e-06	0.7892	New lead genetic variant
rs7955901	TSPAN8/LGR5	12	71433293	T	C	0.4548	0.234807	+	0.95	0.000344	0.0357	0.948285	0.001114	0.02547	(Morris et al. 2012)
rs4760915		12	71634112	T	C	0.2864	0.593706	+	1.06	0.00118	0.0002	1.0498	0.007161	7.144e-05	(Morris et al. 2012)
rs4760790		12	71634794	A	G	0.2865	0.592505	+	1.06	0.000873	0.0002	1.05148	0.00549	7.939e-05	(Voight et al. 2010)
chr12:71611896		12	71611896	A	AT	0.1956	1		1.10043	1.55e-06	0.001172	1.09691	6.886e-06	0.0005128	New lead genetic variant
rs12427353	HNF1A(TCF1)	12	121426901	C	G	0.1968	0.0284588	+	0.95	0.00611	0.245	0.944122	0.005681	0.2476	(DIAGRAM Consortium et al. 2014)
rs7957197		12	121460686	A	T	0.1991	0.0335604	+	0.94	0.00199	0.475	0.938286	0.00199	0.473	(Voight et al. 2010)
rs73226260		12	121380541	A	G	0.0334	1		0.827538	6.11e-05	0.09213	0.826876	8.451e-05	0.05933	New lead genetic variant
rs4275659	MPHOSPH9	12	123447928	T	C	0.2934	0.505047	+	0.95	0.00154	0.325	0.946485	0.002569	0.2692	(DIAGRAM Consortium et al. 2014)
rs12820906		12	123493123	A	G	0.2408	1		1.07939	6.987e-05	0.001314	1.07918	0.0001174	0.002118	New lead genetic variant
rs9552911	SGCG	13	23864657	A	G	0.0016	0.000290448	+	0.78	0.284	0.813	0.710348	0.1651	0.6661	(Saxena et al. 2013)
chr13:24001944		13	24001944	C	G	0.3067	1		1.05971	0.000873	0.04475	1.06599	0.0003743	0.01776	New lead genetic variant
rs1359790	SPRY2	13	80717156	A	G	0.2779	0.969919	+	0.91	1.62e-07	0.926	0.909373	1.853e-07	0.8999	(Shu et al. 2010)
rs11616380		13	80705315	T	G	0.2777	1		0.911194	1.449e-07	0.948	0.909373	1.881e-07	0.9279	New lead genetic variant
rs7403531	RASGRP1	15	38822905	T	C	0.2287	0.00207051	+	1.03	0.143	0.606	1.02255	0.2532	0.59	(Li et al. 2013)
rs147993358		15	38675846	T	C	0.0151	1		0.769819	0.000105	0.3403	0.765826	0.0001291	0.1755	New lead genetic variant
rs4502156	C2CD4A/B	15	62383155	T	C	0.4292	0.00241349	+	1.04	0.00575	0.159	1.04823	0.004041	0.1367	(Morris et al. 2012)
rs7163757		15	62391608	T	C	0.4215	0.0034085	+	0.95	0.00188	0.168	0.949899	0.00175	0.2138	(DIAGRAM Consortium et al. 2014)
rs76981970		15	62640652	C	G	0.0361	1		1.16813	0.000196	0.4833	1.15419	0.0008637	0.4147	New lead genetic variant
rs7178572	HMG20A	15	77747190	A	G	0.2924	0.993978	+	0.94	0.000498	0.446	0.951229	0.004791	0.6766	(DIAGRAM Consortium et al. 2014)
rs7177055		15	77832762	A	G	0.2845	0.907418	+	1.05	0.00466	0.521	1.03915	0.03255	0.7202	(Morris et al. 2012)
chr15:77721225		15	77721225	A	G	0.2929	1		0.939977	0.0003261	0.4323	0.948949	0.003186	0.6334	New lead genetic variant
rs11634397	ZFAND6	15	80432222	A	G	0.3437	0.00044958	+	0.98	0.216	0.0069	0.976383	0.161	0.004845	(Voight et al. 2010)
rs200486251		15	80252139	A	AAAG	0.2124	1		0.91842	3.014e-05	0.02787	0.920351	7.594e-05	0.02124	New lead genetic variant
rs2028299	AP3S2	15	90374257	A	C	0.2805	0.932956	+	0.93	7.48e-05	0.616	0.92626	1.769e-05	0.6008	(Kooner et al. 2011)
rs12912009		15	90429148	A	G	0.2748	1		0.92247	3.733e-06	0.5637	0.917319	1.628e-06	0.4674	New lead genetic variant
rs8042680	PRC1	15	91521337	A	C	0.3245	0.781087	+	1.04	0.00914	0.303	1.03956	0.02446	0.2697	(Voight et al. 2010)
rs12899811		15	91544076	A	G	0.3149	0.48386	+	0.96	0.0247	0.332	0.96493	0.03967	0.3693	(DIAGRAM Consortium et al. 2014)
chr15:91508803		15	91508803	A	C	0.3662	1		1.0519	0.001842	0.4097	1.04655	0.006633	0.5516	New lead genetic variant
rs9936385	FTO	16	53819169	T	C	0.4117	0.00441764	+	0.96	0.00525	0.0001	0.952086	0.002721	0.0001773	(DIAGRAM Consortium et al. 2014)
rs11642841		16	53845487	A	C	0.4072	0.0076371	+	1.03	0.0972	0.0002	1.03365	0.04566	0.0003906	(Voight et al. 2010)
rs9932411		16	54005163	T	C	0.4253	1		0.9412	0.0001424	0.1902	0.939883	0.0001636	0.2165	New lead genetic variant
rs7202877	BCAR1	16	75247245	T	G	0.1007	0.526623	+	1.13	8.32e-06	0.927	1.12896	1.179e-05	0.7253	(Morris et al. 2012)
rs66502159		16	75245937	T	C	0.1092	1		0.870402	1.202e-07	0.7185	0.871012	3.335e-07	0.7132	New lead genetic variant
rs7225860	SRR	17	2001856	T	C	0.0675	1		1.10274	0.002905	0.7007	1.09779	0.00585	0.5285	New lead genetic variant
rs391300		17	2216258	T	C	0.3584	0.118112	+	0.98	0.205	0.507	0.979317	0.2252	0.2067	(Tsai et al. 2010)
rs2447090		17	2298974	A	G	0.3597	0.0406742	+	1	0.872	0.934	1.00672	0.7136	0.913	(Morris et al. 2012)
rs312457	SLC16A11/13	17	6940393	A	G	0.0085	0.000140072	+	0.93	0.421	0.981	0.944783	0.5702	0.9612	(Hara et al. 2014)
rs75493593		17	6945087	T	G	0.0082	0.000140072		1.09	0.356	0.975	1.07047	0.4997	0.9495	(Consortium et al. 2014)
rs13342692		17	6946287	T	C	0.011	0.000455189		0.95	0.574	0.873	0.968313	0.7068	0.6546	(Consortium et al. 2014)
rs72837690		17	7088423	T	C	0.3467	1		0.95	0.00119	0.207	0.946296	0.00141	0.2836	New lead genetic variant
rs4430796	HNF1B(TCF2)	17	36098040	A	G	0.4847	0.946268	+	0.94	0.000343	0.048	0.937067	0.0002282	0.04614	(Voight et al. 2010)
rs11651755		17	36099840	T	C	0.4892	0.973041	+	0.94	0.000263	0.0461	0.937536	0.0002152	0.05464	(Morris et al. 2012)
rs11651052		17	36102381	A	G	0.48	0.983677	+	1.06	0.000258	0.0194	1.06865	0.0001546	0.02262	(Morris et al. 2012)
rs10908278		17	36099952	A	T	0.489	1		0.936786	0.0001149	0.04295	0.93342	8.668e-05	0.04676	New lead genetic variant
rs8090011	LAMA1	18	7068462	C	G	0.3715	0.725652	+	0.95	0.000528	0.371	0.952276	0.003583	0.3512	(Perry et al. 2012)
rs8088532		18	7082526	A	G	0.3597	1		1.07369	2.079e-05	0.2415	1.06322	0.0003707	0.1834	New lead genetic variant
rs12970134	MC4R	18	57884750	A	G	0.2661	0.00810938	+	1.03	0.101	0.0579	1.02634	0.1514	0.07283	(DIAGRAM Consortium et al. 2014)
rs11873305		18	58049192	A	C	0.0383	0.00113807	+	1.05	0.237	0.0037	1.04844	0.2775	0.00259	(Morris et al. 2012)
chr18:58007706		18	58007706	A	G	0.0082	1		0.749912	0.001339	0.7923	0.748488	0.001695	0.8482	New lead genetic variant
rs12454712	BCL2	18	60845884	T	C	0.3847	0.000486478	+	1.06	0.0106	0.361	1.05422	0.01784	0.352	(Saxena et al. 2012)
rs117005918		18	61009990	T	C	0.0227	1		1.22	0.000269	0.875	1.20551	0.001047	0.8986	New lead genetic variant
rs10401969	CILP2	19	19407718	T	C	0.0759	0.172824	+	0.92	0.00667	0.319	0.93426	0.02503	0.4947	(Morris et al. 2012)
rs2965185		19	19525792	T	C	0.2986	1		0.939601	0.0002501	0.7678	0.941106	0.0005445	0.6883	New lead genetic variant
rs3786897	PEPD	19	33893008	A	G	0.4159	0.00935182	+	1	0.782	0.168	1.00531	0.7563	0.4051	(Cho et al. 2012)
rs8182584		19	33909710	T	G	0.3884	0.00885191	+	1.02	0.335	0.449	1.01765	0.3021	0.5186	(Morris et al. 2012)
rs10423885		19	34136657	A	G	0.0824	1		0.886566	0.0004847	0.8408	0.895476	0.001568	0.8705	New lead genetic variant
rs8108269	GIPR	19	46158513	T	G	0.3009	0.322146	+	0.92	6.43e-06	0.785	0.919615	5.705e-06	0.6697	(DIAGRAM Consortium et al. 2014)
rs10404333		19	46160660	A	G	0.124	1		1.14683	1.175e-06	0.2491	1.14924	2.17e-06	0.2055	New lead genetic variant
rs4812829	HNF4A	20	42989267	A	G	0.1727	0.0764622	+	1.05	0.0182	0.741	1.0539	0.01423	0.6361	(Kooner et al. 2011)
rs6103716		20	42999630	A	C	0.3236	1		0.940165	0.0002599	0.01328	0.949044	0.002673	0.01289	New lead genetic variant
chr2230416527	MTMR3	22	30416527	A	G	0.0832	0.000167292	+	1.07	0.0179	0.402	1.0577	0.05724	0.4366	(Fuchsberger et al. 2016)
chr2230306065		22	30306065	A	G	0.0107	1		0.7	2.66e-05	0.338	0.711415	0.0001507	0.3121	New lead genetic variant
rs12010175	FAM58A/DUSP9	X	152862638	A	G	0.0547	0.139401	+	0.91 (0.84/0.95)	3.38E-01 (3.07E-01/6.48E-01)	5.65E-01 (7.42E-01/8.41E-01)	0,89 (0,83/0,92)	2,61E-01 (3,25E-01/4,90E-01)	6,70E-01 (5,18E-01/7,84E-01)	(Li et al. 2013)
rs5945326		X	152899922	A	G	0.2308	0.618717	+	1.15 (1.17/1.14)	4.97E-02 (1.96E-01/1.37E-01)	8.53E-01 (3.22E-01/6.26E-01)	1,22 (1,27/1,19)	1,16E-02 (7,36E-02/6,80E-02)	6,86E-01 (4,50E-01/6,70E-01)	(Voight et al. 2010)
chrX:152889460:I		X	152889460	G	GCCA	0.1715	1		1.25 (1.23/1.26)	3.50E-04 (6.01E-02/2.29E-03)	8.22E-01 (5.35E-01/6.95E-01)	1,31 (1,30/1,31)	5,39E-05 (2,40E-02/8,17E-04)	9,60E-01 (4,03E-01/8,61E-01)	New lead genetic variant
RefSNP ID: Reference SNP identification number
Chr: Chromosome number
Position GRCh37: Base pair position for each variant from the Genome Reference Consortium GRCh37
Risk Allele: Risk allele in the present study
Non-risk Allele: Non-risk allele in the present study
OR: Odds-ratio
P.value: P.value from the meta-analysis
Heterogeneity P.value: Heterogeneity p.value from the meta-analysis
Risk Allele Consistency: The effect direction for each of the SNP consistent (+) or not (-) with that in original reports
R2: The correlation between two variants, the known variants versus the new lead variant for a locus
Reference: Original report where the variant was previously described
Albrechtsen A Grarup N Li Y Sparso T Tian G Cao H Jiang T Kim SY Korneliussen T Li Q et al. 2013. Exome sequencing-driven discovery of coding polymorphisms associated with common metabolic phenotypes. Diabetologia 56: 298-310.
Cho YS, Chen CH, Hu C, Long J, Ong RT, Sim X, Takeuchi F, Wu Y, Go MJ, Yamauchi T et al. 2012. Meta-analysis of genome-wide association studies identifies eight new loci for type 2 diabetes in east Asians. Nat Genet 44: 67-72.
Consortium STD, Williams AL, Jacobs SB, Moreno-Macias H, Huerta-Chagoya A, Churchhouse C, Marquez-Luna C, Garcia-Ortiz H, Gomez-Vazquez MJ, Burtt NP et al. 2014. Sequence variants in SLC16A11 are a common risk factor for type 2 diabetes in Mexico. Nature 506: 97-101.
Cook JP, Morris AP. 2016. Multi-ethnic genome-wide association study identifies novel locus for type 2 diabetes susceptibility. Eur J Hum Genet 24: 1175-1180.
Fuchsberger C Flannick J Teslovich TM Mahajan A Agarwala V Gaulton KJ Ma C Fontanillas P Moutsianas L McCarthy DJ et al. 2016. The genetic architecture of type 2 diabetes. Nature doi:10.1038/nature18642.
Gaulton KJ Ferreira T Lee Y Raimondo A Magi R Reschen ME Mahajan A Locke A Rayner NW Robertson N et al. 2015. Genetic fine mapping and genomic annotation defines causal mechanisms at type 2 diabetes susceptibility loci. Nat Genet 47: 1415-1425.
Hanson RL, Muller YL, Kobes S, Guo T, Bian L, Ossowski V, Wiedrich K, Sutherland J, Wiedrich C, Mahkee D et al. 2014. A genome-wide association study in American Indians implicates DNER as a susceptibility locus for type 2 diabetes. Diabetes 63: 369-376.
Hara K, Fujita H, Johnson TA, Yamauchi T, Yasuda K, Horikoshi M, Peng C, Hu C, Ma RC, Imamura M et al. 2014. Genome-wide association study identifies three novel loci for type 2 diabetes. Hum Mol Genet 23: 239-246.
Imamura M, Maeda S, Yamauchi T, Hara K, Yasuda K, Morizono T, Takahashi A, Horikoshi M, Nakamura M, Fujita H et al. 2012. A single-nucleotide polymorphism in ANK1 is associated with susceptibility to type 2 diabetes in Japanese populations. Hum Mol Genet 21: 3042-3049.
Kong A, Steinthorsdottir V, Masson G, Thorleifsson G, Sulem P, Besenbacher S, Jonasdottir A, Sigurdsson A, Kristinsson KT, Jonasdottir A et al. 2009. Parental origin of sequence variants associated with complex diseases. Nature 462: 868-874.
Kooner JS, Saleheen D, Sim X, Sehmi J, Zhang W, Frossard P, Been LF, Chia KS, Dimas AS, Hassanali N et al. 2011. Genome-wide association study in individuals of South Asian ancestry identifies six new type 2 diabetes susceptibility loci. Nat Genet 43: 984-989.
Li H, Gan W, Lu L, Dong X, Han X, Hu C, Yang Z, Sun L, Bao W, Li P et al. 2013. A genome-wide association study identifies GRK5 and RASGRP1 as type 2 diabetes loci in Chinese Hans. Diabetes 62: 291-298.
Lu F, Qian Y, Li H, Dong M, Lin Y, Du J, Lin Y, Chen J, Shen C, Jin G et al. 2012. Genetic variants on chromosome 6p21.1 and 6p22.3 are associated with type 2 diabetes risk: a case-control study in Han Chinese. J Hum Genet 57: 320-325.
Ma RC, Hu C, Tam CH, Zhang R, Kwan P, Leung TF, Thomas GN, Go MJ, Hara K, Sim X et al. 2013. Genome-wide association study in a Chinese population identifies a susceptibility locus for type 2 diabetes at 7q32 near PAX4. Diabetologia 56: 1291-1305.
Morris AP Voight BF Teslovich TM Ferreira T Segre AV Steinthorsdottir V Strawbridge RJ Khan H Grallert H Mahajan A et al. 2012. Large-scale association analysis provides insights into the genetic architecture and pathophysiology of type 2 diabetes. Nat Genet 44: 981-990.
Ng MC, Shriner D, Chen BH, Li J, Chen WM, Guo X, Liu J, Bielinski SJ, Yanek LR, Nalls MA et al. 2014. Meta-analysis of genome-wide association studies in African Americans provides insights into the genetic architecture of type 2 diabetes. PLoS Genet 10: e1004517.
Palmer ND McDonough CW Hicks PJ Roh BH Wing MR An SS Hester JM Cooke JN Bostrom MA Rudock ME et al. 2012. A genome-wide association search for type 2 diabetes genes in African Americans. PLoS One 7: e29202.
Perry JR, Voight BF, Yengo L, Amin N, Dupuis J, Ganser M, Grallert H, Navarro P, Li M, Qi L et al. 2012. Stratifying type 2 diabetes cases by BMI identifies genetic risk variants in LAMA1 and enrichment for risk variants in lean compared to obese cases. PLoS Genet 8: e1002741.
Qi L, Cornelis MC, Kraft P, Stanya KJ, Linda Kao WH, Pankow JS, Dupuis J, Florez JC, Fox CS, Pare G et al. 2010. Genetic variants at 2q24 are associated with susceptibility to type 2 diabetes. Hum Mol Genet 19: 2706-2715.
DIAGRAM Consortium et al. 2014. Genome-wide trans-ancestry meta-analysis provides insight into the genetic architecture of type 2 diabetes susceptibility. Nat Genet 46: 234-244.
Saxena R Elbers CC Guo Y Peter I Gaunt TR Mega JL Lanktree MB Tare A Castillo BA Li YR et al. 2012. Large-scale gene-centric meta-analysis across 39 studies identifies type 2 diabetes loci. Am J Hum Genet 90: 410-425.
Saxena R, Saleheen D, Been LF, Garavito ML, Braun T, Bjonnes A, Young R, Ho WK, Rasheed A, Frossard P et al. 2013. Genome-wide association study identifies a novel locus contributing to type 2 diabetes susceptibility in Sikhs of Punjabi origin from India. Diabetes 62: 1746-1755.
Scott LJ, Mohlke KL, Bonnycastle LL, Willer CJ, Li Y, Duren WL, Erdos MR, Stringham HM, Chines PS, Jackson AU et al. 2007. A genome-wide association study of type 2 diabetes in Finns detects multiple susceptibility variants. Science 316: 1341-1345.
Shu XO, Long J, Cai Q, Qi L, Xiang YB, Cho YS, Tai ES, Li X, Lin X, Chow WH et al. 2010. Identification of new genetic risk variants for type 2 diabetes. PLoS Genet 6: e1001127.
Sim X, Ong RT, Suo C, Tay WT, Liu J, Ng DP, Boehnke M, Chia KS, Wong TY, Seielstad M et al. 2011. Transferability of type 2 diabetes implicated loci in multi-ethnic cohorts from Southeast Asia. PLoS Genet 7: e1001363.
Steinthorsdottir V, Thorleifsson G, Sulem P, Helgason H, Grarup N, Sigurdsson A, Helgadottir HT, Johannsdottir H, Magnusson OT, Gudjonsson SA et al. 2014. Identification of low-frequency and rare sequence variants associated with elevated or reduced risk of type 2 diabetes. Nat Genet 46: 294-298.
Tabassum R, Chauhan G, Dwivedi OP, Mahajan A, Jaiswal A, Kaur I, Bandesh K, Singh T, Mathai BJ, Pandey Y et al. 2013. Genome-wide association study for type 2 diabetes in Indians identifies a new susceptibility locus at 2q21. Diabetes 62: 977-986.
Tsai FJ, Yang CF, Chen CC, Chuang LM, Lu CH, Chang CT, Wang TY, Chen RH, Shiu CF, Liu YM et al. 2010. A genome-wide association study identifies susceptibility variants for type 2 diabetes in Han Chinese. PLoS Genet 6: e1000847.
Unoki H, Takahashi A, Kawaguchi T, Hara K, Horikoshi M, Andersen G, Ng DP, Holmkvist J, Borch-Johnsen K, Jorgensen T et al. 2008. SNPs in KCNQ1 are associated with susceptibility to type 2 diabetes in East Asian and European populations. Nat Genet 40: 1098-1102.
Voight BF Scott LJ Steinthorsdottir V Morris AP Dina C Welch RP Zeggini E Huth C Aulchenko YS Thorleifsson G et al. 2010. Twelve type 2 diabetes susceptibility loci identified through large-scale association analysis. Nat Genet 42: 579-589.
Zeggini E, Scott LJ, Saxena R, Voight BF, Marchini JL, Hu T, de Bakker PI, Abecasis GR, Almgren P, Andersen G et al. 2008. Meta-analysis of genome-wide association data and large-scale replication identifies additional susceptibility loci for type 2 diabetes. Nat Genet 40: 638-645.
