# Supplementary material for: Re-analysis of public genetic data reveals a rare X-chromosomal variant associated with type 2 diabetes
Source: Nat Commun. 2018 Jan 22;9:321. doi: 10.1038/s41467-017-02380-9 (PMC5778074; doi:10.1038/s41467-017-02380-9)
Supplement: Supplementary file 8 — Supplementary Data 5 [file 41467_2017_2380_MOESM8_ESM.xlsx]

## Sheet: Suppl Data5
Supplementary Data 5. 99% credible sets generated with the 70KforT2D discovery dataset. Credible sets were generated for all the regions that reached GWAS significance by meta-analyzing the 70kforT2D and their suitable replication cohorts (see Figure 1).
region	BP	Marker Name	Allele1	Allele2	Freq1	FreqSE	MinFreq	MaxFreq	Effect	StdErr	P-value	Direction	HetISq	HetChiSq	HetDf	HetPVal	TotalSampleSize	Chr	MAF	Type_Variant	SNP_ID	R-squared with top	r	z	abf	postProb	CumSum	Comment	Novelty
#Region: 10p13; closest Gene: CDC123/CAMK1D; Genes in 99% Credible Set: RN7SL232P|RN7SL198P|CDC123|CAMK1D
10:11307894-13307894	12307894	chr10:12307894	t	c	0.2097	0.0149	0.2018	0.2686	0.1204	0.0192	3.74e-10	+-++++	0	4.5	5	0.4799	66940.5	10	0.2097	SNP	rs11257655	1	0.990868	6.27083	2.76223e+07	0.56974	0.56974	Common	NO
10:11307894-13307894	12309268	chr10:12309268	a	g	0.2124	0.0148	0.2039	0.2694	0.1166	0.0192	1.167e-09	+-++++	0	4.897	5	0.4286	66940.5	10	0.2124	SNP	rs11257658	1	0.990868	6.07292	8.23391e+06	0.169833	0.739573	Common	NO
10:11307894-13307894	12309269	chr10:12309269	t	c	0.2124	0.0148	0.2039	0.2694	0.1166	0.0192	1.166e-09	+-++++	0	4.897	5	0.4286	66940.5	10	0.2124	SNP	rs11257659	1	0.990868	6.07292	8.23391e+06	0.169833	0.909407	Common	NO
10:11307894-13307894	12328010	chr10:12328010	a	g	0.8114	0.0041	0.804	0.8183	-0.1221	0.0208	4.22e-09	-+----	0	2.702	5	0.7457	66938.9	10	0.1886	SNP	rs12779790	0.803359	0.9893	-5.87019	2.61422e+06	0.053921	0.963328	Common	NO
10:11307894-13307894	12316768	chr10:12316768	t	c	0.1836	0.0073	0.1773	0.1966	0.1138	0.0202	1.675e-08	+-++++	10.3	5.571	5	0.3502	66939.8	10	0.1836	SNP	rs7077792	0.850009	0.989902	5.63366	667388	0.0137656	0.977093	Common	NO
10:11307894-13307894	12320571	chr10:12320571	a	c	0.1856	0.0072	0.1791	0.198	0.1136	0.0203	2.165e-08	+-++++	0	4.353	5	0.4998	66938.4	10	0.1856	SNP	rs6602570	0.849069	0.989803	5.59606	543318	0.0112065	0.9883	Common	NO
10:11307894-13307894	12321633	chr10:12321633	t	c	0.8147	0.0069	0.8012	0.8207	-0.1107	0.0204	5.542e-08	-+----	0	3.347	5	0.6467	66938.1	10	0.1853	SNP	rs7394200	0.830216	0.989703	-5.42647	216150	0.00445834	0.992758	Common	NO
#Region: 10q22.1; closest Gene: NEUROG3/COL13A1; Genes in 99% Credible Set: RPL5P26
10:70470390-72470390	71470390	chr10:71470390	t	c	0.7833	0.007	0.7798	0.8114	0.1138	0.0194	4.407e-09	++++++	0	2.322	5	0.8031	66940.9	10	0.2167	SNP	rs4746890	1	0.990679	5.86598	2.43817e+06	0.451507	0.451507	Common	YES
10:70470390-72470390	71465928	chr10:71465928	a	g	0.2164	0.0067	0.1892	0.2196	-0.1118	0.0194	8.447e-09	------	0	2.097	5	0.8356	66940.8	10	0.2164	SNP	rs2642587	1	0.990679	-5.76289	1.34637e+06	0.249324	0.700831	Common	YES
10:70470390-72470390	71469397	chr10:71469397	t	c	0.2159	0.0065	0.189	0.219	-0.1117	0.0194	8.742e-09	------	0	2.181	5	0.8236	66940.9	10	0.2159	SNP	rs2616131	1	0.990679	-5.75773	1.30734e+06	0.242097	0.942928	Common	YES
10:70470390-72470390	71480130	chr10:71480130	a	t	0.7858	0.0076	0.7782	0.817	0.1029	0.0195	1.409e-07	++++++	0	3.509	5	0.6221	66940.9	10	0.2142	SNP	rs72803014	0.915625	0.990583	5.27692	94770.8	0.0175499	0.960478	Common	YES
10:70470390-72470390	71483507	chr10:71483507	t	c	0.2008	0.0069	0.1771	0.2082	-0.098	0.0199	8.389e-07	------	0	1.069	5	0.9568	66940.9	10	0.2008	SNP	rs4746895	0.791205	0.990197	-4.92462	16229.1	0.00300535	0.963483	Common	YES
10:70470390-72470390	71486184	chr10:71486184	t	c	0.799	0.0069	0.7913	0.8229	0.0977	0.0199	8.654e-07	++++++	0	0.916	5	0.969	66940.9	10	0.201	SNP	rs12570914	0.775453	0.990197	4.90955	15080.5	0.00279266	0.966276	Common	YES
10:70470390-72470390	71490860	chr10:71490860	t	c	0.7985	0.0066	0.7911	0.8231	0.0975	0.0199	9.564e-07	++++++	0	1.037	5	0.9595	66940.9	10	0.2015	SNP	rs4746899	0.775453	0.990197	4.8995	14362.1	0.00265962	0.968936	Common	YES
10:70470390-72470390	71487175	chr10:71487175	a	c	0.2013	0.0068	0.1771	0.2087	-0.0973	0.0199	9.605e-07	------	0	0.892	5	0.9708	66940.9	10	0.2013	SNP	rs2018209	0.775453	0.990197	-4.88945	13679.4	0.00253318	0.971469	Common	YES
10:70470390-72470390	71489538	chr10:71489538	t	c	0.2016	0.0066	0.1769	0.2089	-0.0973	0.0199	9.828e-07	------	0	1.016	5	0.9612	66940.9	10	0.2016	SNP	rs2394578	0.775453	0.990197	-4.88945	13679.4	0.00253318	0.974002	Common	YES
10:70470390-72470390	71490059	chr10:71490059	t	c	0.2015	0.0066	0.1769	0.2089	-0.0972	0.0199	1.012e-06	------	0	1.03	5	0.9601	66941	10	0.2015	SNP	rs72803020	0.775453	0.990197	-4.88442	13350.7	0.00247233	0.976474	Common	YES
10:70470390-72470390	71464358	chr10:71464358	ct	c	0.2991	0.0121	0.2394	0.3033	-0.0847	0.0173	1.057e-06	-+----	34.7	7.659	5	0.1761	66940.5	10	0.2991	SV	rs34546898	0.61753	0.992573	-4.89595	12642.7	0.00234121	0.978816	Common	YES
10:70470390-72470390	71464178	chr10:71464178	t	c	0.7007	0.0122	0.6963	0.7607	0.0846	0.0173	1.066e-06	+-++++	36.2	7.84	5	0.1653	66940.6	10	0.2993	SNP	rs2642594	0.61753	0.992573	4.89017	12292.7	0.00227639	0.981092	Common	YES
10:70470390-72470390	71465359	chr10:71465359	t	g	0.7002	0.0122	0.6958	0.7605	0.0844	0.0173	1.123e-06	+-++++	35	7.696	5	0.1738	66940.5	10	0.2998	SNP	rs2812539	0.613402	0.992573	4.87861	11622.7	0.00215232	0.983244	Common	YES
10:70470390-72470390	71465734	chr10:71465734	t	g	0.2994	0.0122	0.2394	0.3038	-0.0844	0.0173	1.11e-06	-+----	32.9	7.45	5	0.1893	66940.6	10	0.2994	SNP	rs2812540	0.61753	0.992573	-4.87861	11622.7	0.00215232	0.985397	Common	YES
10:70470390-72470390	71488223	chr10:71488223	t	c	0.2016	0.0066	0.177	0.2089	-0.0966	0.0199	1.148e-06	------	0	0.969	5	0.965	66940.9	10	0.2016	SNP	rs6480424	0.775453	0.990197	-4.85427	11544.3	0.00213781	0.987535	Common	YES
10:70470390-72470390	71486707	chr10:71486707	t	c	0.2015	0.0069	0.1772	0.2091	-0.0961	0.0198	1.266e-06	------	0	0.884	5	0.9713	66940.9	10	0.2015	SNP	rs10823424	0.775453	0.990294	-4.85354	11459.5	0.0021221	0.989657	Common	YES
10:70470390-72470390	71466578	chr10:71466578	t	g	0.2989	0.0121	0.2392	0.3034	-0.0843	0.0173	1.139e-06	-+----	32.4	7.394	5	0.1929	66940.6	10	0.2989	SNP	rs2642588	0.61753	0.992573	-4.87283	11302	0.00209294	0.99175	Common	YES
#Region: 10q22.3; closest Gene: ZMIZ1; Genes in 99% Credible Set: ZMIZ1|ZMIZ1-AS1
10:79942631-81942631	80941885	chr10:80941885	a	g	0.6023	0.0119	0.5756	0.6282	0.1259	0.0275	4.666e-06	+--+??	62.7	8.046	3	0.04506	13224.4	10	0.3977	SNP	rs703983	0.935424	0.981445	4.57818	3991.49	0.152948	0.152948	Common	NO
10:79942631-81942631	80942620	chr10:80942620	t	c	0.4466	0.0134	0.4338	0.4733	-0.1223	0.0267	4.734e-06	--+-??	59.3	7.368	3	0.06106	13224.9	10	0.4466	SNP	rs810517	0.809949	0.98249	-4.58052	3961.68	0.151805	0.304753	Common	NO
10:79942631-81942631	80942631	chr10:80942631	a	g	0.5534	0.0134	0.5267	0.5663	0.1215	0.0267	5.524e-06	++-+??	59.4	7.386	3	0.06055	13224.9	10	0.4466	SNP	rs12571751	0.809949	0.98249	4.55056	3463.46	0.132714	0.437467	Common	NO
10:79942631-81942631	80941936	chr10:80941936	c	g	0.399	0.012	0.3722	0.4258	-0.1239	0.0275	6.38e-06	-++-??	62.9	8.077	3	0.04444	13224.4	10	0.399	SNP	rs3915932	0.946259	0.981445	-4.50545	2886.31	0.110599	0.548066	Common	NO
10:79942631-81942631	80954251	chr10:80954251	a	g	0.3968	0.013	0.3665	0.4212	-0.1223	0.0275	8.666e-06	-++-??	66.5	8.964	3	0.02977	13224.9	10	0.3968	SNP	rs703966	1	0.981445	-4.44727	2235.29	0.0856526	0.633719	Common	NO
10:79942631-81942631	80941417	chr10:80941417	c	g	0.396	0.012	0.3705	0.4235	-0.1212	0.0275	1.08e-05	-++-??	61.2	7.726	3	0.05203	13224.4	10	0.396	SNP	rs703984	0.940877	0.981445	-4.40727	1878.67	0.0719877	0.705706	Common	NO
10:79942631-81942631	80957366	chr10:80957366	cat	c	0.4198	0.0104	0.3945	0.438	-0.1229	0.0285	1.599e-05	-++-??	62.6	8.015	3	0.0457	13224	10	0.4198	SV	rs68020077	0.807305	0.980098	-4.31228	1279.69	0.0490356	0.754742	Common	NO
10:79942631-81942631	80942721	chr10:80942721	a	g	0.6116	0.0103	0.587	0.6338	0.1175	0.0273	1.668e-05	+--+??	62.4	7.986	3	0.0463	13225	10	0.3884	SNP	rs703982	0.957196	0.981709	4.30403	1202.61	0.0460822	0.800824	Common	NO
10:79942631-81942631	80940740	chr10:80940740	a	t	0.6103	0.0104	0.5857	0.6328	0.1186	0.0276	1.688e-05	+--+??	62	7.893	3	0.04827	13224.5	10	0.3897	SNP	rs703985	0.957414	0.981312	4.2971	1176.23	0.0450712	0.845895	Common	NO
10:79942631-81942631	80957368	chr10:80957368	t	c	0.4171	0.0091	0.3948	0.4321	-0.1218	0.0286	2.077e-05	-++-??	63.1	8.128	3	0.04344	13223.9	10	0.4171	SNP	rs9416153	0.790633	0.979961	-4.25874	1024.22	0.0392463	0.885142	Common	NO
10:79942631-81942631	80954789	chr10:80954789	t	g	0.4002	0.0137	0.3674	0.4257	-0.116	0.0276	2.623e-05	-++-??	63.1	8.126	3	0.04347	13224.7	10	0.4002	SNP	rs1613295	0.957626	0.981312	-4.2029	794.083	0.030428	0.91557	Common	NO
10:79942631-81942631	80948593	chr10:80948593	a	g	0.6088	0.0114	0.5852	0.6352	0.1138	0.0273	3.144e-05	+--+??	58.2	7.176	3	0.0665	13224.9	10	0.3912	SNP	rs703974	0.983794	0.981709	4.1685	684.445	0.0262269	0.941797	Common	NO
10:79942631-81942631	80953451	chr10:80953451	a	c	0.5433	0.0142	0.5309	0.5691	0.0689	0.0174	7.678e-05	++-+++	62.6	13.354	5	0.02028	66935.2	10	0.4567	SNP	rs703967	0.851715	0.992488	3.95977	207.551	0.00795304	0.94975	Common	NO
10:79942631-81942631	80952826	chr10:80952826	c	g	0.4562	0.014	0.4309	0.4695	-0.0673	0.0174	0.0001137	--+---	61.2	12.876	5	0.02457	66935.3	10	0.4562	SNP	rs703972	0.847176	0.992488	-3.86782	145.212	0.00556428	0.955314	Common	NO
10:79942631-81942631	80947777	chr10:80947777	t	g	0.5464	0.0138	0.5332	0.5709	0.0672	0.0174	0.0001167	++-+++	60.6	12.693	5	0.02643	66935.4	10	0.4536	SNP	rs703975	0.830427	0.992488	3.86207	142.045	0.00544296	0.960757	Common	NO
10:79942631-81942631	80943841	chr10:80943841	a	g	0.4533	0.0147	0.4273	0.4662	-0.0666	0.0174	0.0001343	--+---	61.5	12.972	5	0.02365	66935.3	10	0.4533	SNP	rs703980	0.8238	0.992488	-3.82759	124.532	0.00477187	0.965529	Common	NO
10:79942631-81942631	80945964	chr10:80945964	c	g	0.5463	0.014	0.5331	0.5706	0.0666	0.0174	0.0001354	++-+++	61.8	13.079	5	0.02265	66935.4	10	0.4537	SNP	rs703976	0.835027	0.992488	3.82759	124.532	0.00477187	0.970301	Common	NO
10:79942631-81942631	80944230	chr10:80944230	t	g	0.5467	0.0146	0.5337	0.5724	0.0666	0.0175	0.0001354	++-+++	60.7	12.709	5	0.02626	66935.3	10	0.4533	SNP	rs703977	0.8238	0.992402	3.80571	115.212	0.00441476	0.974715	Common	NO
10:79942631-81942631	80942855	chr10:80942855	c	g	0.4532	0.0147	0.4275	0.4666	-0.0664	0.0175	0.0001424	--+---	60.7	12.736	5	0.02598	66935.5	10	0.4532	SNP	rs703981	0.8238	0.992402	-3.79429	110.352	0.00422853	0.978944	Common	NO
10:79942631-81942631	80947438	chr10:80947438	t	c	0.5457	0.0134	0.5333	0.5691	0.0652	0.0174	0.0001849	++-+++	60.7	12.73	5	0.02604	66935.3	10	0.4543	SNP	rs697239	0.830427	0.992488	3.74713	92.0307	0.00352647	0.98247	Common	NO
10:79942631-81942631	80955067	chr10:80955067	t	c	0.4617	0.0117	0.4316	0.4735	0.0958	0.027	0.0003823	+-++??	7.5	3.243	3	0.3557	13224.8	10	0.4617	SNP	rs703965	0.59	0.982101	3.54815	64.7478	0.00248103	0.984951	Common	NO
10:79942631-81942631	80944147	chr10:80944147	c	g	0.4201	0.0288	0.3491	0.4419	0.0909	0.027	0.0007439	++++??	0	1.189	3	0.7557	13224.8	10	0.4201	SNP	rs703978	0.505872	0.982101	3.36667	34.9625	0.00133971	0.986291	Common	NO
10:79942631-81942631	80954686	chr10:80954686	a	g	0.4652	0.0117	0.4349	0.4767	0.0901	0.0269	0.0007891	+-++??	0	2.769	3	0.4286	13224.9	10	0.4652	SNP	rs697237	0.59668	0.982231	3.34944	32.9356	0.00126204	0.987553	Common	NO
10:79942631-81942631	80953393	chr10:80953393	c	g	0.5761	0.0294	0.5527	0.6462	-0.0877	0.027	0.001181	----??	0	0.885	3	0.829	13224.8	10	0.4239	SNP	rs703969	0.533201	0.982101	-3.24815	23.7909	0.000911629	0.988465	Common	NO
10:79942631-81942631	80953136	chr10:80953136	a	c	0.4236	0.0295	0.3531	0.4466	0.0865	0.027	0.00138	++++??	0	0.758	3	0.8595	13224.8	10	0.4236	SNP	rs703970	0.538362	0.982101	3.2037	20.6661	0.000791892	0.989257	Common	NO
10:79942631-81942631	80953123	chr10:80953123	c	g	0.6204	0.028	0.5944	0.6815	-0.0873	0.0278	0.00169	-+--??	0	1.097	3	0.7778	13224.7	10	0.3796	SNP	rs703971	0.433625	0.981045	-3.14029	17.3639	0.000665358	0.989922	Common	NO
10:79942631-81942631	80947668	chr10:80947668	t	g	0.426	0.0299	0.3529	0.4484	0.0835	0.0269	0.001924	++++??	0	0.82	3	0.8447	13224.9	10	0.426	SNP	rs697238	0.51806	0.982231	3.10409	15.1337	0.0005799	0.990502	Common	NO
#Region: 10q23.33; closest Gene: KIF11/HHEX; Genes in 99% Credible Set: KIF11|HHEX|RN7SL644P|EIF2S2P3
10:93436851-95436851	94433455	chr10:94433455	a	atc	0.5848	0.0113	0.5431	0.5993	0.0963	0.0162	2.92e-09	++++++	41.3	8.521	5	0.1298	66940.5	10	0.4152	SV	rs201427180	0.955259	0.993482	5.94444	3.39043e+06	0.13718	0.13718	Common	NO
10:93436851-95436851	94429511	chr10:94429511	t	c	0.5756	0.0085	0.541	0.5883	0.0948	0.016	3.515e-09	++++++	44	8.93	5	0.1119	66940.8	10	0.4244	SNP	rs7903302	1	0.993641	5.925	2.99445e+06	0.121158	0.258337	Common	NO
10:93436851-95436851	94429907	chr10:94429907	t	c	0.5748	0.0084	0.5396	0.5862	0.0935	0.016	5.621e-09	++++++	47	9.438	5	0.09283	66940.9	10	0.4252	SNP	rs11187129	0.960126	0.993641	5.84375	1.86208e+06	0.0753412	0.333678	Common	NO
10:93436851-95436851	94430497	chr10:94430497	a	c	0.5959	0.0121	0.5456	0.609	0.0937	0.0161	6.497e-09	++++++	39	8.202	5	0.1454	66940.9	10	0.4041	SNP	rs2185756	0.946031	0.993561	5.81988	1.62938e+06	0.0659259	0.399604	Common	NO
10:93436851-95436851	94464307	chr10:94464307	t	g	0.4286	0.0084	0.417	0.4632	-0.0918	0.0159	8.512e-09	------	46.1	9.27	5	0.09877	66940.9	10	0.4286	SNP	rs12778642	0.984907	0.993719	-5.77358	1.2359e+06	0.0500056	0.44961	Common	NO
10:93436851-95436851	94444793	chr10:94444793	t	c	0.4039	0.0126	0.3907	0.4566	-0.0928	0.0161	8.612e-09	------	38.5	8.126	5	0.1494	66940.9	10	0.4039	SNP	rs10882098	0.927404	0.993561	-5.76398	1.18118e+06	0.0477913	0.497401	Common	NO
10:93436851-95436851	94467145	chr10:94467145	a	t	0.6294	0.0039	0.6177	0.6349	0.0934	0.0164	1.251e-08	++++++	27.1	6.861	5	0.2312	66941	10	0.3706	SNP	rs11187141	0.701698	0.993321	5.69512	809769	0.0327639	0.530165	Common	NO
10:93436851-95436851	94460281	chr10:94460281	a	g	0.5944	0.0124	0.5429	0.6072	0.091	0.0161	1.491e-08	++++++	40.3	8.375	5	0.1367	66940.9	10	0.4056	SNP	rs11187138	0.927162	0.993561	5.65217	626536	0.0253501	0.555515	Common	NO
10:93436851-95436851	94460193	chr10:94460193	g	gt	0.5824	0.0096	0.5414	0.5955	0.0918	0.0163	1.629e-08	++++++	41.7	8.579	5	0.1271	66940.5	10	0.4176	SV	NA	0.917057	0.993402	5.6319	564701	0.0228482	0.578363	Common	NO
10:93436851-95436851	94462427	chr10:94462427	t	c	0.5944	0.0124	0.5428	0.6072	0.0907	0.0161	1.628e-08	++++++	39.2	8.23	5	0.144	66940.8	10	0.4056	SNP	rs10882101	0.927162	0.993561	5.63354	564385	0.0228354	0.601199	Common	NO
10:93436851-95436851	94479107	chr10:94479107	a	g	0.6034	0.0032	0.5979	0.6116	0.0906	0.0161	1.996e-08	++++++	39.4	8.25	5	0.143	66941	10	0.3966	SNP	rs1112718	0.753321	0.993561	5.62733	545111	0.0220556	0.623254	Common	NO
10:93436851-95436851	94466439	chr10:94466439	a	g	0.5704	0.0082	0.536	0.5795	0.09	0.016	1.693e-08	++++++	45.5	9.175	5	0.1023	66940.7	10	0.4296	SNP	rs12219514	0.975006	0.993641	5.625	535410	0.0216631	0.644918	Common	NO
10:93436851-95436851	94463779	chr10:94463779	t	g	0.4049	0.0124	0.3923	0.457	-0.0904	0.0161	1.808e-08	------	41.5	8.541	5	0.1288	66940.9	10	0.4049	SNP	rs1977832	0.922385	0.993561	-5.61491	508575	0.0205773	0.665495	Common	NO
10:93436851-95436851	94463962	chr10:94463962	g	gt	0.4049	0.0124	0.3923	0.457	-0.0904	0.0161	1.822e-08	------	41.5	8.541	5	0.1288	66940.9	10	0.4049	SV	rs11309330	0.922385	0.993561	-5.61491	508575	0.0205773	0.686072	Common	NO
10:93436851-95436851	94463945	chr10:94463945	a	g	0.4048	0.0125	0.3915	0.457	-0.0903	0.0161	1.826e-08	------	41.4	8.535	5	0.1291	66940.9	10	0.4048	SNP	rs1977833	0.922385	0.993561	-5.6087	491263	0.0198769	0.705949	Common	NO
10:93436851-95436851	94461658	chr10:94461658	t	ta	0.5952	0.0125	0.5429	0.6074	0.0901	0.0161	2.061e-08	++++++	39.5	8.261	5	0.1424	66940.9	10	0.4048	SV	rs58534496	0.921887	0.993561	5.59627	458441	0.0185489	0.724498	Common	NO
10:93436851-95436851	94460650	chr10:94460650	t	c	0.595	0.0123	0.5431	0.6071	0.0899	0.0161	2.269e-08	++++++	38.6	8.144	5	0.1485	66940.9	10	0.405	SNP	rs10882099	0.922385	0.993561	5.58385	427878	0.0173123	0.74181	Common	NO
10:93436851-95436851	94435673	chr10:94435673	a	g	0.4196	0.01	0.4088	0.4607	-0.0903	0.0162	2.451e-08	------	44.7	9.042	5	0.1074	66940.6	10	0.4196	SNP	rs35906730	0.969991	0.993482	-5.57407	407303	0.0164798	0.75829	Common	NO
10:93436851-95436851	94462882	chr10:94462882	t	c	0.4048	0.0124	0.3927	0.4572	-0.0896	0.0161	2.445e-08	------	39.9	8.315	5	0.1397	66940.9	10	0.4048	SNP	rs1111875	0.922385	0.993561	-5.56522	385921	0.0156147	0.773905	Common	NO
10:93436851-95436851	94467287	chr10:94467287	t	c	0.3711	0.0047	0.3618	0.3814	-0.091	0.0164	2.883e-08	------	22.3	6.437	5	0.266	66940.9	10	0.3711	SNP	rs34744311	0.705656	0.993321	-5.54878	357637	0.0144703	0.788375	Common	NO
10:93436851-95436851	94440536	chr10:94440536	ca	c	0.3894	0.0137	0.3781	0.4483	-0.0913	0.0165	3.41e-08	------	35.1	7.702	5	0.1735	66940.5	10	0.3894	SV	NA	0.857287	0.99324	-5.53333	330066	0.0133547	0.80173	Common	NO
10:93436851-95436851	94466910	chr10:94466910	a	g	0.3613	0.0051	0.355	0.3807	-0.0913	0.0165	3.25e-08	------	41	8.472	5	0.1321	66940.7	10	0.3613	SNP	rs11187140	0.726556	0.99324	-5.53333	330066	0.0133547	0.815084	Common	NO
10:93436851-95436851	94477219	chr10:94477219	a	t	0.3736	0.0045	0.3645	0.3824	-0.0897	0.0163	3.943e-08	------	33	7.458	5	0.1887	66940.9	10	0.3736	SNP	rs10748582	0.701698	0.993402	-5.50307	276925	0.0112046	0.826289	Common	NO
10:93436851-95436851	94477539	chr10:94477539	a	g	0.3735	0.0045	0.3645	0.3823	-0.0897	0.0163	3.983e-08	------	33.1	7.473	5	0.1878	66940.9	10	0.3735	SNP	rs1832886	0.701698	0.993402	-5.50307	276925	0.0112046	0.837494	Common	NO
10:93436851-95436851	94477870	chr10:94477870	t	c	0.3734	0.0046	0.3642	0.3823	-0.0897	0.0163	3.88e-08	------	33.9	7.563	5	0.1821	66941	10	0.3734	SNP	rs7898054	0.701698	0.993402	-5.50307	276925	0.0112046	0.848698	Common	NO
10:93436851-95436851	94469980	chr10:94469980	t	c	0.6256	0.0047	0.6175	0.6354	0.0901	0.0164	3.647e-08	++++++	30.2	7.159	5	0.2091	66941	10	0.3744	SNP	rs11187144	0.705656	0.993321	5.4939	264686	0.0107094	0.859408	Common	NO
10:93436851-95436851	94465559	chr10:94465559	t	c	0.4065	0.0124	0.3921	0.4573	-0.0884	0.0161	3.751e-08	------	40.5	8.402	5	0.1354	66940.9	10	0.4065	SNP	rs5015480	0.927162	0.993561	-5.49068	256279	0.0103692	0.869777	Common	NO
10:93436851-95436851	94473629	chr10:94473629	a	g	0.3742	0.0047	0.3645	0.3824	-0.09	0.0164	3.716e-08	------	31.5	7.304	5	0.199	66941	10	0.3742	SNP	rs7087591	0.705656	0.993321	-5.4878	256028	0.0103591	0.880136	Common	NO
10:93436851-95436851	94475111	chr10:94475111	a	g	0.3739	0.0047	0.3643	0.3823	-0.09	0.0164	3.737e-08	------	32.8	7.44	5	0.1899	66940.9	10	0.3739	SNP	rs2901609	0.701698	0.993321	-5.4878	256028	0.0103591	0.890495	Common	NO
10:93436851-95436851	94471595	chr10:94471595	t	c	0.3757	0.0048	0.3656	0.3828	-0.0899	0.0164	3.873e-08	------	25.8	6.734	5	0.2412	66940.9	10	0.3757	SNP	rs4933736	0.701698	0.993321	-5.48171	247662	0.0100206	0.900516	Common	NO
10:93436851-95436851	94470515	chr10:94470515	t	c	0.6261	0.0045	0.6175	0.6357	0.0898	0.0164	3.989e-08	++++++	31.1	7.262	5	0.2019	66941	10	0.3739	SNP	rs10882104	0.701698	0.993321	5.47561	239579	0.00969353	0.910209	Common	NO
10:93436851-95436851	94466427	chr10:94466427	t	c	0.5934	0.0122	0.5422	0.6057	0.0882	0.0161	4.067e-08	++++++	39.6	8.285	5	0.1412	66940.8	10	0.4066	SNP	rs11187139	0.918387	0.993561	5.47826	239505	0.00969055	0.9199	Common	NO
10:93436851-95436851	94468934	chr10:94468934	a	g	0.3742	0.0045	0.3646	0.3825	-0.0897	0.0164	4.115e-08	------	30	7.146	5	0.21	66941	10	0.3742	SNP	rs11187143	0.701698	0.993321	-5.46951	231768	0.00937749	0.929277	Common	NO
10:93436851-95436851	94474097	chr10:94474097	a	g	0.3737	0.0045	0.3644	0.3826	-0.0897	0.0164	4.114e-08	------	32.2	7.377	5	0.1941	66940.9	10	0.3737	SNP	rs10786053	0.701698	0.993321	-5.46951	231768	0.00937749	0.938655	Common	NO
10:93436851-95436851	94474111	chr10:94474111	t	c	0.3737	0.0045	0.3644	0.3826	-0.0897	0.0164	4.115e-08	------	32.2	7.378	5	0.194	66940.9	10	0.3737	SNP	rs10882105	0.701698	0.993321	-5.46951	231768	0.00937749	0.948032	Common	NO
10:93436851-95436851	94470984	chr10:94470984	ct	c	0.3697	0.0047	0.3604	0.3803	-0.09	0.0165	4.837e-08	------	27.2	6.872	5	0.2303	66940.7	10	0.3697	SV	NA	0.652672	0.99324	-5.45455	214726	0.00868798	0.95672	Common	NO
10:93436851-95436851	94480334	chr10:94480334	t	c	0.3729	0.0045	0.3643	0.3822	-0.0888	0.0163	5.153e-08	------	32.7	7.428	5	0.1907	66940.8	10	0.3729	SNP	rs10882106	0.701698	0.993402	-5.44785	205083	0.00829781	0.965018	Common	NO
10:93436851-95436851	94466495	chr10:94466495	c	g	0.4065	0.0124	0.3931	0.4578	-0.0877	0.0161	4.82e-08	------	37.2	7.956	5	0.1587	66940.8	10	0.4065	SNP	rs10882102	0.922744	0.993561	-5.4472	202353	0.00818737	0.973205	Common	NO
10:93436851-95436851	94481917	chr10:94481917	a	g	0.3731	0.0045	0.3643	0.3821	-0.0884	0.0163	5.805e-08	------	32.9	7.454	5	0.189	66941	10	0.3731	SNP	rs7923837	0.701698	0.993402	-5.42331	179631	0.00726802	0.980473	Common	NO
10:93436851-95436851	94485763	chr10:94485763	a	g	0.3732	0.0043	0.3649	0.3817	-0.0884	0.0163	5.772e-08	------	31.9	7.337	5	0.1968	66940.6	10	0.3732	SNP	rs11187149	0.701698	0.993402	-5.42331	179631	0.00726802	0.987741	Common	NO
10:93436851-95436851	94482076	chr10:94482076	t	c	0.3734	0.0046	0.3645	0.3821	-0.0875	0.0163	7.787e-08	------	34.3	7.614	5	0.1788	66941	10	0.3734	SNP	rs7923866	0.701698	0.993402	-5.3681	133613	0.00540609	0.993147	Common	NO
#Region: 10q25.2; closest Gene:TCF7L2; Genes in 99% Credible Set: TCF7L2
10:113788815-115788815	114758349	chr10:114758349	t	c	0.2984	0.0214	0.2084	0.3314	0.3515	0.017	1.2e-94	++++++	0	0.203	5	0.9991	66940.9	10	0.2984	SNP	rs7903146	0.750635	0.992827	20.6765	1.24726e+91	0.682111	0.682111	Common	NO
10:113788815-115788815	114754071	chr10:114754071	t	c	0.701	0.0214	0.6684	0.7913	-0.3529	0.0171	1.15e-94	------	0	0.247	5	0.9985	66940.6	10	0.299	SNP	rs34872471	0.743231	0.992743	-20.6374	5.53296e+90	0.302591	0.984702	Common	NO
10:113788815-115788815	114754784	chr10:114754784	t	c	0.7009	0.0214	0.6682	0.7913	-0.3504	0.0171	1.07e-93	------	0	0.217	5	0.9989	66940.9	10	0.2991	SNP	rs35198068	0.750635	0.992743	-20.4912	2.79728e+89	0.015298	1	Common	NO
#Region: 11p15.5-p15.4; closest Gene :KCNQ1; Genes in 99% Credible Set: PHLDA2|COX6CP18|KCNQ1-AS1|KCNQ1DN|KCNQ1|CDKN1C|SLC22A18AS|SLC22A18
11:1839751-3839751	2858440	chr11:2858440	a	g	0.0471	0.0182	0.0302	0.0787	-0.3025	0.0734	3.76e-05	----??	0	0.407	3	0.9389	13225	11	0.0471	SNP	rs2237896	0.532816	0.881299	-4.12125	613.229	0.259477	0.259477	Common	NO
11:1839751-3839751	2858546	chr11:2858546	t	c	0.0472	0.0182	0.0289	0.0787	-0.299	0.0736	4.84e-05	----??	0	0.44	3	0.9318	13225	11	0.0472	SNP	rs2237897	0.51533	0.880728	-4.0625	494.998	0.20945	0.468926	Common	NO
11:1839751-3839751	2858636	chr11:2858636	t	c	0.0453	0.0158	0.0287	0.0739	-0.2972	0.0745	6.684e-05	----??	0	0.52	3	0.9144	13225	11	0.0453	SNP	rs74046911	0.398267	0.878151	-3.98926	378.06	0.159969	0.628896	Common	NO
11:1839751-3839751	2858295	chr11:2858295	t	c	0.0291	0.0024	0.0229	0.0304	-0.3456	0.0894	0.0001113	----??	0	1.111	3	0.7745	13225	11	0.0291	SNP	rs2299620	0.382735	0.833466	-3.86577	206.74	0.0874782	0.716374	Common	NO
11:1839751-3839751	2846410	chr11:2846410	a	actgggg	0.9367	0.0052	0.9318	0.9459	0.203	0.0571	0.0003791	++++??	13.6	3.471	3	0.3245	13224.9	11	0.0633	SV	rs202159835	0.915965	0.924633	3.55517	94.6912	0.0400669	0.756441	Common	NO
11:1839751-3839751	2912406	chr11:2912406	c	g	0.9763	0.0027	0.9745	0.9831	0.3407	0.0964	0.0004112	+-++??	34.5	4.577	3	0.2055	13225	11	0.0237	SNP	rs117339452	0.115717	0.811475	3.53423	68.9735	0.0291849	0.785626	Common	NO
11:1839751-3839751	2826199	chr11:2826199	a	g	0.9519	0.0023	0.9501	0.9596	0.214	0.0626	0.0006232	++++??	0	2.002	3	0.5721	13225	11	0.0481	SNP	rs10766379	0.591899	0.910773	3.41853	61.1616	0.0258795	0.811505	Common	NO
11:1839751-3839751	2825279	chr11:2825279	t	c	0.0466	0.0024	0.0387	0.0484	-0.2177	0.0637	0.0006344	----??	0	1.463	3	0.6907	13225	11	0.0466	SNP	rs2074197	0.591899	0.907901	-3.41758	60.9246	0.0257792	0.837285	Common	NO
11:1839751-3839751	2825871	chr11:2825871	t	c	0.0472	0.0022	0.0397	0.0488	-0.2142	0.0632	0.0007052	----??	0	1.527	3	0.676	13225	11	0.0472	SNP	rs11602964	0.591899	0.90921	-3.38924	55.8362	0.0236261	0.860911	Common	NO
11:1839751-3839751	2826617	chr11:2826617	a	g	0.9534	0.0023	0.9515	0.9598	0.2147	0.0635	0.0007215	++++??	0	1.549	3	0.671	13225	11	0.0466	SNP	rs3852528	0.573222	0.908425	3.3811	54.4451	0.0230375	0.883948	Common	NO
11:1839751-3839751	2849530	chr11:2849530	a	c	0.9319	0.0046	0.9295	0.9428	0.1842	0.0551	0.0008305	++++??	0	1.341	3	0.7195	13224.9	11	0.0681	SNP	rs2283228	0.896831	0.929454	3.34301	47.8428	0.0202438	0.904192	Common	NO
11:1839751-3839751	2836085	chr11:2836085	a	g	0.9373	0.0045	0.9339	0.9482	0.1876	0.0567	0.0009381	++++??	0	2.738	3	0.4338	13225	11	0.0627	SNP	rs7480855	0.897061	0.925607	3.30864	43.2573	0.0183035	0.922496	Common	NO
11:1839751-3839751	2839751	chr11:2839751	t	c	0.0604	0.0036	0.0514	0.0624	-0.1905	0.0577	0.0009586	----??	0	2.136	3	0.5446	13225	11	0.0604	SNP	rs2237892	1	0.923163	-3.30156	42.4506	0.0179622	0.940458	Common	NO
11:1839751-3839751	2857233	chr11:2857233	a	g	0.0463	0.0012	0.0446	0.048	-0.2169	0.0678	0.001373	----??	6.2	3.199	3	0.3619	13225	11	0.0463	SNP	rs60808706	0.538608	0.896925	-3.19912	31.613	0.0133765	0.953834	Common	NO
11:1839751-3839751	2846406	chr11:2846406	cgggact	c	0.0583	0.0038	0.0479	0.0599	-0.1883	0.0598	0.00164	----??	0	2.52	3	0.4717	13224.9	11	0.0583	SV	NA	0.87772	0.917936	-3.14883	27.1289	0.0114791	0.965313	Common	NO
11:1839751-3839751	2831541	chr11:2831541	t	c	0.9533	0.0017	0.9521	0.9594	0.1877	0.0635	0.003108	++++??	0	2.427	3	0.4886	13225	11	0.0467	SNP	rs8181588	0.573222	0.908425	2.95591	16.0118	0.00677512	0.972088	Common	NO
11:1839751-3839751	2891279	chr11:2891279	c	g	0.021	0.0028	0.015	0.0234	-0.3103	0.1037	0.002761	-+--??	0	2.163	3	0.5392	13225	11	0.021	SNP	rs139984520	0.171965	0.78812	-2.99229	15.6811	0.00663518	0.978724	Common	NO
11:1839751-3839751	2824800	chr11:2824800	t	g	0.0404	0.0025	0.035	0.0453	-0.2001	0.0694	0.003936	--+-??	0	2.862	3	0.4134	13225	11	0.0404	SNP	rs2074196	0.471558	0.892531	-2.88329	13.3923	0.0056667	0.98439	Common	NO
11:1839751-3839751	2826603	chr11:2826603	a	g	0.8505	0.0034	0.848	0.8579	0.1043	0.0374	0.005335	++++??	0	2.246	3	0.5229	13225	11	0.1495	SNP	rs3852527	0.108169	0.966213	2.78877	7.87269	0.00333119	0.987722	Common	NO
11:1839751-3839751	2828799	chr11:2828799	t	c	0.1409	0.0055	0.1266	0.1443	-0.1004	0.0386	0.00934	----??	0	1.709	3	0.6349	13225	11	0.1409	SNP	rs11601574	0.139157	0.964089	-2.60104	4.94248	0.00209132	0.989813	Common	NO
11:1839751-3839751	2832905	chr11:2832905	t	c	0.1414	0.0052	0.1275	0.1444	-0.097	0.0386	0.012	----??	0	2.228	3	0.5265	13225	11	0.1414	SNP	rs2237888	0.134014	0.964089	-2.51295	3.97779	0.00168313	0.991496	Common	NO
#Region: 11p15.1; closest Gene: KCNJ11/ABCC8; Genes in 99% Credible Set: SDHCP4|NUCB2|NCR3LG1|KCNJ11|ABCC8
11:16408630-18408630	17418477	chr11:17418477	a	c	0.6292	0.0222	0.5311	0.6411	-0.0873	0.0162	7.427e-08	------	0	3.958	5	0.5554	66940.9	11	0.3708	SNP	rs757110	0.894431	0.993482	-5.38889	148574	0.206044	0.206044	Common	NO
11:16408630-18408630	17415190	chr11:17415190	c	g	0.3705	0.0216	0.3588	0.466	0.0869	0.0163	8.998e-08	++++++	0	4.23	5	0.5169	66941	11	0.3705	SNP	rs4148646	0.900624	0.993402	5.33129	109873	0.152373	0.358417	Common	NO
11:16408630-18408630	17421886	chr11:17421886	t	c	0.3698	0.0201	0.3576	0.4594	0.0868	0.0163	9.975e-08	++++++	0	3.746	5	0.5865	66940.6	11	0.3698	SNP	rs2074310	0.894616	0.993402	5.32515	106363	0.147505	0.505922	Common	NO
11:16408630-18408630	17411821	chr11:17411821	t	c	0.6358	0.0197	0.5484	0.6484	-0.0864	0.0163	1.186e-07	------	3.9	5.201	5	0.3919	66940.8	11	0.3642	SNP	rs2074314	0.931303	0.993402	-5.30061	93441.7	0.129586	0.635507	Common	NO
11:16408630-18408630	17412960	chr11:17412960	a	g	0.3307	0.0243	0.3116	0.436	0.0887	0.0168	1.35e-07	++++++	0	2.927	5	0.7112	66940.7	11	0.3307	SNP	rs7124355	0.77349	0.992993	5.27976	85804.9	0.118995	0.754502	Common	NO
11:16408630-18408630	17409572	chr11:17409572	t	c	0.3674	0.0219	0.3558	0.4645	0.0843	0.0163	2.345e-07	++++++	1.4	5.07	5	0.4074	66940.9	11	0.3674	SNP	rs5219	1	0.993402	5.17178	47807.7	0.0663001	0.820802	Common	NO
11:16408630-18408630	17408630	chr11:17408630	t	c	0.6327	0.0219	0.5354	0.6437	-0.0839	0.0163	2.654e-07	------	1.3	5.063	5	0.4082	66941	11	0.3673	SNP	rs5215	1	0.993402	-5.14724	42157.3	0.0584641	0.879266	Common	NO
11:16408630-18408630	17408404	chr11:17408404	t	c	0.6446	0.024	0.5388	0.6587	-0.0834	0.0165	4.076e-07	------	4.3	5.227	5	0.3888	66940.9	11	0.3554	SNP	rs5213	0.95097	0.99324	-5.05455	26622.4	0.0369202	0.916187	Common	NO
11:16408630-18408630	17405617	chr11:17405617	t	c	0.6129	0.0201	0.5231	0.6274	-0.0791	0.0161	9.651e-07	------	0	3.635	5	0.603	66941	11	0.3871	SNP	rs1002226	0.928437	0.993561	-4.91304	12946.3	0.017954	0.934141	Common	NO
11:16408630-18408630	17403639	chr11:17403639	t	c	0.3846	0.0207	0.3709	0.4769	0.0767	0.0161	1.995e-06	++++++	0	3.256	5	0.6606	66940.9	11	0.3846	SNP	rs1557765	0.921565	0.993561	4.76398	6322.94	0.0087687	0.942909	Common	NO
11:16408630-18408630	17404839	chr11:17404839	a	g	0.6157	0.0208	0.5229	0.6285	-0.0761	0.0161	2.432e-06	------	0	3.657	5	0.5997	66941	11	0.3843	SNP	rs10734252	0.909995	0.993561	-4.72671	5304.09	0.00735575	0.950265	Common	NO
11:16408630-18408630	17386733	chr11:17386733	t	c	0.6171	0.011	0.5723	0.6304	-0.0744	0.0161	3.858e-06	------	0	3.667	5	0.5982	66940.9	11	0.3829	SNP	rs4439492	0.888714	0.993561	-4.62112	3248.31	0.00450479	0.95477	Common	NO
11:16408630-18408630	17395540	chr11:17395540	t	c	0.3813	0.0108	0.3695	0.4276	0.0744	0.0161	3.862e-06	++++++	0	3.615	5	0.606	66940.9	11	0.3813	SNP	rs11024271	0.888714	0.993561	4.62112	3248.31	0.00450479	0.959275	Common	NO
11:16408630-18408630	17384542	chr11:17384542	a	c	0.617	0.011	0.5723	0.6304	-0.0743	0.0161	4.019e-06	------	0	3.7	5	0.5934	66940.9	11	0.383	SNP	rs12146652	0.888714	0.993561	-4.61491	3157.05	0.00437822	0.963653	Common	NO
11:16408630-18408630	17385224	chr11:17385224	a	c	0.617	0.011	0.5723	0.6304	-0.0743	0.0161	3.953e-06	------	0	3.682	5	0.5961	66940.9	11	0.383	SNP	rs10832776	0.888714	0.993561	-4.61491	3157.05	0.00437822	0.968031	Common	NO
11:16408630-18408630	17384498	chr11:17384498	t	c	0.383	0.011	0.3696	0.4277	0.0742	0.0161	4.122e-06	++++++	0	3.72	5	0.5904	66940.9	11	0.383	SNP	rs12146443	0.888714	0.993561	4.6087	3068.46	0.00425537	0.972286	Common	NO
11:16408630-18408630	17394073	chr11:17394073	c	g	0.3813	0.0108	0.3696	0.4276	0.0742	0.0161	4.149e-06	++++++	0	3.652	5	0.6005	66941	11	0.3813	SNP	rs10832778	0.888714	0.993561	4.6087	3068.46	0.00425537	0.976542	Common	NO
11:16408630-18408630	17375260	chr11:17375260	g	ggca	0.6166	0.011	0.5722	0.6304	-0.0741	0.0161	4.376e-06	------	0	3.708	5	0.5921	66940.9	11	0.3834	SV	rs10535629	0.882728	0.993561	-4.60248	2982.48	0.00413613	0.980678	Common	NO
11:16408630-18408630	17370194	chr11:17370194	a	at	0.6142	0.0104	0.572	0.6284	-0.0733	0.0161	5.526e-06	------	0	3.483	5	0.626	66940.8	11	0.3858	SV	rs34438900	0.87678	0.993561	-4.5528	2379.19	0.00329948	0.983977	Common	NO
11:16408630-18408630	17387982	chr11:17387982	a	g	0.3813	0.0108	0.3694	0.4277	0.0731	0.0161	5.632e-06	++++++	0	3.642	5	0.602	66940.9	11	0.3813	SNP	rs11024268	0.888714	0.993561	4.54037	2249.36	0.00311942	0.987097	Common	NO
11:16408630-18408630	17421860	chr11:17421860	a	g	0.4368	0.0166	0.4195	0.5072	0.0708	0.0159	8.67e-06	++++++	0	4.748	5	0.4474	66940.6	11	0.4368	SNP	rs2074311	0.684384	0.993719	4.45283	1504.83	0.00208691	0.989184	Common	NO
11:16408630-18408630	17372443	chr11:17372443	a	c	0.6143	0.0099	0.5722	0.624	-0.0716	0.0161	8.464e-06	------	0	3.728	5	0.5892	66940.9	11	0.3857	SNP	rs7928810	0.87678	0.993561	-4.4472	1483.88	0.00205786	0.991242	Common	NO
#Region: 11q13.4; closest Gene: ARAP1; Genes in 99% Credible Set: ARAP1-AS1|ARAP1-AS2|RPS12P20|MIR4692|RNU6-672P|PDE2A|ARAP1|STARD10|ATG16L2|FCHSD2
11:71474839-73474839	72470915	chr11:72470915	g	ggttt	0.146	0.0225	0.1297	0.2267	-0.1104	0.0233	2.252e-06	------	0	2.556	5	0.768	66940.6	11	0.146	SV	rs140130268	0.81607	0.986609	-4.7382	7467.69	0.156178	0.156178	Common	NO
11:71474839-73474839	72474004	chr11:72474004	t	g	0.1695	0.0197	0.1521	0.2431	-0.0991	0.0217	5.179e-06	------	0	1.502	5	0.9128	66940.5	11	0.1695	SNP	rs79430446	0.976787	0.988365	-4.56682	3228.38	0.0675178	0.223696	Common	NO
11:71474839-73474839	72474181	chr11:72474181	ca	c	0.8312	0.0202	0.7568	0.8524	0.099	0.0218	5.451e-06	++++++	0	1.436	5	0.9203	66940.5	11	0.1688	SV	rs140735484	0.976787	0.988259	4.54128	2887.79	0.0603947	0.284091	Common	NO
11:71474839-73474839	72851463	chr11:72851463	t	c	0.8022	0.0389	0.6583	0.8248	0.0919	0.0203	6.06e-06	++++++	0	0.148	5	0.9996	66940.7	11	0.1978	SNP	rs1783598	0.744736	0.989803	4.52709	2565.67	0.0536579	0.337748	Common	NO
11:71474839-73474839	72478320	chr11:72478320	a	g	0.1709	0.0193	0.1548	0.244	-0.0961	0.0216	8.206e-06	------	0	1.535	5	0.9091	66940.8	11	0.1709	SNP	rs77106637	0.976787	0.98847	-4.44907	1903.78	0.0398154	0.377564	Common	NO
11:71474839-73474839	72474839	chr11:72474839	a	g	0.8288	0.0193	0.7563	0.8451	0.0956	0.0216	9.823e-06	++++++	0	1.753	5	0.8821	66940.6	11	0.1712	SNP	rs613937	1	0.98847	4.42593	1719.97	0.0359712	0.413535	Common	NO
11:71474839-73474839	72457487	chr11:72457487	t	c	0.1512	0.0209	0.1355	0.2275	-0.099	0.0226	1.168e-05	------	0	1.856	5	0.8686	66940.8	11	0.1512	SNP	rs74333814	0.837158	0.987392	-4.38053	1460.96	0.0305542	0.444089	Common	NO
11:71474839-73474839	72504972	chr11:72504972	c	g	0.1742	0.0282	0.1558	0.277	-0.0948	0.0217	1.215e-05	--+---	0	2.031	5	0.8449	66940.6	11	0.1742	SNP	rs1059000	0.850003	0.988365	-4.36866	1345.77	0.0281453	0.472235	Common	NO
11:71474839-73474839	72463435	chr11:72463435	a	g	0.1521	0.0208	0.1371	0.2279	-0.0982	0.0226	1.402e-05	------	0	1.599	5	0.9014	66940.7	11	0.1521	SNP	rs7109575	0.837158	0.987392	-4.34513	1254.33	0.0262329	0.498467	Common	NO
11:71474839-73474839	72721271	chr11:72721271	a	c	0.1715	0.028	0.1548	0.2767	-0.0926	0.0213	1.425e-05	------	0	1.808	5	0.875	66940.8	11	0.1715	SNP	rs2886599	0.828541	0.988785	-4.34742	1210.5	0.0253162	0.523784	Common	NO
11:71474839-73474839	72455885	chr11:72455885	t	c	0.1515	0.021	0.1364	0.2281	-0.0972	0.0225	1.58e-05	------	0	1.669	5	0.8927	66940.8	11	0.1515	SNP	rs7129793	0.84405	0.987502	-4.32	1122.7	0.0234799	0.547264	Common	NO
11:71474839-73474839	72460694	chr11:72460694	t	c	0.8478	0.0201	0.7748	0.8634	0.0969	0.0225	1.717e-05	++++++	0	1.83	5	0.8721	66940.9	11	0.1522	SNP	rs11603349	0.81607	0.987502	4.30667	1060.71	0.0221836	0.569447	Common	NO
11:71474839-73474839	72461812	chr11:72461812	a	ag	0.8481	0.0208	0.7723	0.8627	0.097	0.0226	1.762e-05	++++++	0	1.783	5	0.8783	66940.8	11	0.1519	SV	rs148527516	0.837158	0.987392	4.29204	1000.19	0.0209178	0.590365	Common	NO
11:71474839-73474839	72619860	chr11:72619860	a	g	0.1718	0.0282	0.1549	0.2779	-0.0916	0.0213	1.712e-05	--+---	0	1.923	5	0.8597	66940.8	11	0.1718	SNP	rs76793820	0.843879	0.988785	-4.30047	990.355	0.0207121	0.611077	Common	NO
11:71474839-73474839	72615069	chr11:72615069	c	g	0.8283	0.0283	0.7221	0.8451	0.0915	0.0213	1.801e-05	++-+++	0	2.039	5	0.8437	66940.6	11	0.1717	SNP	rs11602858	0.828541	0.988785	4.29577	970.791	0.020303	0.63138	Common	NO
11:71474839-73474839	72460762	chr11:72460762	a	t	0.8476	0.0207	0.7724	0.8635	0.0964	0.0225	1.878e-05	++++++	0	1.843	5	0.8704	66940.8	11	0.1524	SNP	rs11602873	0.837158	0.987502	4.28444	965.293	0.020188	0.651568	Common	NO
11:71474839-73474839	72810325	chr11:72810325	ca	c	0.8284	0.0284	0.7223	0.8477	0.0918	0.0214	1.81e-05	++++++	0	1.691	5	0.89	66940.7	11	0.1716	SV	rs144064911	0.820106	0.988681	4.28972	949.638	0.0198606	0.671429	Common	NO
11:71474839-73474839	72669777	chr11:72669777	t	c	0.8277	0.0281	0.722	0.8452	0.0913	0.0213	1.747e-05	++++++	0	1.676	5	0.892	66940.9	11	0.1723	SNP	rs11605166	0.858187	0.988785	4.28638	932.875	0.01951	0.690938	Common	NO
11:71474839-73474839	72522142	chr11:72522142	c	g	0.1731	0.0284	0.1571	0.2783	-0.0929	0.0217	1.815e-05	--+---	0	2.13	5	0.8309	66940.6	11	0.1731	SNP	rs145398037	0.857164	0.988365	-4.28111	925.61	0.0193581	0.710297	Common	NO
11:71474839-73474839	72555553	chr11:72555553	a	g	0.1884	0.0321	0.167	0.3077	-0.0886	0.0207	1.943e-05	------	0	1.185	5	0.9463	66940.7	11	0.1884	SNP	rs3814730	0.790568	0.989401	-4.28019	888.408	0.01858	0.728877	Common	NO
11:71474839-73474839	72460930	chr11:72460930	a	at	0.848	0.0204	0.7724	0.8598	0.0963	0.0226	1.991e-05	++++++	0	2.017	5	0.8468	66940.6	11	0.152	SV	rs142489578	0.837158	0.987392	4.26106	877.567	0.0183533	0.74723	Common	NO
11:71474839-73474839	72649396	chr11:72649396	a	t	0.8138	0.032	0.6924	0.8332	0.0885	0.0207	1.832e-05	++++++	0	1.487	5	0.9145	66940.9	11	0.1862	SNP	rs74439784	0.783499	0.989401	4.27536	870.428	0.018204	0.765434	Common	NO
11:71474839-73474839	72629946	chr11:72629946	a	g	0.8144	0.0322	0.6925	0.8332	0.0883	0.0207	2.033e-05	++++++	0	1.547	5	0.9076	66940.8	11	0.1856	SNP	rs17244499	0.774715	0.989401	4.2657	835.609	0.0174758	0.78291	Common	NO
11:71474839-73474839	72460398	chr11:72460398	a	c	0.8478	0.0207	0.7724	0.8636	0.0955	0.0225	2.267e-05	++++++	0	1.941	5	0.8572	66940.8	11	0.1522	SNP	rs77464186	0.837158	0.987502	4.24444	815.65	0.0170584	0.799968	Common	NO
11:71474839-73474839	72474571	chr11:72474571	c	g	0.1751	0.0305	0.1564	0.2882	-0.0918	0.0216	2.04e-05	--+---	0	3.018	5	0.6972	66940.6	11	0.1751	SNP	rs7103836	0.896887	0.98847	-4.25	808.921	0.0169177	0.816886	Common	NO
11:71474839-73474839	72514503	chr11:72514503	t	c	0.1735	0.028	0.157	0.2777	-0.0918	0.0216	2.206e-05	--+---	0	2.154	5	0.8275	66940.6	11	0.1735	SNP	rs117819392	0.857164	0.98847	-4.25	808.921	0.0169177	0.833803	Common	NO
11:71474839-73474839	72727840	chr11:72727840	a	g	0.8134	0.0317	0.6928	0.8332	0.0871	0.0206	2.465e-05	++++++	0	1.498	5	0.9133	66940.8	11	0.1866	SNP	rs11600585	0.788878	0.989502	4.22816	710.885	0.0148673	0.848671	Common	NO
11:71474839-73474839	72707441	chr11:72707441	a	c	0.8134	0.0317	0.6928	0.8332	0.087	0.0206	2.489e-05	++++++	0	1.449	5	0.9189	66940.8	11	0.1866	SNP	rs7109082	0.797691	0.989502	4.2233	696.601	0.0145686	0.863239	Common	NO
11:71474839-73474839	72501002	chr11:72501002	t	c	0.1731	0.0284	0.1558	0.2783	-0.0911	0.0217	2.598e-05	--+---	0	2.124	5	0.8318	66940.7	11	0.1731	SNP	rs3862791	0.857164	0.988365	-4.19816	653.845	0.0136744	0.876914	Common	NO
11:71474839-73474839	72506880	chr11:72506880	t	c	0.8268	0.0284	0.7217	0.8441	0.0911	0.0217	2.61e-05	++-+++	0	2.117	5	0.8328	66940.6	11	0.1732	SNP	rs139534838	0.857164	0.988365	4.19816	653.845	0.0136744	0.890588	Common	NO
11:71474839-73474839	72588177	chr11:72588177	a	g	0.186	0.0323	0.167	0.3075	-0.0869	0.0208	2.958e-05	------	0	1.416	5	0.9226	66940.5	11	0.186	SNP	rs11603313	0.790568	0.9893	-4.17788	581.279	0.0121568	0.902745	Common	NO
11:71474839-73474839	72811908	chr11:72811908	a	at	0.8223	0.0307	0.7082	0.842	0.0895	0.0215	3.111e-05	++++++	0	1.762	5	0.881	66940.7	11	0.1777	SV	NA	0.693713	0.988576	4.16279	560.831	0.0117291	0.914474	Common	NO
11:71474839-73474839	72428172	chr11:72428172	a	g	0.8437	0.0209	0.7666	0.8597	0.093	0.0224	3.293e-05	++++++	0	1.106	5	0.9535	66940.5	11	0.1563	SNP	rs76550717	0.786182	0.987611	4.15179	553.576	0.0115774	0.926051	Common	NO
11:71474839-73474839	72433098	chr11:72433098	a	c	0.8481	0.0205	0.7719	0.8583	0.0919	0.0224	4.153e-05	++++++	0	1.335	5	0.9313	66940.7	11	0.1519	SNP	rs1552224	0.800772	0.987611	4.10268	453.155	0.00947721	0.935529	Common	NO
11:71474839-73474839	72429579	chr11:72429579	a	g	0.1513	0.0206	0.1402	0.2279	-0.0922	0.0225	4.129e-05	------	0	1.176	5	0.9472	66940.7	11	0.1513	SNP	rs75896506	0.800772	0.987502	-4.09778	445.799	0.00932337	0.944852	Common	NO
11:71474839-73474839	72429796	chr11:72429796	t	tgca	0.1517	0.0205	0.1389	0.2279	-0.0916	0.0225	4.654e-05	------	0	1.262	5	0.9388	66940.7	11	0.1517	SV	rs140717197	0.800772	0.987502	-4.07111	400.339	0.00837262	0.953225	Common	NO
11:71474839-73474839	72432985	chr11:72432985	a	g	0.152	0.0205	0.1419	0.2281	-0.0912	0.0224	4.694e-05	------	0	1.356	5	0.9291	66940.8	11	0.152	SNP	rs11603334	0.800772	0.987611	-4.07143	399.453	0.0083541	0.961579	Common	NO
11:71474839-73474839	72511521	chr11:72511521	a	c	0.8282	0.0293	0.7223	0.8525	0.0889	0.0219	4.9e-05	++-+++	0	2.213	5	0.8189	66940.5	11	0.1718	SNP	rs76724404	0.857164	0.988152	4.05936	373.828	0.00781817	0.969397	Common	NO
11:71474839-73474839	72511145	chr11:72511145	ct	c	0.1668	0.0264	0.1468	0.263	-0.0896	0.0223	5.772e-05	------	0	1.296	5	0.9354	66940.5	11	0.1668	SV	NA	0.848283	0.98772	-4.01794	321.463	0.00672302	0.97612	Common	NO
11:71474839-73474839	72424634	chr11:72424634	t	c	0.8434	0.0203	0.7673	0.8558	0.0885	0.0226	8.727e-05	+-++++	0	2.167	5	0.8256	66940.4	11	0.1566	SNP	rs9667947	0.718534	0.987392	3.91593	217.864	0.00455637	0.980676	Common	NO
11:71474839-73474839	72419514	chr11:72419514	t	c	0.1531	0.0221	0.1404	0.2349	-0.0846	0.0228	0.0002005	------	0	1.507	5	0.9123	66940.6	11	0.1531	SNP	rs11605691	0.700861	0.987171	-3.71053	101.258	0.0021177	0.982794	Common	NO
11:71474839-73474839	72473262	chr11:72473262	t	c	0.7523	0.0367	0.6076	0.7739	0.0706	0.019	0.0002027	+--+++	0	3.404	5	0.638	66940	11	0.2477	SNP	rs1277060	0.530877	0.991056	3.71579	88.5376	0.00185166	0.984646	Common	NO
11:71474839-73474839	72463462	chr11:72463462	a	g	0.24	0.0393	0.2177	0.3932	-0.0673	0.0188	0.0003526	-++---	0	2.883	5	0.718	66940.7	11	0.24	SNP	rs58249351	0.604293	0.991241	-3.57979	53.6488	0.001122	0.985768	Common	NO
11:71474839-73474839	72428038	chr11:72428038	t	g	0.7872	0.0085	0.77	0.8051	0.0728	0.0205	0.0003864	++++++	0	1.53	5	0.9095	66939.3	11	0.2128	SNP	rs77756118	0.395816	0.989603	3.55122	52.2951	0.00109369	0.986861	Common	NO
11:71474839-73474839	72462375	chr11:72462375	t	c	0.7597	0.0392	0.6068	0.7821	0.0669	0.0188	0.0003741	+--+++	0	2.873	5	0.7196	66940.8	11	0.2403	SNP	rs1785212	0.604293	0.991241	3.55851	49.7587	0.00104064	0.987902	Common	NO
11:71474839-73474839	72462634	chr11:72462634	a	g	0.7596	0.0391	0.6068	0.7821	0.0667	0.0188	0.0003868	+--+++	0	2.874	5	0.7195	66940.7	11	0.2404	SNP	rs7122044	0.604293	0.991241	3.54787	47.9288	0.00100237	0.988904	Common	NO
11:71474839-73474839	72427555	chr11:72427555	a	g	0.0566	0.0068	0.0482	0.0702	-0.1281	0.0385	0.0008674	-+++--	62.3	13.26	5	0.02106	66940.8	11	0.0566	SNP	rs117252445	0.317815	0.964268	-3.32727	39.3198	0.000822329	0.989727	Common	NO
11:71474839-73474839	72467871	chr11:72467871	ccga	c	0.7614	0.04	0.6067	0.784	0.0659	0.019	0.0005117	+--+++	0	3.482	5	0.6261	66940.5	11	0.2386	SV	rs141010895	0.604293	0.991056	3.46842	36.7009	0.000767557	0.990494	Common	NO
#Region: 11q14.3; closest Gene: FAT3/MTNR1B; Genes in 99% Credible Set: SNRPGP16|FAT3|MTNR1B
11:91694757-93694757	92671744	chr11:92671744	t	c	0.2266	0.0112	0.2151	0.2725	0.106	0.021	4.399e-07	++++++	0	3.237	5	0.6635	66938.1	11	0.2266	SNP	rs7113297	0.407217	0.989095	5.04762	30978	0.254444	0.254444	Common	NO
11:91694757-93694757	92708710	chr11:92708710	c	g	0.7165	0.0148	0.6524	0.7229	-0.087	0.0176	7.697e-07	------	27	6.849	5	0.2321	66940.5	11	0.2835	SNP	rs10830963	0.511543	0.992316	-4.94318	16144.9	0.13261	0.387054	Common	NO
11:91694757-93694757	92671766	chr11:92671766	a	g	0.7319	0.0069	0.7129	0.7469	-0.0953	0.0196	1.156e-06	------	0	0.89	5	0.9709	66937.8	11	0.2681	SNP	rs7128952	0.478411	0.990487	-4.86224	11857.3	0.0973923	0.484446	Common	NO
11:91694757-93694757	92671774	chr11:92671774	t	c	0.2672	0.0064	0.2522	0.2834	0.0944	0.0195	1.284e-06	++++++	0	0.957	5	0.9659	66938.4	11	0.2672	SNP	rs7113311	0.484653	0.990583	4.84103	10665.7	0.0876047	0.572051	Common	NO
11:91694757-93694757	92671756	chr11:92671756	t	c	0.2683	0.0068	0.2539	0.288	0.0947	0.0196	1.351e-06	++++++	0	0.803	5	0.9768	66937.9	11	0.2683	SNP	rs7113303	0.47681	0.990487	4.83163	10236.7	0.0840812	0.656132	Common	NO
11:91694757-93694757	92671769	chr11:92671769	t	c	0.7307	0.007	0.7128	0.7466	-0.094	0.0196	1.526e-06	------	0	1.054	5	0.9581	66937.7	11	0.2693	SNP	rs11020110	0.478411	0.990487	-4.79592	8633.89	0.0709161	0.727048	Common	NO
11:91694757-93694757	92671785	chr11:92671785	a	g	0.7059	0.0057	0.7013	0.7198	-0.0901	0.0188	1.723e-06	------	0	1.404	5	0.9239	66937.7	11	0.2941	SNP	rs7128962	0.518472	0.991241	-4.79255	8224.21	0.0675511	0.794599	Common	NO
11:91694757-93694757	92671745	chr11:92671745	c	g	0.747	0.0079	0.7153	0.7568	-0.0956	0.02	1.816e-06	------	0	1.205	5	0.9444	66937.9	11	0.253	SNP	rs7113298	0.447011	0.990099	-4.78	8131.73	0.0667915	0.86139	Common	NO
11:91694757-93694757	92679433	chr11:92679433	t	g	0.2937	0.0104	0.2838	0.3369	0.0794	0.0173	4.375e-06	++++++	0	3.246	5	0.6622	66940.9	11	0.2937	SNP	rs2121648	0.500551	0.992573	4.5896	2988.82	0.0245493	0.88594	Common	NO
11:91694757-93694757	92681234	chr11:92681234	t	c	0.7058	0.0106	0.663	0.7161	-0.0772	0.0173	7.875e-06	------	0	4.095	5	0.5358	66940.8	11	0.2942	SNP	rs10765572	0.500551	0.992573	-4.46243	1688.08	0.0138654	0.899805	Common	NO
11:91694757-93694757	92681013	chr11:92681013	t	c	0.2939	0.0107	0.2809	0.337	0.0762	0.0173	1.015e-05	++++++	0	4.088	5	0.5368	66940.8	11	0.2939	SNP	rs10830956	0.500551	0.992573	4.40462	1308.95	0.0107513	0.910556	Common	NO
11:91694757-93694757	92685116	chr11:92685116	a	g	0.7056	0.0107	0.663	0.7159	-0.0759	0.0173	1.117e-05	------	0	4.421	5	0.4906	66940.9	11	0.2944	SNP	rs10830959	0.500551	0.992573	-4.38728	1213.56	0.00996781	0.920524	Common	NO
11:91694757-93694757	92672021	chr11:92672021	t	g	0.3291	0.0073	0.31	0.3593	0.0738	0.0168	1.164e-05	++++++	0	4.56	5	0.472	66939.5	11	0.3291	SNP	rs7112766	0.60686	0.992993	4.39286	1212.62	0.00996009	0.930484	Common	NO
11:91694757-93694757	92690661	chr11:92690661	t	c	0.7053	0.0107	0.6629	0.7159	-0.0747	0.0173	1.563e-05	------	0	4.433	5	0.4889	66940.8	11	0.2947	SNP	rs11020124	0.505354	0.992573	-4.31792	899.322	0.00738676	0.937871	Common	NO
11:91694757-93694757	92673828	chr11:92673828	t	c	0.2939	0.0107	0.2817	0.3368	0.0746	0.0173	1.546e-05	++++++	0	3.896	5	0.5645	66940.8	11	0.2939	SNP	rs1387153	0.500551	0.992573	4.31214	877.331	0.00720613	0.945077	Common	NO
11:91694757-93694757	92682742	chr11:92682742	a	g	0.3908	0.0071	0.3809	0.4208	0.067	0.0161	3.275e-05	++++++	0	2.885	5	0.7178	66940.4	11	0.3908	SNP	rs11020115	0.824239	0.993561	4.16149	437.258	0.0035915	0.948669	Common	NO
11:91694757-93694757	92692557	chr11:92692557	t	c	0.3857	0.0051	0.3753	0.3993	0.067	0.0161	3.364e-05	++++++	0	3.228	5	0.6648	66940.6	11	0.3857	SNP	rs7948640	0.897491	0.993561	4.16149	437.258	0.0035915	0.95226	Common	NO
11:91694757-93694757	92692546	chr11:92692546	t	c	0.3858	0.0049	0.3762	0.3993	0.0667	0.0161	3.646e-05	++++++	0	3.276	5	0.6575	66940.7	11	0.3858	SNP	rs7948632	0.897491	0.993561	4.14286	404.905	0.00332576	0.955586	Common	NO
11:91694757-93694757	92696014	chr11:92696014	t	g	0.3964	0.0032	0.3904	0.4026	0.0666	0.0161	3.385e-05	+-++++	10.4	5.579	5	0.3494	66940.8	11	0.3964	SNP	rs4331050	0.947454	0.993561	4.13665	394.692	0.00324187	0.958828	Common	NO
11:91694757-93694757	92689278	chr11:92689278	t	c	0.4012	0.0073	0.3933	0.432	0.0655	0.016	4.24e-05	++++++	0	2.42	5	0.7884	66940.9	11	0.4012	SNP	rs11020123	0.862034	0.993641	4.09375	329.372	0.00270536	0.961533	Common	NO
11:91694757-93694757	92694757	chr11:92694757	a	g	0.6015	0.0042	0.5857	0.6066	-0.0654	0.0161	4.866e-05	-+----	0	4.192	5	0.5221	66940.8	11	0.3985	SNP	rs10830961	1	0.993561	-4.06211	291.351	0.00239307	0.963926	Common	NO
11:91694757-93694757	92683014	chr11:92683014	a	c	0.5983	0.007	0.5679	0.6071	-0.065	0.016	4.735e-05	------	0	2.184	5	0.8231	66940.8	11	0.4017	SNP	rs11020116	0.862034	0.993641	-4.0625	290.196	0.00238358	0.96631	Common	NO
11:91694757-93694757	92684322	chr11:92684322	a	g	0.4018	0.0071	0.392	0.4321	0.0646	0.016	5.195e-05	+-++++	0	2.582	5	0.7641	66940.9	11	0.4018	SNP	rs7933855	0.862034	0.993641	4.0375	262.421	0.00215545	0.968465	Common	NO
11:91694757-93694757	92698427	chr11:92698427	c	g	0.603	0.0029	0.5972	0.609	-0.0649	0.0161	5.311e-05	-+----	10.6	5.594	5	0.3478	66940.6	11	0.397	SNP	rs10830962	0.947454	0.993561	-4.03106	257.152	0.00211217	0.970577	Common	NO
11:91694757-93694757	92679713	chr11:92679713	t	c	0.5984	0.0071	0.5679	0.6072	-0.0642	0.016	5.802e-05	------	0	2.272	5	0.8104	66940.8	11	0.4016	SNP	rs1985254	0.862034	0.993641	-4.0125	237.452	0.00195036	0.972528	Common	NO
11:91694757-93694757	92671802	chr11:92671802	t	c	0.3876	0.0106	0.3769	0.4336	0.0654	0.0164	6.723e-05	++++++	0	2.904	5	0.7147	66938.3	11	0.3876	SNP	rs7113417	0.755533	0.993321	3.9878	220.038	0.00180732	0.974335	Common	NO
11:91694757-93694757	92695708	chr11:92695708	t	ttgagaaatctctatactattttccatagtgactg	0.6343	0.003	0.6249	0.6376	-0.065	0.0165	8.084e-05	------	0	2.543	5	0.7701	66940.5	11	0.3657	SV	NA	0.85022	0.99324	-3.93939	182.839	0.00150179	0.975837	Common	NO
11:91694757-93694757	92679198	chr11:92679198	t	c	0.3988	0.0071	0.3909	0.4301	0.0629	0.0161	9.109e-05	++++++	0	2.136	5	0.83	66940.5	11	0.3988	SNP	rs2121649	0.852195	0.993561	3.90683	157.56	0.00129415	0.977131	Common	NO
11:91694757-93694757	92689286	chr11:92689286	a	c	0.6072	0.0086	0.5696	0.618	-0.0624	0.016	0.0001001	------	0	2.79	5	0.7324	66940.8	11	0.3928	SNP	rs10765575	0.847713	0.993641	-3.9	152.585	0.00125328	0.978384	Common	NO
11:91694757-93694757	92697981	chr11:92697981	t	c	0.3917	0.0035	0.3821	0.3987	0.0627	0.0161	0.0001008	++++++	0	4.585	5	0.4686	66940.8	11	0.3917	SNP	rs10466351	0.800232	0.993561	3.89441	150.154	0.00123332	0.979618	Common	NO
11:91694757-93694757	92691532	chr11:92691532	t	c	0.6068	0.0086	0.5696	0.6176	-0.0621	0.016	0.000107	------	0	2.846	5	0.7237	66940.9	11	0.3932	SNP	rs2166706	0.847713	0.993641	-3.88125	141.916	0.00116565	0.980783	Common	NO
11:91694757-93694757	92699666	chr11:92699666	a	t	0.5858	0.0038	0.5789	0.5953	-0.062	0.016	0.0001082	-+----	17.5	6.062	5	0.3003	66940.7	11	0.4142	SNP	rs7941837	0.910557	0.993641	-3.875	138.539	0.00113791	0.981921	Common	NO
11:91694757-93694757	92672801	chr11:92672801	a	g	0.3932	0.0089	0.3807	0.4322	0.0615	0.016	0.0001249	+-++++	0	2.836	5	0.7253	66940.7	11	0.3932	SNP	rs2895443	0.842393	0.993641	3.84375	122.893	0.0010094	0.982931	Common	NO
11:91694757-93694757	92680614	chr11:92680614	a	t	0.393	0.0085	0.3816	0.4304	0.0615	0.016	0.0001257	++++++	0	2.55	5	0.7689	66940.8	11	0.393	SNP	rs2166704	0.847713	0.993641	3.84375	122.893	0.0010094	0.98394	Common	NO
11:91694757-93694757	92688012	chr11:92688012	a	t	0.6557	0.0133	0.599	0.6632	-0.0629	0.0165	0.0001424	------	0	2.479	5	0.7797	66940.9	11	0.3443	SNP	rs10830960	0.67615	0.99324	-3.81212	112.019	0.000920086	0.98486	Common	NO
11:91694757-93694757	92673572	chr11:92673572	a	g	0.6067	0.0085	0.5695	0.6192	-0.0611	0.016	0.0001377	-+----	0	2.747	5	0.7389	66940.8	11	0.3933	SNP	rs724030	0.847713	0.993641	-3.81875	111.736	0.000917765	0.985778	Common	NO
11:91694757-93694757	92690032	chr11:92690032	t	g	0.3444	0.0133	0.3382	0.401	0.0626	0.0165	0.000151	++++++	0	2.599	5	0.7616	66940.9	11	0.3444	SNP	rs7936247	0.67615	0.99324	3.79394	104.584	0.000859017	0.986637	Common	NO
11:91694757-93694757	92689350	chr11:92689350	a	g	0.6556	0.0132	0.599	0.6618	-0.0624	0.0165	0.0001606	------	0	2.599	5	0.7615	66940.9	11	0.3444	SNP	rs10741452	0.67615	0.99324	-3.78182	99.9213	0.000820723	0.987458	Common	NO
11:91694757-93694757	92683955	chr11:92683955	t	g	0.6557	0.0134	0.5985	0.662	-0.0623	0.0165	0.0001629	-+----	0	2.64	5	0.7552	66940.9	11	0.3443	SNP	rs10830958	0.67615	0.99324	-3.77576	97.674	0.000802265	0.98826	Common	NO
11:91694757-93694757	92679439	chr11:92679439	c	g	0.3433	0.0101	0.337	0.3859	0.0622	0.0165	0.0001696	++++++	0	1.673	5	0.8923	66940.8	11	0.3433	SNP	rs2121647	0.67615	0.99324	3.7697	95.4808	0.00078425	0.989044	Common	NO
11:91694757-93694757	92683332	chr11:92683332	a	t	0.3443	0.0132	0.3378	0.4009	0.0621	0.0165	0.0001704	++++++	0	2.611	5	0.7597	66940.9	11	0.3443	SNP	rs10765573	0.67615	0.99324	3.76364	93.3403	0.000766668	0.989811	Common	NO
11:91694757-93694757	92700287	chr11:92700287	t	c	0.5859	0.0036	0.5792	0.5932	-0.0602	0.016	0.0001712	-+-+--	14.9	5.873	5	0.3187	66940.7	11	0.4141	SNP	rs7945617	0.910557	0.993641	-3.7625	90.4025	0.000742538	0.990553	Common	NO
#Region: 12p11.23-p11.22; closest Gene: KLHDC5; Genes in 99% Credible Set: MANSC4|KLHDC5|RN7SKP15|PPFIBP1|REP15|MRPS35
12:26964648-28964648	27958113	chr12:27958113	t	c	0.4745	0.0071	0.4634	0.5027	0.0751	0.0161	3.23e-06	++++++	28.6	7.007	5	0.2201	66940.5	12	0.4745	SNP	rs10771367	0.202156	0.993561	4.6646	3969.74	0.140927	0.140927	Common	NO
12:26964648-28964648	27928702	chr12:27928702	g	gt	0.2252	0.007	0.1976	0.2417	-0.0812	0.0192	2.376e-05	------	42	8.62	5	0.1252	66940.9	12	0.2252	SV	NA	0.726081	0.990868	-4.22917	674.024	0.023928	0.164855	Common	NO
12:26964648-28964648	27929774	chr12:27929774	a	g	0.7747	0.0072	0.7574	0.8021	0.0789	0.0191	3.744e-05	++++++	33.2	7.489	5	0.1867	66940.9	12	0.2253	SNP	rs11049142	0.710411	0.990962	4.13089	446.682	0.0158573	0.180712	Common	NO
12:26964648-28964648	27929623	chr12:27929623	a	g	0.2254	0.0072	0.1982	0.2434	-0.0784	0.0191	4.165e-05	------	37	7.94	5	0.1596	66940.9	12	0.2254	SNP	rs11049141	0.710411	0.990962	-4.10471	401.426	0.0142507	0.194963	Common	NO
12:26964648-28964648	27927881	chr12:27927881	t	c	0.7746	0.0072	0.7564	0.8018	0.0782	0.0191	4.35e-05	++++++	37	7.934	5	0.1599	66940.9	12	0.2254	SNP	rs36138811	0.710411	0.990962	4.09424	384.708	0.0136572	0.20862	Common	NO
12:26964648-28964648	27925443	chr12:27925443	a	g	0.7746	0.0072	0.7562	0.8017	0.0781	0.0191	4.392e-05	++++++	36.6	7.887	5	0.1626	66940.8	12	0.2254	SNP	rs10842977	0.710411	0.990962	4.08901	376.628	0.0133704	0.22199	Common	NO
12:26964648-28964648	27926784	chr12:27926784	t	g	0.7744	0.0073	0.7557	0.8017	0.0781	0.0191	4.362e-05	++++++	34.4	7.627	5	0.178	66940.9	12	0.2256	SNP	rs11049136	0.705042	0.990962	4.08901	376.628	0.0133704	0.235361	Common	NO
12:26964648-28964648	27919491	chr12:27919491	t	g	0.7748	0.0073	0.7569	0.8014	0.0779	0.0191	4.626e-05	++++++	36.6	7.882	5	0.1628	66941	12	0.2252	SNP	rs9668702	0.707248	0.990962	4.07853	361.001	0.0128156	0.248176	Common	NO
12:26964648-28964648	27921101	chr12:27921101	a	g	0.2255	0.0073	0.1983	0.2436	-0.0779	0.0191	4.556e-05	------	38	8.059	5	0.153	66940.9	12	0.2255	SNP	rs61915419	0.710411	0.990962	-4.07853	361.001	0.0128156	0.260992	Common	NO
12:26964648-28964648	27923241	chr12:27923241	a	g	0.2241	0.007	0.1966	0.242	-0.0781	0.0192	4.64e-05	------	36.2	7.836	5	0.1655	66940.9	12	0.2241	SNP	rs11049131	0.712492	0.990868	-4.06771	347.09	0.0123218	0.273314	Common	NO
12:26964648-28964648	27922925	chr12:27922925	a	g	0.7744	0.0074	0.7562	0.8017	0.0777	0.0191	4.686e-05	++++++	36.7	7.903	5	0.1617	66940.9	12	0.2256	SNP	rs11049128	0.710411	0.990962	4.06806	346.061	0.0122852	0.285599	Common	NO
12:26964648-28964648	27921621	chr12:27921621	a	g	0.7745	0.0073	0.7562	0.8017	0.0776	0.0191	4.868e-05	++++++	37.7	8.025	5	0.1548	66940.8	12	0.2255	SNP	rs12368818	0.710411	0.990962	4.06283	338.838	0.0120288	0.297628	Common	NO
12:26964648-28964648	27924658	chr12:27924658	a	g	0.7745	0.0073	0.7562	0.8017	0.0776	0.0191	4.874e-05	++++++	36.3	7.85	5	0.1647	66940.9	12	0.2255	SNP	rs12370269	0.710411	0.990962	4.06283	338.838	0.0120288	0.309657	Common	NO
12:26964648-28964648	27925311	chr12:27925311	t	c	0.7745	0.0073	0.7562	0.8017	0.0776	0.0191	4.899e-05	++++++	36.4	7.861	5	0.1641	66940.8	12	0.2255	SNP	rs12369101	0.710411	0.990962	4.06283	338.838	0.0120288	0.321685	Common	NO
12:26964648-28964648	27925677	chr12:27925677	c	g	0.2255	0.0073	0.1983	0.2438	-0.0776	0.0191	4.894e-05	------	36.4	7.86	5	0.1641	66940.8	12	0.2255	SNP	rs10842978	0.710411	0.990962	-4.06283	338.838	0.0120288	0.333714	Common	NO
12:26964648-28964648	27927428	chr12:27927428	a	aag	0.2252	0.0071	0.1982	0.2436	-0.0776	0.0191	5.003e-05	------	36.5	7.879	5	0.163	66940.8	12	0.2252	SV	rs35634680	0.710411	0.990962	-4.06283	338.838	0.0120288	0.345743	Common	NO
12:26964648-28964648	27921168	chr12:27921168	t	taa	0.7744	0.0074	0.7557	0.8018	0.0775	0.0191	4.944e-05	++++++	35.9	7.803	5	0.1674	66941	12	0.2256	SV	NA	0.734149	0.990962	4.05759	331.775	0.0117781	0.357521	Common	NO
12:26964648-28964648	27923528	chr12:27923528	t	c	0.7745	0.0073	0.7561	0.8017	0.0774	0.0191	5.1e-05	++++++	36.4	7.857	5	0.1643	66940.9	12	0.2255	SNP	rs11049135	0.710411	0.990962	4.05236	324.868	0.0115329	0.369054	Common	NO
12:26964648-28964648	27931510	chr12:27931510	a	c	0.2072	0.0068	0.1782	0.2254	-0.0823	0.0204	5.29e-05	------	39.1	8.214	5	0.1449	66940.3	12	0.2072	SNP	rs11049143	0.646831	0.989703	-4.03431	319.287	0.0113348	0.380389	Common	NO
12:26964648-28964648	27921677	chr12:27921677	a	g	0.7744	0.0074	0.7562	0.8017	0.0773	0.0191	5.192e-05	++++++	37.6	8.017	5	0.1553	66940.9	12	0.2256	SNP	rs12368838	0.710411	0.990962	4.04712	318.113	0.0112931	0.391682	Common	NO
12:26964648-28964648	27922074	chr12:27922074	t	c	0.7744	0.0074	0.7561	0.8017	0.0773	0.0191	5.155e-05	++++++	37.5	7.997	5	0.1564	66941	12	0.2256	SNP	rs11049127	0.710411	0.990962	4.04712	318.113	0.0112931	0.402975	Common	NO
12:26964648-28964648	27923262	chr12:27923262	t	c	0.7763	0.007	0.7585	0.8036	0.0775	0.0192	5.359e-05	++++++	36.7	7.896	5	0.1621	66940.8	12	0.2237	SNP	rs11049132	0.703722	0.990868	4.03646	306.161	0.0108688	0.413844	Common	NO
12:26964648-28964648	27925037	chr12:27925037	a	t	0.2245	0.0067	0.1983	0.2438	-0.077	0.0191	5.793e-05	------	36	7.817	5	0.1666	66940.8	12	0.2245	SNP	rs34311349	0.710411	0.990962	-4.03141	298.729	0.010605	0.424449	Common	NO
12:26964648-28964648	27927144	chr12:27927144	t	g	0.2245	0.0067	0.1982	0.2437	-0.0773	0.0192	5.457e-05	------	36.4	7.866	5	0.1638	66940.9	12	0.2245	SNP	rs11049139	0.710411	0.990868	-4.02604	293.684	0.0104258	0.434875	Common	NO
12:26964648-28964648	27922419	chr12:27922419	a	g	0.2257	0.0074	0.1983	0.2439	-0.0769	0.0191	5.617e-05	------	34.8	7.674	5	0.1751	66940.9	12	0.2257	SNP	rs12372599	0.710411	0.990962	-4.02618	292.55	0.0103856	0.44526	Common	NO
12:26964648-28964648	27923451	chr12:27923451	a	ac	0.7747	0.0072	0.7562	0.8017	0.0769	0.0191	5.739e-05	++++++	36.3	7.851	5	0.1646	66940.9	12	0.2253	SV	rs71039847	0.710411	0.990962	4.02618	292.55	0.0103856	0.455646	Common	NO
12:26964648-28964648	27929501	chr12:27929501	a	g	0.2252	0.007	0.1982	0.2435	-0.0766	0.0191	6.24e-05	------	36.8	7.911	5	0.1612	66940.9	12	0.2252	SNP	rs11049140	0.710411	0.990962	-4.01047	274.813	0.00975592	0.465402	Common	NO
12:26964648-28964648	27931511	chr12:27931511	a	c	0.2054	0.0066	0.1777	0.2235	-0.0813	0.0204	6.825e-05	------	41.5	8.551	5	0.1284	66940.3	12	0.2054	SNP	rs11049144	0.646831	0.989703	-3.98529	262.843	0.00933099	0.474733	Common	NO
12:26964648-28964648	27924997	chr12:27924997	caaa	c	0.8095	0.0061	0.7933	0.8337	0.0853	0.0215	7.323e-05	++++++	24.3	6.609	5	0.2514	66940.6	12	0.1905	SV	NA	0.60345	0.988576	3.96744	255.795	0.00908078	0.483814	Common	NO
12:26964648-28964648	27920001	chr12:27920001	t	c	0.2253	0.0073	0.1983	0.2431	-0.0761	0.0191	6.782e-05	------	38.2	8.091	5	0.1513	66941	12	0.2253	SNP	rs12367102	0.710411	0.990962	-3.98429	247.743	0.00879494	0.492608	Common	NO
12:26964648-28964648	27923119	chr12:27923119	a	t	0.7823	0.0074	0.7613	0.8104	0.0779	0.0196	7.294e-05	++++++	39.2	8.22	5	0.1445	66940.8	12	0.2177	SNP	rs11049129	0.62851	0.990487	3.97449	243.614	0.00864835	0.501257	Common	NO
12:26964648-28964648	27963402	chr12:27963402	a	g	0.1934	0.0037	0.1787	0.2067	-0.0799	0.0202	7.795e-05	------	36.4	7.867	5	0.1637	66941	12	0.1934	SNP	rs3751236	1	0.989902	-3.95545	231.845	0.00823057	0.509487	Common	NO
12:26964648-28964648	27923162	chr12:27923162	t	g	0.7761	0.0072	0.757	0.8021	0.076	0.0192	7.556e-05	++++++	39.2	8.224	5	0.1443	66940.9	12	0.2239	SNP	rs11049130	0.67026	0.990868	3.95833	224.678	0.00797611	0.517463	Common	NO
12:26964648-28964648	27927383	chr12:27927383	a	g	0.7756	0.0071	0.7588	0.8021	0.076	0.0192	7.242e-05	++++++	39.4	8.25	5	0.143	66940.8	12	0.2244	SNP	rs34341933	0.710411	0.990868	3.95833	224.678	0.00797611	0.52544	Common	NO
12:26964648-28964648	27919916	chr12:27919916	t	c	0.7748	0.0072	0.757	0.8017	0.0756	0.0191	7.721e-05	++++++	37.8	8.04	5	0.154	66940.9	12	0.2252	SNP	rs12368869	0.710411	0.990962	3.95812	223.491	0.007934	0.533374	Common	NO
12:26964648-28964648	27923369	chr12:27923369	ct	c	0.2224	0.0087	0.1856	0.2417	-0.0763	0.0193	7.806e-05	------	38.2	8.093	5	0.1512	66940.8	12	0.2224	SV	NA	0.717218	0.990774	-3.95337	221.321	0.00785693	0.541231	Common	NO
12:26964648-28964648	27918444	chr12:27918444	c	g	0.839	0.0044	0.8295	0.8555	0.0855	0.0218	8.894e-05	++++++	0	4.324	5	0.5038	66941	12	0.161	SNP	rs12814230	0.314204	0.988259	3.92202	216.696	0.00769276	0.548923	Common	NO
12:26964648-28964648	27906305	chr12:27906305	ctat	c	0.8389	0.0054	0.8304	0.8629	0.0853	0.0218	8.927e-05	++++++	0	3.2	5	0.6692	66940.9	12	0.1611	SV	rs35744366	0.305741	0.988259	3.91284	209.135	0.00742433	0.556348	Common	NO
12:26964648-28964648	27962103	chr12:27962103	t	c	0.1931	0.0038	0.1788	0.207	-0.0792	0.0202	9.194e-05	------	39.5	8.269	5	0.142	66941	12	0.1931	SNP	rs10842991	1	0.989902	-3.92079	202.549	0.00719052	0.563538	Common	NO
12:26964648-28964648	27919145	chr12:27919145	t	c	0.7723	0.0073	0.7564	0.8014	0.0746	0.019	8.947e-05	++++++	35.8	7.793	5	0.168	66940.9	12	0.2277	SNP	rs9668691	0.696702	0.991056	3.92632	196.5	0.00697581	0.570514	Common	NO
12:26964648-28964648	27924993	chr12:27924993	caaa	c	0.8107	0.0055	0.7976	0.832	0.0842	0.0216	9.63e-05	++++++	26.8	6.832	5	0.2334	66940.7	12	0.1893	SV	NA	0.597813	0.98847	3.89815	196.126	0.00696253	0.577477	Common	NO
12:26964648-28964648	27963301	chr12:27963301	a	g	0.1931	0.0037	0.179	0.2067	-0.079	0.0202	9.545e-05	------	38.4	8.112	5	0.1502	66940.9	12	0.1931	SNP	rs7970193	1	0.989902	-3.91089	194.922	0.00691978	0.584396	Common	NO
12:26964648-28964648	27964781	chr12:27964781	t	c	0.193	0.0038	0.1793	0.2079	-0.079	0.0202	9.478e-05	------	33.9	7.568	5	0.1817	66940.9	12	0.193	SNP	rs11049161	1	0.989902	-3.91089	194.922	0.00691978	0.591316	Common	NO
12:26964648-28964648	27943242	chr12:27943242	a	at	0.4482	0.0134	0.388	0.4744	-0.0641	0.0162	7.486e-05	------	13.2	5.759	5	0.3303	66940.5	12	0.4482	SV	12:27943242	0.261278	0.993482	-3.95679	192.576	0.00683651	0.598153	Common	NO
12:26964648-28964648	27962934	chr12:27962934	a	g	0.193	0.0038	0.1789	0.2067	-0.0793	0.0203	8.915e-05	------	40.9	8.459	5	0.1327	66941	12	0.193	SNP	rs7966976	1	0.989803	-3.9064	192.36	0.00682884	0.604981	Common	NO
12:26964648-28964648	27963676	chr12:27963676	c	g	0.8073	0.0038	0.7939	0.8213	0.0793	0.0203	9.163e-05	++++++	40.1	8.34	5	0.1384	66940.9	12	0.1927	SNP	rs3751239	1	0.989803	3.9064	192.36	0.00682884	0.61181	Common	NO
12:26964648-28964648	27917953	chr12:27917953	a	g	0.1609	0.0044	0.1442	0.1703	-0.0848	0.0218	0.0001018	------	0	4.187	5	0.5229	66941	12	0.1609	SNP	rs34344711	0.314204	0.988259	-3.88991	191.435	0.00679598	0.618606	Common	NO
12:26964648-28964648	27963507	chr12:27963507	t	g	0.8069	0.0037	0.7934	0.8209	0.0789	0.0202	9.611e-05	++++++	38.3	8.104	5	0.1506	66941	12	0.1931	SNP	rs3751237	1	0.989902	3.90594	191.224	0.00678851	0.625395	Common	NO
12:26964648-28964648	27961896	chr12:27961896	g	gttc	0.8073	0.0038	0.7932	0.8214	0.0792	0.0203	9.488e-05	++++++	38.7	8.153	5	0.148	66941	12	0.1927	SV	NA	0.989686	0.989803	3.90148	188.733	0.00670008	0.632095	Common	NO
12:26964648-28964648	27917848	chr12:27917848	a	g	0.1609	0.0044	0.1442	0.1702	-0.0847	0.0218	0.0001047	------	0	4.157	5	0.527	66941	12	0.1609	SNP	rs34622437	0.314204	0.988259	-3.88532	188.091	0.00667726	0.638772	Common	NO
12:26964648-28964648	27964928	chr12:27964928	a	g	0.1933	0.0038	0.1796	0.2081	-0.0787	0.0202	0.0001008	------	33.7	7.546	5	0.1831	66940.9	12	0.1933	SNP	rs57195659	0.992669	0.989902	-3.89604	184.051	0.00653386	0.645306	Common	NO
12:26964648-28964648	27965150	chr12:27965150	t	c	0.1934	0.0035	0.18	0.2059	-0.0787	0.0202	0.0001	------	32.8	7.436	5	0.1902	66941	12	0.1934	SNP	rs10842994	0.99267	0.989902	-3.89604	184.051	0.00653386	0.65184	Common	NO
12:26964648-28964648	27906650	chr12:27906650	g	ga	0.1607	0.0055	0.1366	0.1691	-0.0845	0.0218	0.0001074	------	0	3.406	5	0.6376	66940.9	12	0.1607	SV	rs34964023	0.31763	0.988259	-3.87615	181.588	0.00644641	0.658286	Common	NO
12:26964648-28964648	27908603	chr12:27908603	a	g	0.8392	0.0054	0.8305	0.8629	0.0845	0.0218	0.0001038	++++++	0	3.329	5	0.6494	66941	12	0.1608	SNP	rs3751233	0.31763	0.988259	3.87615	181.588	0.00644641	0.664733	Common	NO
12:26964648-28964648	27910055	chr12:27910055	g	gcc	0.8392	0.0054	0.8305	0.8629	0.0845	0.0218	0.0001039	++++++	0	3.342	5	0.6474	66941	12	0.1608	SV	rs34015297	0.312621	0.988259	3.87615	181.588	0.00644641	0.671179	Common	NO
12:26964648-28964648	27917553	chr12:27917553	t	g	0.1609	0.0044	0.144	0.1701	-0.0845	0.0218	0.0001071	------	0	4.034	5	0.5445	66940.9	12	0.1609	SNP	rs35816706	0.314204	0.988259	-3.87615	181.588	0.00644641	0.677625	Common	NO
12:26964648-28964648	27960473	chr12:27960473	a	g	0.1928	0.0038	0.1776	0.2061	-0.0786	0.0202	0.0001028	------	35.1	7.708	5	0.1731	66941	12	0.1928	SNP	rs10771371	1	0.989902	-3.89109	180.573	0.00641037	0.684036	Common	NO
12:26964648-28964648	27963839	chr12:27963839	t	c	0.8068	0.0037	0.7934	0.8208	0.0786	0.0202	0.0001021	++++++	37.7	8.029	5	0.1546	66940.9	12	0.1932	SNP	rs10842992	1	0.989902	3.89109	180.573	0.00641037	0.690446	Common	NO
12:26964648-28964648	27910749	chr12:27910749	a	g	0.1608	0.0054	0.137	0.1696	-0.0843	0.0218	0.0001075	------	0	3.342	5	0.6475	66941.1	12	0.1608	SNP	rs34059482	0.31763	0.988259	-3.86697	175.324	0.00622405	0.69667	Common	NO
12:26964648-28964648	27944858	chr12:27944858	a	g	0.5509	0.0133	0.5256	0.6111	0.0637	0.0162	8.393e-05	++++++	19.9	6.24	5	0.2835	66940.5	12	0.4491	SNP	rs2288232	0.259704	0.993482	3.9321	174.816	0.00620601	0.702876	Common	NO
12:26964648-28964648	27962260	chr12:27962260	t	c	0.1931	0.0038	0.1786	0.2069	-0.0784	0.0202	0.0001079	------	38.1	8.081	5	0.1518	66941	12	0.1931	SNP	rs10771372	1	0.989902	-3.88119	173.824	0.0061708	0.709047	Common	NO
12:26964648-28964648	27962719	chr12:27962719	t	c	0.8068	0.0038	0.7933	0.8212	0.0784	0.0202	0.0001069	++++++	40.5	8.403	5	0.1354	66941	12	0.1932	SNP	rs7953190	1	0.989902	3.88119	173.824	0.0061708	0.715218	Common	NO
12:26964648-28964648	27964881	chr12:27964881	a	g	0.1933	0.0036	0.1796	0.2064	-0.0784	0.0202	0.0001067	------	33.8	7.552	5	0.1827	66940.9	12	0.1933	SNP	NA	0.99603	0.989902	-3.88119	173.824	0.0061708	0.721389	Common	NO
12:26964648-28964648	27906991	chr12:27906991	a	g	0.1601	0.0054	0.1366	0.1689	-0.0846	0.0219	0.000108	------	0	3.507	5	0.6224	66941	12	0.1601	SNP	rs10842974	0.31763	0.988152	-3.86301	173.338	0.00615354	0.727542	Common	NO
12:26964648-28964648	27923398	chr12:27923398	a	g	0.2217	0.0091	0.186	0.2422	-0.0754	0.0194	9.907e-05	------	35.5	7.75	5	0.1706	66940.9	12	0.2217	SNP	rs11049134	0.686166	0.990679	-3.8866	171.519	0.00608896	0.733631	Common	NO
12:26964648-28964648	27952633	chr12:27952633	t	c	0.4059	0.0267	0.3777	0.5285	0.0647	0.0165	8.387e-05	+-++++	15.5	5.917	5	0.3144	66940	12	0.4059	SNP	rs17224065	0.177817	0.99324	3.92121	170.312	0.00604611	0.739677	Common	NO
12:26964648-28964648	27912795	chr12:27912795	t	c	0.1604	0.0054	0.137	0.1695	-0.0841	0.0218	0.0001155	------	0	3.08	5	0.6877	66941	12	0.1604	SNP	rs34530932	0.319307	0.988259	-3.8578	169.291	0.00600987	0.745687	Common	NO
12:26964648-28964648	27914042	chr12:27914042	t	c	0.8397	0.0053	0.8305	0.8626	0.084	0.0218	0.0001186	++++++	0	3.231	5	0.6644	66940.9	12	0.1603	SNP	rs7970983	0.319307	0.988259	3.85321	166.358	0.00590574	0.751593	Common	NO
12:26964648-28964648	27923396	chr12:27923396	a	t	0.2216	0.009	0.186	0.2419	-0.0752	0.0194	0.0001026	------	35.3	7.731	5	0.1717	66940.8	12	0.2216	SNP	rs11049133	0.686166	0.990679	-3.87629	164.852	0.0058523	0.757445	Common	NO
12:26964648-28964648	27964648	chr12:27964648	a	g	0.193	0.0036	0.1795	0.2064	-0.0781	0.0202	0.0001144	------	38.9	8.186	5	0.1463	66940.9	12	0.193	SNP	rs10842993	1	0.989902	-3.86634	164.202	0.0058292	0.763274	Common	NO
12:26964648-28964648	27955071	chr12:27955071	ct	c	0.1982	0.0042	0.1846	0.2147	-0.0776	0.0201	0.000108	------	49.6	9.915	5	0.07769	66940.9	12	0.1982	SV	rs71274822	0.92032	0.990001	-3.8607	160.028	0.00568102	0.768955	Common	NO
12:26964648-28964648	27943041	chr12:27943041	t	c	0.5514	0.0119	0.5256	0.6032	0.0633	0.0162	8.959e-05	++++++	6.6	5.352	5	0.3745	66940.5	12	0.4486	SNP	rs10771365	0.261278	0.993482	3.90741	158.79	0.00563707	0.774592	Common	NO
12:26964648-28964648	27914013	chr12:27914013	a	t	0.1603	0.0053	0.1375	0.1697	-0.0836	0.0218	0.0001304	------	0	3.425	5	0.6347	66941	12	0.1603	SNP	rs7968019	0.319307	0.988259	-3.83486	155.157	0.0055081	0.780101	Common	NO
12:26964648-28964648	27924988	chr12:27924988	ccaaa	c	0.7747	0.0071	0.7562	0.8017	0.074	0.0192	0.000112	++++++	35.9	7.795	5	0.1679	66940.6	12	0.2253	SV	rs34255239	0.710411	0.990868	3.85417	150.127	0.00532954	0.78543	Common	NO
12:26964648-28964648	27937507	chr12:27937507	t	c	0.4561	0.0118	0.4043	0.4796	-0.063	0.0162	0.0001005	------	0	4.029	5	0.5452	66940.5	12	0.4561	SNP	rs10083013	0.254032	0.993482	-3.88889	147.8	0.00524695	0.790677	Common	NO
12:26964648-28964648	27913782	chr12:27913782	t	c	0.1607	0.0054	0.1373	0.1695	-0.0832	0.0218	0.0001345	------	0	3.247	5	0.662	66941	12	0.1607	SNP	rs11049121	0.319307	0.988259	-3.81651	144.758	0.00513895	0.795816	Common	NO
12:26964648-28964648	27913813	chr12:27913813	t	g	0.1607	0.0054	0.1373	0.1695	-0.0832	0.0218	0.0001366	------	0	3.292	5	0.655	66940.9	12	0.1607	SNP	rs7953030	0.319307	0.988259	-3.81651	144.758	0.00513895	0.800955	Common	NO
12:26964648-28964648	27957933	chr12:27957933	a	c	0.8022	0.0032	0.7892	0.8122	0.077	0.0201	0.0001238	++++++	47.4	9.499	5	0.09075	66941	12	0.1978	SNP	rs10842987	0.964044	0.990001	3.83085	142.836	0.00507071	0.806026	Common	NO
12:26964648-28964648	27913562	chr12:27913562	a	g	0.8395	0.0054	0.8305	0.8627	0.083	0.0218	0.0001416	++++++	0	3.23	5	0.6645	66940.9	12	0.1605	SNP	rs11049119	0.319307	0.988259	3.80734	139.841	0.00496437	0.81099	Common	NO
12:26964648-28964648	27906304	chr12:27906304	ccta	c	0.8421	0.0053	0.8355	0.8652	0.0844	0.0222	0.0001399	++++++	0	3.21	5	0.6676	66940.7	12	0.1579	SV	rs201562742	0.305741	0.987829	3.8018	139.009	0.00493487	0.815925	Common	NO
12:26964648-28964648	27913458	chr12:27913458	a	g	0.1608	0.0056	0.1363	0.1694	-0.0829	0.0218	0.0001424	------	0	3.521	5	0.6202	66941	12	0.1608	SNP	rs11049118	0.295568	0.988259	-3.80275	137.449	0.00487947	0.820804	Common	NO
12:26964648-28964648	27914322	chr12:27914322	c	g	0.1604	0.0053	0.1375	0.1695	-0.0829	0.0218	0.000146	------	0	3.372	5	0.6428	66940.9	12	0.1604	SNP	rs7956496	0.319307	0.988259	-3.80275	137.449	0.00487947	0.825684	Common	NO
12:26964648-28964648	27952620	chr12:27952620	t	g	0.5921	0.0269	0.4681	0.6222	-0.0633	0.0164	0.0001177	-+----	17.5	6.061	5	0.3004	66940.2	12	0.4079	SNP	rs17801400	0.178318	0.993321	-3.85976	133.583	0.00474222	0.830426	Common	NO
12:26964648-28964648	27923110	chr12:27923110	t	ttg	0.7745	0.0072	0.7562	0.8017	0.0734	0.0192	0.0001269	++++++	35.9	7.806	5	0.1673	66940.7	12	0.2255	SV	rs202101913	0.710411	0.990868	3.82292	133.303	0.00473228	0.835158	Common	NO
12:26964648-28964648	27910353	chr12:27910353	a	g	0.1604	0.0053	0.137	0.1694	-0.0827	0.0218	0.00015	------	0	3.386	5	0.6407	66940.9	12	0.1604	SNP	rs12819846	0.31763	0.988259	-3.79358	132.796	0.0047143	0.839873	Common	NO
12:26964648-28964648	27913844	chr12:27913844	ct	c	0.1605	0.0054	0.1374	0.1695	-0.0827	0.0218	0.0001481	------	0	3.298	5	0.6542	66940.9	12	0.1605	SV	rs11454452	0.319307	0.988259	-3.79358	132.796	0.0047143	0.844587	Common	NO
12:26964648-28964648	27914486	chr12:27914486	ctg	c	0.161	0.0054	0.1376	0.1695	-0.0826	0.0218	0.0001514	------	0	3.586	5	0.6103	66941	12	0.161	SV	rs35233737	0.319307	0.988259	-3.78899	130.533	0.00463397	0.849221	Common	NO
12:26964648-28964648	27908019	chr12:27908019	g	ga	0.842	0.005	0.8335	0.8628	0.0836	0.0221	0.0001548	++++++	0	3.658	5	0.5996	66940.9	12	0.158	SV	NA	0.359015	0.987937	3.78281	128.985	0.00457898	0.8538	Common	NO
12:26964648-28964648	27939947	chr12:27939947	t	c	0.5515	0.0118	0.5257	0.6024	0.0624	0.0162	0.0001147	++++++	5.7	5.302	5	0.3802	66940.5	12	0.4485	SNP	rs4931469	0.261278	0.993482	3.85185	128.182	0.00455049	0.85835	Common	NO
12:26964648-28964648	27944474	chr12:27944474	a	c	0.449	0.0119	0.3964	0.4746	-0.0624	0.0162	0.0001136	------	5.2	5.273	5	0.3835	66940.5	12	0.449	SNP	rs2288233	0.261278	0.993482	-3.85185	128.182	0.00455049	0.862901	Common	NO
12:26964648-28964648	27913305	chr12:27913305	t	c	0.1605	0.0054	0.1371	0.1695	-0.0824	0.0218	0.000159	------	0	3.322	5	0.6504	66941	12	0.1605	SNP	rs11049117	0.319307	0.988259	-3.77982	126.131	0.00447767	0.867379	Common	NO
12:26964648-28964648	27940523	chr12:27940523	t	g	0.5514	0.0119	0.5248	0.6028	0.0623	0.0162	0.0001167	++++++	6.8	5.365	5	0.373	66940.5	12	0.4486	SNP	rs2042587	0.261278	0.993482	3.84568	125.192	0.00444434	0.871823	Common	NO
12:26964648-28964648	27923135	chr12:27923135	a	agt	0.2178	0.0065	0.1936	0.2369	-0.0741	0.0195	0.000147	------	27.2	6.871	5	0.2304	66940.7	12	0.2178	SV	rs36070077	0.683052	0.990583	-3.8	123.888	0.00439805	0.876221	Common	NO
12:26964648-28964648	27905969	chr12:27905969	t	c	0.8407	0.0051	0.8335	0.8634	0.083	0.022	0.0001574	++++++	0	2.678	5	0.7494	66940.9	12	0.1593	SNP	rs11049115	0.31763	0.988045	3.77273	123.762	0.0043936	0.880615	Common	NO
12:26964648-28964648	27964996	chr12:27964996	t	c	0.1933	0.0038	0.1797	0.2076	-0.0767	0.0203	0.0001517	------	34.7	7.66	5	0.176	66941	12	0.1933	SNP	rs12578595	1	0.989803	-3.77833	118.186	0.00419565	0.88481	Common	NO
12:26964648-28964648	27914930	chr12:27914930	a	g	0.1606	0.0053	0.1378	0.1695	-0.0819	0.0218	0.0001729	------	0	3.586	5	0.6105	66941	12	0.1606	SNP	rs11049123	0.319307	0.988259	-3.75688	115.804	0.00411109	0.888921	Common	NO
12:26964648-28964648	27914448	chr12:27914448	t	g	0.8393	0.0054	0.8305	0.8624	0.0818	0.0218	0.0001764	++++++	0	3.506	5	0.6225	66940.9	12	0.1607	SNP	rs11049122	0.319307	0.988259	3.75229	113.85	0.0040417	0.892963	Common	NO
12:26964648-28964648	27916206	chr12:27916206	a	g	0.1606	0.0053	0.1382	0.1695	-0.0818	0.0218	0.0001722	------	0	3.682	5	0.596	66941	12	0.1606	SNP	rs11049125	0.319307	0.988259	-3.75229	113.85	0.0040417	0.897005	Common	NO
12:26964648-28964648	27967385	chr12:27967385	a	t	0.7532	0.0049	0.7435	0.7585	0.0715	0.0189	0.0001529	+++++-	58.3	12.003	5	0.03475	66940.4	12	0.2468	SNP	rs10842999	0.70445	0.991149	3.78307	113.167	0.00401746	0.901022	Common	NO
12:26964648-28964648	27935698	chr12:27935698	t	ta	0.2165	0.0058	0.1956	0.2291	-0.0736	0.0195	0.0001551	------	28	6.942	5	0.225	66940.9	12	0.2165	SV	NA	0.772737	0.990583	-3.77436	112.526	0.0039947	0.905017	Common	NO
12:26964648-28964648	27913723	chr12:27913723	c	g	0.1606	0.0054	0.1373	0.1695	-0.0817	0.0218	0.0001769	------	0	3.427	5	0.6345	66941	12	0.1606	SNP	rs11049120	0.319307	0.988259	-3.74771	111.931	0.00397358	0.90899	Common	NO
12:26964648-28964648	27959998	chr12:27959998	a	g	0.1928	0.004	0.1771	0.2064	-0.076	0.0202	0.00017	------	38.3	8.098	5	0.1509	66941	12	0.1928	SNP	rs10492373	1	0.989902	-3.76238	110.892	0.00393669	0.912927	Common	NO
12:26964648-28964648	27916224	chr12:27916224	a	g	0.8395	0.0053	0.8305	0.8618	0.0815	0.0218	0.0001849	++++++	0	3.673	5	0.5974	66941	12	0.1605	SNP	rs11049126	0.319307	0.988259	3.73853	108.196	0.00384099	0.916768	Common	NO
12:26964648-28964648	27967279	chr12:27967279	t	c	0.2464	0.0049	0.2414	0.2561	-0.0711	0.0189	0.0001664	-----+	59	12.186	5	0.03232	66940.5	12	0.2464	SNP	rs10743609	0.699306	0.991149	-3.7619	104.557	0.0037118	0.92048	Common	NO
12:26964648-28964648	27915944	chr12:27915944	a	g	0.8395	0.0053	0.8305	0.8619	0.0811	0.0218	0.0001974	++++++	0	3.647	5	0.6013	66941	12	0.1605	SNP	rs11049124	0.319307	0.988259	3.72018	101.121	0.00358983	0.92407	Common	NO
12:26964648-28964648	27923133	chr12:27923133	a	agagt	0.2174	0.0062	0.1936	0.2369	-0.0732	0.0196	0.0001849	------	27.9	6.932	5	0.2258	66940.5	12	0.2174	SV	rs200302509	0.683052	0.990487	-3.73469	97.5204	0.003462	0.927532	Common	NO
12:26964648-28964648	27960170	chr12:27960170	a	g	0.8072	0.0051	0.7889	0.8275	0.075	0.0202	0.0002106	++++++	40.5	8.409	5	0.1351	66941	12	0.1928	SNP	rs10771370	1	0.989902	3.71287	92.3324	0.00327782	0.93081	Common	NO
12:26964648-28964648	27960185	chr12:27960185	t	c	0.1928	0.005	0.1726	0.2109	-0.0748	0.0202	0.0002194	------	40.8	8.45	5	0.1331	66940.9	12	0.1928	SNP	rs10842989	1	0.989902	-3.70297	89.0371	0.00316084	0.93397	Common	NO
12:26964648-28964648	27960152	chr12:27960152	c	g	0.1928	0.005	0.1728	0.2109	-0.0747	0.0202	0.0002244	------	40.4	8.395	5	0.1358	66940.9	12	0.1928	SNP	rs10771369	1	0.989902	-3.69802	87.437	0.00310404	0.937074	Common	NO
12:26964648-28964648	27960107	chr12:27960107	a	g	0.1927	0.004	0.1766	0.2062	-0.0745	0.0202	0.0002314	------	40.5	8.41	5	0.1351	66940.9	12	0.1927	SNP	rs10842988	1	0.989902	-3.68812	84.3288	0.00299369	0.940068	Common	NO
12:26964648-28964648	27946456	chr12:27946456	cag	c	0.786	0.0046	0.7707	0.7998	0.0716	0.0194	0.0002195	+++++-	41.5	8.55	5	0.1284	66940.9	12	0.214	SV	rs36014748	0.807993	0.990679	3.69072	82.2285	0.00291913	0.942987	Common	NO
12:26964648-28964648	27912883	chr12:27912883	t	c	0.8407	0.0059	0.8312	0.863	0.08	0.0219	0.0002671	++++++	0	3.399	5	0.6387	66940.8	12	0.1593	SNP	rs12823618	0.319307	0.988152	3.65297	79.4593	0.00282083	0.945808	Common	NO
12:26964648-28964648	27957533	chr12:27957533	t	g	0.8011	0.0035	0.7863	0.8116	0.0735	0.0201	0.0002506	+++++-	48.4	9.684	5	0.08471	66940.9	12	0.1989	SNP	rs7133214	0.949317	0.990001	3.65672	74.9119	0.00265939	0.948467	Common	NO
12:26964648-28964648	27946919	chr12:27946919	t	c	0.786	0.0049	0.7699	0.7998	0.071	0.0194	0.0002431	+++++-	39.9	8.32	5	0.1395	66941	12	0.214	SNP	rs7960190	0.807993	0.990679	3.65979	73.4712	0.00260825	0.951076	Common	NO
12:26964648-28964648	27949283	chr12:27949283	t	c	0.214	0.0046	0.2004	0.2294	-0.0706	0.0193	0.0002623	-----+	41	8.478	5	0.1318	66941	12	0.214	SNP	rs3751235	0.800976	0.990774	-3.65803	72.6766	0.00258004	0.953656	Common	NO
12:26964648-28964648	27960433	chr12:27960433	a	ag	0.1931	0.0047	0.1756	0.2111	-0.0734	0.0202	0.0002864	------	40.2	8.367	5	0.1371	66940.9	12	0.1931	SV	rs200461540	1	0.989902	-3.63366	69.2263	0.00245755	0.956113	Common	NO
12:26964648-28964648	27946459	chr12:27946459	a	agt	0.214	0.0046	0.2002	0.2289	-0.0706	0.0194	0.0002708	-----+	42.1	8.632	5	0.1247	66940.9	12	0.214	SV	rs200732376	0.807993	0.990679	-3.63918	68.1934	0.00242088	0.958534	Common	NO
12:26964648-28964648	27965566	chr12:27965566	t	c	0.2445	0.0052	0.2393	0.2548	-0.0681	0.0187	0.0002734	-----+	58.7	12.11	5	0.03332	66940.7	12	0.2445	SNP	rs10842995	0.70445	0.991334	-3.64171	66.6474	0.002366	0.9609	Common	NO
12:26964648-28964648	27942904	chr12:27942904	a	g	0.7862	0.0053	0.7696	0.8028	0.0705	0.0195	0.0002925	+++++-	43.7	8.875	5	0.1141	66940.8	12	0.2138	SNP	rs10842984	0.79513	0.990583	3.61538	62.8862	0.00223247	0.963133	Common	NO
12:26964648-28964648	27910879	chr12:27910879	a	g	0.0474	0.0036	0.0342	0.0531	-0.1351	0.0391	0.0005553	------	0	1.492	5	0.914	66940.9	12	0.0474	SNP	rs34563071	0.130552	0.963187	-3.45524	60.259	0.00213921	0.965272	Common	NO
12:26964648-28964648	27954136	chr12:27954136	a	at	0.7968	0.0038	0.7812	0.8033	0.0718	0.0201	0.0003498	+++++-	50.9	10.177	5	0.07038	66940.8	12	0.2032	SV	NA	0.791745	0.990001	3.57214	55.3497	0.00196493	0.967237	Common	NO
12:26964648-28964648	27938571	chr12:27938571	a	g	0.2133	0.0052	0.1975	0.2294	-0.0698	0.0195	0.000345	-----+	41.9	8.606	5	0.1259	66940.9	12	0.2133	SNP	rs12581729	0.79513	0.990583	-3.57949	55.3349	0.0019644	0.969201	Common	NO
12:26964648-28964648	27937471	chr12:27937471	c	g	0.7792	0.005	0.765	0.7961	0.0689	0.0193	0.0003562	++++++	36.6	7.891	5	0.1624	66940.9	12	0.2208	SNP	rs61915423	0.761107	0.990774	3.56995	53.0177	0.00188214	0.971083	Common	NO
12:26964648-28964648	27951387	chr12:27951387	a	g	0.7769	0.0054	0.7585	0.7968	0.0659	0.0191	0.0005476	++++++	24	6.58	5	0.2538	66941	12	0.2231	SNP	rs7971518	0.784409	0.990962	3.45026	34.6463	0.00122995	0.972313	Common	NO
12:26964648-28964648	27826780	chr12:27826780	t	g	0.1686	0.006	0.1639	0.1906	-0.0731	0.0215	0.0006859	-+----	0	1.219	5	0.9431	66940.8	12	0.1686	SNP	rs2052673	0.108225	0.988576	-3.4	32.3935	0.00114998	0.973463	Common	NO
12:26964648-28964648	27963327	chr12:27963327	t	ta	0.2788	0.0107	0.2265	0.2915	-0.0615	0.018	0.0006299	------	22.2	6.425	5	0.2671	66940.8	12	0.2788	SV	NA	0.60762	0.991965	-3.41667	29.31	0.00104051	0.974504	Common	NO
12:26964648-28964648	27828608	chr12:27828608	a	g	0.1673	0.0064	0.1625	0.1912	-0.0726	0.0216	0.0007874	-+----	0	1.31	5	0.9339	66940.8	12	0.1673	SNP	rs4931260	0.111052	0.98847	-3.36111	28.5594	0.00101387	0.975518	Common	NO
12:26964648-28964648	27945070	chr12:27945070	g	ga	0.2227	0.0055	0.203	0.2415	-0.0636	0.0191	0.0008851	-----+	23.9	6.574	5	0.2543	66940.9	12	0.2227	SV	NA	0.788408	0.990962	-3.32984	23.119	0.000820729	0.976338	Common	NO
12:26964648-28964648	27899271	chr12:27899271	ca	c	0.162	0.0052	0.1413	0.1737	-0.0705	0.0216	0.001119	------	0	0.82	5	0.9758	66941	12	0.162	SV	12:27899271	0.258998	0.98847	-3.26389	20.7729	0.000737444	0.977076	Common	NO
12:26964648-28964648	27896308	chr12:27896308	t	c	0.8378	0.0052	0.8261	0.8586	0.0703	0.0216	0.001134	++++++	0	0.92	5	0.9688	66941	12	0.1622	SNP	rs61915372	0.258998	0.98847	3.25463	20.1624	0.000715771	0.977792	Common	NO
12:26964648-28964648	27897950	chr12:27897950	t	g	0.1621	0.0052	0.1416	0.174	-0.0703	0.0216	0.001136	------	0	0.888	5	0.9711	66941	12	0.1621	SNP	rs35622515	0.258998	0.98847	-3.25463	20.1624	0.000715771	0.978507	Common	NO
12:26964648-28964648	27899235	chr12:27899235	t	c	0.8382	0.0052	0.8263	0.8587	0.0702	0.0216	0.001172	++++++	0	0.885	5	0.9713	66940.9	12	0.1618	SNP	rs61915375	0.258998	0.98847	3.25	19.8646	0.000705197	0.979213	Common	NO
12:26964648-28964648	27894272	chr12:27894272	ct	c	0.162	0.0055	0.1394	0.1735	-0.0701	0.0216	0.001183	------	0	0.838	5	0.9745	66941	12	0.162	SV	12:27894272	0.258998	0.98847	-3.24537	19.5715	0.000694794	0.979907	Common	NO
12:26964648-28964648	27895370	chr12:27895370	a	g	0.8379	0.0052	0.8265	0.8585	0.0699	0.0216	0.001203	++++++	0	0.864	5	0.9727	66940.9	12	0.1621	SNP	rs33910089	0.258998	0.98847	3.23611	18.9995	0.000674488	0.980582	Common	NO
12:26964648-28964648	27903572	chr12:27903572	ca	c	0.8392	0.005	0.8287	0.8586	0.0703	0.0218	0.001244	++++++	0	1.35	5	0.9297	66940.9	12	0.1608	SV	rs35145529	0.258998	0.988259	3.22477	18.4711	0.00065573	0.981238	Common	NO
12:26964648-28964648	27938075	chr12:27938075	t	c	0.7683	0.0059	0.7505	0.7917	0.0616	0.019	0.001186	++++++	15.3	5.901	5	0.3159	66940.8	12	0.2317	SNP	rs34929926	0.722674	0.991056	3.24211	17.292	0.000613871	0.981851	Common	NO
12:26964648-28964648	27891902	chr12:27891902	a	t	0.8378	0.0052	0.8266	0.8584	0.0692	0.0216	0.001354	++++++	0	0.798	5	0.9772	66940.9	12	0.1622	SNP	rs7963844	0.258998	0.98847	3.2037	17.1375	0.000608385	0.98246	Common	NO
12:26964648-28964648	27903694	chr12:27903694	t	c	0.8366	0.0056	0.8255	0.8587	0.0686	0.0215	0.001446	++++++	0	1.518	5	0.911	66940.9	12	0.1634	SNP	rs12822020	0.258998	0.988576	3.1907	16.3809	0.000581525	0.983041	Common	NO
12:26964648-28964648	27902262	chr12:27902262	ca	c	0.1635	0.0057	0.1414	0.1738	-0.0691	0.0217	0.001428	------	0	0.799	5	0.9771	66940.8	12	0.1635	SV	rs35621557	0.258998	0.988365	-3.18433	16.1858	0.000574601	0.983616	Common	NO
12:26964648-28964648	27895033	chr12:27895033	t	c	0.838	0.0052	0.8265	0.8585	0.0688	0.0216	0.001436	++++++	0	0.849	5	0.9738	66940.9	12	0.162	SNP	rs35512749	0.258998	0.98847	3.18519	16.1641	0.00057383	0.98419	Common	NO
12:26964648-28964648	27901052	chr12:27901052	t	c	0.8341	0.006	0.8228	0.8588	0.0675	0.0215	0.001679	++++++	0	0.895	5	0.9706	66941	12	0.1659	SNP	rs35320030	0.254216	0.988576	3.13953	13.9576	0.0004955	0.984685	Common	NO
12:26964648-28964648	27959201	chr12:27959201	a	g	0.3396	0.0175	0.2511	0.3587	-0.0542	0.0169	0.001386	------	0	4.597	5	0.467	66940.7	12	0.3396	SNP	rs10466811	0.457916	0.99291	-3.2071	13.8977	0.000493373	0.985179	Common	NO
12:26964648-28964648	27810929	chr12:27810929	c	g	0.6622	0.0214	0.5653	0.6684	-0.056	0.0176	0.00143	------	0	0.47	5	0.9932	66939.4	12	0.3378	SNP	rs12822840	0.108723	0.992316	-3.18182	13.3139	0.000472647	0.985651	Common	NO
12:26964648-28964648	27961428	chr12:27961428	a	g	0.3498	0.0052	0.3432	0.3763	-0.0532	0.0168	0.001573	++----	31.7	7.326	5	0.1975	66940.7	12	0.3498	SNP	rs4931494	0.491799	0.992993	-3.16667	12.1619	0.000431749	0.986083	Common	NO
12:26964648-28964648	27965469	chr12:27965469	c	g	0.1109	0.0029	0.1075	0.1154	-0.079	0.0261	0.002472	---+--	57.2	11.695	5	0.03922	66940.8	12	0.1109	SNP	rs61915452	0.202191	0.983255	-3.02682	11.6965	0.000415228	0.986498	Common	NO
12:26964648-28964648	27854593	chr12:27854593	t	c	0.8202	0.0036	0.8141	0.8347	0.0632	0.0206	0.002204	++++++	0	0.786	5	0.9779	66941	12	0.1798	SNP	rs7971824	0.123828	0.989502	3.06796	10.7886	0.000382996	0.986881	Common	NO
12:26964648-28964648	27959975	chr12:27959975	g	gt	0.338	0.0176	0.2478	0.3552	-0.0531	0.017	0.001781	-----+	37.7	8.029	5	0.1546	66940.6	12	0.338	SV	NA	0.460279	0.992827	-3.12353	10.7459	0.000381481	0.987263	Common	NO
12:26964648-28964648	27850113	chr12:27850113	a	t	0.8206	0.0038	0.8127	0.8357	0.0633	0.0207	0.002193	++++++	0	0.533	5	0.9908	66940.9	12	0.1794	SNP	rs12819160	0.126699	0.989401	3.05797	10.5121	0.000373182	0.987636	Common	NO
12:26964648-28964648	27885971	chr12:27885971	a	c	0.8402	0.0052	0.8342	0.8634	0.0666	0.0219	0.002374	++++++	0	0.102	5	0.9998	66940.7	12	0.1598	SNP	rs11049112	0.23514	0.988152	3.0411	10.5019	0.000372819	0.988009	Common	NO
12:26964648-28964648	27881508	chr12:27881508	a	c	0.8379	0.0057	0.8302	0.8645	0.0648	0.0214	0.002499	++++++	0	0.133	5	0.9997	66940.9	12	0.1621	SNP	rs12146715	0.219624	0.988681	3.02804	9.89464	0.000351262	0.98836	Common	NO
12:26964648-28964648	27881835	chr12:27881835	a	c	0.8379	0.0057	0.8302	0.8645	0.0648	0.0214	0.002498	++++++	0	0.133	5	0.9997	66941	12	0.1621	SNP	rs7973245	0.219624	0.988681	3.02804	9.89464	0.000351262	0.988711	Common	NO
12:26964648-28964648	27850766	chr12:27850766	t	c	0.8198	0.0037	0.814	0.8352	0.0625	0.0206	0.002417	++++++	0	0.793	5	0.9775	66941	12	0.1802	SNP	rs7977232	0.126699	0.989502	3.03398	9.73668	0.000345655	0.989057	Common	NO
12:26964648-28964648	27878254	chr12:27878254	c	g	0.838	0.0057	0.8305	0.8645	0.0646	0.0214	0.002587	++++++	0	0.148	5	0.9996	66941.1	12	0.162	SNP	rs61915365	0.219624	0.988681	3.01869	9.62205	0.000341585	0.989399	Common	NO
12:26964648-28964648	27878828	chr12:27878828	a	g	0.8379	0.0057	0.8303	0.8647	0.0646	0.0214	0.002565	++++++	0	0.135	5	0.9997	66941	12	0.1621	SNP	rs7954129	0.219624	0.988681	3.01869	9.62205	0.000341585	0.98974	Common	NO
12:26964648-28964648	27878975	chr12:27878975	t	c	0.8379	0.0057	0.8302	0.8645	0.0646	0.0214	0.00258	++++++	0	0.135	5	0.9997	66941	12	0.1621	SNP	rs7969297	0.219624	0.988681	3.01869	9.62205	0.000341585	0.990082	Common	NO
#Region: 12q24.31; closest Gene: CAMKK2; Genes in 99% Credible Set: P2RX7|P2RX4|CAMKK2|ANAPC5|RNF34
12:120686929-122686929	121693947	chr12:121693947	t	c	0.3076	0.0113	0.2557	0.3115	-0.0661	0.018	0.0002423	--++--	42.3	8.669	5	0.123	66938.9	12	0.3076	SNP	rs2893895	0.882455	0.991965	-3.67222	71.9846	0.0861426	0.0861426	Common	YES
12:120686929-122686929	121686078	chr12:121686078	t	c	0.348	0.0105	0.3014	0.3529	-0.0629	0.0171	0.0002371	--+---	26.4	6.789	5	0.2368	66939.4	12	0.348	SNP	rs3794207	0.75529	0.992743	-3.67836	70.33	0.0841625	0.170305	Common	YES
12:120686929-122686929	121671970	chr12:121671970	c	g	0.6513	0.0105	0.6475	0.6984	0.0617	0.017	0.0002931	++-+++	25.6	6.722	5	0.2422	66939.7	12	0.3487	SNP	rs11065501	0.745202	0.992827	3.62941	58.5784	0.0700997	0.240405	Common	YES
12:120686929-122686929	121688423	chr12:121688423	a	g	0.3114	0.0096	0.2684	0.3154	-0.0637	0.0177	0.0003094	--++--	39.1	8.212	5	0.145	66939.5	12	0.3114	SNP	rs34617045	0.947164	0.992229	-3.59887	54.432	0.0651377	0.305542	Common	YES
12:120686929-122686929	121688244	chr12:121688244	a	t	0.311	0.0095	0.2684	0.315	-0.0636	0.0177	0.0003195	--++--	39.5	8.26	5	0.1425	66939.4	12	0.311	SNP	rs12823779	0.947164	0.992229	-3.59322	53.3457	0.0638378	0.36938	Common	YES
12:120686929-122686929	121686929	chr12:121686929	a	g	0.3153	0.0101	0.2709	0.3199	-0.0632	0.0176	0.0003255	--+---	37.2	7.959	5	0.1585	66939.5	12	0.3153	SNP	rs3794205	1	0.992316	-3.59091	52.6409	0.0629944	0.432375	Common	YES
12:120686929-122686929	121680787	chr12:121680787	t	c	0.3489	0.0106	0.3015	0.3533	-0.0612	0.0171	0.0003351	--++--	29.9	7.136	5	0.2107	66939.5	12	0.3489	SNP	rs12819431	0.750229	0.992743	-3.57895	49.1597	0.0588284	0.491203	Common	YES
12:120686929-122686929	121680460	chr12:121680460	c	g	0.3531	0.0112	0.3036	0.3574	-0.0604	0.017	0.0003775	--+---	29	7.038	5	0.2178	66939.6	12	0.3531	SNP	rs11065504	0.804202	0.992827	-3.55294	44.5993	0.053371	0.544574	Common	YES
12:120686929-122686929	121626221	chr12:121626221	a	g	0.2996	0.0093	0.258	0.3041	-0.062	0.0176	0.0004196	-+++--	37.2	7.967	5	0.1581	66940	12	0.2996	SNP	rs11065472	0.362663	0.992316	-3.52273	41.3821	0.0495211	0.594095	Common	YES
12:120686929-122686929	121683920	chr12:121683920	t	c	0.3476	0.0103	0.3014	0.3515	-0.0603	0.0171	0.000411	--+---	26.7	6.818	5	0.2346	66939.5	12	0.3476	SNP	rs35898441	0.750229	0.992743	-3.52632	40.8313	0.048862	0.642957	Common	YES
12:120686929-122686929	121639323	chr12:121639323	t	c	0.3467	0.0085	0.3083	0.3504	-0.0592	0.0169	0.000478	-+++--	49.1	9.824	5	0.08037	66940	12	0.3467	SNP	rs12827821	0.694852	0.99291	-3.50296	37.2369	0.0445607	0.687518	Common	YES
12:120686929-122686929	121637133	chr12:121637133	t	c	0.3469	0.0086	0.3083	0.3505	-0.059	0.0169	0.000497	--++--	50.7	10.137	5	0.07144	66940	12	0.3469	SNP	rs11065478	0.694852	0.99291	-3.49112	35.7378	0.0427667	0.730285	Common	YES
12:120686929-122686929	121614324	chr12:121614324	a	g	0.3007	0.0095	0.2571	0.305	-0.0609	0.0175	0.0004905	-+++--	35.5	7.751	5	0.1705	66940.4	12	0.3007	SNP	rs12826364	0.362663	0.992402	-3.48	35.4904	0.0424707	0.772755	Common	YES
12:120686929-122686929	121630607	chr12:121630607	a	ac	0.4958	0.0187	0.4195	0.5055	-0.0543	0.0161	0.0007487	---+--	0	4.274	5	0.5107	66939.1	12	0.4958	SV	rs3833787	0.123581	0.993561	-3.37267	22.8307	0.0273211	0.800076	Common	YES
12:120686929-122686929	121660787	chr12:121660787	t	c	0.5507	0.023	0.4468	0.5583	-0.0529	0.0158	0.0008391	--++--	49	9.813	5	0.08072	66940.7	12	0.4493	SNP	rs25643	0.310691	0.993798	-3.3481	20.6705	0.024736	0.824812	Common	YES
12:120686929-122686929	121639526	chr12:121639526	a	t	0.4436	0.021	0.4366	0.5388	0.0518	0.0159	0.001159	++--++	45.8	9.222	5	0.1005	66940.4	12	0.4436	SNP	rs2915640	0.2758	0.993719	3.25786	15.4615	0.0185025	0.843315	Common	YES
12:120686929-122686929	121639525	chr12:121639525	a	at	0.4408	0.0203	0.4345	0.5332	0.052	0.016	0.001177	++--++	42.8	8.739	5	0.1199	66940.1	12	0.4408	SV	rs201861592	0.270202	0.993641	3.25	15.1613	0.0181432	0.861458	Common	YES
12:120686929-122686929	121670064	chr12:121670064	t	c	0.2863	0.0083	0.2803	0.3202	0.0523	0.0174	0.002696	++--++	61.7	13.048	5	0.02293	66940.6	12	0.2863	SNP	rs2071271	0.140148	0.992488	3.00575	7.67299	0.00918211	0.87064	Common	YES
12:120686929-122686929	121704150	chr12:121704150	a	g	0.0966	0.0047	0.0919	0.1145	-0.0792	0.0278	0.004393	---+--	70	16.674	5	0.005161	66940.8	12	0.0966	SNP	rs80341247	0.131869	0.981045	-2.84892	7.37727	0.00882823	0.879468	Common	YES
12:120686929-122686929	121622024	chr12:121622024	a	g	0.1079	0.0067	0.1022	0.1345	-0.0736	0.026	0.004586	---+--	8.5	5.467	5	0.3615	66940.9	12	0.1079	SNP	rs28360458	0.120547	0.983381	-2.83077	6.62891	0.00793269	0.887401	Common	YES
12:120686929-122686929	121641956	chr12:121641956	a	g	0.8912	0.0073	0.8641	0.8973	0.0726	0.0264	0.005901	+++-++	16	5.953	5	0.3108	66940.6	12	0.1088	SNP	rs77461340	0.198917	0.982874	2.75	5.38116	0.00643952	0.893841	Common	YES
12:120686929-122686929	121648132	chr12:121648132	t	g	0.1013	0.0086	0.0952	0.1335	-0.0738	0.0273	0.006899	---+--	42.2	8.652	5	0.1238	66940.6	12	0.1013	SNP	rs28360467	0.169217	0.981709	-2.7033	4.88618	0.00584719	0.899688	Common	YES
12:120686929-122686929	121602135	chr12:121602135	a	c	0.2636	0.0105	0.2146	0.2679	-0.0493	0.0183	0.007101	-+++--	5.9	5.313	5	0.3789	66940.2	12	0.2636	SNP	rs11065464	0.246569	0.991697	-2.69399	3.33034	0.00398535	0.903673	Common	YES
12:120686929-122686929	121605355	chr12:121605355	a	g	0.2561	0.0077	0.2186	0.2595	-0.0488	0.0182	0.007429	++++--	68.4	15.838	5	0.007322	66940.8	12	0.2561	SNP	rs7958311	0.259573	0.991787	-2.68132	3.20333	0.00383337	0.907507	Common	YES
12:120686929-122686929	121669145	chr12:121669145	a	g	0.6694	0.029	0.5438	0.6779	-0.0446	0.0168	0.007888	-++---	21.2	6.345	5	0.2741	66940.5	12	0.3306	SNP	rs1180051	0.195173	0.992993	-2.65476	2.76969	0.00331444	0.910821	Common	YES
12:120686929-122686929	121601455	chr12:121601455	t	c	0.7277	0.0112	0.7233	0.7821	0.0476	0.0182	0.008872	+-+-++	0	4.899	5	0.4283	66940.2	12	0.2723	SNP	NA	0.352469	0.991787	2.61538	2.69395	0.0032238	0.914045	Common	YES
12:120686929-122686929	121668474	chr12:121668474	a	c	0.6702	0.0324	0.5312	0.6802	-0.0434	0.0168	0.009783	-+++--	15.8	5.935	5	0.3126	66940.4	12	0.3298	SNP	rs2668252	0.166321	0.992993	-2.58333	2.30014	0.00275254	0.916797	Common	YES
12:120686929-122686929	121686108	chr12:121686108	a	g	0.483	0.006	0.4778	0.5068	-0.0418	0.0163	0.01024	--++--	0	4.038	5	0.5439	66939	12	0.483	SNP	rs2686343	0.406349	0.993402	-2.56442	2.12965	0.00254851	0.919346	Common	YES
12:120686929-122686929	121617990	chr12:121617990	a	g	0.8878	0.0058	0.8648	0.8932	0.061	0.0255	0.01666	+++-++	12.3	5.7	5	0.3366	66940.8	12	0.1122	SNP	rs61953403	0.109316	0.984004	2.39216	2.11221	0.00252765	0.921873	Common	YES
12:120686929-122686929	121604748	chr12:121604748	a	g	0.2861	0.0088	0.2455	0.2897	-0.0449	0.0178	0.01173	-+++--	13.8	5.801	5	0.3261	66940.4	12	0.2861	SNP	rs11065466	0.272673	0.992141	-2.52247	2.08208	0.00249158	0.924365	Common	YES
12:120686929-122686929	121661700	chr12:121661700	a	g	0.6703	0.0291	0.5444	0.679	-0.0424	0.0168	0.01146	-++---	16.7	6.004	5	0.3059	66940.7	12	0.3297	SNP	rs10849858	0.197043	0.992993	-2.52381	1.97791	0.00236692	0.926732	Common	YES
12:120686929-122686929	121657422	chr12:121657422	a	g	0.3058	0.0143	0.2981	0.3666	0.0481	0.0195	0.01361	+--+++	0	3.986	5	0.5515	66937.4	12	0.3058	SNP	NA	0.169367	0.990583	2.46667	1.97574	0.00236432	0.929096	Common	YES
12:120686929-122686929	121701681	chr12:121701681	a	g	0.0817	0.0077	0.039	0.0848	-0.075	0.0334	0.02455	?---+-	7.4	4.32	4	0.3644	62129.6	12	0.0817	SNP	rs2230776	0.138226	0.972868	-2.24551	1.91408	0.00229054	0.931387	Common	YES
12:120686929-122686929	121671270	chr12:121671270	t	c	0.0606	0.0057	0.0174	0.0645	-0.0813	0.0372	0.02861	-++---	0	4.164	5	0.526	66940.4	12	0.0606	SNP	rs28360474	0.191465	0.966561	-2.18548	1.83914	0.00220086	0.933588	Common	YES
12:120686929-122686929	121662944	chr12:121662944	t	c	0.6706	0.0292	0.544	0.6795	-0.0416	0.0168	0.01318	-+++--	20	6.249	5	0.2827	66940.6	12	0.3294	SNP	rs1653623	0.197043	0.992993	-2.47619	1.75738	0.00210302	0.935691	Common	YES
12:120686929-122686929	121662277	chr12:121662277	t	c	0.6706	0.0292	0.5441	0.6795	-0.0415	0.0168	0.0134	-+++--	20.4	6.278	5	0.2801	66940.7	12	0.3294	SNP	rs725135	0.197043	0.992993	-2.47024	1.73188	0.0020725	0.937763	Common	YES
12:120686929-122686929	121665334	chr12:121665334	t	c	0.3296	0.0292	0.3206	0.456	0.0415	0.0168	0.01334	+---++	19.5	6.209	5	0.2864	66940.6	12	0.3296	SNP	rs2668235	0.197043	0.992993	2.47024	1.73188	0.0020725	0.939836	Common	YES
12:120686929-122686929	121659999	chr12:121659999	a	g	0.3293	0.0292	0.3203	0.4556	0.0409	0.0168	0.01474	+---++	19.4	6.207	5	0.2866	66940.7	12	0.3293	SNP	rs1629287	0.197043	0.992993	2.43452	1.58762	0.00189987	0.941736	Common	YES
12:120686929-122686929	121642543	chr12:121642543	a	c	0.6748	0.0268	0.5591	0.6833	-0.0408	0.0168	0.01529	-++---	21.5	6.37	5	0.2719	66940.8	12	0.3252	SNP	rs2567993	0.171379	0.992993	-2.42857	1.56496	0.00187276	0.943608	Common	YES
12:120686929-122686929	121641034	chr12:121641034	t	c	0.3252	0.0269	0.3167	0.4413	0.0406	0.0168	0.01585	+--+++	20.6	6.297	5	0.2784	66940.8	12	0.3252	SNP	rs1169720	0.172726	0.992993	2.41667	1.52078	0.00181989	0.945428	Common	YES
12:120686929-122686929	121653839	chr12:121653839	a	aat	0.6707	0.0268	0.5545	0.6796	-0.0404	0.0168	0.01616	-+++--	38.8	8.171	5	0.147	66940.7	12	0.3293	SV	rs200031700	0.178333	0.992993	-2.40476	1.47805	0.00176876	0.947197	Common	YES
12:120686929-122686929	121658895	chr12:121658895	t	c	0.3268	0.0275	0.3184	0.4459	0.0401	0.0168	0.01702	+--+++	32.3	7.387	5	0.1934	66940.6	12	0.3268	SNP	rs2686388	0.188477	0.992993	2.3869	1.41658	0.00169519	0.948892	Common	YES
12:120686929-122686929	121658959	chr12:121658959	c	g	0.6819	0.0203	0.591	0.688	-0.0402	0.017	0.01809	-++---	21.1	6.334	5	0.2751	66940.1	12	0.3181	SNP	rs2686389	0.185783	0.992827	-2.36471	1.35956	0.00162695	0.950519	Common	YES
12:120686929-122686929	121634965	chr12:121634965	t	c	0.6744	0.0268	0.5588	0.683	-0.0398	0.0168	0.01804	-++---	23.2	6.513	5	0.2595	66940.7	12	0.3256	SNP	rs1718117	0.172726	0.992993	-2.36905	1.35809	0.0016252	0.952144	Common	YES
12:120686929-122686929	121654011	chr12:121654011	a	g	0.6718	0.0271	0.5542	0.6805	-0.0398	0.0168	0.01772	-+++--	31.9	7.341	5	0.1965	66940.8	12	0.3282	SNP	rs1169727	0.186937	0.992993	-2.36905	1.35809	0.0016252	0.95377	Common	YES
12:120686929-122686929	121665011	chr12:121665011	a	g	0.6695	0.029	0.544	0.6783	-0.0398	0.0168	0.01756	-+++--	16.8	6.01	5	0.3053	66940.4	12	0.3305	SNP	rs2942063	0.197043	0.992993	-2.36905	1.35809	0.0016252	0.955395	Common	YES
12:120686929-122686929	121658993	chr12:121658993	g	gtgtgtgtt	0.3229	0.0282	0.3157	0.4467	0.0401	0.017	0.01811	+---++	2.3	5.12	5	0.4015	66940	12	0.3229	SV	rs113827516	0.187933	0.992827	2.35882	1.34093	0.00160467	0.956999	Common	YES
12:120686929-122686929	121635505	chr12:121635505	t	c	0.6744	0.0268	0.5588	0.6829	-0.0397	0.0168	0.01833	-++---	23.6	6.544	5	0.2568	66940.6	12	0.3256	SNP	rs2567980	0.172726	0.992993	-2.3631	1.33923	0.00160263	0.958602	Common	YES
12:120686929-122686929	121655970	chr12:121655970	a	t	0.6721	0.0272	0.5542	0.6808	-0.0397	0.0168	0.01795	-++---	31.9	7.341	5	0.1965	66940.7	12	0.3279	SNP	rs1182945	0.19427	0.992993	-2.3631	1.33923	0.00160263	0.960205	Common	YES
12:120686929-122686929	121636190	chr12:121636190	t	c	0.3252	0.0269	0.3167	0.4412	0.0395	0.0169	0.01909	+--+++	24.4	6.617	5	0.2508	66940.5	12	0.3252	SNP	rs2686363	0.172726	0.99291	2.33728	1.26809	0.00151749	0.961722	Common	YES
12:120686929-122686929	121648290	chr12:121648290	a	g	0.6723	0.0268	0.5561	0.681	-0.0391	0.0168	0.02019	-++---	28.4	6.986	5	0.2217	66940.6	12	0.3277	SNP	rs2567994	0.188802	0.992993	-2.32738	1.23235	0.00147473	0.963197	Common	YES
12:120686929-122686929	121610449	chr12:121610449	a	aaac	0.9365	0.0054	0.9346	0.9829	0.0715	0.0359	0.04638	++++++	0	1.975	5	0.8527	66940.7	12	0.0635	SV	12:121610449	0.158086	0.968785	1.99164	1.20681	0.00144416	0.964641	Common	YES
12:120686929-122686929	121652277	chr12:121652277	a	g	0.3285	0.0265	0.32	0.4435	0.0387	0.0168	0.02133	+--+++	28.1	6.956	5	0.224	66940.7	12	0.3285	SNP	rs930187	0.188802	0.992993	2.30357	1.1667	0.00139616	0.966037	Common	YES
12:120686929-122686929	121652473	chr12:121652473	a	t	0.6718	0.0266	0.5566	0.6802	-0.0387	0.0168	0.02127	-++---	25.9	6.748	5	0.2401	66940.7	12	0.3282	SNP	rs10849856	0.188802	0.992993	-2.30357	1.1667	0.00139616	0.967433	Common	YES
12:120686929-122686929	121700105	chr12:121700105	c	g	0.078	0.0073	0.0347	0.0805	-0.0676	0.0338	0.0453	?---+-	23.1	5.199	4	0.2675	62129.6	12	0.078	SNP	rs11065513	0.138226	0.972232	-2	1.16477	0.00139386	0.968827	Common	YES
12:120686929-122686929	121701438	chr12:121701438	g	ga	0.922	0.0073	0.9195	0.9654	0.0672	0.0338	0.0466	?+++-+	23.6	5.235	4	0.264	62129.6	12	0.078	SV	12:121701438	0.138226	0.972232	1.98817	1.13835	0.00136225	0.970189	Common	YES
12:120686929-122686929	121702125	chr12:121702125	t	c	0.0779	0.0073	0.0345	0.0805	-0.067	0.0338	0.047	?---+-	24.8	5.317	4	0.2563	62129.6	12	0.0779	SNP	rs75201413	0.138226	0.972232	-1.98225	1.12543	0.00134678	0.971536	Common	YES
12:120686929-122686929	121709770	chr12:121709770	t	c	0.0782	0.0073	0.0347	0.0808	-0.0668	0.0337	0.04749	?---+-	20.5	5.031	4	0.2841	62129.7	12	0.0782	SNP	rs12582752	0.138226	0.972392	-1.9822	1.12243	0.00134319	0.972879	Common	YES
12:120686929-122686929	121651820	chr12:121651820	a	g	0.3285	0.0265	0.32	0.4435	0.0384	0.0168	0.02228	+--+++	28.6	6.999	5	0.2207	66940.7	12	0.3285	SNP	rs6489799	0.188802	0.992993	2.28571	1.12018	0.0013405	0.97422	Common	YES
12:120686929-122686929	121652041	chr12:121652041	t	g	0.328	0.0267	0.3195	0.4435	0.0384	0.0168	0.02226	+--+++	29.4	7.08	5	0.2147	66940.6	12	0.328	SNP	rs930186	0.188802	0.992993	2.28571	1.12018	0.0013405	0.97556	Common	YES
12:120686929-122686929	121647435	chr12:121647435	a	g	0.6768	0.0278	0.5567	0.6855	-0.0385	0.0169	0.02257	-++---	30.3	7.179	5	0.2077	66940.7	12	0.3232	SNP	rs1653622	0.172228	0.99291	-2.27811	1.1073	0.00132509	0.976885	Common	YES
12:120686929-122686929	121651259	chr12:121651259	a	t	0.6715	0.0265	0.5564	0.68	-0.0383	0.0168	0.02239	-++---	28.5	6.99	5	0.2214	66940.7	12	0.3285	SNP	rs10774587	0.188802	0.992993	-2.27976	1.10517	0.00132253	0.978208	Common	YES
12:120686929-122686929	121651373	chr12:121651373	t	c	0.3284	0.0266	0.32	0.4436	0.0383	0.0168	0.02254	+--+++	28.7	7.011	5	0.2198	66940.8	12	0.3284	SNP	rs10849855	0.188802	0.992993	2.27976	1.10517	0.00132253	0.979531	Common	YES
12:120686929-122686929	121650462	chr12:121650462	a	g	0.6714	0.0266	0.5563	0.6799	-0.0379	0.0168	0.02413	-++---	28.1	6.951	5	0.2243	66940.6	12	0.3286	SNP	rs11065486	0.188802	0.992993	-2.25595	1.04747	0.00125349	0.980784	Common	YES
12:120686929-122686929	121648870	chr12:121648870	c	g	0.6716	0.0266	0.5561	0.6801	-0.0376	0.0168	0.025	-++---	28.9	7.029	5	0.2185	66940.8	12	0.3284	SNP	rs2686387	0.188802	0.992993	-2.2381	1.00655	0.00120452	0.981989	Common	YES
12:120686929-122686929	121650177	chr12:121650177	t	tcaagaccagcctggaca	0.3281	0.0278	0.3192	0.449	0.0373	0.0168	0.02671	+--+++	33.3	7.491	5	0.1866	66940.6	12	0.3281	SV	NA	0.223347	0.992993	2.22024	0.967544	0.00115784	0.983146	Common	YES
12:120686929-122686929	121801588	chr12:121801588	t	c	0.0483	0	0.0483	0.0483	-0.2133	0.263	0.4174	?-????	0	0	0	1	1126.98	12	0.0483	SNP	rs78760100	0.100186	0.366404	-0.811027	0.897925	0.00107453	0.984221	Common	YES
12:120686929-122686929	121769265	chr12:121769265	t	c	0.9518	0	0.9518	0.9518	0.1347	0.2568	0.6	?+????	0	0	0	1	1126.98	12	0.0482	SNP	rs62620751	0.100186	0.37755	0.524533	0.831015	0.000994459	0.985215	Common	YES
12:120686929-122686929	121735102	chr12:121735102	a	c	0.0477	0	0.0477	0.0477	-0.084	0.2581	0.7449	?-????	0	0	0	1	1126.99	12	0.0477	SNP	rs143835365	0.100186	0.37518	-0.325455	0.806319	0.000964906	0.98618	Common	YES
12:120686929-122686929	121721831	chr12:121721831	a	g	0.0957	0.0052	0.0921	0.1145	-0.0529	0.0302	0.08056	?--+--	39	6.558	4	0.1612	62129.2	12	0.0957	SNP	rs79340347	0.129857	0.977707	-1.75166	0.669115	0.000800717	0.986981	Common	YES
12:120686929-122686929	121641668	chr12:121641668	a	g	0.2447	0.0136	0.1745	0.2489	-0.0372	0.019	0.05089	+++---	52.3	10.487	5	0.06255	66940.1	12	0.2447	SNP	rs3850518	0.396188	0.991056	-1.95789	0.632018	0.000756323	0.987737	Common	YES
12:120686929-122686929	121717398	chr12:121717398	c	g	0.0787	0.0077	0.0248	0.0811	-0.0556	0.0339	0.1011	?-+-+-	8.5	4.373	4	0.3579	62129.4	12	0.0787	SNP	rs78772517	0.123266	0.972072	-1.64012	0.617773	0.000739277	0.988477	Common	YES
12:120686929-122686929	121689912	chr12:121689912	t	ta	0.2744	0.0119	0.2687	0.324	0.0352	0.0178	0.04811	++--++	9.9	5.552	5	0.3523	66940.3	12	0.2744	SV	rs34851496	0.152996	0.992141	1.97753	0.616855	0.000738178	0.989215	Common	YES
12:120686929-122686929	121690093	chr12:121690093	t	c	0.2743	0.0119	0.2687	0.324	0.0351	0.0178	0.04849	++--++	11.3	5.634	5	0.3435	66940.2	12	0.2743	SNP	rs2668249	0.152996	0.992141	1.97191	0.610103	0.000730098	0.989945	Common	YES
12:120686929-122686929	121635197	chr12:121635197	t	c	0.2439	0.0135	0.1744	0.2482	-0.0368	0.019	0.05317	+++---	53.2	10.684	5	0.05803	66939.9	12	0.2439	SNP	rs10849853	0.393683	0.991056	-1.93684	0.606853	0.000726209	0.990671	Common	YES
#Region: 13q31.1; closest Gene: SPRY2; Genes in 99% Credible Set: SPRY2
13:79707429-81707429	80715981	chr13:80715981	g	ga	0.277	0.0068	0.2666	0.3008	-0.0931	0.0177	1.542e-07	-+----	0	1.706	5	0.8881	66940.8	13	0.277	SV	NA	0.979847	0.992229	-5.25989	80583.5	0.144378	0.144378	Common	NO
13:79707429-81707429	80705315	chr13:80705315	t	g	0.2777	0.0062	0.2695	0.3007	-0.093	0.0177	1.449e-07	------	0	1.167	5	0.948	66940.9	13	0.2777	SNP	rs11616380	1	0.992229	-5.25424	78243.3	0.140185	0.284563	Common	NO
13:79707429-81707429	80717156	chr13:80717156	a	g	0.2779	0.0066	0.2681	0.3008	-0.0926	0.0177	1.616e-07	------	0	1.387	5	0.9257	66941	13	0.2779	SNP	rs1359790	0.969919	0.992229	-5.23164	69564.9	0.124637	0.4092	Common	NO
13:79707429-81707429	80709595	chr13:80709595	t	g	0.2786	0.0062	0.2697	0.3005	-0.0918	0.0176	1.805e-07	------	0	1.033	5	0.9599	66941	13	0.2786	SNP	rs12428731	0.984967	0.992316	-5.21591	63834.4	0.114369	0.523569	Common	NO
13:79707429-81707429	80708732	chr13:80708732	t	c	0.2786	0.0065	0.2687	0.3008	-0.0914	0.0176	1.98e-07	------	0	1.328	5	0.932	66941	13	0.2786	SNP	rs1327315	0.977367	0.992316	-5.19318	56764.8	0.101703	0.625272	Common	NO
13:79707429-81707429	80709063	chr13:80709063	c	g	0.2801	0.0053	0.2739	0.3008	-0.0914	0.0176	2.046e-07	------	0	1.158	5	0.9488	66940.9	13	0.2801	SNP	rs1327316	0.984887	0.992316	-5.19318	56764.8	0.101703	0.726976	Common	NO
13:79707429-81707429	80715893	chr13:80715893	a	g	0.2782	0.0062	0.2696	0.3008	-0.0908	0.0176	2.506e-07	------	0	1.237	5	0.9412	66941.1	13	0.2782	SNP	rs1215451	0.977529	0.992316	-5.15909	47646.7	0.0853666	0.812342	Common	NO
13:79707429-81707429	80708940	chr13:80708940	a	g	0.7195	0.0052	0.6992	0.7251	0.0902	0.0176	2.904e-07	++++++	0	1.148	5	0.9498	66941.1	13	0.2805	SNP	rs1215466	0.984887	0.992316	5.125	40039.3	0.0717368	0.884079	Common	NO
13:79707429-81707429	80710954	chr13:80710954	a	t	0.7196	0.0052	0.6991	0.7251	0.09	0.0176	3.099e-07	++++++	0	1.123	5	0.952	66940.9	13	0.2804	SNP	rs9565546	0.992476	0.992316	5.11364	37793.4	0.067713	0.951792	Common	NO
13:79707429-81707429	80706455	chr13:80706455	t	c	0.7163	0.0052	0.6985	0.7242	0.0866	0.0176	8.232e-07	++++++	0	1.226	5	0.9424	66940.9	13	0.2837	SNP	rs1215470	0.985016	0.992316	4.92045	14445.5	0.0258814	0.977673	Common	NO
13:79707429-81707429	80707429	chr13:80707429	a	g	0.717	0.0058	0.6984	0.7259	0.0834	0.0175	2.032e-06	++++++	0	1.453	5	0.9184	66940.9	13	0.283	SNP	rs1215468	0.970284	0.992402	4.76571	6834.94	0.0122459	0.989919	Common	NO
13:79707429-81707429	80718654	chr13:80718654	a	g	0.3636	0.0102	0.3517	0.4052	-0.0713	0.0166	1.738e-05	-+----	0	2.504	5	0.7758	66940.6	13	0.3636	SNP	rs7998259	0.48997	0.993158	-4.29518	787.474	0.00141088	0.99133	Common	NO
#Region: 15q24.3; closest Gene: HMG20A; Genes in 99% Credible Set: MIR3713|RN7SKP217|RN7SL278P|KRT8P23|ISL2|SCAPER|RCN2|PSTPIP1|TSPAN3|PEAK1|HMG20A|LINGO1
15:76673459-78673459	77721225	chr15:77721225	a	g	0.2929	0.0075	0.2791	0.3179	-0.0619	0.0172	0.0003261	-+----	0	4.867	5	0.4323	66941	15	0.2929	SNP	rs12904938	0.7631	0.992658	-3.59884	53.047	0.029953	0.029953	Common	NO
15:76673459-78673459	77766556	chr15:77766556	t	c	0.2924	0.0068	0.2815	0.3177	-0.0618	0.0172	0.0003326	-+----	0	4.949	5	0.4221	66941	15	0.2924	SNP	rs6495240	0.759562	0.992658	-3.59302	51.9575	0.0293378	0.0592909	Common	NO
15:76673459-78673459	77711719	chr15:77711719	a	g	0.7076	0.007	0.6823	0.7195	0.0614	0.0172	0.0003651	+-++++	0	4.901	5	0.4281	66940.9	15	0.2924	SNP	rs62007299	0.774081	0.992658	3.56977	47.8346	0.0270098	0.0863007	Common	NO
15:76673459-78673459	77776498	chr15:77776498	c	g	0.2927	0.0069	0.2813	0.3178	-0.061	0.0172	0.0003894	-+----	0	4.685	5	0.4555	66941	15	0.2927	SNP	rs952471	0.758588	0.992658	-3.54651	44.0625	0.0248799	0.111181	Common	NO
15:76673459-78673459	77718368	chr15:77718368	a	c	0.7075	0.0069	0.6823	0.7186	0.0607	0.0172	0.0004181	+-++++	0	4.834	5	0.4365	66941.1	15	0.2925	SNP	rs8024485	0.767643	0.992658	3.52907	41.4445	0.0234017	0.134582	Common	NO
15:76673459-78673459	77728161	chr15:77728161	ct	c	0.7094	0.007	0.6837	0.7209	0.061	0.0173	0.0004274	+-++++	0	4.727	5	0.45	66940.9	15	0.2906	SV	NA	0.768894	0.992573	3.52601	41.2179	0.0232737	0.157856	Common	NO
15:76673459-78673459	77741640	chr15:77741640	a	g	0.7076	0.0069	0.6823	0.7186	0.0606	0.0172	0.0004274	+-++++	0	4.966	5	0.42	66941	15	0.2924	SNP	rs1565756	0.767643	0.992658	3.52326	40.6097	0.0229303	0.180786	Common	NO
15:76673459-78673459	77713586	chr15:77713586	a	g	0.2925	0.0068	0.2816	0.3177	-0.0605	0.0172	0.0004391	-+----	0	4.823	5	0.4379	66941	15	0.2925	SNP	rs34591043	0.774081	0.992658	-3.51744	39.7929	0.0224691	0.203255	Common	NO
15:76673459-78673459	77747276	chr15:77747276	a	g	0.2922	0.0069	0.2811	0.3177	-0.0605	0.0172	0.000444	-+----	3.1	5.158	5	0.3969	66941	15	0.2922	SNP	rs11633054	0.767643	0.992658	-3.51744	39.7929	0.0224691	0.225725	Common	NO
15:76673459-78673459	77759295	chr15:77759295	a	g	0.7075	0.0068	0.6822	0.7184	0.0604	0.0172	0.000444	+-++++	0	4.796	5	0.4413	66941.1	15	0.2925	SNP	rs2055901	0.767643	0.992658	3.51163	38.9939	0.0220179	0.247742	Common	NO
15:76673459-78673459	77763712	chr15:77763712	c	g	0.2927	0.0068	0.2816	0.3178	-0.0604	0.0172	0.0004519	-+----	0	4.794	5	0.4415	66941	15	0.2927	SNP	rs8034133	0.767643	0.992658	-3.51163	38.9939	0.0220179	0.26976	Common	NO
15:76673459-78673459	77776562	chr15:77776562	a	c	0.2925	0.0069	0.2812	0.3178	-0.0603	0.0172	0.0004616	-+----	0	4.795	5	0.4414	66940.9	15	0.2925	SNP	rs952472	0.767643	0.992658	-3.50581	38.2122	0.0215766	0.291337	Common	NO
15:76673459-78673459	77767539	chr15:77767539	a	g	0.2924	0.0069	0.2812	0.3178	-0.06	0.0172	0.0004882	-+----	0	4.774	5	0.4441	66940.9	15	0.2924	SNP	rs12324627	0.767643	0.992658	-3.48837	35.9672	0.0203089	0.311646	Common	NO
15:76673459-78673459	77747190	chr15:77747190	a	g	0.2924	0.0069	0.2813	0.3177	-0.0599	0.0172	0.0004981	-+----	0	4.762	5	0.4456	66941	15	0.2924	SNP	rs7178572	0.767643	0.992658	-3.48256	35.2509	0.0199045	0.33155	Common	NO
15:76673459-78673459	77781926	chr15:77781926	a	g	0.2927	0.0069	0.2812	0.3177	-0.0593	0.0172	0.0005672	-+----	0	4.547	5	0.4736	66940.9	15	0.2927	SNP	rs965480	0.767643	0.992658	-3.44767	31.2651	0.0176539	0.349204	Common	NO
15:76673459-78673459	77782335	chr15:77782335	a	g	0.2925	0.0069	0.2812	0.3177	-0.0592	0.0172	0.0005874	-+----	0	4.866	5	0.4325	66941	15	0.2925	SNP	rs12910361	0.767643	0.992658	-3.44186	30.6497	0.0173064	0.366511	Common	NO
15:76673459-78673459	77793359	chr15:77793359	a	g	0.2937	0.0067	0.2824	0.3176	-0.0581	0.0172	0.0007289	-+----	0	4.846	5	0.435	66941	15	0.2937	SNP	rs1022172	0.757894	0.992658	-3.37791	24.6839	0.0139378	0.380448	Common	NO
15:76673459-78673459	77787469	chr15:77787469	t	g	0.3232	0.005	0.3008	0.328	0.0527	0.0167	0.001588	--++++	37.5	7.996	5	0.1564	66941	15	0.3232	SNP	rs11629835	0.160689	0.993076	3.15569	11.6852	0.00659808	0.387046	Common	NO
15:76673459-78673459	77334787	chr15:77334787	t	c	0.3169	0.0148	0.3098	0.3798	-0.0548	0.0175	0.001784	------	0	4.236	5	0.516	66939.8	15	0.3169	SNP	rs11630497	0.429581	0.992402	-3.13143	11.3106	0.00638653	0.393433	Common	NO
15:76673459-78673459	77722006	chr15:77722006	a	g	0.323	0.0049	0.3008	0.3276	0.0525	0.0167	0.001646	--++++	37.5	7.996	5	0.1565	66941	15	0.323	SNP	rs11632729	0.163612	0.993076	3.14371	11.2556	0.00635549	0.399788	Common	NO
15:76673459-78673459	77786903	chr15:77786903	a	g	0.6765	0.005	0.6715	0.6989	-0.0523	0.0167	0.001711	++----	37.8	8.039	5	0.1541	66940.9	15	0.3235	SNP	rs12898281	0.160689	0.993076	-3.13174	10.8433	0.00612269	0.405911	Common	NO
15:76673459-78673459	77380245	chr15:77380245	a	g	0.6728	0.0132	0.6165	0.6793	0.0531	0.0171	0.001936	++++++	0	3.825	5	0.5748	66940.4	15	0.3272	SNP	rs55645420	0.45213	0.992743	3.10526	10.2109	0.00576561	0.411677	Common	NO
15:76673459-78673459	77745762	chr15:77745762	a	g	0.6771	0.0049	0.6727	0.6992	-0.0516	0.0167	0.001977	++----	41	8.478	5	0.1318	66941.1	15	0.3229	SNP	rs8032071	0.160689	0.993076	-3.08982	9.52634	0.00537906	0.417056	Common	NO
15:76673459-78673459	77802791	chr15:77802791	c	g	0.7145	0.0054	0.6996	0.7261	0.0535	0.0174	0.002068	+-++++	0	3.923	5	0.5605	66941	15	0.2855	SNP	rs11857450	0.705325	0.992488	3.07471	9.44799	0.00533481	0.422391	Common	NO
15:76673459-78673459	77779951	chr15:77779951	a	c	0.3228	0.0048	0.3009	0.3271	0.0515	0.0167	0.002045	--++++	38.2	8.095	5	0.1511	66941.1	15	0.3228	SNP	rs11629652	0.160689	0.993076	3.08383	9.35307	0.00528122	0.427672	Common	NO
15:76673459-78673459	77378753	chr15:77378753	t	c	0.6689	0.0128	0.6129	0.6748	0.0525	0.0171	0.002139	++++++	0	4.288	5	0.5087	66940.5	15	0.3311	SNP	rs12372997	0.420151	0.992743	3.07018	9.1697	0.00517768	0.43285	Common	NO
15:76673459-78673459	77723403	chr15:77723403	t	g	0.6777	0.0048	0.6729	0.6992	-0.0511	0.0167	0.002201	++----	35.6	7.763	5	0.1698	66941	15	0.3223	SNP	rs34981488	0.160689	0.993076	-3.05988	8.69403	0.00490909	0.437759	Common	NO
15:76673459-78673459	77764227	chr15:77764227	a	at	0.3254	0.0053	0.3012	0.3293	0.0511	0.0167	0.002228	--++++	42.3	8.666	5	0.1232	66941	15	0.3254	SV	NA	0.148214	0.993076	3.05988	8.69403	0.00490909	0.442668	Common	NO
15:76673459-78673459	77554959	chr15:77554959	t	tagagacctacaa	0.2745	0.0144	0.2592	0.3341	-0.0543	0.0179	0.002431	-+----	0	3.011	5	0.6983	66940.2	15	0.2745	SV	rs143156798	0.861621	0.992053	-3.03352	8.55958	0.00483317	0.447501	Common	NO
15:76673459-78673459	77738916	chr15:77738916	a	g	0.323	0.0049	0.3008	0.3273	0.051	0.0167	0.00225	--++++	37.7	8.029	5	0.1547	66941	15	0.323	SNP	rs35235292	0.160689	0.993076	3.05389	8.53742	0.00482066	0.452322	Common	NO
15:76673459-78673459	77378754	chr15:77378754	t	g	0.6725	0.0138	0.613	0.6791	0.052	0.0171	0.002437	++++++	0	4.081	5	0.5379	66940.4	15	0.3275	SNP	rs78141948	0.426629	0.992743	3.04094	8.39142	0.00473822	0.45706	Common	NO
15:76673459-78673459	77753688	chr15:77753688	c	g	0.677	0.0049	0.6727	0.6992	-0.0509	0.0167	0.002284	++----	38.2	8.097	5	0.151	66941	15	0.323	SNP	rs35268067	0.160689	0.993076	-3.0479	8.38393	0.00473399	0.461794	Common	NO
15:76673459-78673459	77730099	chr15:77730099	a	g	0.6776	0.0048	0.6729	0.6992	-0.0508	0.0167	0.002346	++----	36.4	7.859	5	0.1642	66940.9	15	0.3224	SNP	rs35902242	0.160689	0.993076	-3.04192	8.23349	0.00464904	0.466443	Common	NO
15:76673459-78673459	77767291	chr15:77767291	t	c	0.3224	0.0048	0.3008	0.327	0.0508	0.0167	0.002374	--++++	38.2	8.09	5	0.1513	66940.9	15	0.3224	SNP	rs11636412	0.160689	0.993076	3.04192	8.23349	0.00464904	0.471092	Common	NO
15:76673459-78673459	77810351	chr15:77810351	t	ta	0.7147	0.0054	0.6993	0.7259	0.0527	0.0174	0.002379	+-++++	0	3.972	5	0.5534	66940.9	15	0.2853	SV	rs35510813	0.705325	0.992488	3.02874	8.21981	0.00464132	0.475733	Common	NO
15:76673459-78673459	77819056	chr15:77819056	a	g	0.2854	0.0054	0.274	0.3007	-0.0527	0.0174	0.002415	-+----	0	4.01	5	0.548	66940.9	15	0.2854	SNP	rs12901503	0.705325	0.992488	-3.02874	8.21981	0.00464132	0.480375	Common	NO
15:76673459-78673459	77806770	chr15:77806770	a	g	0.2854	0.0058	0.2737	0.3028	-0.0524	0.0173	0.00252	-+----	0	3.714	5	0.5913	66941	15	0.2854	SNP	rs59153558	0.700635	0.992573	-3.0289	8.18021	0.00461896	0.484993	Common	NO
15:76673459-78673459	77335902	chr15:77335902	a	g	0.3152	0.0132	0.3082	0.3708	-0.0531	0.0176	0.002504	------	0	4.182	5	0.5235	66939.9	15	0.3152	SNP	rs11636613	0.415909	0.992316	-3.01705	8.02075	0.00452892	0.489522	Common	NO
15:76673459-78673459	77734261	chr15:77734261	a	g	0.3231	0.005	0.3008	0.328	0.0506	0.0167	0.00244	--++++	39.9	8.317	5	0.1396	66940.9	15	0.3231	SNP	rs16968835	0.163612	0.993076	3.02994	7.94151	0.00448418	0.494007	Common	NO
15:76673459-78673459	77723027	chr15:77723027	t	g	0.3224	0.0048	0.3008	0.3272	0.0505	0.0167	0.002488	--++++	34.2	7.596	5	0.1799	66941	15	0.3224	SNP	rs10519167	0.160689	0.993076	3.02395	7.79984	0.00440418	0.498411	Common	NO
15:76673459-78673459	77818128	chr15:77818128	a	c	0.7143	0.0055	0.6993	0.7259	0.0523	0.0174	0.002598	+-++++	0	3.924	5	0.5604	66940.8	15	0.2857	SNP	rs1005752	0.705325	0.992488	3.00575	7.67299	0.00433256	0.502743	Common	NO
15:76673459-78673459	77795761	chr15:77795761	a	g	0.3224	0.0049	0.3005	0.3273	0.0503	0.0167	0.002634	--++++	40.5	8.41	5	0.135	66941	15	0.3224	SNP	rs34194537	0.159558	0.993076	3.01198	7.52484	0.00424891	0.506992	Common	NO
15:76673459-78673459	77378752	chr15:77378752	ctt	c	0.6479	0.01	0.608	0.6597	0.0519	0.0173	0.002719	++++++	0	3.334	5	0.6487	66937.4	15	0.3521	SV	rs202120915	0.420151	0.992573	3	7.50254	0.00423632	0.511229	Common	NO
15:76673459-78673459	77379200	chr15:77379200	t	ttta	0.6726	0.013	0.6167	0.6794	0.0512	0.0171	0.002836	++++++	0	3.698	5	0.5937	66940.3	15	0.3274	SV	rs150853120	0.45213	0.992743	2.99415	7.29407	0.0041186	0.515347	Common	NO
15:76673459-78673459	77338784	chr15:77338784	c	g	0.6755	0.0132	0.6195	0.682	0.0514	0.0172	0.002832	++++++	0	3.528	5	0.6191	66940.3	15	0.3245	SNP	rs8032	0.412017	0.992658	2.98837	7.20885	0.00407048	0.519418	Common	NO
15:76673459-78673459	77377654	chr15:77377654	t	c	0.6726	0.0132	0.617	0.6793	0.0511	0.0171	0.00284	++++++	0	3.768	5	0.5832	66940.2	15	0.3274	SNP	rs4886847	0.448615	0.992743	2.9883	7.1685	0.0040477	0.523465	Common	NO
15:76673459-78673459	77380717	chr15:77380717	c	g	0.3229	0.0152	0.3158	0.3888	-0.0513	0.0172	0.002834	------	0	4.112	5	0.5334	66940.4	15	0.3229	SNP	rs16968665	0.418977	0.992658	-2.98256	7.08571	0.00400095	0.527466	Common	NO
15:76673459-78673459	77381021	chr15:77381021	a	c	0.6687	0.013	0.6121	0.6747	0.0509	0.0171	0.002901	++++++	0	4.728	5	0.45	66940.3	15	0.3313	SNP	rs56373017	0.464753	0.992743	2.97661	6.92451	0.00390993	0.531376	Common	NO
15:76673459-78673459	77364899	chr15:77364899	c	g	0.6749	0.0134	0.6187	0.6818	0.0511	0.0172	0.002979	++++++	0	3.733	5	0.5884	66940.2	15	0.3251	SNP	rs12901188	0.412017	0.992658	2.97093	6.84638	0.00386581	0.535242	Common	NO
15:76673459-78673459	77378440	chr15:77378440	a	t	0.3275	0.0131	0.321	0.3829	-0.0508	0.0171	0.002995	------	0	3.792	5	0.5797	66940.4	15	0.3275	SNP	rs2404234	0.45213	0.992743	-2.97076	6.80599	0.00384301	0.539085	Common	NO
15:76673459-78673459	77354847	chr15:77354847	a	c	0.6749	0.013	0.619	0.681	0.051	0.0172	0.002987	++++++	0	3.477	5	0.6268	66940.2	15	0.3251	SNP	rs4886509	0.412017	0.992658	2.96512	6.73011	0.00380016	0.542885	Common	NO
15:76673459-78673459	77363451	chr15:77363451	t	c	0.3245	0.0132	0.318	0.3808	-0.051	0.0172	0.002988	------	0	3.541	5	0.6172	66940.4	15	0.3245	SNP	rs11072641	0.412017	0.992658	-2.96512	6.73011	0.00380016	0.546685	Common	NO
15:76673459-78673459	77816301	chr15:77816301	ca	c	0.7147	0.0057	0.6974	0.7262	0.0515	0.0174	0.00301	+-++++	0	3.891	5	0.5653	66940.9	15	0.2853	SV	NA	0.723405	0.992488	2.95977	6.69659	0.00378123	0.550467	Common	NO
15:76673459-78673459	77378955	chr15:77378955	t	c	0.3278	0.0129	0.3214	0.3826	-0.0507	0.0171	0.003014	------	0	3.801	5	0.5783	66940.4	15	0.3278	SNP	rs12372961	0.447315	0.992743	-2.96491	6.68973	0.00377736	0.554244	Common	NO
15:76673459-78673459	77344793	chr15:77344793	a	t	0.6765	0.0135	0.6193	0.6833	0.0509	0.0172	0.003136	++++++	0	3.189	5	0.6709	66940.2	15	0.3235	SNP	rs11737	0.412017	0.992658	2.9593	6.61603	0.00373575	0.55798	Common	NO
15:76673459-78673459	77663850	chr15:77663850	t	taccacc	0.7524	0.009	0.7149	0.763	0.0532	0.0182	0.003462	+-++++	0	2.404	5	0.7909	66940.9	15	0.2476	SV	rs149687684	1	0.991787	2.92308	6.27192	0.00354144	0.561521	Common	NO
15:76673459-78673459	77812954	chr15:77812954	c	g	0.7141	0.0052	0.6993	0.725	0.051	0.0174	0.003365	+-++++	0	3.895	5	0.5647	66940.6	15	0.2859	SNP	rs62009066	0.705325	0.992488	2.93103	6.15704	0.00347658	0.564998	Common	NO
15:76673459-78673459	77591535	chr15:77591535	t	g	0.6509	0.0118	0.5979	0.658	0.0485	0.0165	0.003253	++++++	0	2.655	5	0.7531	66941	15	0.3491	SNP	rs6495237	0.690579	0.99324	2.93939	6.00424	0.0033903	0.568388	Common	NO
15:76673459-78673459	77359514	chr15:77359514	t	g	0.324	0.0134	0.3175	0.3808	-0.0503	0.0172	0.003451	------	0	3.143	5	0.6779	66940.2	15	0.324	SNP	rs34443712	0.404804	0.992658	-2.92442	5.97525	0.00337393	0.571762	Common	NO
15:76673459-78673459	77520094	chr15:77520094	t	c	0.7518	0.0084	0.7171	0.7617	0.0524	0.0181	0.003868	+-++++	0	2.591	5	0.7628	66941	15	0.2482	SNP	rs11630689	0.987083	0.991876	2.89503	5.75498	0.00324955	0.575011	Common	NO
15:76673459-78673459	77680462	chr15:77680462	a	g	0.2478	0.0092	0.2359	0.2853	-0.0524	0.0181	0.003827	-+----	0	2.52	5	0.7735	66941	15	0.2478	SNP	rs8037561	1	0.991876	-2.89503	5.75498	0.00324955	0.578261	Common	NO
15:76673459-78673459	77685857	chr15:77685857	t	c	0.2478	0.0092	0.2359	0.2853	-0.0524	0.0181	0.003833	-+----	0	2.517	5	0.7739	66941.1	15	0.2478	SNP	rs1602925	1	0.991876	-2.89503	5.75498	0.00324955	0.581511	Common	NO
15:76673459-78673459	77686886	chr15:77686886	a	g	0.7522	0.0092	0.7147	0.7641	0.0524	0.0181	0.003835	+-++++	0	2.517	5	0.774	66940.9	15	0.2478	SNP	rs4886515	1	0.991876	2.89503	5.75498	0.00324955	0.58476	Common	NO
15:76673459-78673459	77689050	chr15:77689050	t	c	0.7522	0.0092	0.7147	0.7641	0.0524	0.0181	0.003837	+-++++	0	2.516	5	0.7741	66941	15	0.2478	SNP	rs12911371	1	0.991876	2.89503	5.75498	0.00324955	0.58801	Common	NO
15:76673459-78673459	77689423	chr15:77689423	t	c	0.7522	0.0092	0.7147	0.7641	0.0524	0.0181	0.003837	+-++++	0	2.516	5	0.7741	66941.1	15	0.2478	SNP	rs12912050	1	0.991876	2.89503	5.75498	0.00324955	0.591259	Common	NO
15:76673459-78673459	77508248	chr15:77508248	t	ttttata	0.7535	0.0091	0.7168	0.7653	0.0528	0.0183	0.003861	+-++++	0	2.539	5	0.7706	66940.6	15	0.2465	SV	rs139082190	0.974125	0.991697	2.88525	5.65295	0.00319194	0.594451	Common	NO
15:76673459-78673459	77657682	chr15:77657682	t	c	0.7526	0.0092	0.7149	0.7639	0.0521	0.0181	0.004065	+-++++	0	2.342	5	0.8	66941	15	0.2474	SNP	rs1565757	1	0.991876	2.87845	5.48824	0.00309894	0.59755	Common	NO
15:76673459-78673459	77507021	chr15:77507021	t	c	0.7521	0.0084	0.7171	0.762	0.052	0.0181	0.004182	+-++++	0	2.492	5	0.7776	66941	15	0.2479	SNP	rs12916731	0.980591	0.991876	2.87293	5.40243	0.00305049	0.600601	Common	NO
15:76673459-78673459	77670910	chr15:77670910	t	c	0.7526	0.0092	0.7149	0.764	0.052	0.0181	0.00415	+-++++	0	2.481	5	0.7794	66940.9	15	0.2474	SNP	rs7175674	1	0.991876	2.87293	5.40243	0.00305049	0.603651	Common	NO
15:76673459-78673459	77671216	chr15:77671216	c	g	0.2474	0.0092	0.236	0.2851	-0.052	0.0181	0.00415	-+----	0	2.481	5	0.7794	66941	15	0.2474	SNP	rs7176302	1	0.991876	-2.87293	5.40243	0.00305049	0.606702	Common	NO
15:76673459-78673459	77673459	chr15:77673459	t	c	0.7525	0.0092	0.7147	0.764	0.0519	0.0181	0.004195	+-++++	0	2.772	5	0.735	66940.9	15	0.2475	SNP	rs7166927	1	0.991876	2.8674	5.31812	0.00300288	0.609704	Common	NO
15:76673459-78673459	77837055	chr15:77837055	t	g	0.3045	0.0064	0.2927	0.3228	-0.0495	0.0172	0.004095	-+----	0	4.14	5	0.5294	66940.7	15	0.3045	SNP	rs62009090	0.608159	0.992658	-2.87791	5.22617	0.00295096	0.612655	Common	NO
15:76673459-78673459	77584498	chr15:77584498	t	c	0.2472	0.0092	0.2359	0.2851	-0.0517	0.0181	0.004325	-+----	0	2.291	5	0.8076	66941	15	0.2472	SNP	rs2175941	1	0.991876	-2.85635	5.1539	0.00291016	0.615566	Common	NO
15:76673459-78673459	77585820	chr15:77585820	t	c	0.7528	0.0092	0.7149	0.7641	0.0517	0.0181	0.004325	+-++++	0	2.291	5	0.8076	66941	15	0.2472	SNP	rs11858641	1	0.991876	2.85635	5.1539	0.00291016	0.618476	Common	NO
15:76673459-78673459	77649431	chr15:77649431	a	g	0.7526	0.0092	0.7149	0.7639	0.0517	0.0181	0.004323	+-++++	0	2.333	5	0.8015	66941	15	0.2474	SNP	rs12905951	1	0.991876	2.85635	5.1539	0.00291016	0.621386	Common	NO
15:76673459-78673459	77654232	chr15:77654232	t	c	0.7526	0.0092	0.7149	0.7639	0.0517	0.0181	0.004312	+-++++	0	2.342	5	0.8001	66941	15	0.2474	SNP	rs8030074	1	0.991876	2.85635	5.1539	0.00291016	0.624296	Common	NO
15:76673459-78673459	77656798	chr15:77656798	t	g	0.7526	0.0092	0.7149	0.7639	0.0517	0.0181	0.004305	+-++++	0	2.347	5	0.7993	66941	15	0.2474	SNP	rs1473922	1	0.991876	2.85635	5.1539	0.00291016	0.627206	Common	NO
15:76673459-78673459	77681444	chr15:77681444	a	g	0.2474	0.0092	0.2359	0.2853	-0.0517	0.0181	0.004324	-+----	0	2.528	5	0.7723	66941	15	0.2474	SNP	rs12906708	1	0.991876	-2.85635	5.1539	0.00291016	0.630116	Common	NO
15:76673459-78673459	77693934	chr15:77693934	t	c	0.7526	0.0092	0.7147	0.7641	0.0517	0.0181	0.004361	+-++++	0	2.524	5	0.7728	66940.9	15	0.2474	SNP	rs11072653	1	0.991876	2.85635	5.1539	0.00291016	0.633027	Common	NO
15:76673459-78673459	77515319	chr15:77515319	t	c	0.7515	0.0083	0.7171	0.7611	0.0516	0.0181	0.004372	+-++++	0	2.539	5	0.7706	66941	15	0.2485	SNP	rs11853460	0.980591	0.991876	2.85083	5.07394	0.002865	0.635892	Common	NO
15:76673459-78673459	77629060	chr15:77629060	t	c	0.2473	0.0092	0.2361	0.2851	-0.0516	0.0181	0.004405	-+----	0	2.3	5	0.8063	66941	15	0.2473	SNP	rs1493700	1	0.991876	-2.85083	5.07394	0.002865	0.638757	Common	NO
15:76673459-78673459	77635875	chr15:77635875	t	c	0.2473	0.0092	0.2361	0.2851	-0.0516	0.0181	0.004382	-+----	0	2.311	5	0.8046	66941	15	0.2473	SNP	rs7167794	1	0.991876	-2.85083	5.07394	0.002865	0.641622	Common	NO
15:76673459-78673459	77664212	chr15:77664212	c	g	0.7523	0.0091	0.7149	0.7635	0.0516	0.0181	0.004411	+-++++	0	2.439	5	0.7857	66941	15	0.2477	SNP	rs12910480	1	0.991876	2.85083	5.07394	0.002865	0.644487	Common	NO
15:76673459-78673459	77699585	chr15:77699585	a	g	0.7519	0.0092	0.7147	0.7639	0.0516	0.0181	0.004417	+-++++	0	2.318	5	0.8036	66941.1	15	0.2481	SNP	rs11852471	1	0.991876	2.85083	5.07394	0.002865	0.647352	Common	NO
15:76673459-78673459	77828668	chr15:77828668	a	g	0.7143	0.0055	0.6985	0.7256	0.0498	0.0174	0.004217	+-++++	0	3.696	5	0.5939	66941	15	0.2857	SNP	rs907388	0.699443	0.992488	2.86207	5.04973	0.00285133	0.650203	Common	NO
15:76673459-78673459	77486008	chr15:77486008	t	c	0.7515	0.0083	0.7171	0.7614	0.0515	0.0181	0.00448	+-++++	0	2.605	5	0.7605	66941	15	0.2485	SNP	rs1867779	0.987083	0.991876	2.8453	4.99536	0.00282063	0.653023	Common	NO
15:76673459-78673459	77493174	chr15:77493174	t	c	0.7516	0.0084	0.7171	0.7619	0.0515	0.0181	0.004509	+-++++	0	2.536	5	0.7711	66940.9	15	0.2484	SNP	rs12907847	0.980591	0.991876	2.8453	4.99536	0.00282063	0.655844	Common	NO
15:76673459-78673459	77493505	chr15:77493505	a	c	0.7515	0.0084	0.7171	0.7616	0.0515	0.0181	0.004477	+-++++	0	2.574	5	0.7654	66940.9	15	0.2485	SNP	rs7163503	0.980591	0.991876	2.8453	4.99536	0.00282063	0.658665	Common	NO
15:76673459-78673459	77591007	chr15:77591007	a	g	0.2473	0.0092	0.236	0.2851	-0.0515	0.0181	0.004462	-+----	0	2.351	5	0.7988	66941	15	0.2473	SNP	rs62008452	1	0.991876	-2.8453	4.99536	0.00282063	0.661485	Common	NO
15:76673459-78673459	77616031	chr15:77616031	a	g	0.2478	0.0091	0.2365	0.2851	-0.0515	0.0181	0.004547	------	0	2.268	5	0.8109	66940.9	15	0.2478	SNP	rs4886858	1	0.991876	-2.8453	4.99536	0.00282063	0.664306	Common	NO
15:76673459-78673459	77621805	chr15:77621805	a	c	0.2474	0.0092	0.2361	0.2851	-0.0515	0.0181	0.004482	-+----	0	2.326	5	0.8024	66941	15	0.2474	SNP	rs11632966	1	0.991876	-2.8453	4.99536	0.00282063	0.667127	Common	NO
15:76673459-78673459	77665848	chr15:77665848	t	g	0.7526	0.0091	0.7149	0.7638	0.0515	0.0181	0.004486	+-++++	0	2.467	5	0.7815	66941	15	0.2474	SNP	rs1389436	1	0.991876	2.8453	4.99536	0.00282063	0.669947	Common	NO
15:76673459-78673459	77532711	chr15:77532711	a	g	0.2477	0.0085	0.2377	0.2829	-0.0517	0.0182	0.004397	-+----	0	2.598	5	0.7617	66940.9	15	0.2477	SNP	rs1125617	0.987083	0.991787	-2.84066	4.95559	0.00279818	0.672745	Common	NO
15:76673459-78673459	77591777	chr15:77591777	a	t	0.3493	0.0117	0.3418	0.4021	-0.0474	0.0165	0.004024	------	0	2.221	5	0.8178	66941	15	0.3493	SNP	rs8037426	0.690579	0.99324	-2.87273	4.95322	0.00279684	0.675542	Common	NO
15:76673459-78673459	77596725	chr15:77596725	t	c	0.7529	0.0091	0.7152	0.7636	0.0514	0.0181	0.004634	+-++++	0	2.196	5	0.8214	66941	15	0.2471	SNP	rs11857294	0.993547	0.991876	2.83978	4.91815	0.00277704	0.678319	Common	NO
15:76673459-78673459	77652368	chr15:77652368	t	c	0.2473	0.0092	0.2361	0.2851	-0.0514	0.0181	0.004536	-+----	0	2.37	5	0.7959	66940.9	15	0.2473	SNP	rs4886862	1	0.991876	-2.83978	4.91815	0.00277704	0.681096	Common	NO
15:76673459-78673459	77670401	chr15:77670401	a	c	0.2475	0.0091	0.2361	0.2851	-0.0514	0.0181	0.004523	-+----	0	2.436	5	0.786	66941	15	0.2475	SNP	rs12914345	1	0.991876	-2.83978	4.91815	0.00277704	0.683873	Common	NO
15:76673459-78673459	77678346	chr15:77678346	a	g	0.2474	0.0092	0.2359	0.2853	-0.0514	0.0181	0.004558	-+----	0	2.538	5	0.7707	66941	15	0.2474	SNP	rs10152181	1	0.991876	-2.83978	4.91815	0.00277704	0.68665	Common	NO
15:76673459-78673459	77599003	chr15:77599003	a	c	0.2451	0.0093	0.2311	0.2795	-0.0519	0.0183	0.004473	-+----	0	2.547	5	0.7694	66941	15	0.2451	SNP	rs28584877	0.949666	0.991697	-2.83607	4.9168	0.00277628	0.689427	Common	NO
15:76673459-78673459	77832316	chr15:77832316	c	g	0.2846	0.0055	0.274	0.3015	-0.0496	0.0174	0.004498	-+----	0	4.008	5	0.5483	66940.9	15	0.2846	SNP	rs7171448	0.690935	0.992488	-2.85057	4.88784	0.00275992	0.692187	Common	NO
15:76673459-78673459	77522547	chr15:77522547	ct	c	0.2335	0.0099	0.221	0.2733	-0.0536	0.019	0.004894	-+----	0	3.14	5	0.6784	66940.7	15	0.2335	SV	NA	0.919108	0.991056	-2.82105	4.8803	0.00275567	0.694942	Common	NO
15:76673459-78673459	77493256	chr15:77493256	a	g	0.7513	0.0083	0.7171	0.761	0.0513	0.0181	0.004601	+-++++	0	2.569	5	0.766	66941	15	0.2487	SNP	rs12908262	0.980591	0.991876	2.83425	4.84228	0.0027342	0.697677	Common	NO
15:76673459-78673459	77493875	chr15:77493875	t	c	0.2487	0.0083	0.239	0.2829	-0.0513	0.0181	0.004562	-+----	0	2.562	5	0.7672	66940.9	15	0.2487	SNP	rs12914128	0.980591	0.991876	-2.83425	4.84228	0.0027342	0.700411	Common	NO
15:76673459-78673459	77774894	chr15:77774894	a	g	0.7934	0.0046	0.7846	0.8036	0.055	0.0196	0.004997	+--+++	46.1	9.285	5	0.09823	66940.6	15	0.2066	SNP	rs12591335	0.432153	0.990487	2.80612	4.81695	0.0027199	0.703131	Common	NO
15:76673459-78673459	77533888	chr15:77533888	a	g	0.2483	0.0084	0.2386	0.2829	-0.0512	0.0181	0.004664	------	0	2.473	5	0.7806	66940.9	15	0.2483	SNP	rs11632941	0.987083	0.991876	-2.82873	4.76772	0.0026921	0.705823	Common	NO
15:76673459-78673459	77646504	chr15:77646504	t	c	0.2472	0.0092	0.2361	0.2851	-0.0512	0.0181	0.004755	-+----	0	2.365	5	0.7966	66941	15	0.2472	SNP	rs1191196	1	0.991876	-2.82873	4.76772	0.0026921	0.708515	Common	NO
15:76673459-78673459	77540102	chr15:77540102	t	c	0.3523	0.0111	0.3459	0.4024	-0.0469	0.0164	0.004328	------	0	2.679	5	0.7494	66940.8	15	0.3523	SNP	rs11639314	0.688892	0.993321	-2.85976	4.74648	0.00268011	0.711195	Common	NO
15:76673459-78673459	77510585	chr15:77510585	a	g	0.2486	0.0084	0.2386	0.2829	-0.0511	0.0181	0.004811	-+----	0	2.591	5	0.7628	66940.9	15	0.2486	SNP	rs4886856	0.980591	0.991876	-2.8232	4.69446	0.00265073	0.713846	Common	NO
15:76673459-78673459	77522574	chr15:77522574	a	c	0.2483	0.0083	0.2387	0.2829	-0.0511	0.0181	0.004811	-+----	0	2.611	5	0.7596	66941	15	0.2483	SNP	rs4414462	0.987083	0.991876	-2.8232	4.69446	0.00265073	0.716496	Common	NO
15:76673459-78673459	77696166	chr15:77696166	a	t	0.2473	0.0092	0.2359	0.2853	-0.0511	0.0181	0.004807	-+----	0	2.432	5	0.7868	66941.1	15	0.2473	SNP	rs4886866	1	0.991876	-2.8232	4.69446	0.00265073	0.719147	Common	NO
15:76673459-78673459	77518394	chr15:77518394	t	ta	0.2645	0.0083	0.251	0.2945	-0.0513	0.0182	0.004886	-+----	0	3.478	5	0.6267	66940.2	15	0.2645	SV	rs201169049	0.902373	0.991787	-2.81868	4.65917	0.0026308	0.721778	Common	NO
15:76673459-78673459	77369637	chr15:77369637	a	g	0.5055	0.0129	0.4944	0.5609	-0.0498	0.0176	0.004685	-+----	0	4.823	5	0.4378	66935.3	15	0.4945	SNP	rs111887284	0.206454	0.992316	-2.82955	4.65586	0.00262893	0.724407	Common	NO
15:76673459-78673459	77495028	chr15:77495028	t	c	0.249	0.0087	0.239	0.2853	-0.051	0.0181	0.004817	-+----	0	2.529	5	0.7721	66940.9	15	0.249	SNP	rs12900433	0.942569	0.991876	-2.81768	4.62246	0.00261007	0.727017	Common	NO
15:76673459-78673459	77599002	chr15:77599002	a	t	0.2451	0.0093	0.2311	0.2795	-0.0514	0.0183	0.004848	-+----	0	2.51	5	0.775	66940.9	15	0.2451	SNP	rs28524916	0.949666	0.991697	-2.80874	4.55481	0.00257188	0.729589	Common	NO
15:76673459-78673459	77832762	chr15:77832762	a	g	0.7155	0.0055	0.6985	0.726	0.0494	0.0175	0.004664	+-++++	0	4.202	5	0.5207	66940.8	15	0.2845	SNP	rs7177055	0.686287	0.992402	2.82286	4.54514	0.00256642	0.732155	Common	NO
15:76673459-78673459	77543297	chr15:77543297	t	c	0.7518	0.009	0.7149	0.7629	0.0508	0.0181	0.005034	+-++++	0	2.685	5	0.7484	66940.8	15	0.2482	SNP	rs12913233	0.993627	0.991876	2.80663	4.48216	0.00253086	0.734686	Common	NO
15:76673459-78673459	77491389	chr15:77491389	t	c	0.2491	0.0085	0.2394	0.2845	-0.0506	0.0181	0.005234	-+----	0	2.642	5	0.755	66941	15	0.2491	SNP	rs12443386	0.980669	0.991876	-2.79558	4.34665	0.00245434	0.73714	Common	NO
15:76673459-78673459	77608747	chr15:77608747	a	g	0.7524	0.0091	0.7149	0.7637	0.0506	0.0181	0.005199	+-++++	0	1.897	5	0.8632	66941	15	0.2476	SNP	rs11636554	1	0.991876	2.79558	4.34665	0.00245434	0.739595	Common	NO
15:76673459-78673459	77832019	chr15:77832019	c	g	0.2843	0.0055	0.274	0.3015	-0.0487	0.0174	0.005235	-+----	0	4.109	5	0.5338	66940.9	15	0.2843	SNP	rs7170877	0.704169	0.992488	-2.79885	4.22805	0.00238737	0.741982	Common	NO
15:76673459-78673459	77551445	chr15:77551445	t	g	0.2481	0.009	0.2371	0.2851	-0.0504	0.0181	0.005434	-+----	0	2.444	5	0.7849	66940.7	15	0.2481	SNP	rs12909924	0.993627	0.991876	-2.78453	4.21575	0.00238042	0.744363	Common	NO
15:76673459-78673459	77830633	chr15:77830633	t	c	0.2841	0.0054	0.2737	0.3013	-0.0489	0.0175	0.005121	-+----	0	3.788	5	0.5803	66940.8	15	0.2841	SNP	rs869301	0.680922	0.992402	-2.79429	4.19722	0.00236997	0.746733	Common	NO
15:76673459-78673459	77569959	chr15:77569959	g	gaatt	0.2478	0.009	0.2369	0.2851	-0.0503	0.0181	0.005483	-+----	0	2.464	5	0.7819	66941	15	0.2478	SV	rs5813861	0.993627	0.991876	-2.77901	4.15197	0.00234441	0.749077	Common	NO
15:76673459-78673459	77832144	chr15:77832144	t	tg	0.7158	0.0054	0.6989	0.7263	0.0487	0.0175	0.00531	+-++++	0	3.855	5	0.5704	66940.9	15	0.2842	SV	rs11318365	0.690935	0.992402	2.78286	4.06655	0.00229618	0.751373	Common	NO
15:76673459-78673459	77832524	chr15:77832524	a	g	0.7099	0.0079	0.6989	0.7262	0.0487	0.0175	0.005358	+-++++	0	3.829	5	0.5743	66940.1	15	0.2901	SNP	rs7172144	0.690935	0.992402	2.78286	4.06655	0.00229618	0.753669	Common	NO
15:76673459-78673459	77372676	chr15:77372676	a	t	0.6694	0.0137	0.6115	0.6765	0.0477	0.0171	0.005346	++++++	0	3.435	5	0.6332	66940.1	15	0.3306	SNP	rs12912792	0.43738	0.992743	2.78947	4.05304	0.00228855	0.755958	Common	NO
15:76673459-78673459	77375090	chr15:77375090	a	actcc	0.3358	0.0153	0.329	0.4021	-0.0477	0.0171	0.005299	------	0	3.815	5	0.5763	66940.1	15	0.3358	SV	rs71447141	0.438481	0.992743	-2.78947	4.05304	0.00228855	0.758246	Common	NO
15:76673459-78673459	77545585	chr15:77545585	g	gt	0.7516	0.009	0.7149	0.7629	0.0501	0.0181	0.005727	+-++++	0	2.56	5	0.7674	66940.6	15	0.2484	SV	rs111633076	0.993627	0.991876	2.76796	4.02766	0.00227422	0.760521	Common	NO
15:76673459-78673459	77907784	chr15:77907784	a	g	0.6302	0.0095	0.6071	0.6359	-0.0464	0.0166	0.005347	-+----	32.1	7.36	5	0.1952	66939.8	15	0.3698	SNP	rs2271398	0.136984	0.993158	-2.79518	4.00459	0.0022612	0.762782	Common	NO
15:76673459-78673459	77432649	chr15:77432649	ctaa	c	0.7543	0.007	0.7266	0.7644	0.0503	0.0182	0.005749	+-++++	0	2.436	5	0.7862	66940.9	15	0.2457	SV	NA	0.970673	0.991787	2.76374	4.00176	0.00225959	0.765041	Common	NO
15:76673459-78673459	77379204	chr15:77379204	t	tta	0.6637	0.0111	0.6167	0.6733	0.0477	0.0172	0.005683	++++++	0	4.354	5	0.4996	66938.3	15	0.3363	SV	rs202145695	0.45213	0.992658	2.77326	3.89677	0.00220032	0.767242	Common	NO
15:76673459-78673459	77587175	chr15:77587175	g	gt	0.2468	0.0092	0.2359	0.285	-0.0501	0.0182	0.005764	-+----	0	2.382	5	0.7941	66941	15	0.2468	SV	15:77587175	1	0.991787	-2.75275	3.88325	0.00219268	0.769434	Common	NO
15:76673459-78673459	77326161	chr15:77326161	g	ga	0.3311	0.0093	0.3259	0.3691	-0.0479	0.0173	0.005721	------	0	2.407	5	0.7905	66939.2	15	0.3311	SV	NA	0.322667	0.992573	-2.76879	3.87011	0.00218526	0.77162	Common	NO
15:76673459-78673459	77372122	chr15:77372122	t	c	0.6653	0.0128	0.6102	0.6715	0.0473	0.0171	0.005672	++++++	0	3.919	5	0.5611	66940.2	15	0.3347	SNP	rs12148761	0.423994	0.992743	2.76608	3.79985	0.00214559	0.773765	Common	NO
15:76673459-78673459	77372008	chr15:77372008	a	g	0.6653	0.0127	0.6105	0.6715	0.0471	0.0171	0.005831	++++++	0	3.854	5	0.5707	66940.2	15	0.3347	SNP	rs7166154	0.427311	0.992743	2.75439	3.68	0.00207791	0.775843	Common	NO
15:76673459-78673459	77386280	chr15:77386280	c	g	0.246	0.0089	0.2355	0.2824	-0.0502	0.0184	0.006389	-+----	0	3.758	5	0.5848	66940.7	15	0.246	SNP	rs8026500	0.904641	0.991607	-2.72826	3.67035	0.00207246	0.777916	Common	NO
15:76673459-78673459	77371189	chr15:77371189	t	c	0.6653	0.0127	0.6105	0.6715	0.047	0.0171	0.005935	++++++	0	3.89	5	0.5654	66940.3	15	0.3347	SNP	rs62007219	0.427311	0.992743	2.74854	3.62168	0.00204498	0.779961	Common	NO
15:76673459-78673459	77384002	chr15:77384002	t	c	0.246	0.0091	0.2354	0.283	-0.0501	0.0184	0.006633	-+----	0	3.921	5	0.5609	66940.6	15	0.246	SNP	rs4886849	0.904641	0.991607	-2.72283	3.61683	0.00204225	0.782003	Common	NO
15:76673459-78673459	77386675	chr15:77386675	a	g	0.7541	0.0089	0.7175	0.7645	0.0501	0.0184	0.006467	+-++++	0	3.737	5	0.5879	66940.7	15	0.2459	SNP	rs12901297	0.904641	0.991607	2.72283	3.61683	0.00204225	0.784045	Common	NO
15:76673459-78673459	77381222	chr15:77381222	t	g	0.6754	0.0171	0.6012	0.6828	0.0468	0.0171	0.006276	++++++	0	3.502	5	0.6231	66940.3	15	0.3246	SNP	rs2404233	0.499562	0.992743	2.73684	3.50816	0.00198089	0.786026	Common	NO
15:76673459-78673459	77833718	chr15:77833718	t	tg	0.7153	0.0058	0.698	0.7264	0.0477	0.0175	0.006268	+-++++	0	3.927	5	0.56	66940.8	15	0.2847	SV	rs34517105	0.667785	0.992402	2.72571	3.47851	0.00196414	0.78799	Common	NO
15:76673459-78673459	77324880	chr15:77324880	a	g	0.3307	0.0072	0.326	0.3571	-0.0472	0.0173	0.006416	------	0	2.206	5	0.82	66939.4	15	0.3307	SNP	rs4078354	0.272337	0.992573	-2.72832	3.46563	0.00195687	0.789947	Common	NO
15:76673459-78673459	77907535	chr15:77907535	c	g	0.369	0.0094	0.3637	0.3921	0.0455	0.0166	0.006184	+-++++	32.8	7.436	5	0.1902	66939.7	15	0.369	SNP	rs2271396	0.136984	0.993158	2.74096	3.45006	0.00194808	0.791895	Common	NO
15:76673459-78673459	77907775	chr15:77907775	t	c	0.3689	0.0094	0.3632	0.3918	0.0454	0.0167	0.006426	+-++++	34.6	7.644	5	0.177	66939.8	15	0.3689	SNP	rs2271397	0.136984	0.993076	2.71856	3.26521	0.0018437	0.793739	Common	NO
15:76673459-78673459	77327571	chr15:77327571	t	c	0.3309	0.0078	0.326	0.3605	-0.0468	0.0173	0.006942	------	0	2.157	5	0.8271	66939.4	15	0.3309	SNP	rs9806416	0.27154	0.992573	-2.7052	3.25615	0.00183859	0.795577	Common	NO
15:76673459-78673459	77412189	chr15:77412189	c	g	0.7541	0.0088	0.717	0.7637	0.0489	0.0182	0.007154	+-++++	0	2.51	5	0.775	66941	15	0.2459	SNP	rs1446312	0.980677	0.991787	2.68681	3.25053	0.00183542	0.797413	Common	NO
15:76673459-78673459	77444457	chr15:77444457	t	c	0.2451	0.009	0.2344	0.2822	-0.0489	0.0182	0.007198	-+----	0	2.512	5	0.7747	66940.9	15	0.2451	SNP	rs8028571	0.980677	0.991787	-2.68681	3.25053	0.00183542	0.799248	Common	NO
15:76673459-78673459	77335891	chr15:77335891	t	c	0.6686	0.0121	0.6164	0.6745	0.0465	0.0172	0.006917	++++++	0	3.088	5	0.6865	66940	15	0.3314	SNP	rs11636648	0.406032	0.992658	2.70349	3.22361	0.00182022	0.801068	Common	NO
15:76673459-78673459	77368712	chr15:77368712	a	t	0.6717	0.0132	0.6161	0.6788	0.0465	0.0172	0.006846	++++++	0	3.11	5	0.6831	66940.3	15	0.3283	SNP	rs938501	0.405144	0.992658	2.70349	3.22361	0.00182022	0.802889	Common	NO
15:76673459-78673459	77432647	chr15:77432647	g	gact	0.2493	0.009	0.2373	0.2839	-0.049	0.0183	0.007233	-+----	0	2.731	5	0.7413	66940.5	15	0.2493	SV	rs201620481	0.980677	0.991697	-2.6776	3.18805	0.00180014	0.804689	Common	NO
15:76673459-78673459	77671966	chr15:77671966	a	t	0.7944	0.0101	0.7523	0.801	0.0519	0.0196	0.007923	+--+++	15.8	5.941	5	0.312	66940.8	15	0.2056	SNP	rs12594346	0.787775	0.990487	2.64796	3.14221	0.00177425	0.806463	Common	NO
15:76673459-78673459	77387923	chr15:77387923	t	c	0.7533	0.0088	0.7175	0.7639	0.0491	0.0184	0.007508	+-++++	0	3.711	5	0.5917	66940.8	15	0.2467	SNP	rs7177533	0.910459	0.991607	2.66848	3.12778	0.00176611	0.808229	Common	NO
15:76673459-78673459	77455914	chr15:77455914	a	c	0.2455	0.0087	0.2357	0.282	-0.0485	0.0182	0.007589	-+----	0	2.661	5	0.7521	66941	15	0.2455	SNP	rs4243045	0.980677	0.991787	-2.66484	3.06636	0.00173142	0.809961	Common	NO
15:76673459-78673459	77326580	chr15:77326580	a	c	0.6676	0.0071	0.6394	0.6716	0.0464	0.0173	0.007467	++++++	0	2.078	5	0.8383	66939.2	15	0.3324	SNP	rs35393077	0.275241	0.992573	2.68208	3.06096	0.00172837	0.811689	Common	NO
15:76673459-78673459	77368682	chr15:77368682	t	c	0.332	0.0124	0.3256	0.3849	-0.0459	0.0171	0.007464	------	0	3.37	5	0.6432	66940.3	15	0.332	SNP	rs7169831	0.406032	0.992743	-2.68421	3.0449	0.00171931	0.813408	Common	NO
15:76673459-78673459	77672118	chr15:77672118	t	c	0.2057	0.01	0.1992	0.2477	-0.0515	0.0196	0.008496	-++---	13.8	5.798	5	0.3264	66940.8	15	0.2057	SNP	rs16968809	0.787775	0.990487	-2.62755	2.97906	0.00168213	0.81509	Common	NO
15:76673459-78673459	77415508	chr15:77415508	a	t	0.2436	0.0093	0.2336	0.2827	-0.0483	0.0183	0.008304	-+----	0	2.648	5	0.7541	66940.7	15	0.2436	SNP	rs11072643	0.974199	0.991697	-2.63934	2.88223	0.00162745	0.816718	Common	NO
15:76673459-78673459	77777632	chr15:77777632	t	c	0.4299	0.0067	0.4236	0.4455	0.0425	0.0158	0.007038	--++++	31.8	7.326	5	0.1975	66940.9	15	0.4299	SNP	rs7119	0.23932	0.993798	2.68987	2.86868	0.0016198	0.818338	Common	NO
15:76673459-78673459	77454954	chr15:77454954	ca	c	0.7543	0.0087	0.718	0.7643	0.048	0.0182	0.008315	+-++++	0	2.442	5	0.7852	66941	15	0.2457	SV	rs58896710	0.974199	0.991787	2.63736	2.85268	0.00161077	0.819948	Common	NO
15:76673459-78673459	77316131	chr15:77316131	a	g	0.3428	0.011	0.3375	0.3889	-0.0457	0.0173	0.008287	------	0	2.188	5	0.8226	66939.4	15	0.3428	SNP	rs12913937	0.328182	0.992573	-2.64162	2.75061	0.00155314	0.821502	Common	NO
15:76673459-78673459	77399371	chr15:77399371	a	g	0.2562	0.0086	0.246	0.2918	-0.0476	0.0182	0.00893	-+----	0	3.645	5	0.6016	66940.6	15	0.2562	SNP	rs11853287	0.920436	0.991787	-2.61538	2.69395	0.00152114	0.823023	Common	NO
15:76673459-78673459	77399397	chr15:77399397	c	g	0.2567	0.0084	0.2469	0.2917	-0.0473	0.0181	0.009216	-+----	0	3.645	5	0.6016	66940.7	15	0.2567	SNP	rs12904088	0.925696	0.991876	-2.61326	2.66536	0.001505	0.824528	Common	NO
15:76673459-78673459	77458136	chr15:77458136	a	c	0.7547	0.009	0.718	0.7656	0.0475	0.0182	0.008972	+-++++	0	2.672	5	0.7504	66940.9	15	0.2453	SNP	rs11854193	0.980677	0.991787	2.60989	2.65587	0.00149964	0.826027	Common	NO
15:76673459-78673459	77404160	chr15:77404160	c	g	0.7501	0.0089	0.7131	0.7605	0.0468	0.0181	0.009744	+-++++	0	3.308	5	0.6526	66940.9	15	0.2499	SNP	rs4886850	0.974251	0.991876	2.58564	2.48213	0.00140153	0.827429	Common	NO
15:76673459-78673459	77448838	chr15:77448838	t	c	0.2456	0.0088	0.2353	0.2822	-0.0469	0.0182	0.009984	-+----	0	2.413	5	0.7896	66940.8	15	0.2456	SNP	rs4886511	0.974251	0.991787	-2.57692	2.43995	0.00137772	0.828807	Common	NO
15:76673459-78673459	77888924	chr15:77888924	a	g	0.3711	0.0099	0.3626	0.3953	0.0431	0.0165	0.008951	--++++	19.9	6.241	5	0.2834	66939.7	15	0.3711	SNP	rs4886883	0.139842	0.99324	2.61212	2.43556	0.00137524	0.830182	Common	NO
15:76673459-78673459	77905661	chr15:77905661	a	g	0.3763	0.0099	0.371	0.4004	0.0431	0.0165	0.009063	+-++++	29.7	7.114	5	0.2123	66939.9	15	0.3763	SNP	rs1058129	0.142528	0.99324	2.61212	2.43556	0.00137524	0.831557	Common	NO
15:76673459-78673459	77832149	chr15:77832149	g	gc	0.6829	0.0079	0.667	0.697	0.0457	0.0177	0.009605	+-++++	0	3.777	5	0.5819	66939.3	15	0.3171	SV	rs199938235	0.592449	0.992229	2.58192	2.40753	0.00135941	0.832916	Common	NO
15:76673459-78673459	77330746	chr15:77330746	g	gcccatctttataccctgatctttacttgagcaaaaaattgggttcagttaagcaagcatgagacatggacattctaatgactcatgtgtggcccacactgtacctgatgatgggggtgtggtgctaaaaggggcctcaaagagctcactcagcccaggaggacagacagccaccctctaggccctgagatgtgaggcagtaagtggggggagtggttccaggggctggtgcaggccatccagcagaggggagggtggcttgtctgggaagtggtgactgggctggagagcaactctggaagaacacagggagcagatggacaggacttggtaacttacgggatgggagatgggtgggaagagagggaaagtgaggaggtgaggagtgacttcggagcc…	0.6633	0.0107	0.6171	0.6714	0.045	0.0174	0.009765	++++++	0	3.676	5	0.5969	66936.5	15	0.3367	SV	esv2667018	0.415065	0.992488	2.58621	2.39526	0.00135249	0.834269	Common	NO
15:76673459-78673459	77400388	chr15:77400388	t	c	0.2497	0.0091	0.2386	0.2873	-0.0465	0.0181	0.0103	-+----	0	3.279	5	0.6571	66940.9	15	0.2497	SNP	rs3743478	0.974251	0.991876	-2.56906	2.37915	0.00134339	0.835612	Common	NO
15:76673459-78673459	77886231	chr15:77886231	a	c	0.3718	0.0097	0.3627	0.3954	0.0429	0.0165	0.009269	--++++	20.9	6.319	5	0.2764	66939.9	15	0.3718	SNP	rs7497168	0.134916	0.99324	2.6	2.36033	0.00133276	0.836945	Common	NO
15:76673459-78673459	77402744	chr15:77402744	t	c	0.75	0.0089	0.7129	0.7604	0.0462	0.0181	0.01082	+-++++	0	3.11	5	0.683	66940.9	15	0.25	SNP	rs1823100	0.974251	0.991876	2.55249	2.28107	0.00128801	0.838233	Common	NO
15:76673459-78673459	77406396	chr15:77406396	t	c	0.7499	0.0089	0.7132	0.7603	0.0461	0.0181	0.01086	+-++++	0	2.992	5	0.7013	66940.8	15	0.2501	SNP	rs3743479	0.974251	0.991876	2.54696	2.24942	0.00127014	0.839503	Common	NO
15:76673459-78673459	77313571	chr15:77313571	a	g	0.479	0.0053	0.4608	0.4836	0.0428	0.0166	0.009778	+-+++-	45.4	9.154	5	0.1031	66938.9	15	0.479	SNP	rs34127110	0.130446	0.993158	2.57831	2.24512	0.00126771	0.840771	Common	NO
15:76673459-78673459	77903447	chr15:77903447	t	c	0.3757	0.0099	0.3704	0.3999	0.0419	0.0165	0.01102	+-++++	25.7	6.734	5	0.2412	66939.9	15	0.3757	SNP	rs907393	0.142528	0.99324	2.53939	2.02206	0.00114176	0.841913	Common	NO
15:76673459-78673459	77369590	chr15:77369590	t	c	0.5018	0.0239	0.4744	0.5385	-0.0699	0.0304	0.0213	-+--??	31.8	4.397	3	0.2216	13224.2	15	0.4982	SNP	rs115155517	0.180057	0.977418	-2.29934	1.99072	0.00112406	0.843037	Common	NO
15:76673459-78673459	77395491	chr15:77395491	t	c	0.7503	0.0091	0.7127	0.7613	0.0452	0.0181	0.01274	+-++++	0	3.13	5	0.68	66940.8	15	0.2497	SNP	rs12901739	0.961831	0.991876	2.49724	1.98632	0.00112158	0.844158	Common	NO
15:76673459-78673459	77902191	chr15:77902191	a	c	0.3758	0.0099	0.3704	0.3999	0.0417	0.0165	0.01156	+-++++	23.5	6.54	5	0.2572	66939.9	15	0.3758	SNP	rs2867311	0.142528	0.99324	2.52727	1.96132	0.00110746	0.845266	Common	NO
15:76673459-78673459	77902293	chr15:77902293	t	c	0.6248	0.0098	0.6008	0.6302	-0.0417	0.0165	0.01155	-+----	22.6	6.461	5	0.2639	66939.9	15	0.3752	SNP	rs2867312	0.142528	0.99324	-2.52727	1.96132	0.00110746	0.846373	Common	NO
15:76673459-78673459	77904426	chr15:77904426	a	g	0.6245	0.0101	0.5998	0.63	-0.0417	0.0165	0.01147	-+----	26.4	6.797	5	0.2362	66939.7	15	0.3755	SNP	rs10152850	0.142528	0.99324	-2.52727	1.96132	0.00110746	0.847481	Common	NO
15:76673459-78673459	77902347	chr15:77902347	t	c	0.3756	0.0099	0.3703	0.3998	0.0415	0.0165	0.01178	+-++++	25	6.665	5	0.2467	66939.9	15	0.3756	SNP	rs4886889	0.142528	0.99324	2.51515	1.90268	0.00107435	0.848555	Common	NO
15:76673459-78673459	77888169	chr15:77888169	a	g	0.3716	0.0097	0.3622	0.395	0.0414	0.0165	0.01211	--++++	19	6.173	5	0.2897	66939.7	15	0.3716	SNP	rs57471224	0.13609	0.99324	2.50909	1.87412	0.00105822	0.849613	Common	NO
15:76673459-78673459	77903393	chr15:77903393	t	c	0.3757	0.0098	0.3704	0.3998	0.0414	0.0165	0.01202	+-++++	23.3	6.516	5	0.2592	66939.8	15	0.3757	SNP	rs907392	0.142528	0.99324	2.50909	1.87412	0.00105822	0.850672	Common	NO
15:76673459-78673459	77888152	chr15:77888152	a	g	0.6287	0.0098	0.6049	0.6376	-0.0413	0.0165	0.01241	++----	21.1	6.34	5	0.2745	66939.9	15	0.3713	SNP	rs60701760	0.13609	0.99324	-2.50303	1.84606	0.00104238	0.851714	Common	NO
15:76673459-78673459	77902419	chr15:77902419	t	c	0.3756	0.0099	0.3702	0.3997	0.0412	0.0165	0.01252	+-++++	23.7	6.552	5	0.2562	66939.9	15	0.3756	SNP	rs907390	0.142528	0.99324	2.49697	1.81849	0.00102681	0.852741	Common	NO
15:76673459-78673459	77310345	chr15:77310345	c	g	0.51	0.007	0.5043	0.5295	-0.0411	0.0166	0.01314	-+---+	55.6	11.253	5	0.04658	66938.5	15	0.49	SNP	rs12900395	0.102622	0.993158	-2.4759	1.73626	0.000980378	0.853721	Common	NO
15:76673459-78673459	77884130	chr15:77884130	a	g	0.3686	0.0098	0.363	0.3924	0.0408	0.0165	0.01337	+-++++	18.8	6.159	5	0.291	66940	15	0.3686	SNP	rs59745219	0.133142	0.99324	2.47273	1.71288	0.000967177	0.854688	Common	NO
15:76673459-78673459	77388985	chr15:77388985	a	t	0.8359	0.0061	0.8135	0.8425	0.0515	0.0218	0.01806	+--+++	18.1	6.102	5	0.2964	66940.8	15	0.1641	SNP	rs4243044	0.640832	0.988259	2.36239	1.70806	0.000964455	0.855653	Common	NO
15:76673459-78673459	77542596	chr15:77542596	t	ta	0.4476	0.0048	0.4428	0.4566	0.0401	0.0162	0.01302	+-++++	0	3.603	5	0.6079	66939.3	15	0.4476	SV	rs200254356	0.31671	0.993482	2.47531	1.6939	0.00095646	0.856609	Common	NO
15:76673459-78673459	77893885	chr15:77893885	a	g	0.3748	0.0101	0.3691	0.3993	0.0407	0.0165	0.01383	--++++	24.7	6.643	5	0.2486	66939.9	15	0.3748	SNP	rs4886519	0.140776	0.99324	2.46667	1.6876	0.000952905	0.857562	Common	NO
15:76673459-78673459	77381959	chr15:77381959	a	g	0.1233	0.005	0.1175	0.1395	-0.0575	0.0253	0.02277	+-+---	20.5	6.286	5	0.2794	66940.5	15	0.1233	SNP	rs7402884	0.21854	0.98425	-2.27273	1.59443	0.000900296	0.858462	Common	NO
15:76673459-78673459	77884026	chr15:77884026	a	g	0.6319	0.0101	0.6075	0.6389	-0.0403	0.0165	0.01472	-+----	20.1	6.258	5	0.2819	66939.9	15	0.3681	SNP	rs907374	0.133728	0.99324	-2.44242	1.59075	0.000898218	0.859361	Common	NO
15:76673459-78673459	77313860	chr15:77313860	a	c	0.4606	0.0083	0.4285	0.4666	0.0407	0.0167	0.01468	+-++++	42.3	8.664	5	0.1233	66938.4	15	0.4606	SNP	rs35336070	0.126231	0.993076	2.43713	1.58859	0.000896997	0.860258	Common	NO
15:76673459-78673459	77369520	chr15:77369520	a	aat	0.3555	0.0104	0.3457	0.3985	-0.0417	0.0175	0.01716	-+----	0.6	5.031	5	0.4121	66937.4	15	0.3555	SV	rs202225390	0.382665	0.992402	-2.38286	1.45864	0.000823621	0.861081	Common	NO
15:76673459-78673459	77839292	chr15:77839292	g	ga	0.2607	0.0054	0.2488	0.2674	-0.043	0.0182	0.01836	-+----	0	3.633	5	0.6034	66940.4	15	0.2607	SV	NA	0.373385	0.991787	-2.36264	1.44352	0.000815086	0.861896	Common	NO
15:76673459-78673459	77839761	chr15:77839761	t	c	0.2586	0.0059	0.2455	0.2653	-0.0428	0.0182	0.01882	-+----	0	3.759	5	0.5846	66940.6	15	0.2586	SNP	rs11857860	0.471222	0.991787	-2.35165	1.40691	0.000794413	0.862691	Common	NO
15:76673459-78673459	77838491	chr15:77838491	t	c	0.7418	0.0058	0.7351	0.7547	0.0427	0.0182	0.01907	+-++++	0	3.705	5	0.5927	66940.4	15	0.2582	SNP	rs4886876	0.463974	0.991787	2.34615	1.38902	0.000784309	0.863475	Common	NO
15:76673459-78673459	77840129	chr15:77840129	a	g	0.2584	0.0058	0.2455	0.2652	-0.0426	0.0182	0.01941	-+----	0	3.765	5	0.5837	66940.4	15	0.2584	SNP	rs11854328	0.471222	0.991787	-2.34066	1.37139	0.000774357	0.864249	Common	NO
15:76673459-78673459	77314342	chr15:77314342	a	g	0.4752	0.0064	0.4526	0.4804	0.0394	0.0166	0.01759	+-++++	40.3	8.379	5	0.1365	66938.6	15	0.4752	SNP	rs67501538	0.128324	0.993158	2.37349	1.35678	0.000766109	0.865015	Common	NO
15:76673459-78673459	77882860	chr15:77882860	a	g	0.3676	0.0102	0.3594	0.3923	0.0392	0.0165	0.01759	+-++++	20.1	6.258	5	0.2819	66940	15	0.3676	SNP	rs867916	0.143494	0.99324	2.37576	1.3562	0.000765778	0.865781	Common	NO
15:76673459-78673459	77838419	chr15:77838419	t	c	0.2587	0.0059	0.2456	0.2653	-0.0425	0.0182	0.01946	-+----	0	3.721	5	0.5902	66940.5	15	0.2587	SNP	rs4886875	0.471222	0.991787	-2.33516	1.35403	0.000764554	0.866546	Common	NO
15:76673459-78673459	77844904	chr15:77844904	t	c	0.2572	0.006	0.2451	0.2612	-0.0425	0.0183	0.0201	-+----	0	4.481	5	0.4825	66940.5	15	0.2572	SNP	rs12900004	0.449457	0.991697	-2.3224	1.32155	0.000746214	0.867292	Common	NO
15:76673459-78673459	77641632	chr15:77641632	t	c	0.2168	0.0037	0.2091	0.2251	0.0437	0.019	0.02136	+-++++	49.1	9.829	5	0.08023	66941	15	0.2168	SNP	rs71407208	0.13064	0.991056	2.3	1.30079	0.000734492	0.868027	Common	NO
15:76673459-78673459	77876031	chr15:77876031	t	c	0.3673	0.0111	0.3569	0.3918	0.0389	0.0165	0.01865	+-++++	15.2	5.896	5	0.3165	66940	15	0.3673	SNP	rs2667767	0.142605	0.99324	2.35758	1.29946	0.000733739	0.86876	Common	NO
15:76673459-78673459	77881239	chr15:77881239	t	c	0.6319	0.0102	0.6071	0.64	-0.0389	0.0165	0.01848	++----	21.8	6.392	5	0.2699	66939.9	15	0.3681	SNP	rs2667764	0.140808	0.99324	-2.35758	1.29946	0.000733739	0.869494	Common	NO
15:76673459-78673459	77838535	chr15:77838535	c	g	0.2583	0.0059	0.2452	0.2653	-0.0421	0.0182	0.02095	-+----	0	3.705	5	0.5926	66940.4	15	0.2583	SNP	rs4886877	0.471222	0.991787	-2.31319	1.28714	0.000726786	0.870221	Common	NO
15:76673459-78673459	77880114	chr15:77880114	a	c	0.6317	0.0102	0.6069	0.6396	-0.0385	0.0165	0.0197	++----	23.3	6.518	5	0.259	66939.9	15	0.3683	SNP	rs2682910	0.140808	0.99324	-2.33333	1.2281	0.000693449	0.870914	Common	NO
15:76673459-78673459	77879975	chr15:77879975	a	g	0.3685	0.0102	0.3604	0.3931	0.0384	0.0165	0.02017	--++++	23.1	6.503	5	0.2603	66939.9	15	0.3685	SNP	rs938090	0.140808	0.99324	2.32727	1.211	0.00068379	0.871598	Common	NO
15:76673459-78673459	77369669	chr15:77369669	a	g	0.3911	0.0102	0.377	0.4307	-0.0401	0.0174	0.0207	-+----	0	4.69	5	0.4549	66935.8	15	0.3911	SNP	rs62007217	0.359365	0.992488	-2.3046	1.20927	0.000682816	0.872281	Common	NO
15:76673459-78673459	77840714	chr15:77840714	a	g	0.2586	0.0057	0.2466	0.2624	-0.0415	0.0182	0.0228	-+----	0	4.207	5	0.52	66940.5	15	0.2586	SNP	rs11855188	0.450882	0.991787	-2.28022	1.19403	0.000674207	0.872955	Common	NO
15:76673459-78673459	77843326	chr15:77843326	a	g	0.2575	0.0061	0.2454	0.2617	-0.0416	0.0183	0.02267	-+----	0	4.63	5	0.4626	66940.4	15	0.2575	SNP	rs12907746	0.445186	0.991697	-2.27322	1.18144	0.000667102	0.873622	Common	NO
15:76673459-78673459	77843365	chr15:77843365	a	g	0.2577	0.0061	0.2454	0.2619	-0.0413	0.0183	0.02388	-+----	0	4.64	5	0.4614	66940.4	15	0.2577	SNP	rs7162637	0.449457	0.991697	-2.25683	1.13873	0.000642984	0.874265	Common	NO
15:76673459-78673459	77436995	chr15:77436995	t	g	0.7835	0.0028	0.7769	0.786	-0.0418	0.0189	0.02736	-+----	44.3	8.973	5	0.1102	66941	15	0.2165	SNP	rs11632999	0.135989	0.991149	-2.21164	1.06229	0.000599824	0.874865	Common	NO
15:76673459-78673459	77527156	chr15:77527156	a	t	0.2594	0.0126	0.2509	0.3135	-0.0418	0.0189	0.02661	-+--+-	0	4.733	5	0.4493	66939.6	15	0.2594	SNP	rs11635908	0.435296	0.991149	-2.21164	1.06229	0.000599824	0.875465	Common	NO
15:76673459-78673459	77833524	chr15:77833524	t	g	0.4071	0.0069	0.403	0.4239	0.0364	0.016	0.02254	--++++	23.7	6.557	5	0.2557	66940.9	15	0.4071	SNP	rs12901998	0.219846	0.993641	2.275	1.04335	0.000589129	0.876054	Common	NO
15:76673459-78673459	77539914	chr15:77539914	a	g	0.2164	0.0032	0.2141	0.2241	0.0416	0.0189	0.02798	+-++++	42.1	8.64	5	0.1243	66941	15	0.2164	SNP	rs11634056	0.135989	0.991149	2.20106	1.03799	0.000586102	0.87664	Common	NO
15:76673459-78673459	77496463	chr15:77496463	a	aaagac	0.2166	0.0031	0.2144	0.224	0.0411	0.0189	0.03006	+-++++	41.7	8.575	5	0.1273	66941	15	0.2166	SV	rs140283813	0.128027	0.991149	2.1746	0.980121	0.000553426	0.877193	Common	NO
15:76673459-78673459	77848806	chr15:77848806	t	c	0.7432	0.0057	0.7394	0.7549	0.04	0.0183	0.02902	+-++++	0	4.935	5	0.4239	66940.4	15	0.2568	SNP	rs12901130	0.44517	0.991697	2.18579	0.973775	0.000549843	0.877743	Common	NO
15:76673459-78673459	77908633	chr15:77908633	t	c	0.3315	0.0095	0.324	0.3536	0.0384	0.0175	0.0279	--++++	44.8	9.065	5	0.1065	66935.7	15	0.3315	SNP	rs8027905	0.115889	0.992402	2.19429	0.950491	0.000536695	0.87828	Common	NO
15:76673459-78673459	76773326	chr15:76773326	a	c	0.5673	0.0051	0.5528	0.5714	0.0353	0.0158	0.02557	+-+++-	24.6	6.628	5	0.2498	66941	15	0.4327	SNP	rs1965492	0.103285	0.993798	2.23418	0.940707	0.000531171	0.878811	Common	NO
15:76673459-78673459	77833625	chr15:77833625	a	g	0.4053	0.0072	0.3999	0.4227	0.0354	0.0159	0.02644	--++++	17.7	6.077	5	0.2988	66940.4	15	0.4053	SNP	rs11630540	0.218724	0.993719	2.22642	0.930296	0.000525292	0.879336	Common	NO
15:76673459-78673459	77608957	chr15:77608957	c	g	0.8367	0.0076	0.8099	0.8491	0.0451	0.0216	0.03683	+--+++	23.6	6.542	5	0.257	66940.5	15	0.1633	SNP	rs12594505	0.66023	0.98847	2.08796	0.926112	0.00052293	0.879859	Common	NO
15:76673459-78673459	77832675	chr15:77832675	a	g	0.4062	0.0075	0.4003	0.4243	0.0353	0.0159	0.02688	--++++	20.5	6.291	5	0.2789	66940.8	15	0.4062	SNP	rs7176875	0.216664	0.993719	2.22013	0.917459	0.000518044	0.880377	Common	NO
15:76673459-78673459	77833064	chr15:77833064	t	c	0.4052	0.0072	0.3996	0.4228	0.0353	0.0159	0.02661	--++++	17.9	6.093	5	0.2972	66941	15	0.4052	SNP	rs62009087	0.218724	0.993719	2.22013	0.917459	0.000518044	0.880895	Common	NO
15:76673459-78673459	77567826	chr15:77567826	a	g	0.2163	0.0032	0.2134	0.224	0.0404	0.019	0.03332	+-++++	39	8.194	5	0.1459	66940.9	15	0.2163	SNP	rs62008430	0.135989	0.991056	2.12632	0.888713	0.000501813	0.881397	Common	NO
15:76673459-78673459	77829176	chr15:77829176	a	g	0.8005	0.0041	0.7972	0.8105	0.042	0.02	0.03597	+-++++	1	5.048	5	0.41	66940.4	15	0.1995	SNP	rs4886873	0.372726	0.990099	2.1	0.883034	0.000498606	0.881896	Common	NO
15:76673459-78673459	77833110	chr15:77833110	a	c	0.5946	0.0072	0.5772	0.6001	-0.035	0.0159	0.02791	++----	18.2	6.11	5	0.2957	66940.8	15	0.4054	SNP	rs59418918	0.218724	0.993719	-2.20126	0.880208	0.00049701	0.882393	Common	NO
15:76673459-78673459	77888004	chr15:77888004	a	g	0.0449	0.008	0.0406	0.0721	-0.0698	0.0399	0.0803	-+---+	0	3.52	5	0.6203	66941	15	0.0449	SNP	rs76411166	0.100711	0.961723	-1.74937	0.852254	0.000481226	0.882874	Common	NO
15:76673459-78673459	77542581	chr15:77542581	g	gta	0.7732	0.0054	0.7612	0.7839	0.04	0.0191	0.03583	++++++	0	1.066	5	0.9571	66940.1	15	0.2268	SV	rs201948706	0.777053	0.990962	2.09424	0.835216	0.000471605	0.883346	Common	NO
15:76673459-78673459	77710907	chr15:77710907	t	g	0.3687	0.008	0.331	0.3728	0.0351	0.0162	0.03027	--++++	7.1	5.38	5	0.3713	66941.1	15	0.3687	SNP	rs55716459	0.218009	0.993482	2.16667	0.831392	0.000469446	0.883815	Common	NO
15:76673459-78673459	76774508	chr15:76774508	t	c	0.4329	0.005	0.4285	0.4472	-0.0342	0.0158	0.03063	-+---+	20.6	6.299	5	0.2782	66940.9	15	0.4329	SNP	rs11072599	0.103285	0.993798	-2.16456	0.807918	0.000456192	0.884271	Common	NO
15:76673459-78673459	76765615	chr15:76765615	a	t	0.5675	0.0049	0.5557	0.5715	0.034	0.0158	0.03189	+-+++-	18.6	6.139	5	0.2929	66941	15	0.4325	SNP	rs12915248	0.103285	0.993798	2.1519	0.786278	0.000443973	0.884715	Common	NO
15:76673459-78673459	77370334	chr15:77370334	a	t	0.9621	0.0066	0.9578	0.9723	-0.1374	0.1742	0.4304	?--???	0	0.024	1	0.8767	2750.99	15	0.0379	SNP	rs192420582	0.10534	0.568621	-0.788749	0.783874	0.000442615	0.885158	Common	NO
15:76673459-78673459	77674432	chr15:77674432	c	g	0.6324	0.0074	0.6272	0.6667	-0.0346	0.0162	0.0326	++----	0	4.956	5	0.4213	66940.9	15	0.3676	SNP	rs11639308	0.226937	0.993482	-2.1358	0.778321	0.000439479	0.885597	Common	NO
15:76673459-78673459	77674539	chr15:77674539	c	g	0.3676	0.0074	0.3333	0.3728	0.0346	0.0162	0.0326	--++++	0	4.956	5	0.4213	66940.9	15	0.3676	SNP	rs1554051	0.226937	0.993482	2.1358	0.778321	0.000439479	0.886037	Common	NO
15:76673459-78673459	77687682	chr15:77687682	t	c	0.6314	0.0076	0.6272	0.6667	-0.0344	0.0162	0.03371	++----	0	4.959	5	0.4209	66941	15	0.3686	SNP	rs35490414	0.226937	0.993482	-2.12346	0.758254	0.000428149	0.886465	Common	NO
15:76673459-78673459	77879842	chr15:77879842	c	g	0.3628	0.0098	0.3568	0.3862	0.0352	0.0167	0.03508	--++++	16.2	5.97	5	0.3092	66937.6	15	0.3628	SNP	rs2516302	0.140808	0.993076	2.10778	0.755492	0.000426589	0.886892	Common	NO
15:76673459-78673459	77401143	chr15:77401143	a	c	0.8529	0.0042	0.8451	0.8673	-0.0435	0.0221	0.04914	-+----	23.3	6.518	5	0.259	66940.9	15	0.1471	SNP	rs12904882	0.102594	0.987937	-1.96833	0.744515	0.000420391	0.887312	Common	NO
15:76673459-78673459	77843560	chr15:77843560	a	g	0.2656	0.0098	0.2513	0.2732	-0.0376	0.0183	0.04019	-+----	0	4.068	5	0.5397	66938.8	15	0.2656	SNP	rs907369	0.449457	0.991697	-2.05464	0.739096	0.000417331	0.887729	Common	NO
15:76673459-78673459	77672917	chr15:77672917	a	c	0.3678	0.0074	0.3333	0.3728	0.0342	0.0162	0.03469	--++++	0	4.921	5	0.4257	66941	15	0.3678	SNP	rs62007263	0.226937	0.993482	2.11111	0.738816	0.000417173	0.888147	Common	NO
15:76673459-78673459	76766434	chr15:76766434	a	g	0.5654	0.0043	0.5528	0.5696	0.0334	0.0158	0.03469	+-++++	19.1	6.182	5	0.289	66941	15	0.4346	SNP	rs7165025	0.103285	0.993798	2.11392	0.725468	0.000409636	0.888556	Common	NO
15:76673459-78673459	77660345	chr15:77660345	t	c	0.6317	0.0074	0.6271	0.6666	-0.034	0.0162	0.03599	++----	0	4.993	5	0.4167	66941	15	0.3683	SNP	rs17470228	0.226937	0.993482	-2.09877	0.719986	0.000406541	0.888963	Common	NO
15:76673459-78673459	77812910	chr15:77812910	t	tta	0.6399	0.0078	0.6351	0.6587	0.0348	0.0167	0.03731	+-++++	0	3.642	5	0.602	66940	15	0.3601	SV	rs201558183	0.552267	0.993076	2.08383	0.718753	0.000405844	0.889369	Common	NO
15:76673459-78673459	76765385	chr15:76765385	a	t	0.5654	0.0043	0.5528	0.5696	0.0333	0.0158	0.03543	+-+++-	19.8	6.236	5	0.2839	66941	15	0.4346	SNP	rs17364330	0.103285	0.993798	2.10759	0.7159	0.000404233	0.889773	Common	NO
15:76673459-78673459	76765667	chr15:76765667	a	g	0.4345	0.0044	0.4304	0.4472	-0.0333	0.0158	0.03541	-+---+	19.8	6.235	5	0.284	66941	15	0.4345	SNP	rs12914005	0.103285	0.993798	-2.10759	0.7159	0.000404233	0.890177	Common	NO
15:76673459-78673459	76769620	chr15:76769620	a	g	0.5655	0.0044	0.5528	0.5695	0.0333	0.0158	0.03512	+-+++-	19.9	6.243	5	0.2833	66941	15	0.4345	SNP	rs1587381	0.103285	0.993798	2.10759	0.7159	0.000404233	0.890581	Common	NO
15:76673459-78673459	77665547	chr15:77665547	t	c	0.6311	0.0078	0.6243	0.6664	-0.0339	0.0162	0.0361	++----	0	4.771	5	0.4444	66941	15	0.3689	SNP	rs17385550	0.230271	0.993482	-2.09259	0.710792	0.000401349	0.890983	Common	NO
15:76673459-78673459	77606432	chr15:77606432	a	t	0.3682	0.0074	0.3334	0.3728	0.0338	0.0162	0.03693	--++++	0	4.925	5	0.4251	66941	15	0.3682	SNP	rs17469276	0.226937	0.993482	2.08642	0.701742	0.000396239	0.891379	Common	NO
15:76673459-78673459	77659157	chr15:77659157	a	g	0.3689	0.0076	0.3334	0.3729	0.0338	0.0162	0.03692	--++++	0	4.864	5	0.4327	66941	15	0.3689	SNP	rs112942690	0.226937	0.993482	2.08642	0.701742	0.000396239	0.891775	Common	NO
15:76673459-78673459	76766049	chr15:76766049	c	g	0.4343	0.0042	0.4303	0.4472	-0.0331	0.0158	0.03631	-+---+	17.2	6.039	5	0.3025	66941	15	0.4343	SNP	rs7163946	0.105958	0.993798	-2.09494	0.697224	0.000393688	0.892169	Common	NO
15:76673459-78673459	77700304	chr15:77700304	t	c	0.6475	0.0097	0.6402	0.6925	-0.0345	0.0168	0.03999	++----	8.3	5.455	5	0.3629	66939.8	15	0.3525	SNP	rs62007276	0.229716	0.992993	-2.05357	0.679329	0.000383583	0.892552	Common	NO
15:76673459-78673459	77578745	chr15:77578745	t	c	0.6317	0.0075	0.6272	0.6666	-0.0334	0.0162	0.03886	++----	0	4.799	5	0.4409	66941.1	15	0.3683	SNP	rs11631909	0.226937	0.993482	-2.06173	0.666932	0.000376583	0.892929	Common	NO
15:76673459-78673459	77579094	chr15:77579094	t	c	0.6317	0.0075	0.6272	0.6666	-0.0334	0.0162	0.03888	++----	0	4.799	5	0.4409	66941.1	15	0.3683	SNP	rs17383984	0.226937	0.993482	-2.06173	0.666932	0.000376583	0.893306	Common	NO
15:76673459-78673459	77668610	chr15:77668610	a	c	0.6313	0.0075	0.6265	0.6664	-0.0334	0.0162	0.03896	++----	0.7	5.035	5	0.4116	66941	15	0.3687	SNP	rs17385648	0.229151	0.993482	-2.06173	0.666932	0.000376583	0.893682	Common	NO
15:76673459-78673459	77525602	chr15:77525602	c	g	0.6323	0.0073	0.6283	0.6666	-0.0333	0.0162	0.03951	++----	1.1	5.055	5	0.4092	66941.1	15	0.3677	SNP	rs7182880	0.229045	0.993482	-2.05556	0.658565	0.000371859	0.894054	Common	NO
15:76673459-78673459	77481210	chr15:77481210	t	c	0.8536	0.0043	0.845	0.8671	-0.0419	0.022	0.05631	-+----	34.2	7.604	5	0.1794	66940.9	15	0.1464	SNP	rs34129891	0.100983	0.988045	-1.90455	0.656177	0.000370511	0.894424	Common	NO
15:76673459-78673459	77669451	chr15:77669451	g	gggcagt	0.3669	0.0075	0.3316	0.371	0.0333	0.0163	0.04031	--++++	10.3	5.575	5	0.3498	66940.8	15	0.3669	SV	rs151030501	0.226937	0.993402	2.04294	0.6457	0.000364595	0.894789	Common	NO
15:76673459-78673459	77418259	chr15:77418259	g	gagc	0.6301	0.0079	0.6274	0.6671	-0.0331	0.0162	0.04163	++----	0	3.968	5	0.5541	66941	15	0.3699	SV	NA	0.167261	0.993482	-2.04321	0.642217	0.000362628	0.895152	Common	NO
15:76673459-78673459	77568035	chr15:77568035	t	g	0.3674	0.0073	0.3334	0.3715	0.0331	0.0162	0.04066	--++++	3	5.153	5	0.3975	66941.1	15	0.3674	SNP	rs62008432	0.229045	0.993482	2.04321	0.642217	0.000362628	0.895514	Common	NO
15:76673459-78673459	77660093	chr15:77660093	a	g	0.3689	0.0076	0.3334	0.3738	0.0331	0.0162	0.04104	--++++	5.1	5.269	5	0.384	66941	15	0.3689	SNP	rs7162362	0.22804	0.993482	2.04321	0.642217	0.000362628	0.895877	Common	NO
15:76673459-78673459	77323029	chr15:77323029	a	c	0.2828	0.0035	0.2798	0.2921	-0.036	0.0181	0.04604	------	0	2.478	5	0.7798	66939.4	15	0.2828	SNP	rs12903227	0.158168	0.991876	-1.98895	0.641087	0.00036199	0.896239	Common	NO
15:76673459-78673459	77579703	chr15:77579703	t	c	0.369	0.0077	0.3334	0.3737	0.033	0.0162	0.04159	--++++	4.8	5.251	5	0.386	66941	15	0.369	SNP	rs17468792	0.22804	0.993482	2.03704	0.634232	0.00035812	0.896597	Common	NO
15:76673459-78673459	77605994	chr15:77605994	a	g	0.5038	0.012	0.4827	0.5436	-0.0331	0.0163	0.04166	++----	20.2	6.264	5	0.2814	66938	15	0.4962	SNP	rs3975802	0.230961	0.993402	-2.03067	0.629867	0.000355655	0.896953	Common	NO
15:76673459-78673459	77495288	chr15:77495288	a	c	0.6327	0.0073	0.6287	0.6666	-0.0329	0.0162	0.04229	++----	1.5	5.077	5	0.4066	66940.9	15	0.3673	SNP	rs35598964	0.221202	0.993482	-2.03086	0.626371	0.000353681	0.897306	Common	NO
15:76673459-78673459	77528487	chr15:77528487	t	c	0.6325	0.0073	0.6283	0.6666	-0.0329	0.0162	0.0424	++----	0.9	5.048	5	0.4101	66941	15	0.3675	SNP	rs7176254	0.229045	0.993482	-2.03086	0.626371	0.000353681	0.89766	Common	NO
15:76673459-78673459	77505892	chr15:77505892	a	g	0.3678	0.0073	0.3334	0.3716	0.0328	0.0162	0.04305	--++++	0	4.876	5	0.4312	66941.1	15	0.3678	SNP	rs66715204	0.221202	0.993482	2.02469	0.61863	0.00034931	0.898009	Common	NO
15:76673459-78673459	77573817	chr15:77573817	t	c	0.6327	0.0072	0.6287	0.6666	-0.0328	0.0162	0.0428	++----	2	5.1	5	0.4038	66941.1	15	0.3673	SNP	rs17383727	0.229045	0.993482	-2.02469	0.61863	0.00034931	0.898359	Common	NO
15:76673459-78673459	77524272	chr15:77524272	a	g	0.6321	0.0074	0.6283	0.6666	-0.0327	0.0162	0.04362	++----	0.6	5.029	5	0.4123	66941	15	0.3679	SNP	rs34870981	0.229045	0.993482	-2.01852	0.611007	0.000345006	0.898704	Common	NO
15:76673459-78673459	77326746	chr15:77326746	a	g	0.2832	0.0032	0.2793	0.2929	-0.0354	0.018	0.04949	----+-	0	2.884	5	0.7179	66939.4	15	0.2832	SNP	rs12438566	0.158168	0.991965	-1.96667	0.610407	0.000344667	0.899048	Common	NO
15:76673459-78673459	77512045	chr15:77512045	a	g	0.6318	0.0074	0.6283	0.6666	-0.0325	0.0162	0.04493	++----	0	4.957	5	0.4211	66941	15	0.3682	SNP	rs11636803	0.221202	0.993482	-2.00617	0.596111	0.000336595	0.899385	Common	NO
15:76673459-78673459	77560803	chr15:77560803	a	g	0.3682	0.0075	0.3334	0.3724	0.0325	0.0162	0.04475	--++++	10.4	5.578	5	0.3494	66941	15	0.3682	SNP	rs34672572	0.230138	0.993482	2.00617	0.596111	0.000336595	0.899722	Common	NO
15:76673459-78673459	77481902	chr15:77481902	a	t	0.3674	0.0073	0.3334	0.371	0.0324	0.0162	0.04571	--++++	2.3	5.119	5	0.4015	66940.9	15	0.3674	SNP	rs8032925	0.229045	0.993482	2	0.588833	0.000332485	0.900054	Common	NO
15:76673459-78673459	77527566	chr15:77527566	a	g	0.6322	0.0074	0.6283	0.6666	-0.0324	0.0162	0.04515	++----	0.8	5.039	5	0.4112	66941.1	15	0.3678	SNP	rs2864082	0.229045	0.993482	-2	0.588833	0.000332485	0.900387	Common	NO
15:76673459-78673459	77813087	chr15:77813087	a	c	0.6608	0.0102	0.6374	0.6676	-0.0329	0.0166	0.04814	-+----	32.7	7.43	5	0.1906	66940.7	15	0.3392	SNP	rs62009067	0.181734	0.993158	-1.98193	0.58172	0.000328469	0.900715	Common	NO
15:76673459-78673459	77485564	chr15:77485564	t	c	0.6325	0.0073	0.6289	0.6666	-0.0323	0.0162	0.04583	++----	1.4	5.071	5	0.4073	66940.9	15	0.3675	SNP	rs7181345	0.229045	0.993482	-1.99383	0.581666	0.000328438	0.901043	Common	NO
15:76673459-78673459	77506427	chr15:77506427	t	c	0.6315	0.0075	0.6276	0.6666	-0.0323	0.0162	0.04599	++----	0.7	5.034	5	0.4118	66941	15	0.3685	SNP	rs2100054	0.221202	0.993482	-1.99383	0.581666	0.000328438	0.901372	Common	NO
15:76673459-78673459	77315432	chr15:77315432	a	g	0.5454	0.0049	0.5421	0.5649	-0.0326	0.0166	0.04995	------	0	4.868	5	0.4322	66938.6	15	0.4546	SNP	rs35134156	0.134139	0.993158	-1.96386	0.561481	0.000317041	0.901689	Common	NO
15:76673459-78673459	77819591	chr15:77819591	a	g	0.6915	0.0178	0.6474	0.7038	-0.0337	0.0174	0.0533	++----	38.1	8.078	5	0.152	66939.5	15	0.3085	SNP	rs11635606	0.144757	0.992488	-1.93678	0.557582	0.000314839	0.902004	Common	NO
15:76673459-78673459	77568198	chr15:77568198	t	g	0.6313	0.0076	0.6277	0.6666	-0.0318	0.0162	0.04935	++----	10.8	5.607	5	0.3464	66941	15	0.3687	SNP	rs62008434	0.230138	0.993482	-1.96296	0.547429	0.000309106	0.902313	Common	NO
15:76673459-78673459	77819582	chr15:77819582	t	c	0.6917	0.0179	0.6474	0.7042	-0.0335	0.0174	0.05445	++----	38.5	8.133	5	0.149	66939.5	15	0.3083	SNP	rs11630926	0.144757	0.992488	-1.92529	0.545433	0.000307979	0.902621	Common	NO
15:76673459-78673459	77819586	chr15:77819586	a	g	0.3083	0.0179	0.2958	0.3522	0.0335	0.0174	0.05487	--++++	38.3	8.108	5	0.1504	66939.5	15	0.3083	SNP	rs34020536	0.144757	0.992488	1.92529	0.545433	0.000307979	0.902929	Common	NO
15:76673459-78673459	77468664	chr15:77468664	ca	c	0.3709	0.0069	0.3395	0.3735	0.0317	0.0162	0.05095	--++++	12.6	5.721	5	0.3343	66940.9	15	0.3709	SV	NA	0.169931	0.993482	1.95679	0.540889	0.000305413	0.903234	Common	NO
15:76673459-78673459	77844608	chr15:77844608	a	c	0.2801	0.0105	0.257	0.2878	-0.0344	0.0182	0.05873	-+----	0	3.845	5	0.5719	66938.5	15	0.2801	SNP	rs12913880	0.411176	0.991787	-1.89011	0.532894	0.000300899	0.903535	Common	NO
15:76673459-78673459	77416549	chr15:77416549	t	g	0.3704	0.0073	0.3364	0.373	0.0314	0.0162	0.05245	--++++	7.9	5.429	5	0.3658	66941	15	0.3704	SNP	rs17466989	0.216664	0.993482	1.93827	0.521852	0.000294664	0.90383	Common	NO
15:76673459-78673459	77469019	chr15:77469019	a	g	0.6294	0.0073	0.6255	0.6635	-0.0312	0.0162	0.05392	++----	10.6	5.594	5	0.3478	66940.9	15	0.3706	SNP	rs17382798	0.213125	0.993482	-1.92593	0.509631	0.000287763	0.904118	Common	NO
15:76673459-78673459	77529772	chr15:77529772	ct	c	0.3512	0.0102	0.3105	0.3558	0.0319	0.0167	0.05639	--++++	0	4.596	5	0.4671	66940.6	15	0.3512	SV	NA	0.163958	0.993076	1.91018	0.509349	0.000287604	0.904405	Common	NO
15:76673459-78673459	77448542	chr15:77448542	c	g	0.3702	0.0072	0.3365	0.3733	0.0311	0.0162	0.05475	--++++	7.4	5.399	5	0.3691	66940.9	15	0.3702	SNP	rs8030500	0.216664	0.993482	1.91975	0.503656	0.00028439	0.90469	Common	NO
15:76673459-78673459	77887007	chr15:77887007	a	g	0.6318	0.0113	0.6101	0.6579	0.0316	0.0167	0.05849	+-++++	16.8	6.013	5	0.305	66939.4	15	0.3682	SNP	rs9806723	0.246482	0.993076	1.89222	0.492363	0.000278013	0.904968	Common	NO
15:76673459-78673459	77432604	chr15:77432604	c	g	0.6296	0.0073	0.6269	0.6635	-0.0309	0.0162	0.05575	++----	5.4	5.285	5	0.3821	66941	15	0.3704	SNP	rs11630837	0.216664	0.993482	-1.90741	0.491973	0.000277793	0.905245	Common	NO
15:76673459-78673459	77799657	chr15:77799657	a	g	0.3953	0.0065	0.38	0.4067	-0.0307	0.0161	0.05645	-+----	0	3.839	5	0.5727	66940.8	15	0.3953	SNP	rs4886869	0.532569	0.993561	-1.90683	0.488494	0.000275828	0.905521	Common	NO
15:76673459-78673459	77446016	chr15:77446016	c	g	0.3704	0.0073	0.3365	0.3733	0.0308	0.0162	0.05708	--++++	6.6	5.352	5	0.3744	66941	15	0.3704	SNP	rs151326670	0.216664	0.993482	1.90123	0.486261	0.000274568	0.905796	Common	NO
15:76673459-78673459	77819324	chr15:77819324	t	tag	0.674	0.0101	0.6516	0.6831	-0.0313	0.0167	0.06146	-+----	34.9	7.681	5	0.1747	66940.7	15	0.326	SV	15:77819324	0.181156	0.993076	-1.87425	0.476097	0.000268828	0.906065	Common	NO
15:76673459-78673459	77819778	chr15:77819778	a	g	0.3252	0.0104	0.3159	0.3488	0.0312	0.0167	0.06173	--++++	33.4	7.506	5	0.1857	66940.8	15	0.3252	SNP	rs12916833	0.176542	0.993076	1.86826	0.470828	0.000265853	0.90633	Common	NO
15:76673459-78673459	77425228	chr15:77425228	a	g	0.629	0.0074	0.6259	0.6635	-0.0305	0.0162	0.05926	++----	1.6	5.082	5	0.4059	66940.9	15	0.371	SNP	rs11638220	0.215178	0.993482	-1.88272	0.469626	0.000265175	0.906596	Common	NO
15:76673459-78673459	77448248	chr15:77448248	t	c	0.3704	0.0072	0.3365	0.3727	0.0305	0.0162	0.05984	--++++	10.5	5.588	5	0.3484	66941.1	15	0.3704	SNP	rs4450362	0.216664	0.993482	1.88272	0.469626	0.000265175	0.906861	Common	NO
15:76673459-78673459	77884228	chr15:77884228	c	g	0.6282	0.0119	0.6079	0.656	0.031	0.0166	0.06205	+-++++	23.2	6.509	5	0.2598	66939.5	15	0.3718	SNP	rs61240175	0.254748	0.993158	1.86747	0.467407	0.000263921	0.907125	Common	NO
15:76673459-78673459	77429853	chr15:77429853	a	g	0.3712	0.0075	0.3365	0.3739	0.0304	0.0162	0.06049	--++++	12	5.685	5	0.3381	66941	15	0.3712	SNP	rs7166293	0.217795	0.993482	1.87654	0.464244	0.000262136	0.907387	Common	NO
15:76673459-78673459	77433461	chr15:77433461	t	c	0.6288	0.0075	0.6261	0.6635	-0.0304	0.0162	0.06013	++----	12	5.679	5	0.3388	66941	15	0.3712	SNP	rs11637488	0.217795	0.993482	-1.87654	0.464244	0.000262136	0.907649	Common	NO
15:76673459-78673459	77451350	chr15:77451350	t	c	0.3702	0.0072	0.3365	0.373	0.0304	0.0162	0.06018	--++++	6.5	5.348	5	0.3749	66941	15	0.3702	SNP	rs12910419	0.216664	0.993482	1.87654	0.464244	0.000262136	0.907911	Common	NO
15:76673459-78673459	77884998	chr15:77884998	a	t	0.6259	0.0115	0.6079	0.6527	0.0308	0.0165	0.06235	+-++++	18.1	6.104	5	0.2963	66939.9	15	0.3741	SNP	rs2682904	0.252992	0.99324	1.86667	0.463984	0.000261989	0.908173	Common	NO
15:76673459-78673459	77885241	chr15:77885241	a	c	0.6256	0.0115	0.6079	0.6523	0.0308	0.0165	0.06212	+-++++	16.6	5.998	5	0.3064	66939.8	15	0.3744	SNP	rs2667758	0.252992	0.99324	1.86667	0.463984	0.000261989	0.908435	Common	NO
15:76673459-78673459	77884203	chr15:77884203	a	g	0.629	0.0118	0.6079	0.6567	0.031	0.0167	0.06313	+-++++	23.9	6.571	5	0.2546	66939.5	15	0.371	SNP	rs60440781	0.254748	0.993076	1.85629	0.460515	0.00026003	0.908695	Common	NO
15:76673459-78673459	77450964	chr15:77450964	t	c	0.37	0.0071	0.3365	0.3733	0.0303	0.0162	0.06075	--++++	6.9	5.372	5	0.3722	66941	15	0.37	SNP	rs12909704	0.216664	0.993482	1.87037	0.458941	0.000259141	0.908954	Common	NO
15:76673459-78673459	77885947	chr15:77885947	a	g	0.6284	0.0116	0.6088	0.6554	0.0308	0.0166	0.06269	+-++++	7.8	5.423	5	0.3664	66939.8	15	0.3716	SNP	rs11857746	0.260064	0.993158	1.85542	0.457111	0.000258108	0.909212	Common	NO
15:76673459-78673459	77886340	chr15:77886340	a	c	0.6298	0.0117	0.6088	0.6566	0.0308	0.0166	0.06372	+-++++	11.3	5.636	5	0.3433	66939.8	15	0.3702	SNP	rs28641836	0.253353	0.993158	1.85542	0.457111	0.000258108	0.90947	Common	NO
15:76673459-78673459	77884186	chr15:77884186	a	g	0.6289	0.0118	0.6079	0.6566	0.0309	0.0167	0.06325	+-++++	23.6	6.542	5	0.257	66939.5	15	0.3711	SNP	rs59391831	0.254748	0.993076	1.8503	0.455467	0.00025718	0.909728	Common	NO
15:76673459-78673459	77817886	chr15:77817886	c	g	0.685	0.0111	0.654	0.6915	-0.0314	0.0171	0.06552	++----	33.4	7.509	5	0.1855	66939.7	15	0.315	SNP	rs62009071	0.171051	0.992743	-1.83626	0.45421	0.00025647	0.909984	Common	NO
15:76673459-78673459	77456022	chr15:77456022	t	c	0.6289	0.0075	0.6257	0.6635	-0.0302	0.0162	0.06159	++----	13.5	5.781	5	0.3281	66941	15	0.3711	SNP	rs56060493	0.217795	0.993482	-1.8642	0.453715	0.000256191	0.91024	Common	NO
15:76673459-78673459	77623737	chr15:77623737	a	g	0.3637	0.0074	0.329	0.3678	0.0302	0.0162	0.06256	--++++	0	4.145	5	0.5288	66940.9	15	0.3637	SNP	rs12903253	0.225842	0.993482	1.8642	0.453715	0.000256191	0.910497	Common	NO
15:76673459-78673459	77885462	chr15:77885462	t	g	0.374	0.0115	0.3472	0.3921	-0.0306	0.0165	0.06381	-+----	18.1	6.102	5	0.2964	66939.8	15	0.374	SNP	rs12906211	0.252992	0.99324	-1.85455	0.453707	0.000256186	0.910753	Common	NO
15:76673459-78673459	77311456	chr15:77311456	a	g	0.2618	0.0134	0.2562	0.3181	-0.0334	0.0187	0.07467	-+----	4.2	5.218	5	0.3899	66939.6	15	0.2618	SNP	rs35863239	0.170639	0.991334	-1.7861	0.452531	0.000255522	0.911008	Common	NO
15:76673459-78673459	77817877	chr15:77817877	t	g	0.6814	0.0107	0.6529	0.6884	-0.0311	0.0169	0.06601	++----	33.3	7.493	5	0.1865	66940.1	15	0.3186	SNP	rs62009069	0.174935	0.99291	-1.84024	0.452336	0.000255412	0.911264	Common	NO
15:76673459-78673459	77817884	chr15:77817884	c	g	0.3147	0.0111	0.3051	0.3457	0.0312	0.017	0.06685	--++++	33.2	7.481	5	0.1872	66939.9	15	0.3147	SNP	rs62009070	0.1733	0.992827	1.83529	0.450845	0.00025457	0.911518	Common	NO
15:76673459-78673459	77814544	chr15:77814544	a	g	0.3256	0.0103	0.316	0.3488	0.0308	0.0167	0.06498	+-++++	34	7.572	5	0.1814	66940.8	15	0.3256	SNP	rs7181283	0.178817	0.993076	1.84431	0.450491	0.00025437	0.911773	Common	NO
15:76673459-78673459	77874030	chr15:77874030	a	g	0.6101	0.0111	0.5941	0.6362	0.0304	0.0165	0.06538	+-++++	36.5	7.876	5	0.1632	66939.4	15	0.3899	SNP	rs2667771	0.261792	0.99324	1.84242	0.443721	0.000250547	0.912023	Common	NO
15:76673459-78673459	77884290	chr15:77884290	a	g	0.626	0.0117	0.6079	0.6532	0.0305	0.0166	0.06566	+-++++	24	6.582	5	0.2536	66939.7	15	0.374	SNP	rs59235404	0.253865	0.993158	1.83735	0.44221	0.000249694	0.912273	Common	NO
15:76673459-78673459	77817883	chr15:77817883	cg	c	0.6841	0.0109	0.6539	0.6911	-0.031	0.017	0.06835	++----	34.2	7.599	5	0.1798	66939.7	15	0.3159	SV	rs149752528	0.174112	0.992827	-1.82353	0.441313	0.000249188	0.912522	Common	NO
15:76673459-78673459	77819103	chr15:77819103	a	c	0.3244	0.0115	0.3181	0.3493	0.0306	0.0167	0.06755	+-++++	29.9	7.131	5	0.2111	66940.5	15	0.3244	SNP	rs12901765	0.178817	0.993076	1.83234	0.440749	0.000248869	0.912771	Common	NO
15:76673459-78673459	77669910	chr15:77669910	c	g	0.9712	0.0072	0.9484	0.9748	0.0562	0.0513	0.2729	+--+-+	51.5	10.312	5	0.06687	66940.9	15	0.0288	SNP	rs144443145	0.116155	0.938269	1.09552	0.436289	0.000246351	0.913017	Common	NO
15:76673459-78673459	77617909	chr15:77617909	a	c	0.3632	0.0073	0.3289	0.3678	0.0298	0.0162	0.06625	--++++	0	4.146	5	0.5286	66940.9	15	0.3632	SNP	rs12899552	0.225842	0.993482	1.83951	0.433565	0.000244813	0.913262	Common	NO
15:76673459-78673459	77887657	chr15:77887657	t	g	0.6285	0.0115	0.6088	0.6553	0.0303	0.0166	0.06724	+-++++	6.8	5.366	5	0.3728	66939.8	15	0.3715	SNP	rs2667784	0.260064	0.993158	1.8253	0.432626	0.000244282	0.913506	Common	NO
15:76673459-78673459	77817253	chr15:77817253	a	c	0.324	0.0112	0.3161	0.3488	0.0304	0.0167	0.06863	+-++++	31.5	7.298	5	0.1994	66940.5	15	0.324	SNP	rs12910512	0.178817	0.993076	1.82036	0.431279	0.000243522	0.91375	Common	NO
15:76673459-78673459	77601049	chr15:77601049	c	g	0.6148	0.0093	0.6099	0.6579	-0.0296	0.0161	0.06669	++----	0	3.073	5	0.6887	66940.7	15	0.3852	SNP	rs17384406	0.238812	0.993561	-1.83851	0.43018	0.000242902	0.913993	Common	NO
15:76673459-78673459	77625703	chr15:77625703	c	g	0.6363	0.0074	0.6322	0.6711	-0.0297	0.0162	0.06771	++----	0	4.092	5	0.5362	66940.9	15	0.3637	SNP	rs10519164	0.225842	0.993482	-1.83333	0.42871	0.000242071	0.914235	Common	NO
15:76673459-78673459	77887308	chr15:77887308	t	c	0.6285	0.0115	0.6088	0.6553	0.0302	0.0166	0.06852	+-++++	6.3	5.337	5	0.3762	66939.7	15	0.3715	SNP	rs2682928	0.260064	0.993158	1.81928	0.427934	0.000241633	0.914476	Common	NO
15:76673459-78673459	77815558	chr15:77815558	a	t	0.3234	0.0112	0.316	0.3488	0.0303	0.0167	0.06984	+-++++	32.3	7.39	5	0.1932	66940.6	15	0.3234	SNP	rs12901100	0.178817	0.993076	1.81437	0.426643	0.000240904	0.914717	Common	NO
15:76673459-78673459	77815833	chr15:77815833	a	c	0.3234	0.0112	0.316	0.3488	0.0303	0.0167	0.0698	+-++++	32.3	7.39	5	0.1932	66940.6	15	0.3234	SNP	rs12904212	0.178817	0.993076	1.81437	0.426643	0.000240904	0.914958	Common	NO
15:76673459-78673459	77815904	chr15:77815904	a	g	0.3234	0.0112	0.316	0.3488	0.0303	0.0167	0.06984	+-++++	32.3	7.39	5	0.1932	66940.6	15	0.3234	SNP	rs12904709	0.178817	0.993076	1.81437	0.426643	0.000240904	0.915199	Common	NO
15:76673459-78673459	77815991	chr15:77815991	t	c	0.3234	0.0112	0.316	0.3488	0.0303	0.0167	0.06984	+-++++	32.3	7.39	5	0.1932	66940.6	15	0.3234	SNP	rs12904584	0.178817	0.993076	1.81437	0.426643	0.000240904	0.91544	Common	NO
15:76673459-78673459	77816220	chr15:77816220	t	c	0.6766	0.0112	0.6512	0.684	-0.0303	0.0167	0.06984	-+----	32.3	7.39	5	0.1932	66940.6	15	0.3234	SNP	rs11636529	0.178817	0.993076	-1.81437	0.426643	0.000240904	0.915681	Common	NO
15:76673459-78673459	77817258	chr15:77817258	t	c	0.3234	0.0112	0.316	0.3488	0.0303	0.0167	0.06984	+-++++	32.3	7.39	5	0.1932	66940.7	15	0.3234	SNP	rs12910513	0.178817	0.993076	1.81437	0.426643	0.000240904	0.915922	Common	NO
15:76673459-78673459	77817288	chr15:77817288	t	c	0.6766	0.0112	0.6512	0.684	-0.0303	0.0167	0.06984	-+----	32.3	7.39	5	0.1932	66940.7	15	0.3234	SNP	rs12911854	0.178817	0.993076	-1.81437	0.426643	0.000240904	0.916163	Common	NO
15:76673459-78673459	77605973	chr15:77605973	a	aatgt	0.4688	0.0092	0.4407	0.4875	0.0292	0.0159	0.06658	--++++	0	4.059	5	0.5409	66939.9	15	0.4688	SV	rs200543732	0.293517	0.993719	1.83648	0.42341	0.000239079	0.916402	Common	NO
15:76673459-78673459	77815238	chr15:77815238	a	c	0.6746	0.0104	0.6512	0.684	-0.0302	0.0167	0.07065	-+----	33.1	7.479	5	0.1874	66940.7	15	0.3254	SNP	rs12899390	0.178817	0.993076	-1.80838	0.422072	0.000238323	0.91664	Common	NO
15:76673459-78673459	77815505	chr15:77815505	ctt	c	0.3257	0.0106	0.3176	0.3491	0.0302	0.0167	0.07104	+-++++	35.1	7.71	5	0.173	66940.6	15	0.3257	SV	rs35151747	0.18197	0.993076	1.80838	0.422072	0.000238323	0.916878	Common	NO
15:76673459-78673459	77816684	chr15:77816684	c	g	0.3255	0.0104	0.316	0.3488	0.0302	0.0167	0.06993	+-++++	33.2	7.483	5	0.1871	66940.8	15	0.3255	SNP	rs7176307	0.178817	0.993076	1.80838	0.422072	0.000238323	0.917117	Common	NO
15:76673459-78673459	77817103	chr15:77817103	a	g	0.3253	0.0105	0.316	0.3488	0.0302	0.0167	0.07043	+-++++	33.1	7.47	5	0.188	66940.8	15	0.3253	SNP	rs12910594	0.178817	0.993076	1.80838	0.422072	0.000238323	0.917355	Common	NO
15:76673459-78673459	77818426	chr15:77818426	t	g	0.3253	0.0104	0.3159	0.3488	0.0302	0.0167	0.07059	+-++++	32.9	7.451	5	0.1892	66940.8	15	0.3253	SNP	rs12916642	0.181156	0.993076	1.80838	0.422072	0.000238323	0.917593	Common	NO
15:76673459-78673459	77829921	chr15:77829921	a	g	0.3236	0.0111	0.3147	0.3485	0.0302	0.0167	0.07163	--++++	30.9	7.234	5	0.2038	66940.7	15	0.3236	SNP	rs7180732	0.176542	0.993076	1.80838	0.422072	0.000238323	0.917832	Common	NO
15:76673459-78673459	77637428	chr15:77637428	g	ggtgagagcaggcat	0.3635	0.0075	0.3285	0.3681	0.0295	0.0162	0.06953	--++++	0	4.217	5	0.5186	66941	15	0.3635	SV	rs56363337	0.22796	0.993482	1.82099	0.419209	0.000236707	0.918068	Common	NO
15:76673459-78673459	77882757	chr15:77882757	t	c	0.626	0.0124	0.6009	0.6542	0.03	0.0166	0.0705	+-++++	25.7	6.733	5	0.2413	66939.7	15	0.374	SNP	rs867917	0.261839	0.993158	1.80723	0.41875	0.000236447	0.918305	Common	NO
15:76673459-78673459	77884642	chr15:77884642	a	g	0.6266	0.0117	0.6079	0.6539	0.03	0.0166	0.07023	+-++++	24.6	6.632	5	0.2495	66939.6	15	0.3734	SNP	rs2667759	0.251542	0.993158	1.80723	0.41875	0.000236447	0.918541	Common	NO
15:76673459-78673459	77887071	chr15:77887071	c	g	0.629	0.0117	0.6088	0.6562	0.03	0.0166	0.07056	+-++++	6.4	5.344	5	0.3754	66939.7	15	0.371	SNP	rs9806734	0.260064	0.993158	1.80723	0.41875	0.000236447	0.918778	Common	NO
15:76673459-78673459	77816431	chr15:77816431	a	t	0.6745	0.0104	0.6512	0.684	-0.0301	0.0167	0.07134	-+----	33.1	7.477	5	0.1875	66940.8	15	0.3255	SNP	rs11631274	0.178817	0.993076	-1.8024	0.417565	0.000235778	0.919014	Common	NO
15:76673459-78673459	77816819	chr15:77816819	a	t	0.6746	0.0104	0.6512	0.684	-0.0301	0.0167	0.07086	-+----	33.1	7.472	5	0.1878	66940.7	15	0.3254	SNP	rs12909645	0.178817	0.993076	-1.8024	0.417565	0.000235778	0.919249	Common	NO
15:76673459-78673459	77817487	chr15:77817487	t	c	0.3254	0.0104	0.316	0.3488	0.0301	0.0167	0.07086	+-++++	33.1	7.472	5	0.1878	66940.8	15	0.3254	SNP	rs12910975	0.178817	0.993076	1.8024	0.417565	0.000235778	0.919485	Common	NO
15:76673459-78673459	77818518	chr15:77818518	a	c	0.3233	0.0112	0.316	0.3488	0.0301	0.0167	0.07149	+-++++	32.9	7.452	5	0.1891	66940.7	15	0.3233	SNP	rs12916515	0.181156	0.993076	1.8024	0.417565	0.000235778	0.919721	Common	NO
15:76673459-78673459	77819141	chr15:77819141	t	c	0.6767	0.0112	0.6512	0.6841	-0.0301	0.0167	0.07236	++----	33.1	7.471	5	0.1879	66940.5	15	0.3233	SNP	rs12902925	0.181156	0.993076	-1.8024	0.417565	0.000235778	0.919957	Common	NO
15:76673459-78673459	77820712	chr15:77820712	a	g	0.6755	0.0104	0.6511	0.6848	-0.0301	0.0167	0.07178	++----	31.6	7.305	5	0.1989	66940.8	15	0.3245	SNP	rs11630557	0.175702	0.993076	-1.8024	0.417565	0.000235778	0.920193	Common	NO
15:76673459-78673459	77821331	chr15:77821331	a	g	0.3244	0.0107	0.3152	0.3488	0.0301	0.0167	0.07238	--++++	31.9	7.347	5	0.1961	66940.8	15	0.3244	SNP	rs11630916	0.175702	0.993076	1.8024	0.417565	0.000235778	0.920428	Common	NO
15:76673459-78673459	77825344	chr15:77825344	a	g	0.6766	0.0109	0.6512	0.6849	-0.0302	0.0168	0.07202	++----	29.8	7.125	5	0.2115	66940.7	15	0.3234	SNP	rs8032405	0.179652	0.992993	-1.79762	0.416421	0.000235133	0.920663	Common	NO
15:76673459-78673459	77818548	chr15:77818548	t	g	0.3252	0.0105	0.3159	0.3488	0.03	0.0167	0.07217	+-++++	33	7.463	5	0.1884	66940.7	15	0.3252	SNP	rs12916822	0.181156	0.993076	1.79641	0.413121	0.000233269	0.920897	Common	NO
15:76673459-78673459	77887016	chr15:77887016	t	tctc	0.6318	0.0112	0.6118	0.6577	0.03	0.0167	0.07293	+-++++	7.3	5.396	5	0.3695	66939.2	15	0.3682	SV	NA	0.29152	0.993076	1.79641	0.413121	0.000233269	0.92113	Common	NO
15:76673459-78673459	77742598	chr15:77742598	a	g	0.0278	0.0075	0.0237	0.0491	-0.0534	0.0514	0.2992	-++-+-	0	4.885	5	0.4301	66940.9	15	0.0278	SNP	rs143774502	0.11905	0.938043	-1.03891	0.412951	0.000233173	0.921363	Common	NO
15:76673459-78673459	77605492	chr15:77605492	t	c	0.6142	0.0095	0.6093	0.6584	-0.0292	0.0161	0.07011	++----	0	3.513	5	0.6214	66940.9	15	0.3858	SNP	rs62008455	0.236131	0.993561	-1.81366	0.41122	0.000232196	0.921595	Common	NO
15:76673459-78673459	77819515	chr15:77819515	a	g	0.6764	0.0112	0.6512	0.6841	-0.0299	0.0167	0.07451	++----	33.4	7.502	5	0.1859	66940.5	15	0.3236	SNP	rs11635567	0.176542	0.993076	-1.79042	0.408738	0.000230794	0.921826	Common	NO
15:76673459-78673459	77827831	chr15:77827831	t	tttcc	0.3853	0.012	0.3771	0.4167	0.0299	0.0167	0.07287	--++++	43.1	8.793	5	0.1176	66938.4	15	0.3853	SV	rs201143737	0.199968	0.993076	1.79042	0.408738	0.000230794	0.922057	Common	NO
15:76673459-78673459	77827968	chr15:77827968	t	c	0.3086	0.013	0.3006	0.3489	0.0305	0.0172	0.07565	--++++	35.1	7.7	5	0.1736	66939.9	15	0.3086	SNP	rs12902379	0.167087	0.992658	1.77326	0.408029	0.000230394	0.922287	Common	NO
15:76673459-78673459	76930139	chr15:76930139	a	g	0.8871	0.0081	0.8784	0.9264	0.0397	0.0259	0.1249	+-++++	3.3	5.173	5	0.3951	66940.4	15	0.1129	SNP	rs1899553	0.115294	0.983506	1.53282	0.407791	0.00023026	0.922518	Common	NO
15:76673459-78673459	77816944	chr15:77816944	a	g	0.6747	0.0104	0.6512	0.684	-0.0298	0.0167	0.07463	-+----	33	7.464	5	0.1884	66940.8	15	0.3253	SNP	rs12909808	0.178817	0.993076	-1.78443	0.404417	0.000228354	0.922746	Common	NO
15:76673459-78673459	77818992	chr15:77818992	a	g	0.6749	0.0104	0.6515	0.6839	-0.0298	0.0167	0.07458	-+----	31.8	7.327	5	0.1975	66940.7	15	0.3251	SNP	rs12901471	0.181156	0.993076	-1.78443	0.404417	0.000228354	0.922974	Common	NO
15:76673459-78673459	77809170	chr15:77809170	a	g	0.6767	0.0111	0.6513	0.6843	-0.0297	0.0167	0.07602	++----	33.9	7.564	5	0.182	66940.6	15	0.3233	SNP	rs12902912	0.178817	0.993076	-1.77844	0.400155	0.000225948	0.9232	Common	NO
15:76673459-78673459	77809764	chr15:77809764	c	g	0.6749	0.0104	0.6511	0.6842	-0.0297	0.0167	0.07568	++----	34.6	7.647	5	0.1768	66940.7	15	0.3251	SNP	rs11632602	0.178817	0.993076	-1.77844	0.400155	0.000225948	0.923426	Common	NO
15:76673459-78673459	77817640	chr15:77817640	t	c	0.6748	0.0105	0.6512	0.684	-0.0297	0.0167	0.07559	-+----	32.7	7.425	5	0.1909	66940.8	15	0.3252	SNP	rs12912386	0.178817	0.993076	-1.77844	0.400155	0.000225948	0.923652	Common	NO
15:76673459-78673459	77312826	chr15:77312826	t	c	0.9047	0.0127	0.8578	0.9184	0.0409	0.0278	0.1417	+-++-+	42.6	8.714	5	0.121	66940.8	15	0.0953	SNP	rs16968627	0.227651	0.981045	1.47122	0.398075	0.000224773	0.923877	Common	NO
15:76673459-78673459	77601610	chr15:77601610	t	c	0.6148	0.0093	0.6099	0.6579	-0.0289	0.0161	0.07325	++----	0	3.361	5	0.6446	66940.8	15	0.3852	SNP	rs11630843	0.238812	0.993561	-1.79503	0.39771	0.000224567	0.924101	Common	NO
15:76673459-78673459	77811232	chr15:77811232	a	t	0.6747	0.0102	0.6512	0.6834	-0.0296	0.0167	0.07593	++----	35.3	7.733	5	0.1716	66940.7	15	0.3253	SNP	rs11634174	0.178817	0.993076	-1.77246	0.395953	0.000223575	0.924325	Common	NO
15:76673459-78673459	77812413	chr15:77812413	a	g	0.325	0.0104	0.3158	0.3487	0.0296	0.0167	0.07626	--++++	35.1	7.701	5	0.1735	66940.8	15	0.325	SNP	rs8027056	0.178817	0.993076	1.77246	0.395953	0.000223575	0.924549	Common	NO
15:76673459-78673459	77818285	chr15:77818285	t	c	0.6758	0.0109	0.6512	0.6841	-0.0296	0.0167	0.07624	-+----	33.6	7.529	5	0.1842	66940.8	15	0.3242	SNP	rs12917314	0.181156	0.993076	-1.77246	0.395953	0.000223575	0.924772	Common	NO
15:76673459-78673459	77818933	chr15:77818933	t	g	0.3252	0.0104	0.316	0.3488	0.0296	0.0167	0.07631	+-++++	33.7	7.543	5	0.1833	66940.9	15	0.3252	SNP	rs12901732	0.181156	0.993076	1.77246	0.395953	0.000223575	0.924996	Common	NO
15:76673459-78673459	77810845	chr15:77810845	t	c	0.6749	0.0104	0.6513	0.6842	-0.0295	0.0167	0.0768	++----	35	7.698	5	0.1737	66940.8	15	0.3251	SNP	rs11639293	0.178817	0.993076	-1.76647	0.391808	0.000221235	0.925217	Common	NO
15:76673459-78673459	77818193	chr15:77818193	t	c	0.6754	0.0108	0.6512	0.6835	-0.0295	0.0167	0.07806	++----	34.6	7.644	5	0.177	66940.6	15	0.3246	SNP	rs12917175	0.173395	0.993076	-1.76647	0.391808	0.000221235	0.925438	Common	NO
15:76673459-78673459	77883929	chr15:77883929	t	c	0.375	0.0123	0.3473	0.3991	-0.0292	0.0165	0.07745	-+----	12.9	5.742	5	0.3321	66939.8	15	0.375	SNP	rs2667760	0.271015	0.99324	-1.7697	0.38945	0.000219903	0.925658	Common	NO
15:76673459-78673459	77883957	chr15:77883957	t	c	0.625	0.0123	0.6009	0.6527	0.0292	0.0165	0.07742	+-++++	12.8	5.737	5	0.3327	66939.9	15	0.375	SNP	rs2682906	0.271015	0.99324	1.7697	0.38945	0.000219903	0.925878	Common	NO
15:76673459-78673459	77809150	chr15:77809150	a	c	0.6764	0.011	0.6513	0.6844	-0.0294	0.0167	0.07834	++----	32.8	7.445	5	0.1896	66940.5	15	0.3236	SNP	rs12902896	0.178817	0.993076	-1.76048	0.387721	0.000218927	0.926097	Common	NO
15:76673459-78673459	77818042	chr15:77818042	a	g	0.6749	0.0105	0.6512	0.6841	-0.0294	0.0167	0.07883	-+----	32.6	7.415	5	0.1916	66940.7	15	0.3251	SNP	rs12915548	0.181156	0.993076	-1.76048	0.387721	0.000218927	0.926316	Common	NO
15:76673459-78673459	77825250	chr15:77825250	t	c	0.6765	0.0105	0.6512	0.6844	-0.0295	0.0168	0.07837	++----	31.1	7.257	5	0.2022	66940.2	15	0.3235	SNP	rs8033654	0.177393	0.992993	-1.75595	0.386907	0.000218467	0.926534	Common	NO
15:76673459-78673459	77815738	chr15:77815738	c	g	0.325	0.0112	0.3175	0.3525	0.0293	0.0167	0.07932	+-++++	25.3	6.691	5	0.2447	66940.5	15	0.325	SNP	rs12904348	0.176496	0.993076	1.75449	0.38369	0.000216651	0.926751	Common	NO
15:76673459-78673459	77823013	chr15:77823013	t	c	0.3244	0.0105	0.3152	0.3488	0.0293	0.0167	0.07959	--++++	32.1	7.359	5	0.1953	66940.9	15	0.3244	SNP	rs12914098	0.176542	0.993076	1.75449	0.38369	0.000216651	0.926968	Common	NO
15:76673459-78673459	77383651	chr15:77383651	t	c	0.3657	0.0068	0.3355	0.371	0.0289	0.0164	0.07757	--++++	18.8	6.155	5	0.2914	66940.6	15	0.3657	SNP	rs6495233	0.211854	0.993321	1.7622	0.382093	0.000215749	0.927183	Common	NO
15:76673459-78673459	77882417	chr15:77882417	a	g	0.6244	0.0122	0.6008	0.6522	0.0289	0.0165	0.07993	+-++++	21	6.332	5	0.2752	66939.8	15	0.3756	SNP	rs2667762	0.262728	0.99324	1.75152	0.377262	0.000213021	0.927396	Common	NO
15:76673459-78673459	77883130	chr15:77883130	t	c	0.6251	0.0121	0.6009	0.6526	0.0289	0.0165	0.0809	+-++++	19.4	6.203	5	0.287	66940	15	0.3749	SNP	rs2667761	0.261839	0.99324	1.75152	0.377262	0.000213021	0.927609	Common	NO
15:76673459-78673459	77312063	chr15:77312063	t	c	0.27	0.0115	0.2659	0.3197	-0.0313	0.0186	0.09146	-+--+-	25.4	6.699	5	0.244	66939.7	15	0.27	SNP	rs35075154	0.173407	0.991425	-1.6828	0.376928	0.000212832	0.927822	Common	NO
15:76673459-78673459	77882726	chr15:77882726	t	c	0.374	0.0125	0.3456	0.3991	-0.029	0.0166	0.08026	-+----	24.1	6.587	5	0.2532	66939.6	15	0.374	SNP	rs867918	0.261839	0.993158	-1.74699	0.376512	0.000212598	0.928035	Common	NO
15:76673459-78673459	77884322	chr15:77884322	t	c	0.6256	0.0117	0.6079	0.653	0.0287	0.0165	0.08257	+-++++	16.2	5.968	5	0.3094	66939.9	15	0.3744	SNP	rs58600827	0.253865	0.99324	1.73939	0.369417	0.000208592	0.928243	Common	NO
15:76673459-78673459	77886029	chr15:77886029	t	c	0.6436	0.0105	0.6221	0.6676	0.0295	0.0172	0.08553	+-+++-	13.2	5.759	5	0.3304	66937.4	15	0.3564	SNP	rs11854591	0.251628	0.992658	1.71512	0.368956	0.000208331	0.928452	Common	NO
15:76673459-78673459	77886032	chr15:77886032	a	g	0.6436	0.0105	0.6221	0.6676	0.0295	0.0172	0.08554	+-+++-	13.2	5.758	5	0.3304	66937.4	15	0.3564	SNP	rs11857779	0.251628	0.992658	1.71512	0.368956	0.000208331	0.92866	Common	NO
15:76673459-78673459	77825495	chr15:77825495	t	g	0.3235	0.0113	0.3148	0.3488	0.029	0.0168	0.08397	--++++	29.7	7.111	5	0.2125	66940.3	15	0.3235	SNP	rs8033067	0.176542	0.992993	1.72619	0.367502	0.00020751	0.928868	Common	NO
15:76673459-78673459	77312041	chr15:77312041	a	g	0.73	0.0115	0.6806	0.7341	0.031	0.0186	0.09515	+-++-+	23.6	6.546	5	0.2566	66939.7	15	0.27	SNP	rs16968623	0.173407	0.991425	1.66667	0.366967	0.000207208	0.929075	Common	NO
15:76673459-78673459	77883802	chr15:77883802	a	g	0.3751	0.0122	0.3473	0.3992	-0.0286	0.0165	0.08317	-+----	20	6.25	5	0.2826	66939.9	15	0.3751	SNP	rs2682907	0.268672	0.99324	-1.73333	0.365576	0.000206423	0.929281	Common	NO
15:76673459-78673459	77602698	chr15:77602698	t	c	0.6142	0.0095	0.6094	0.6579	-0.0281	0.0161	0.08134	++----	0	3.879	5	0.567	66940.8	15	0.3858	SNP	rs11633318	0.239983	0.993561	-1.74534	0.364428	0.000205775	0.929487	Common	NO
15:76673459-78673459	77872039	chr15:77872039	c	g	0.3725	0.0116	0.3473	0.3999	-0.0285	0.0165	0.08447	-+----	27.4	6.89	5	0.2289	66940	15	0.3725	SNP	rs907381	0.271015	0.99324	-1.72727	0.361788	0.000204284	0.929691	Common	NO
15:76673459-78673459	77887015	chr15:77887015	t	ttc	0.633	0.0112	0.6101	0.6588	0.0287	0.0168	0.08759	+-+++-	21.8	6.392	5	0.2699	66936.8	15	0.367	SV	rs201507409	0.246482	0.992993	1.70833	0.35648	0.000201287	0.929893	Common	NO
15:76673459-78673459	77316133	chr15:77316133	a	g	0.4351	0.0098	0.4023	0.4413	0.0288	0.0169	0.08806	+-++++	0	4.528	5	0.4761	66938.1	15	0.4351	SNP	rs12148413	0.121823	0.99291	1.70414	0.356007	0.000201019	0.930094	Common	NO
15:76673459-78673459	77881925	chr15:77881925	a	g	0.3747	0.0119	0.348	0.3991	-0.0283	0.0165	0.08725	-+---+	16.4	5.98	5	0.3081	66939.7	15	0.3747	SNP	rs867908	0.259162	0.99324	-1.71515	0.354368	0.000200094	0.930294	Common	NO
15:76673459-78673459	77884504	chr15:77884504	t	c	0.3745	0.0116	0.3476	0.3929	-0.0283	0.0165	0.0872	-+----	20.8	6.31	5	0.2772	66939.8	15	0.3745	SNP	rs2682905	0.247181	0.99324	-1.71515	0.354368	0.000200094	0.930494	Common	NO
15:76673459-78673459	77882123	chr15:77882123	t	c	0.6249	0.0122	0.601	0.6525	0.0282	0.0165	0.08823	+-++++	17.3	6.046	5	0.3017	66939.7	15	0.3751	SNP	rs884141	0.264177	0.99324	1.70909	0.350734	0.000198042	0.930692	Common	NO
15:76673459-78673459	77883756	chr15:77883756	a	g	0.376	0.0121	0.3484	0.3992	-0.0282	0.0165	0.08836	-+----	17.8	6.08	5	0.2985	66939.6	15	0.376	SNP	rs2682908	0.261839	0.99324	-1.70909	0.350734	0.000198042	0.93089	Common	NO
15:76673459-78673459	77881889	chr15:77881889	a	c	0.3744	0.012	0.3476	0.3991	-0.0281	0.0165	0.08877	-+---+	15.8	5.939	5	0.3122	66939.7	15	0.3744	SNP	rs2667763	0.259162	0.99324	-1.70303	0.347151	0.000196019	0.931086	Common	NO
15:76673459-78673459	77802585	chr15:77802585	a	c	0.3229	0.0107	0.3139	0.3479	0.0283	0.0167	0.09086	--++++	29.5	7.088	5	0.2142	66941	15	0.3229	SNP	rs12904254	0.178027	0.993076	1.69461	0.346292	0.000195534	0.931281	Common	NO
15:76673459-78673459	77804013	chr15:77804013	t	c	0.677	0.0109	0.6517	0.6858	-0.0283	0.0167	0.0908	++----	30.5	7.199	5	0.2063	66940.9	15	0.323	SNP	rs8042307	0.178027	0.993076	-1.69461	0.346292	0.000195534	0.931477	Common	NO
15:76673459-78673459	77876632	chr15:77876632	t	c	0.3743	0.012	0.3477	0.3998	-0.028	0.0165	0.09033	-+----	30.5	7.194	5	0.2066	66939.8	15	0.3743	SNP	rs2667766	0.262372	0.99324	-1.69697	0.343616	0.000194023	0.931671	Common	NO
15:76673459-78673459	77877116	chr15:77877116	g	gt	0.6258	0.012	0.6	0.6524	0.028	0.0165	0.09024	+-++++	23.4	6.526	5	0.2583	66940	15	0.3742	SV	rs111850776	0.252594	0.99324	1.69697	0.343616	0.000194023	0.931865	Common	NO
15:76673459-78673459	77411387	chr15:77411387	a	aggctgct	0.3667	0.0068	0.3362	0.3724	0.0276	0.0162	0.0887	--++++	15.1	5.889	5	0.3171	66940.8	15	0.3667	SV	rs143946019	0.212225	0.993482	1.7037	0.341389	0.000192766	0.932058	Common	NO
15:76673459-78673459	77551416	chr15:77551416	a	g	0.0288	0.0064	0.0252	0.0484	-0.042	0.0496	0.3972	-++-+-	10.8	5.608	5	0.3463	66941	15	0.0288	SNP	rs116902949	0.118614	0.94206	-0.846774	0.337419	0.000190524	0.932248	Common	NO
15:76673459-78673459	77875591	chr15:77875591	t	c	0.6265	0.0118	0.6001	0.6525	0.0278	0.0165	0.09219	+-++++	27.6	6.91	5	0.2274	66939.8	15	0.3735	SNP	rs2682911	0.262372	0.99324	1.68485	0.336692	0.000190113	0.932438	Common	NO
15:76673459-78673459	77880927	chr15:77880927	c	g	0.3751	0.0123	0.3473	0.3997	-0.0278	0.0165	0.09206	-+----	19.3	6.192	5	0.2879	66939.8	15	0.3751	SNP	rs2682909	0.259162	0.99324	-1.68485	0.336692	0.000190113	0.932629	Common	NO
15:76673459-78673459	77804501	chr15:77804501	t	c	0.3228	0.0108	0.3141	0.3483	0.028	0.0167	0.09417	--++++	30.6	7.208	5	0.2056	66941	15	0.3228	SNP	rs62007348	0.178027	0.993076	1.67665	0.336034	0.000189742	0.932818	Common	NO
15:76673459-78673459	77804900	chr15:77804900	a	t	0.3229	0.0108	0.3141	0.3484	0.0278	0.0167	0.09567	--++++	30.8	7.222	5	0.2047	66941	15	0.3229	SNP	rs12901338	0.178027	0.993076	1.66467	0.329423	0.000186009	0.933004	Common	NO
15:76673459-78673459	77872964	chr15:77872964	t	c	0.3729	0.0115	0.3477	0.4002	-0.0275	0.0165	0.09506	-+----	29.5	7.088	5	0.2142	66939.8	15	0.3729	SNP	rs907379	0.265943	0.99324	-1.66667	0.326656	0.000184446	0.933189	Common	NO
15:76673459-78673459	77804590	chr15:77804590	a	g	0.3223	0.0108	0.3137	0.348	0.0277	0.0167	0.09743	--++++	31.3	7.283	5	0.2005	66940.9	15	0.3223	SNP	rs62007350	0.174935	0.993076	1.65868	0.326184	0.00018418	0.933373	Common	NO
15:76673459-78673459	77872318	chr15:77872318	a	g	0.3732	0.0119	0.3475	0.4021	-0.0274	0.0165	0.09692	-+----	26.2	6.776	5	0.2378	66940	15	0.3732	SNP	rs2682914	0.271015	0.99324	-1.66061	0.323401	0.000182608	0.933556	Common	NO
15:76673459-78673459	77875268	chr15:77875268	t	g	0.6274	0.0116	0.5998	0.6525	0.0274	0.0165	0.09681	+-++++	27.9	6.932	5	0.2257	66939.8	15	0.3726	SNP	rs2682912	0.265055	0.99324	1.66061	0.323401	0.000182608	0.933738	Common	NO
15:76673459-78673459	77303108	chr15:77303108	t	c	0.0831	0.0097	0.0765	0.1208	-0.0375	0.0294	0.2025	-+--++	39.2	8.221	5	0.1445	66940.7	15	0.0831	SNP	rs62027307	0.19083	0.978848	-1.27551	0.322467	0.000182081	0.93392	Common	NO
15:76673459-78673459	77343402	chr15:77343402	ct	c	0.2749	0.0064	0.2481	0.2818	0.0294	0.0185	0.1113	++++++	0	3.319	5	0.6509	66939.1	15	0.2749	SV	15:77343402	0.111609	0.991516	1.58919	0.322143	0.000181899	0.934102	Common	NO
15:76673459-78673459	77877113	chr15:77877113	t	tg	0.6539	0.0118	0.6217	0.6782	0.0286	0.0177	0.1049	+-+++-	0	4.89	5	0.4295	66936	15	0.3461	SV	rs201495337	0.249448	0.992229	1.61582	0.321949	0.000181789	0.934284	Common	NO
15:76673459-78673459	77403228	chr15:77403228	a	g	0.3643	0.0064	0.335	0.3693	0.0271	0.0163	0.09595	--++++	2.6	5.131	5	0.4001	66941	15	0.3643	SNP	rs11639197	0.21554	0.993402	1.66258	0.320619	0.000181038	0.934465	Common	NO
15:76673459-78673459	77873549	chr15:77873549	a	g	0.3726	0.0116	0.3475	0.4002	-0.0273	0.0165	0.09875	-+----	28.4	6.981	5	0.222	66939.9	15	0.3726	SNP	rs868299	0.265943	0.99324	-1.65455	0.32019	0.000180795	0.934646	Common	NO
15:76673459-78673459	77806797	chr15:77806797	a	g	0.6771	0.0109	0.6515	0.6859	-0.0275	0.0167	0.09949	++----	31.1	7.259	5	0.2021	66941	15	0.3229	SNP	rs12910951	0.178027	0.993076	-1.64671	0.319835	0.000180595	0.934826	Common	NO
15:76673459-78673459	77803615	chr15:77803615	a	g	0.3226	0.0109	0.3141	0.3483	0.0274	0.0167	0.1018	--++++	32	7.35	5	0.1959	66940.9	15	0.3226	SNP	rs8040702	0.178027	0.993076	1.64072	0.316724	0.000178839	0.935005	Common	NO
15:76673459-78673459	77804568	chr15:77804568	t	g	0.3221	0.0109	0.3133	0.348	0.0274	0.0167	0.1018	--++++	31.4	7.287	5	0.2002	66941	15	0.3221	SNP	rs35284122	0.174935	0.993076	1.64072	0.316724	0.000178839	0.935184	Common	NO
15:76673459-78673459	77807995	chr15:77807995	t	c	0.6773	0.011	0.6515	0.6859	-0.0273	0.0167	0.1027	++----	33.7	7.543	5	0.1833	66940.8	15	0.3227	SNP	rs12898656	0.175702	0.993076	-1.63473	0.313655	0.000177105	0.935361	Common	NO
15:76673459-78673459	77874229	chr15:77874229	a	c	0.3726	0.0117	0.3472	0.4005	-0.027	0.0165	0.1017	-+----	24.6	6.629	5	0.2497	66939.6	15	0.3726	SNP	rs2667770	0.265943	0.99324	-1.63636	0.310815	0.000175502	0.935537	Common	NO
15:76673459-78673459	77808099	chr15:77808099	a	g	0.6775	0.0111	0.6515	0.6859	-0.0272	0.0167	0.1038	++----	33.8	7.556	5	0.1825	66940.8	15	0.3225	SNP	rs12916973	0.175702	0.993076	-1.62874	0.310626	0.000175395	0.935712	Common	NO
15:76673459-78673459	77308059	chr15:77308059	a	g	0.9168	0.0097	0.879	0.9233	0.0366	0.0294	0.2123	+-++-+	46.5	9.338	5	0.0963	66940.8	15	0.0832	SNP	rs62007206	0.188435	0.978848	1.2449	0.310517	0.000175334	0.935887	Common	NO
15:76673459-78673459	77807127	chr15:77807127	t	c	0.3229	0.0109	0.3141	0.3485	0.0271	0.0167	0.1045	--++++	31.6	7.314	5	0.1983	66940.9	15	0.3229	SNP	rs12911649	0.175702	0.993076	1.62275	0.307637	0.000173708	0.936061	Common	NO
15:76673459-78673459	76853366	chr15:76853366	t	g	0.9261	0.005	0.9159	0.9433	0.0367	0.0302	0.2246	+-++++	34.2	7.598	5	0.1799	66941	15	0.0739	SNP	rs28591605	0.152006	0.977707	1.21523	0.307336	0.000173537	0.936235	Common	NO
15:76673459-78673459	77278224	chr15:77278224	t	g	0.0804	0.0095	0.0737	0.1171	-0.0363	0.0297	0.2206	-+--+-	34.5	7.631	5	0.1778	66940.8	15	0.0804	SNP	rs76968360	0.183695	0.978424	-1.22222	0.30505	0.000172247	0.936407	Common	NO
15:76673459-78673459	77873193	chr15:77873193	a	g	0.3725	0.0115	0.3472	0.3994	-0.0268	0.0165	0.1043	-+---+	27.4	6.891	5	0.2288	66940	15	0.3725	SNP	rs907378	0.263626	0.99324	-1.62424	0.304774	0.000172091	0.936579	Common	NO
15:76673459-78673459	77304610	chr15:77304610	t	tcatccacc	0.0826	0.0098	0.0761	0.1205	-0.0361	0.0295	0.222	-+--+-	41.1	8.487	5	0.1314	66940.6	15	0.0826	SV	rs150404378	0.188435	0.978707	-1.22373	0.303651	0.000171457	0.93675	Common	NO
15:76673459-78673459	77307955	chr15:77307955	t	c	0.9167	0.0097	0.879	0.9231	0.036	0.0293	0.2195	+-++-+	46.1	9.279	5	0.09843	66940.7	15	0.0833	SNP	rs62007205	0.188435	0.978989	1.22867	0.303494	0.000171368	0.936922	Common	NO
15:76673459-78673459	76870496	chr15:76870496	c	g	0.9262	0.005	0.9158	0.9434	0.0363	0.0302	0.2294	+-++-+	33.2	7.489	5	0.1867	66940.9	15	0.0738	SNP	rs1607016	0.152006	0.977707	1.20199	0.302563	0.000170842	0.937093	Common	NO
15:76673459-78673459	77873904	chr15:77873904	t	c	0.3723	0.0116	0.3472	0.4001	-0.0267	0.0165	0.1057	-+----	26.2	6.771	5	0.2382	66939.8	15	0.3723	SNP	rs2667772	0.265943	0.99324	-1.61818	0.301814	0.00017042	0.937263	Common	NO
15:76673459-78673459	77874356	chr15:77874356	a	g	0.3728	0.0118	0.3472	0.4011	-0.0267	0.0165	0.1061	-+----	26.4	6.789	5	0.2368	66939.9	15	0.3728	SNP	rs2682913	0.265943	0.99324	-1.61818	0.301814	0.00017042	0.937433	Common	NO
15:76673459-78673459	77875117	chr15:77875117	a	c	0.3729	0.0115	0.3478	0.4002	-0.0267	0.0165	0.1057	-+----	27	6.846	5	0.2323	66939.8	15	0.3729	SNP	rs2667768	0.263626	0.99324	-1.61818	0.301814	0.00017042	0.937604	Common	NO
15:76673459-78673459	77807937	chr15:77807937	a	t	0.6772	0.0109	0.6515	0.6859	-0.0269	0.0167	0.1078	++----	34	7.575	5	0.1812	66940.8	15	0.3228	SNP	rs12916682	0.175702	0.993076	-1.61078	0.301779	0.0001704	0.937774	Common	NO
15:76673459-78673459	76841347	chr15:76841347	a	g	0.0664	0.0037	0.0538	0.0737	-0.0369	0.0323	0.2536	-+----	16.2	5.966	5	0.3095	66940.9	15	0.0664	SNP	rs192178189	0.149747	0.974581	-1.14241	0.301147	0.000170043	0.937944	Common	NO
15:76673459-78673459	76841348	chr15:76841348	a	c	0.0664	0.0037	0.0538	0.0737	-0.0369	0.0323	0.2536	-+----	16.2	5.966	5	0.3095	66940.9	15	0.0664	SNP	rs75430212	0.149747	0.974581	-1.14241	0.301147	0.000170043	0.938114	Common	NO
15:76673459-78673459	76948187	chr15:76948187	a	c	0.0712	0.0041	0.0567	0.079	-0.0363	0.0306	0.2362	-+----	18.7	6.148	5	0.2921	66941	15	0.0712	SNP	rs117382850	0.158029	0.977126	-1.18627	0.300786	0.000169839	0.938284	Common	NO
15:76673459-78673459	76723502	chr15:76723502	a	aaacc	0.9262	0.005	0.9161	0.9433	0.036	0.0302	0.2336	+-++-+	32.5	7.403	5	0.1924	66940.9	15	0.0738	SV	rs200806854	0.152006	0.977707	1.19205	0.299066	0.000168868	0.938453	Common	NO
15:76673459-78673459	77280522	chr15:77280522	t	c	0.0804	0.0095	0.0734	0.1172	-0.0358	0.0297	0.227	-+--+-	34	7.574	5	0.1813	66940.9	15	0.0804	SNP	rs62027296	0.183695	0.978424	-1.20539	0.299012	0.000168837	0.938622	Common	NO
15:76673459-78673459	77281112	chr15:77281112	a	c	0.0804	0.0095	0.0734	0.1172	-0.0358	0.0297	0.2271	-+--+-	34	7.571	5	0.1815	66940.9	15	0.0804	SNP	rs78434143	0.183695	0.978424	-1.20539	0.299012	0.000168837	0.938791	Common	NO
15:76673459-78673459	77312005	chr15:77312005	a	g	0.2682	0.0118	0.2642	0.3195	-0.0286	0.0186	0.1244	-+--+-	8	5.438	5	0.3648	66939.6	15	0.2682	SNP	rs34192860	0.173407	0.991425	-1.53763	0.298962	0.000168809	0.93896	Common	NO
15:76673459-78673459	77809010	chr15:77809010	a	c	0.6783	0.0115	0.6514	0.6856	-0.0269	0.0168	0.1082	++----	32.4	7.398	5	0.1927	66940.6	15	0.3217	SNP	rs12902698	0.175702	0.992993	-1.60119	0.298935	0.000168794	0.939128	Common	NO
15:76673459-78673459	77809016	chr15:77809016	c	g	0.6783	0.0115	0.6514	0.6855	-0.0269	0.0168	0.1081	++----	32.4	7.397	5	0.1927	66940.6	15	0.3217	SNP	rs12902852	0.175702	0.992993	-1.60119	0.298935	0.000168794	0.939297	Common	NO
15:76673459-78673459	77365134	chr15:77365134	t	c	0.0932	0.0044	0.0832	0.1009	-0.0348	0.0275	0.2056	-+--+-	49.1	9.832	5	0.08014	66940.9	15	0.0932	SNP	rs76156143	0.274515	0.981445	-1.26545	0.298894	0.000168771	0.939466	Common	NO
15:76673459-78673459	76934156	chr15:76934156	a	g	0.9259	0.0051	0.9157	0.9433	0.0359	0.0302	0.2332	+-++++	29.2	7.062	5	0.2161	66941	15	0.0741	SNP	rs28721404	0.152006	0.977707	1.18874	0.297915	0.000168218	0.939634	Common	NO
15:76673459-78673459	77808598	chr15:77808598	a	t	0.6783	0.0115	0.6514	0.6857	-0.0268	0.0168	0.1095	++----	32.7	7.428	5	0.1907	66940.6	15	0.3217	SNP	rs12898370	0.175702	0.992993	-1.59524	0.296124	0.000167207	0.939801	Common	NO
15:76673459-78673459	77807175	chr15:77807175	c	g	0.3217	0.0114	0.3141	0.3485	0.0267	0.0167	0.1111	--++++	30.9	7.239	5	0.2035	66940.8	15	0.3217	SNP	rs12911963	0.175702	0.993076	1.5988	0.296073	0.000167178	0.939969	Common	NO
15:76673459-78673459	76938972	chr15:76938972	a	g	0.926	0.005	0.9157	0.9433	0.0357	0.0301	0.2358	+-++++	29.4	7.08	5	0.2147	66941	15	0.074	SNP	rs28605733	0.152006	0.977851	1.18605	0.296053	0.000167167	0.940136	Common	NO
15:76673459-78673459	77874877	chr15:77874877	a	g	0.6256	0.0122	0.5992	0.6527	0.0265	0.0165	0.1085	+-++++	34.7	7.655	5	0.1763	66939.9	15	0.3744	SNP	rs2667769	0.265943	0.99324	1.60606	0.296013	0.000167144	0.940303	Common	NO
15:76673459-78673459	77816051	chr15:77816051	t	c	0.0204	0.0033	0.0177	0.0314	0.007	0.0615	0.9093	---?+-	0	2.586	4	0.6293	61278	15	0.0204	SNP	rs181212128	0.101216	0.913612	0.113821	0.295663	0.000166946	0.94047	Common	NO
15:76673459-78673459	77264576	chr15:77264576	a	g	0.0796	0.0094	0.0729	0.116	-0.0355	0.0297	0.2318	-+--++	38.4	8.115	5	0.15	66940.8	15	0.0796	SNP	rs17465510	0.181348	0.978424	-1.19529	0.295486	0.000166846	0.940637	Common	NO
15:76673459-78673459	77666010	chr15:77666010	a	g	0.0345	0.0014	0.0314	0.0364	-0.0362	0.0433	0.4036	---+--	0	4.14	5	0.5294	66941	15	0.0345	SNP	rs17470307	0.102106	0.955226	-0.836028	0.295453	0.000166828	0.940803	Common	NO
15:76673459-78673459	76742519	chr15:76742519	a	t	0.0738	0.005	0.0567	0.0839	-0.0355	0.0302	0.2394	-+--+-	32.8	7.442	5	0.1898	66941	15	0.0738	SNP	rs16968254	0.152006	0.977707	-1.1755	0.29339	0.000165663	0.940969	Common	NO
15:76673459-78673459	77803660	chr15:77803660	a	c	0.6771	0.0109	0.6517	0.6844	-0.0266	0.0167	0.1119	++----	31.8	7.336	5	0.1968	66941	15	0.3229	SNP	rs8040318	0.178027	0.993076	-1.59281	0.293277	0.000165599	0.941135	Common	NO
15:76673459-78673459	76940552	chr15:76940552	t	c	0.0712	0.0041	0.0567	0.079	-0.0356	0.0306	0.2444	-+----	17.2	6.042	5	0.3022	66941	15	0.0712	SNP	rs731731	0.158029	0.977126	-1.1634	0.29299	0.000165437	0.9413	Common	NO
15:76673459-78673459	76854057	chr15:76854057	ct	c	0.0749	0.0053	0.0569	0.0842	-0.0353	0.0302	0.2416	-+----	28.3	6.975	5	0.2225	66941	15	0.0749	SV	rs142468278	0.154115	0.977707	-1.16887	0.291171	0.00016441	0.941465	Common	NO
15:76673459-78673459	76996501	chr15:76996501	a	t	0.0739	0.005	0.0567	0.0843	-0.0353	0.0302	0.242	-+----	30.9	7.239	5	0.2034	66940.9	15	0.0739	SNP	rs11072617	0.152006	0.977707	-1.16887	0.291171	0.00016441	0.941629	Common	NO
15:76673459-78673459	76949865	chr15:76949865	t	c	0.0713	0.0041	0.0567	0.079	-0.0354	0.0306	0.2472	-+----	15.4	5.912	5	0.3148	66941	15	0.0713	SNP	rs62026900	0.158029	0.977126	-1.15686	0.290827	0.000164216	0.941793	Common	NO
15:76673459-78673459	76952098	chr15:76952098	g	gc	0.0713	0.0041	0.0567	0.079	-0.0354	0.0306	0.2472	-+----	15.4	5.91	5	0.3151	66941	15	0.0713	SV	rs145314130	0.158029	0.977126	-1.15686	0.290827	0.000164216	0.941957	Common	NO
15:76673459-78673459	76896150	chr15:76896150	t	g	0.0815	0.0048	0.0621	0.0888	-0.0352	0.0301	0.2426	-+----	22.5	6.448	5	0.2651	66940.7	15	0.0815	SNP	rs192341222	0.149344	0.977851	-1.16944	0.290443	0.000163999	0.942121	Common	NO
15:76673459-78673459	77873412	chr15:77873412	t	c	0.6266	0.012	0.599	0.6528	0.0264	0.0166	0.1111	+-++++	16.5	5.984	5	0.3077	66939.8	15	0.3734	SNP	rs939486	0.265943	0.993158	1.59036	0.290435	0.000163994	0.942285	Common	NO
15:76673459-78673459	77872909	chr15:77872909	t	c	0.3732	0.0116	0.3472	0.3974	-0.0261	0.0165	0.1143	-+----	19.4	6.2	5	0.2872	66939.8	15	0.3732	SNP	rs907380	0.265055	0.99324	-1.58182	0.284867	0.000160851	0.942446	Common	NO
15:76673459-78673459	76908145	chr15:76908145	a	g	0.9262	0.005	0.9157	0.9434	0.0347	0.0302	0.251	+-++-+	30.4	7.186	5	0.2072	66940.9	15	0.0738	SNP	rs113711681	0.152006	0.977707	1.14901	0.28469	0.00016075	0.942607	Common	NO
15:76673459-78673459	77403107	chr15:77403107	a	c	0.3656	0.0068	0.335	0.3718	0.0259	0.0163	0.1114	--++++	12.6	5.719	5	0.3345	66940.9	15	0.3656	SNP	rs11639079	0.21554	0.993402	1.58896	0.284677	0.000160743	0.942768	Common	NO
15:76673459-78673459	77393386	chr15:77393386	t	c	0.0295	0.0066	0.026	0.0485	-0.0298	0.0492	0.5452	-++-+-	0	4.313	5	0.5052	66940.9	15	0.0295	SNP	rs116916948	0.118614	0.942937	-0.605691	0.283984	0.000160352	0.942928	Common	NO
15:76673459-78673459	76884523	chr15:76884523	t	c	0.9288	0.0041	0.9211	0.9433	0.0347	0.0306	0.257	+-++++	20.8	6.313	5	0.2769	66941	15	0.0712	SNP	rs62030416	0.158029	0.977126	1.13399	0.283475	0.000160064	0.943088	Common	NO
15:76673459-78673459	77307347	chr15:77307347	a	g	0.0831	0.0097	0.0767	0.1209	-0.0343	0.0294	0.2421	-+--+-	41.9	8.612	5	0.1256	66940.8	15	0.0831	SNP	rs62007173	0.188435	0.978848	-1.16667	0.283129	0.000159869	0.943248	Common	NO
15:76673459-78673459	76828982	chr15:76828982	t	c	0.9261	0.005	0.9161	0.9433	0.0345	0.0302	0.2531	+-++-+	32.1	7.365	5	0.1949	66941	15	0.0739	SNP	rs28573845	0.152006	0.977707	1.14238	0.282586	0.000159562	0.943408	Common	NO
15:76673459-78673459	76883797	chr15:76883797	a	c	0.0711	0.0041	0.0567	0.0789	-0.0346	0.0306	0.259	-+----	20.5	6.288	5	0.2792	66941.1	15	0.0711	SNP	rs62030415	0.158029	0.977126	-1.13072	0.282452	0.000159487	0.943567	Common	NO
15:76673459-78673459	76864453	chr15:76864453	t	c	0.0711	0.0041	0.0567	0.0789	-0.0345	0.0306	0.2603	-+----	21.4	6.365	5	0.2723	66941	15	0.0711	SNP	rs62030374	0.158029	0.977126	-1.12745	0.281436	0.000158913	0.943726	Common	NO
15:76673459-78673459	76962113	chr15:76962113	t	c	0.9285	0.0041	0.9209	0.9433	0.0345	0.0306	0.2598	+-+++-	24.7	6.636	5	0.2491	66941	15	0.0715	SNP	rs62026902	0.158029	0.977126	1.12745	0.281436	0.000158913	0.943885	Common	NO
15:76673459-78673459	76860700	chr15:76860700	t	c	0.0711	0.0041	0.0567	0.0789	-0.0344	0.0306	0.2608	-+----	21.6	6.379	5	0.2711	66941	15	0.0711	SNP	rs75613414	0.158029	0.977126	-1.12418	0.280426	0.000158342	0.944043	Common	NO
15:76673459-78673459	77308642	chr15:77308642	t	g	0.9167	0.0097	0.8789	0.9235	0.034	0.0293	0.2466	+-++-+	42.5	8.69	5	0.1221	66940.7	15	0.0833	SNP	rs62007207	0.188435	0.978989	1.16041	0.280209	0.00015822	0.944201	Common	NO
15:76673459-78673459	76724882	chr15:76724882	t	c	0.9255	0.0051	0.9168	0.9439	0.0341	0.0301	0.2577	+-++++	30.6	7.202	5	0.206	66941	15	0.0745	SNP	rs16968212	0.14991	0.977851	1.13289	0.278738	0.000157389	0.944359	Common	NO
15:76673459-78673459	77833829	chr15:77833829	t	c	0.0211	0.0041	0.0169	0.0307	-0.0007	0.058	0.9904	-+--+-	0	3.105	5	0.6837	66940.9	15	0.0211	SNP	rs148226721	0.101216	0.922424	-0.012069	0.278543	0.00015728	0.944516	Common	NO
15:76673459-78673459	77370109	chr15:77370109	a	g	0.607	0.0095	0.5906	0.6469	-0.0273	0.0182	0.1336	----+-	0	4.217	5	0.5186	66933.9	15	0.393	SNP	rs186980173	0.148218	0.991787	-1.5	0.276579	0.000156171	0.944672	Common	NO
15:76673459-78673459	77765429	chr15:77765429	t	g	0.0342	0.0017	0.0304	0.0365	-0.0323	0.0435	0.4578	---+--	0	4.194	5	0.5218	66940.9	15	0.0342	SNP	rs17393472	0.102106	0.954831	-0.742529	0.276528	0.000156141	0.944828	Common	NO
15:76673459-78673459	76850326	chr15:76850326	t	c	0.926	0.0051	0.9159	0.9434	0.0339	0.0302	0.2618	+-++-+	28	6.945	5	0.2248	66940.9	15	0.074	SNP	rs75669156	0.152006	0.977707	1.12252	0.276437	0.000156091	0.944985	Common	NO
15:76673459-78673459	77018013	chr15:77018013	t	c	0.0717	0.0045	0.0567	0.0799	-0.0339	0.0306	0.2668	-+----	7.5	5.407	5	0.3683	66940.9	15	0.0717	SNP	rs280036	0.158029	0.977126	-1.10784	0.275473	0.000155546	0.94514	Common	NO
15:76673459-78673459	76788897	chr15:76788897	t	g	0.9262	0.005	0.916	0.9433	0.0338	0.0302	0.2626	+-++-+	30.9	7.234	5	0.2038	66941	15	0.0738	SNP	rs62028436	0.152006	0.977707	1.11921	0.275436	0.000155525	0.945296	Common	NO
15:76673459-78673459	76918926	chr15:76918926	t	c	0.0713	0.0041	0.0567	0.079	-0.0338	0.0306	0.27	-+----	15.1	5.89	5	0.3171	66941	15	0.0713	SNP	rs62026890	0.158029	0.977126	-1.10458	0.274502	0.000154998	0.945451	Common	NO
15:76673459-78673459	76753811	chr15:76753811	t	g	0.0711	0.0041	0.0567	0.0785	-0.0337	0.0306	0.2708	-+----	21.3	6.35	5	0.2736	66941	15	0.0711	SNP	rs79153604	0.158029	0.977126	-1.10131	0.273537	0.000154453	0.945605	Common	NO
15:76673459-78673459	76754562	chr15:76754562	t	c	0.0711	0.0041	0.0567	0.0785	-0.0337	0.0306	0.2709	-+----	21.3	6.35	5	0.2736	66940.9	15	0.0711	SNP	rs1111257	0.158029	0.977126	-1.10131	0.273537	0.000154453	0.94576	Common	NO
15:76673459-78673459	77806024	chr15:77806024	a	t	0.0216	0.004	0.0177	0.0314	-0.0054	0.0566	0.9245	-+--+-	0	3.574	5	0.6121	66941	15	0.0216	SNP	rs148538899	0.101216	0.92585	-0.0954064	0.273455	0.000154407	0.945914	Common	NO
15:76673459-78673459	77008239	chr15:77008239	t	c	0.9256	0.0053	0.9157	0.9433	0.0335	0.0301	0.2661	+-++++	17.2	6.041	5	0.3022	66941	15	0.0744	SNP	rs60963081	0.152006	0.977851	1.11296	0.272703	0.000153982	0.946068	Common	NO
15:76673459-78673459	77009315	chr15:77009315	t	c	0.9256	0.0054	0.9148	0.9433	0.0335	0.0301	0.2658	+-++++	22.4	6.446	5	0.2652	66941	15	0.0744	SNP	rs280006	0.152006	0.977851	1.11296	0.272703	0.000153982	0.946222	Common	NO
15:76673459-78673459	76871379	chr15:76871379	a	g	0.0712	0.0041	0.0567	0.0789	-0.0336	0.0306	0.2727	-+----	17.6	6.066	5	0.2999	66941	15	0.0712	SNP	rs62030412	0.158029	0.977126	-1.09804	0.272578	0.000153911	0.946376	Common	NO
15:76673459-78673459	76901192	chr15:76901192	a	c	0.0712	0.0041	0.0567	0.079	-0.0336	0.0306	0.2729	-+----	15.3	5.907	5	0.3154	66941	15	0.0712	SNP	rs62030424	0.158029	0.977126	-1.09804	0.272578	0.000153911	0.94653	Common	NO
15:76673459-78673459	76868964	chr15:76868964	t	c	0.0712	0.0041	0.0566	0.0789	-0.0335	0.0306	0.2735	-+----	17.5	6.062	5	0.3002	66941	15	0.0712	SNP	rs62030411	0.158029	0.977126	-1.09477	0.271625	0.000153373	0.946683	Common	NO
15:76673459-78673459	76898010	chr15:76898010	a	g	0.0712	0.0041	0.0567	0.079	-0.0335	0.0306	0.2734	-+----	15.4	5.912	5	0.3149	66941.1	15	0.0712	SNP	rs147479347	0.158029	0.977126	-1.09477	0.271625	0.000153373	0.946836	Common	NO
15:76673459-78673459	77018807	chr15:77018807	a	c	0.9259	0.0052	0.9154	0.9433	0.0334	0.0302	0.2686	+-++++	16.4	5.979	5	0.3083	66940.9	15	0.0741	SNP	rs55691654	0.152006	0.977707	1.10596	0.271496	0.0001533	0.94699	Common	NO
15:76673459-78673459	77877122	chr15:77877122	g	gt	0.6602	0.0133	0.6228	0.6864	0.0268	0.0179	0.1351	+-+++-	9.6	5.533	5	0.3543	66936.2	15	0.3398	SV	rs201461289	0.242875	0.992053	1.49721	0.27101	0.000153026	0.947143	Common	NO
15:76673459-78673459	77398996	chr15:77398996	a	g	0.9713	0.006	0.9514	0.974	0.0248	0.0496	0.6168	+--+-+	0	4.363	5	0.4984	66940.9	15	0.0287	SNP	rs142666276	0.1196	0.94206	0.5	0.27079	0.000152902	0.947296	Common	NO
15:76673459-78673459	76719332	chr15:76719332	t	c	0.0711	0.0041	0.0567	0.0785	-0.0333	0.0306	0.2771	-+----	18.6	6.142	5	0.2927	66941	15	0.0711	SNP	rs62028409	0.158029	0.977126	-1.08824	0.269738	0.000152308	0.947448	Common	NO
15:76673459-78673459	76733047	chr15:76733047	a	g	0.0711	0.0041	0.0567	0.0785	-0.0332	0.0306	0.2776	-+----	19.2	6.191	5	0.288	66941	15	0.0711	SNP	rs16968233	0.158029	0.977126	-1.08497	0.268804	0.00015178	0.9476	Common	NO
15:76673459-78673459	77845902	chr15:77845902	c	g	0.6846	0.0105	0.653	0.6946	-0.026	0.0171	0.1287	++----	30.7	7.213	5	0.2053	66938.6	15	0.3154	SNP	rs12904200	0.14541	0.992743	-1.52047	0.268378	0.00015154	0.947751	Common	NO
15:76673459-78673459	77845911	chr15:77845911	t	c	0.3154	0.0105	0.3054	0.347	0.026	0.0171	0.1287	--++++	30.7	7.213	5	0.2053	66938.6	15	0.3154	SNP	rs12904208	0.14541	0.992743	1.52047	0.268378	0.00015154	0.947903	Common	NO
15:76673459-78673459	76737422	chr15:76737422	a	c	0.0711	0.0041	0.0567	0.0785	-0.0331	0.0306	0.2796	-+----	19.3	6.197	5	0.2876	66941	15	0.0711	SNP	rs62028417	0.158029	0.977126	-1.0817	0.267876	0.000151256	0.948054	Common	NO
15:76673459-78673459	76739263	chr15:76739263	t	c	0.0711	0.0041	0.0567	0.0785	-0.0331	0.0306	0.2801	-+----	19.3	6.197	5	0.2875	66941	15	0.0711	SNP	rs62028418	0.158029	0.977126	-1.0817	0.267876	0.000151256	0.948205	Common	NO
15:76673459-78673459	76687721	chr15:76687721	t	g	0.0741	0.0051	0.0566	0.0843	-0.033	0.0301	0.2739	-+--+-	29.8	7.125	5	0.2115	66941	15	0.0741	SNP	rs149430262	0.152006	0.977851	-1.09635	0.267853	0.000151244	0.948357	Common	NO
15:76673459-78673459	76732580	chr15:76732580	t	c	0.9289	0.0041	0.9215	0.9433	0.033	0.0306	0.2808	+-++++	18.4	6.13	5	0.2938	66941	15	0.0711	SNP	rs16968231	0.158029	0.977126	1.07843	0.266953	0.000150735	0.948507	Common	NO
15:76673459-78673459	76740535	chr15:76740535	t	c	0.0711	0.0041	0.0567	0.0785	-0.033	0.0306	0.2805	-+----	19.3	6.198	5	0.2875	66941.1	15	0.0711	SNP	rs79171031	0.158029	0.977126	-1.07843	0.266953	0.000150735	0.948658	Common	NO
15:76673459-78673459	76740785	chr15:76740785	t	c	0.9289	0.0041	0.9215	0.9433	0.033	0.0306	0.2806	+-++++	19.3	6.198	5	0.2875	66941	15	0.0711	SNP	rs62028420	0.158029	0.977126	1.07843	0.266953	0.000150735	0.948809	Common	NO
15:76673459-78673459	77873769	chr15:77873769	a	g	0.6274	0.0117	0.5998	0.6526	0.0254	0.0165	0.1234	+-++++	24.9	6.656	5	0.2475	66939.9	15	0.3726	SNP	rs868297	0.265943	0.99324	1.53939	0.266737	0.000150613	0.948959	Common	NO
15:76673459-78673459	76804619	chr15:76804619	t	c	0.9261	0.005	0.9161	0.9433	0.0329	0.0302	0.276	+-++-+	32.4	7.4	5	0.1925	66941	15	0.0739	SNP	rs16968316	0.152006	0.977707	1.0894	0.266715	0.000150601	0.94911	Common	NO
15:76673459-78673459	76745520	chr15:76745520	c	g	0.9289	0.0041	0.9215	0.9433	0.0329	0.0306	0.2823	+-++++	19.4	6.2	5	0.2873	66941.1	15	0.0711	SNP	rs62028421	0.158029	0.977126	1.07516	0.266037	0.000150218	0.94926	Common	NO
15:76673459-78673459	77859168	chr15:77859168	t	c	0.6774	0.0115	0.6469	0.6845	-0.0259	0.0171	0.1299	++----	0	4.92	5	0.4258	66940.1	15	0.3226	SNP	rs2682927	0.114335	0.992743	-1.51462	0.266024	0.000150211	0.94941	Common	NO
15:76673459-78673459	76967153	chr15:76967153	a	g	0.9258	0.0052	0.9157	0.9433	0.0328	0.0301	0.276	+-++++	19.6	6.222	5	0.2852	66941	15	0.0742	SNP	rs62026906	0.152006	0.977851	1.0897	0.265958	0.000150173	0.949561	Common	NO
15:76673459-78673459	76967162	chr15:76967162	cataatat	c	0.9258	0.0052	0.9157	0.9433	0.0328	0.0301	0.276	+-++++	19.6	6.222	5	0.2852	66941	15	0.0742	SV	rs143024587	0.152006	0.977851	1.0897	0.265958	0.000150173	0.949711	Common	NO
15:76673459-78673459	77604629	chr15:77604629	a	t	0.9655	0.0012	0.9638	0.9682	0.0293	0.044	0.5059	+++-++	0	3.739	5	0.5876	66940.9	15	0.0345	SNP	rs79564078	0.104485	0.953834	0.665909	0.265463	0.000149894	0.949861	Common	NO
15:76673459-78673459	76759386	chr15:76759386	t	c	0.9289	0.0041	0.9215	0.9433	0.0328	0.0306	0.2845	+-++++	19.2	6.189	5	0.2882	66940.9	15	0.0711	SNP	rs62028428	0.158029	0.977126	1.0719	0.265127	0.000149704	0.95001	Common	NO
15:76673459-78673459	76937613	chr15:76937613	t	c	0.9286	0.0041	0.921	0.9433	0.0327	0.0306	0.2843	+-++++	17.3	6.043	5	0.302	66941	15	0.0714	SNP	rs62026896	0.158029	0.977126	1.06863	0.264222	0.000149193	0.95016	Common	NO
15:76673459-78673459	77018887	chr15:77018887	t	c	0.0743	0.0053	0.0567	0.0843	-0.0326	0.0301	0.2792	-+----	14.1	5.821	5	0.324	66941	15	0.0743	SNP	rs56116678	0.152006	0.977851	-1.08306	0.264087	0.000149117	0.950309	Common	NO
15:76673459-78673459	77021315	chr15:77021315	t	c	0.0743	0.0053	0.0567	0.0843	-0.0325	0.0301	0.2803	-+----	13.8	5.802	5	0.3259	66941	15	0.0743	SNP	rs59570104	0.152006	0.977851	-1.07973	0.263161	0.000148594	0.950457	Common	NO
15:76673459-78673459	77021449	chr15:77021449	a	g	0.0743	0.0053	0.0567	0.0843	-0.0325	0.0301	0.2803	-+----	13.8	5.801	5	0.326	66941	15	0.0743	SNP	rs59897136	0.152006	0.977851	-1.07973	0.263161	0.000148594	0.950606	Common	NO
15:76673459-78673459	77022421	chr15:77022421	a	g	0.9257	0.0053	0.9157	0.9433	0.0325	0.0301	0.2808	+-++++	13.7	5.794	5	0.3268	66941	15	0.0743	SNP	rs56381843	0.152006	0.977851	1.07973	0.263161	0.000148594	0.950754	Common	NO
15:76673459-78673459	77018203	chr15:77018203	a	g	0.9297	0.0039	0.921	0.9434	0.0326	0.031	0.2939	+-++++	0.4	5.021	5	0.4133	66940.9	15	0.0703	SNP	rs62028193	0.158029	0.976539	1.05161	0.262835	0.00014841	0.950903	Common	NO
15:76673459-78673459	76911756	chr15:76911756	a	c	0.926	0.005	0.9157	0.9433	0.0324	0.0301	0.2821	+-++-+	30.3	7.174	5	0.208	66941	15	0.074	SNP	rs62030427	0.152006	0.977851	1.07641	0.262241	0.000148075	0.951051	Common	NO
15:76673459-78673459	76914528	chr15:76914528	a	c	0.926	0.005	0.9157	0.9433	0.0324	0.0301	0.2816	+-++-+	30.2	7.168	5	0.2084	66941	15	0.074	SNP	rs8038119	0.152006	0.977851	1.07641	0.262241	0.000148075	0.951199	Common	NO
15:76673459-78673459	76867042	chr15:76867042	t	c	0.926	0.005	0.9158	0.9433	0.0323	0.0301	0.2831	+-++++	35.1	7.71	5	0.173	66940.9	15	0.074	SNP	rs55903433	0.152006	0.977851	1.07309	0.261327	0.000147559	0.951347	Common	NO
15:76673459-78673459	76893670	chr15:76893670	t	c	0.9198	0.0046	0.9124	0.9388	0.0323	0.0301	0.2836	+-++-+	22.5	6.449	5	0.2649	66940.8	15	0.0802	SNP	rs62030421	0.151127	0.977851	1.07309	0.261327	0.000147559	0.951494	Common	NO
15:76673459-78673459	77804902	chr15:77804902	t	c	0.9634	0.0018	0.9603	0.9679	0.0292	0.0426	0.493	+++-++	0	3.533	5	0.6184	66940.9	15	0.0366	SNP	rs75866883	0.128814	0.9566	0.685446	0.26082	0.000147272	0.951641	Common	NO
15:76673459-78673459	76770144	chr15:76770144	t	c	0.0711	0.0041	0.0567	0.0786	-0.0322	0.0306	0.2921	-+----	17.3	6.042	5	0.3021	66941	15	0.0711	SNP	rs62028431	0.158029	0.977126	-1.05229	0.259786	0.000146688	0.951788	Common	NO
15:76673459-78673459	76814227	chr15:76814227	a	c	0.0712	0.0041	0.0567	0.0785	-0.0322	0.0306	0.2923	-+----	17.9	6.087	5	0.2978	66941	15	0.0712	SNP	rs8039601	0.158029	0.977126	-1.05229	0.259786	0.000146688	0.951935	Common	NO
15:76673459-78673459	76953298	chr15:76953298	t	c	0.0714	0.0042	0.0567	0.079	-0.0322	0.0306	0.2921	-+---+	17.4	6.05	5	0.3014	66941	15	0.0714	SNP	rs62026901	0.158029	0.977126	-1.05229	0.259786	0.000146688	0.952081	Common	NO
15:76673459-78673459	77295792	chr15:77295792	t	c	0.0813	0.0098	0.0735	0.1191	-0.032	0.0295	0.2785	-+--+-	34.9	7.676	5	0.175	66940.8	15	0.0813	SNP	rs62027304	0.183695	0.978707	-1.08475	0.259531	0.000146544	0.952228	Common	NO
15:76673459-78673459	76770846	chr15:76770846	a	c	0.9289	0.0041	0.9215	0.9433	0.0321	0.0306	0.294	+-++++	18.2	6.114	5	0.2953	66941	15	0.0711	SNP	rs62028433	0.158029	0.977126	1.04902	0.258916	0.000146197	0.952374	Common	NO
15:76673459-78673459	76837359	chr15:76837359	c	g	0.9287	0.0041	0.9213	0.9433	0.0321	0.0306	0.2944	+-++++	20.1	6.258	5	0.2819	66941	15	0.0713	SNP	rs16968364	0.158029	0.977126	1.04902	0.258916	0.000146197	0.95252	Common	NO
15:76673459-78673459	76854815	chr15:76854815	c	g	0.0716	0.0042	0.0567	0.079	-0.0321	0.0306	0.2933	-+----	21.7	6.383	5	0.2707	66941	15	0.0716	SNP	rs62030373	0.152006	0.977126	-1.04902	0.258916	0.000146197	0.952667	Common	NO
15:76673459-78673459	76921902	chr15:76921902	t	c	0.9259	0.0051	0.9157	0.9433	0.032	0.0301	0.288	+-++++	30.5	7.195	5	0.2065	66941	15	0.0741	SNP	rs62026892	0.152006	0.977851	1.06312	0.258621	0.00014603	0.952813	Common	NO
15:76673459-78673459	76717620	chr15:76717620	a	c	0.9262	0.005	0.9166	0.9433	0.032	0.0302	0.2891	+-++-+	36	7.818	5	0.1666	66941	15	0.0738	SNP	rs148633537	0.152006	0.977707	1.0596	0.258494	0.000145959	0.952959	Common	NO
15:76673459-78673459	76818901	chr15:76818901	a	t	0.0712	0.0041	0.0567	0.0785	-0.032	0.0306	0.2964	-+----	18.6	6.14	5	0.2929	66941	15	0.0712	SNP	rs62030361	0.158029	0.977126	-1.04575	0.258052	0.000145709	0.953104	Common	NO
15:76673459-78673459	76819715	chr15:76819715	t	g	0.9288	0.0041	0.9215	0.9433	0.032	0.0306	0.2959	+-++++	18.5	6.138	5	0.293	66941.1	15	0.0712	SNP	rs16968336	0.158029	0.977126	1.04575	0.258052	0.000145709	0.95325	Common	NO
15:76673459-78673459	76774971	chr15:76774971	t	g	0.0713	0.0042	0.0567	0.0821	-0.0319	0.0306	0.2968	-+----	28.8	7.027	5	0.2187	66941	15	0.0713	SNP	rs78755634	0.158029	0.977126	-1.04248	0.257193	0.000145224	0.953395	Common	NO
15:76673459-78673459	76883624	chr15:76883624	t	c	0.0714	0.0042	0.0567	0.0789	-0.0319	0.0306	0.2973	-+----	9.9	5.547	5	0.3528	66941	15	0.0714	SNP	rs77475362	0.158029	0.977126	-1.04248	0.257193	0.000145224	0.95354	Common	NO
15:76673459-78673459	77835986	chr15:77835986	t	c	0.3062	0.0119	0.2992	0.342	0.0255	0.0171	0.1356	--++++	19.4	6.202	5	0.2871	66940.7	15	0.3062	SNP	rs34829483	0.170961	0.992743	1.49123	0.2569	0.000145059	0.953686	Common	NO
15:76673459-78673459	77858619	chr15:77858619	a	c	0.3226	0.0115	0.3156	0.3529	0.0255	0.0171	0.1352	--++++	0	4.893	5	0.4291	66940.1	15	0.3226	SNP	rs2667781	0.113302	0.992743	1.49123	0.2569	0.000145059	0.953831	Common	NO
15:76673459-78673459	77839169	chr15:77839169	t	c	0.3117	0.0108	0.3026	0.3439	0.0254	0.017	0.1358	--++++	24.3	6.608	5	0.2514	66939.8	15	0.3117	SNP	rs8041520	0.152541	0.992827	1.49412	0.256528	0.000144849	0.953975	Common	NO
15:76673459-78673459	76963355	chr15:76963355	a	g	0.0715	0.0043	0.0567	0.079	-0.0318	0.0306	0.2984	-+----	0.2	5.012	5	0.4145	66941	15	0.0715	SNP	rs62026904	0.158029	0.977126	-1.03922	0.256339	0.000144742	0.95412	Common	NO
15:76673459-78673459	76726320	chr15:76726320	t	g	0.926	0.005	0.9161	0.9433	0.0317	0.0301	0.2921	+-++-+	34.5	7.634	5	0.1776	66941	15	0.074	SNP	rs16968215	0.152006	0.977851	1.05316	0.255967	0.000144532	0.954265	Common	NO
15:76673459-78673459	76845281	chr15:76845281	t	c	0.9259	0.005	0.9159	0.9433	0.0317	0.0301	0.2922	+-++-+	33.3	7.5	5	0.186	66941	15	0.0741	SNP	rs62030371	0.152006	0.977851	1.05316	0.255967	0.000144532	0.954409	Common	NO
15:76673459-78673459	76845854	chr15:76845854	a	g	0.9259	0.005	0.916	0.9433	0.0317	0.0301	0.2925	+-++-+	33.9	7.568	5	0.1817	66941	15	0.0741	SNP	rs62030372	0.152006	0.977851	1.05316	0.255967	0.000144532	0.954554	Common	NO
15:76673459-78673459	76954842	chr15:76954842	a	c	0.0742	0.0052	0.0567	0.0843	-0.0317	0.0301	0.2932	-+----	20.2	6.269	5	0.281	66941	15	0.0742	SNP	rs58265327	0.152006	0.977851	-1.05316	0.255967	0.000144532	0.954698	Common	NO
15:76673459-78673459	76954873	chr15:76954873	t	c	0.9258	0.0052	0.9157	0.9433	0.0317	0.0301	0.2932	+-++++	20.2	6.269	5	0.281	66941	15	0.0742	SNP	rs28886726	0.152006	0.977851	1.05316	0.255967	0.000144532	0.954843	Common	NO
15:76673459-78673459	76677085	chr15:76677085	a	g	0.074	0.005	0.0567	0.0838	-0.0317	0.0302	0.2927	-+--+-	31.8	7.327	5	0.1974	66941	15	0.074	SNP	rs28461510	0.152006	0.977707	-1.04967	0.25586	0.000144471	0.954987	Common	NO
15:76673459-78673459	76851978	chr15:76851978	a	c	0.0713	0.0042	0.0567	0.0788	-0.0317	0.0306	0.3009	-+----	12.4	5.708	5	0.3357	66941	15	0.0713	SNP	rs78296433	0.158029	0.977126	-1.03595	0.255491	0.000144263	0.955132	Common	NO
15:76673459-78673459	76969944	chr15:76969944	a	g	0.0715	0.0043	0.0567	0.079	-0.0317	0.0306	0.2998	-+----	0	4.99	5	0.4171	66941	15	0.0715	SNP	rs62028170	0.158029	0.977126	-1.03595	0.255491	0.000144263	0.955276	Common	NO
15:76673459-78673459	77907145	chr15:77907145	a	g	0.3812	0.0153	0.3535	0.4211	-0.025	0.0166	0.1315	-+---+	32.4	7.396	5	0.1928	66939.7	15	0.3812	SNP	rs3743481	0.237269	0.993158	-1.50602	0.255112	0.000144049	0.95542	Common	NO
15:76673459-78673459	76850318	chr15:76850318	a	t	0.9259	0.0051	0.9159	0.9434	0.0316	0.0301	0.2948	+-++-+	28.8	7.024	5	0.2189	66941	15	0.0741	SNP	rs28808106	0.152006	0.977851	1.04983	0.255095	0.000144039	0.955564	Common	NO
15:76673459-78673459	77845928	chr15:77845928	a	g	0.3149	0.0106	0.3052	0.347	0.0254	0.0171	0.1381	--++++	30.9	7.231	5	0.204	66938.6	15	0.3149	SNP	rs12904533	0.14541	0.992743	1.48538	0.25469	0.000143811	0.955708	Common	NO
15:76673459-78673459	76785649	chr15:76785649	a	t	0.0711	0.0041	0.0567	0.0786	-0.0316	0.0306	0.302	-+----	16.7	6.005	5	0.3057	66941	15	0.0711	SNP	rs77261700	0.158029	0.977126	-1.03268	0.254649	0.000143788	0.955852	Common	NO
15:76673459-78673459	76840069	chr15:76840069	t	c	0.9287	0.0042	0.9213	0.9433	0.0316	0.0306	0.3022	+-++++	13.4	5.771	5	0.3291	66941.1	15	0.0713	SNP	rs78547112	0.158029	0.977126	1.03268	0.254649	0.000143788	0.955995	Common	NO
15:76673459-78673459	76841949	chr15:76841949	t	g	0.0713	0.0041	0.0567	0.0787	-0.0316	0.0306	0.3013	-+----	20.5	6.287	5	0.2793	66941	15	0.0713	SNP	rs62030370	0.158029	0.977126	-1.03268	0.254649	0.000143788	0.956139	Common	NO
15:76673459-78673459	76922988	chr15:76922988	t	c	0.0713	0.0041	0.0567	0.079	-0.0316	0.0306	0.3018	-+----	16.7	6	5	0.3062	66941.1	15	0.0713	SNP	rs140899904	0.158029	0.977126	-1.03268	0.254649	0.000143788	0.956283	Common	NO
15:76673459-78673459	76976789	chr15:76976789	a	g	0.0715	0.0043	0.0567	0.079	-0.0316	0.0306	0.301	-+----	0	4.967	5	0.42	66941	15	0.0715	SNP	rs62028171	0.158029	0.977126	-1.03268	0.254649	0.000143788	0.956427	Common	NO
15:76673459-78673459	76977605	chr15:76977605	cag	c	0.9285	0.0043	0.921	0.9433	0.0316	0.0306	0.3012	+-++++	0	4.964	5	0.4203	66941	15	0.0715	SV	rs112929345	0.158029	0.977126	1.03268	0.254649	0.000143788	0.95657	Common	NO
15:76673459-78673459	76977652	chr15:76977652	t	c	0.0715	0.0043	0.0567	0.079	-0.0316	0.0306	0.3012	-+----	0	4.964	5	0.4203	66941	15	0.0715	SNP	rs62028172	0.158029	0.977126	-1.03268	0.254649	0.000143788	0.956714	Common	NO
15:76673459-78673459	76979338	chr15:76979338	t	c	0.0715	0.0043	0.0567	0.079	-0.0316	0.0306	0.3015	-+----	0	4.958	5	0.421	66941	15	0.0715	SNP	rs62028173	0.158029	0.977126	-1.03268	0.254649	0.000143788	0.956858	Common	NO
15:76673459-78673459	77839173	chr15:77839173	a	g	0.6878	0.0107	0.6561	0.6971	-0.0253	0.017	0.1382	++----	24.4	6.611	5	0.2512	66939.6	15	0.3122	SNP	rs8041398	0.152541	0.992827	-1.48824	0.254304	0.000143593	0.957002	Common	NO
15:76673459-78673459	76700723	chr15:76700723	t	c	0.926	0.005	0.9162	0.9433	0.0315	0.0301	0.2952	+-++-+	32.7	7.431	5	0.1905	66941.1	15	0.074	SNP	rs62028401	0.146183	0.977851	1.04651	0.254227	0.00014355	0.957145	Common	NO
15:76673459-78673459	76873959	chr15:76873959	a	g	0.0741	0.0051	0.0567	0.0842	-0.0315	0.0301	0.2958	-+----	32.5	7.412	5	0.1918	66941	15	0.0741	SNP	rs8038984	0.152006	0.977851	-1.04651	0.254227	0.00014355	0.957289	Common	NO
15:76673459-78673459	76877369	chr15:76877369	t	c	0.9259	0.0051	0.9158	0.9433	0.0315	0.0301	0.2946	+-++++	32.4	7.395	5	0.1929	66941	15	0.0741	SNP	rs74024154	0.152006	0.977851	1.04651	0.254227	0.00014355	0.957432	Common	NO
15:76673459-78673459	76987597	chr15:76987597	a	t	0.0715	0.0043	0.0567	0.079	-0.0315	0.0306	0.3029	-+----	0	4.93	5	0.4245	66941	15	0.0715	SNP	rs62028174	0.158029	0.977126	-1.02941	0.253812	0.000143315	0.957576	Common	NO
15:76673459-78673459	76988928	chr15:76988928	g	ga	0.0715	0.0043	0.0567	0.079	-0.0315	0.0306	0.303	-+----	0	4.926	5	0.425	66941	15	0.0715	SV	rs113416885	0.158029	0.977126	-1.02941	0.253812	0.000143315	0.957719	Common	NO
15:76673459-78673459	76992062	chr15:76992062	t	c	0.0715	0.0043	0.0567	0.079	-0.0315	0.0306	0.3036	-+----	0	4.916	5	0.4263	66941	15	0.0715	SNP	rs62028177	0.158029	0.977126	-1.02941	0.253812	0.000143315	0.957862	Common	NO
15:76673459-78673459	76775770	chr15:76775770	t	c	0.926	0.005	0.9161	0.9433	0.0314	0.0301	0.297	+-++-+	34.4	7.626	5	0.1781	66941	15	0.074	SNP	rs74024121	0.152006	0.977851	1.04319	0.253366	0.000143063	0.958005	Common	NO
15:76673459-78673459	77307401	chr15:77307401	a	c	0.8779	0.0106	0.8351	0.8837	0.0302	0.0253	0.2312	+-++-+	13.8	5.804	5	0.3258	66939.9	15	0.1221	SNP	rs11072639	0.187292	0.98425	1.19368	0.253032	0.000142875	0.958148	Common	NO
15:76673459-78673459	77011714	chr15:77011714	a	t	0.0715	0.0043	0.0567	0.079	-0.0314	0.0306	0.3046	-+----	0	4.891	5	0.4293	66941	15	0.0715	SNP	rs8042889	0.158029	0.977126	-1.02614	0.25298	0.000142845	0.958291	Common	NO
15:76673459-78673459	76739305	chr15:76739305	a	t	0.926	0.005	0.9161	0.9433	0.0313	0.0301	0.2977	+-++-+	34.1	7.586	5	0.1806	66941	15	0.074	SNP	rs62028419	0.152006	0.977851	1.03987	0.25251	0.00014258	0.958434	Common	NO
15:76673459-78673459	76802242	chr15:76802242	t	g	0.0712	0.0041	0.0567	0.0785	-0.0313	0.0306	0.3057	-+----	17.5	6.057	5	0.3007	66941	15	0.0712	SNP	rs117767174	0.158029	0.977126	-1.02288	0.252154	0.000142379	0.958576	Common	NO
15:76673459-78673459	76687810	chr15:76687810	t	c	0.074	0.0051	0.0567	0.0843	-0.0312	0.0301	0.2997	-+--+-	32.1	7.361	5	0.1952	66941	15	0.074	SNP	rs143793584	0.152006	0.977851	-1.03654	0.25166	0.0001421	0.958718	Common	NO
15:76673459-78673459	76790527	chr15:76790527	t	c	0.0712	0.0041	0.0567	0.0786	-0.0312	0.0306	0.3083	-+----	16.1	5.956	5	0.3105	66941	15	0.0712	SNP	rs62028437	0.158029	0.977126	-1.01961	0.251333	0.000141915	0.95886	Common	NO
15:76673459-78673459	76774271	chr15:76774271	t	c	0.926	0.005	0.9161	0.9433	0.0311	0.0301	0.3012	+-++-+	33.9	7.568	5	0.1817	66941	15	0.074	SNP	rs28429680	0.152006	0.977851	1.03322	0.250815	0.000141623	0.959002	Common	NO
15:76673459-78673459	76843719	chr15:76843719	ca	c	0.0741	0.005	0.0567	0.084	-0.0311	0.0301	0.301	-+--+-	33.4	7.513	5	0.1852	66941	15	0.0741	SV	15:76843719	0.152006	0.977851	-1.03322	0.250815	0.000141623	0.959143	Common	NO
15:76673459-78673459	77606068	chr15:77606068	a	g	0.4724	0.0072	0.4539	0.4872	0.0242	0.0159	0.1288	--++++	0	4.76	5	0.4459	66939.5	15	0.4724	SNP	rs2864838	0.318191	0.993719	1.52201	0.250534	0.000141464	0.959285	Common	NO
15:76673459-78673459	76793621	chr15:76793621	t	c	0.0712	0.0041	0.0567	0.0785	-0.0311	0.0306	0.3094	-+----	16.8	6.008	5	0.3054	66941	15	0.0712	SNP	rs16968311	0.158029	0.977126	-1.01634	0.250517	0.000141455	0.959426	Common	NO
15:76673459-78673459	76696252	chr15:76696252	a	g	0.074	0.005	0.0567	0.0839	-0.031	0.0301	0.3031	-+--+-	31.4	7.287	5	0.2002	66941	15	0.074	SNP	rs62028389	0.152006	0.977851	-1.0299	0.249976	0.000141149	0.959567	Common	NO
15:76673459-78673459	76740219	chr15:76740219	c	g	0.9287	0.0041	0.9215	0.9433	0.031	0.0306	0.3105	+-++++	19.9	6.24	5	0.2836	66941	15	0.0713	SNP	rs16968242	0.158029	0.977126	1.01307	0.249707	0.000140997	0.959708	Common	NO
15:76673459-78673459	76901368	chr15:76901368	t	c	0.0714	0.0041	0.0567	0.079	-0.031	0.0306	0.311	-+---+	17.8	6.085	5	0.2981	66941	15	0.0714	SNP	rs115240728	0.155067	0.977126	-1.01307	0.249707	0.000140997	0.959849	Common	NO
15:76673459-78673459	76913328	chr15:76913328	a	g	0.9258	0.0051	0.9157	0.9433	0.0309	0.0301	0.3042	+-++-+	26	6.757	5	0.2393	66941	15	0.0742	SNP	rs59195449	0.152006	0.977851	1.02658	0.249142	0.000140678	0.95999	Common	NO
15:76673459-78673459	77304310	chr15:77304310	t	c	0.2678	0.0105	0.2641	0.3135	-0.0262	0.0185	0.1565	-+--+-	9.2	5.508	5	0.357	66939.7	15	0.2678	SNP	rs12905311	0.167898	0.991516	-1.41622	0.248956	0.000140573	0.960131	Common	NO
15:76673459-78673459	76720385	chr15:76720385	a	g	0.0712	0.0041	0.0567	0.0785	-0.0309	0.0306	0.3123	-+---+	22.3	6.435	5	0.2661	66940.9	15	0.0712	SNP	rs62028410	0.158029	0.977126	-1.0098	0.248902	0.000140543	0.960271	Common	NO
15:76673459-78673459	77877117	chr15:77877117	a	t	0.6504	0.0118	0.6225	0.6763	0.0255	0.0176	0.1465	+-+++-	0	4.804	5	0.4402	66937.1	15	0.3496	SNP	rs34179666	0.24591	0.992316	1.44886	0.248394	0.000140256	0.960411	Common	NO
15:76673459-78673459	76892770	chr15:76892770	a	g	0.072	0.0042	0.0569	0.08	-0.0308	0.0306	0.3138	-+----	10.3	5.572	5	0.3501	66941	15	0.072	SNP	rs193295460	0.155067	0.977126	-1.00654	0.248102	0.000140091	0.960551	Common	NO
15:76673459-78673459	77028540	chr15:77028540	a	g	0.0738	0.0086	0.0567	0.093	-0.0308	0.0309	0.3192	-+----	0	4.902	5	0.4279	66941	15	0.0738	SNP	rs74654398	0.158029	0.976686	-0.996764	0.248039	0.000140055	0.960692	Common	NO
15:76673459-78673459	77844516	chr15:77844516	t	g	0.6282	0.0064	0.6236	0.6468	0.0245	0.0164	0.1365	+-++++	0	3.492	5	0.6246	66940.5	15	0.3718	SNP	rs907372	0.453786	0.993321	1.4939	0.247593	0.000139804	0.960831	Common	NO
15:76673459-78673459	76702721	chr15:76702721	t	c	0.9288	0.0041	0.9215	0.9434	0.0307	0.0306	0.3153	+-+++-	21.3	6.355	5	0.2732	66941	15	0.0712	SNP	rs62028403	0.158029	0.977126	1.00327	0.247307	0.000139642	0.960971	Common	NO
15:76673459-78673459	76840043	chr15:76840043	cattg	c	0.9274	0.0043	0.9207	0.9433	0.0307	0.0306	0.3148	+-++++	12.3	5.7	5	0.3365	66941	15	0.0726	SV	rs148799367	0.160135	0.977126	1.00327	0.247307	0.000139642	0.961111	Common	NO
15:76673459-78673459	76942213	chr15:76942213	t	g	0.0706	0.004	0.0566	0.079	-0.0307	0.0308	0.3185	-+--+-	14.9	5.874	5	0.3187	66941	15	0.0706	SNP	rs78105686	0.158029	0.976833	-0.996753	0.247271	0.000139622	0.96125	Common	NO
15:76673459-78673459	76818194	chr15:76818194	a	c	0.9259	0.005	0.9161	0.9433	0.0306	0.0301	0.3091	+-++-+	33.4	7.505	5	0.1857	66941	15	0.0741	SNP	rs79979958	0.152006	0.977851	1.01661	0.246674	0.000139285	0.961389	Common	NO
15:76673459-78673459	76893428	chr15:76893428	t	g	0.9215	0.0043	0.914	0.9393	0.0306	0.0302	0.311	+-++-+	22.6	6.457	5	0.2643	66940.8	15	0.0785	SNP	rs62030420	0.151127	0.977707	1.01325	0.246632	0.000139261	0.961529	Common	NO
15:76673459-78673459	76701386	chr15:76701386	c	g	0.9288	0.0041	0.9215	0.9434	0.0306	0.0306	0.3177	+-++++	19.6	6.216	5	0.2857	66941	15	0.0712	SNP	rs62028402	0.158029	0.977126	1	0.246517	0.000139196	0.961668	Common	NO
15:76673459-78673459	77001845	chr15:77001845	a	g	0.0715	0.0043	0.0567	0.079	-0.0306	0.0306	0.3168	-+----	1.4	5.07	5	0.4074	66941	15	0.0715	SNP	rs62028180	0.158029	0.977126	-1	0.246517	0.000139196	0.961807	Common	NO
15:76673459-78673459	76816141	chr15:76816141	t	g	0.9259	0.005	0.9161	0.9433	0.0305	0.0301	0.3103	+-++-+	33.3	7.5	5	0.1861	66941	15	0.0741	SNP	rs16968335	0.152006	0.977851	1.01329	0.245862	0.000138826	0.961946	Common	NO
15:76673459-78673459	76886324	chr15:76886324	a	g	0.9248	0.0052	0.914	0.9429	0.0305	0.0301	0.3107	+-++-+	30.5	7.191	5	0.2068	66940.9	15	0.0752	SNP	rs147918557	0.149287	0.977851	1.01329	0.245862	0.000138826	0.962085	Common	NO
15:76673459-78673459	76750312	chr15:76750312	t	c	0.0712	0.0041	0.0567	0.0785	-0.0305	0.0306	0.318	-+----	20.1	6.257	5	0.282	66941	15	0.0712	SNP	rs62028422	0.158029	0.977126	-0.996732	0.245732	0.000138753	0.962224	Common	NO
15:76673459-78673459	77306137	chr15:77306137	t	c	0.8791	0.0112	0.8341	0.885	0.0295	0.0253	0.2439	+-++-+	13.1	5.752	5	0.3311	66940	15	0.1209	SNP	rs62007170	0.18278	0.98425	1.16601	0.245031	0.000138357	0.962362	Common	NO
15:76673459-78673459	76680168	chr15:76680168	t	c	0.9288	0.0041	0.9215	0.9433	0.0304	0.0306	0.3203	+-++++	19.9	6.24	5	0.2836	66941	15	0.0712	SNP	rs62028384	0.158029	0.977126	0.993464	0.244953	0.000138313	0.9625	Common	NO
15:76673459-78673459	76690468	chr15:76690468	t	c	0.0712	0.0041	0.0567	0.0785	-0.0303	0.0306	0.322	-+----	19.5	6.211	5	0.2862	66941	15	0.0712	SNP	rs62028386	0.158029	0.977126	-0.990196	0.244178	0.000137875	0.962638	Common	NO
15:76673459-78673459	76730601	chr15:76730601	t	c	0.0713	0.0042	0.0567	0.079	-0.0303	0.0306	0.3212	-+---+	20.8	6.31	5	0.2772	66941	15	0.0713	SNP	rs62028413	0.158029	0.977126	-0.990196	0.244178	0.000137875	0.962776	Common	NO
15:76673459-78673459	77850146	chr15:77850146	t	c	0.3123	0.0118	0.3056	0.347	0.0249	0.0171	0.1459	--++++	31.8	7.33	5	0.1972	66940.4	15	0.3123	SNP	rs12917044	0.14541	0.992743	1.45614	0.244045	0.0001378	0.962914	Common	NO
15:76673459-78673459	76723005	chr15:76723005	t	g	0.9287	0.0041	0.9215	0.9433	0.0302	0.0306	0.3236	+-+++-	20.4	6.278	5	0.2801	66941	15	0.0713	SNP	rs62028411	0.158029	0.977126	0.986928	0.243409	0.000137441	0.963051	Common	NO
15:76673459-78673459	76707063	chr15:76707063	t	taacg	0.0713	0.0041	0.0567	0.0785	-0.0301	0.0306	0.3245	-+---+	19.2	6.185	5	0.2887	66941	15	0.0713	SV	rs151106299	0.158029	0.977126	-0.98366	0.242644	0.000137009	0.963188	Common	NO
15:76673459-78673459	76737055	chr15:76737055	t	c	0.0714	0.0042	0.0567	0.0795	-0.0301	0.0305	0.3241	-+---+	25.3	6.692	5	0.2446	66941	15	0.0714	SNP	rs284908	0.158029	0.977272	-0.986885	0.242639	0.000137006	0.963325	Common	NO
15:76673459-78673459	76756451	chr15:76756451	a	g	0.0713	0.0041	0.0566	0.0785	-0.0301	0.0305	0.3243	-+---+	20.4	6.284	5	0.2796	66941	15	0.0713	SNP	rs79636927	0.158029	0.977272	-0.986885	0.242639	0.000137006	0.963462	Common	NO
15:76673459-78673459	76757454	chr15:76757454	t	c	0.9287	0.0041	0.9215	0.9433	0.0301	0.0305	0.3244	+-+++-	20.3	6.276	5	0.2803	66940.9	15	0.0713	SNP	rs62028427	0.158029	0.977272	0.986885	0.242639	0.000137006	0.963599	Common	NO
15:76673459-78673459	77301357	chr15:77301357	t	c	0.2781	0.0117	0.2724	0.3287	-0.0257	0.0183	0.1601	----+-	19.1	6.18	5	0.2891	66939.7	15	0.2781	SNP	rs12908255	0.190303	0.991697	-1.40437	0.242284	0.000136806	0.963736	Common	NO
15:76673459-78673459	77835657	chr15:77835657	t	c	0.306	0.012	0.2993	0.3415	0.0248	0.0171	0.1463	--++++	22.2	6.425	5	0.267	66940.7	15	0.306	SNP	rs17394732	0.170961	0.992743	1.45029	0.241995	0.000136643	0.963873	Common	NO
15:76673459-78673459	76721294	chr15:76721294	c	g	0.9287	0.0042	0.921	0.9434	0.03	0.0306	0.326	+-+++-	19.1	6.179	5	0.2892	66940.9	15	0.0713	SNP	rs76236245	0.158029	0.977126	0.980392	0.241884	0.00013658	0.964009	Common	NO
15:76673459-78673459	76734484	chr15:76734484	t	c	0.0713	0.0041	0.0567	0.0785	-0.03	0.0305	0.3258	-+---+	20.8	6.311	5	0.2772	66941	15	0.0713	SNP	rs62028416	0.158029	0.977272	-0.983607	0.241874	0.000136574	0.964146	Common	NO
15:76673459-78673459	76762855	chr15:76762855	t	c	0.0713	0.0041	0.0567	0.0785	-0.03	0.0305	0.3257	-+---+	20.3	6.276	5	0.2803	66941	15	0.0713	SNP	rs157780	0.168476	0.977272	-0.983607	0.241874	0.000136574	0.964282	Common	NO
15:76673459-78673459	77014435	chr15:77014435	a	t	0.9274	0.0049	0.9175	0.9433	0.03	0.0304	0.3239	+-++++	7.6	5.412	5	0.3677	66940.9	15	0.0726	SNP	rs166793	0.158029	0.977418	0.986842	0.241868	0.000136571	0.964419	Common	NO
15:76673459-78673459	76696768	chr15:76696768	t	c	0.9287	0.0041	0.9215	0.9433	0.0299	0.0306	0.3276	+-+++-	18.3	6.121	5	0.2946	66941	15	0.0713	SNP	rs3743175	0.158029	0.977126	0.977124	0.24113	0.000136154	0.964555	Common	NO
15:76673459-78673459	77024467	chr15:77024467	t	c	0.9283	0.0044	0.921	0.9433	0.0298	0.0305	0.3293	+-++++	0	4.83	5	0.437	66941.1	15	0.0717	SNP	rs8023896	0.158029	0.977272	0.977049	0.240359	0.000135719	0.964691	Common	NO
15:76673459-78673459	76730991	chr15:76730991	t	c	0.9287	0.0041	0.9215	0.9433	0.0297	0.0305	0.3303	+-+++-	19.2	6.185	5	0.2886	66941	15	0.0713	SNP	rs62028415	0.158029	0.977272	0.97377	0.239609	0.000135295	0.964826	Common	NO
15:76673459-78673459	76928115	chr15:76928115	t	c	0.0715	0.0042	0.0567	0.079	-0.0296	0.0306	0.3325	-+----	8.6	5.47	5	0.3612	66941.1	15	0.0715	SNP	rs76759339	0.158029	0.977126	-0.96732	0.238894	0.000134892	0.964961	Common	NO
15:76673459-78673459	77027630	chr15:77027630	ct	c	0.9267	0.0074	0.911	0.9433	0.0295	0.0308	0.3386	+-++++	0	4.932	5	0.4242	66940.9	15	0.0733	SV	rs113383804	0.158029	0.976833	0.957792	0.238243	0.000134524	0.965096	Common	NO
15:76673459-78673459	76954135	chr15:76954135	t	c	0.0715	0.0043	0.0567	0.079	-0.0295	0.0306	0.3335	-+----	2.1	5.106	5	0.4031	66941	15	0.0715	SNP	rs113292979	0.158029	0.977126	-0.964052	0.238159	0.000134476	0.96523	Common	NO
15:76673459-78673459	76692877	chr15:76692877	a	g	0.9257	0.0053	0.9161	0.9433	0.0295	0.0301	0.3264	+-++-+	27	6.852	5	0.2318	66941	15	0.0743	SNP	rs16968201	0.152006	0.977851	0.980066	0.238029	0.000134403	0.965364	Common	NO
15:76673459-78673459	77847745	chr15:77847745	a	c	0.3118	0.012	0.3053	0.347	0.0246	0.0171	0.1507	--++++	31.2	7.27	5	0.2013	66940.4	15	0.3118	SNP	rs12915057	0.14541	0.992743	1.4386	0.23797	0.00013437	0.965499	Common	NO
15:76673459-78673459	77862296	chr15:77862296	a	c	0.3221	0.0115	0.315	0.3526	0.0246	0.0171	0.1497	--++++	0	4.764	5	0.4453	66939.8	15	0.3221	SNP	rs2667782	0.113302	0.992743	1.4386	0.23797	0.00013437	0.965633	Common	NO
15:76673459-78673459	76792015	chr15:76792015	a	g	0.0741	0.005	0.0567	0.0839	-0.0294	0.0301	0.3274	-+--+-	32.1	7.368	5	0.1947	66941	15	0.0741	SNP	rs16968310	0.152006	0.977851	-0.976744	0.237274	0.000133977	0.965767	Common	NO
15:76673459-78673459	76804538	chr15:76804538	a	g	0.9259	0.005	0.9161	0.9433	0.0294	0.0301	0.3285	+-++-+	31.7	7.324	5	0.1976	66941	15	0.0741	SNP	rs8041308	0.152006	0.977851	0.976744	0.237274	0.000133977	0.965901	Common	NO
15:76673459-78673459	77028187	chr15:77028187	a	ac	0.0736	0.0081	0.0567	0.0915	-0.0293	0.0308	0.3418	-+----	0	4.929	5	0.4246	66941	15	0.0736	SV	rs112134085	0.158029	0.976833	-0.951299	0.236805	0.000133712	0.966035	Common	NO
15:76673459-78673459	76986031	chr15:76986031	a	g	0.9256	0.0052	0.9157	0.9433	0.0293	0.0301	0.3308	+-++++	19.2	6.188	5	0.2884	66941	15	0.0744	SNP	rs1838051	0.152006	0.977851	0.973422	0.236523	0.000133553	0.966168	Common	NO
15:76673459-78673459	77846215	chr15:77846215	a	g	0.312	0.0118	0.3054	0.347	0.0245	0.0171	0.1509	--++++	30	7.14	5	0.2105	66940.5	15	0.312	SNP	rs12905044	0.14541	0.992743	1.43275	0.235995	0.000133255	0.966302	Common	NO
15:76673459-78673459	77863412	chr15:77863412	t	c	0.3229	0.0113	0.316	0.3524	0.0244	0.017	0.1516	--++++	0	4.931	5	0.4244	66940.2	15	0.3229	SNP	rs11635634	0.114335	0.992827	1.43529	0.235497	0.000132973	0.966435	Common	NO
15:76673459-78673459	77863720	chr15:77863720	a	g	0.3228	0.0112	0.316	0.3524	0.0244	0.017	0.1523	--++++	0.3	5.017	5	0.4138	66940.2	15	0.3228	SNP	rs2682924	0.114335	0.992827	1.43529	0.235497	0.000132973	0.966568	Common	NO
15:76673459-78673459	77734083	chr15:77734083	ct	c	0.9641	0.0026	0.9539	0.9652	-0.0015	0.0484	0.9746	+-+?+-	0	3.692	4	0.4493	61278	15	0.0359	SV	NA	0.113776	0.944676	-0.0309917	0.235317	0.000132872	0.9667	Common	NO
15:76673459-78673459	76769925	chr15:76769925	t	c	0.0712	0.0041	0.0567	0.0785	-0.0291	0.0306	0.3417	-+---+	21	6.329	5	0.2756	66941	15	0.0712	SNP	rs62028430	0.158029	0.977126	-0.95098	0.235264	0.000132842	0.966833	Common	NO
15:76673459-78673459	76989069	chr15:76989069	a	c	0.9284	0.0043	0.921	0.9433	0.0291	0.0305	0.3401	+-++++	0	4.993	5	0.4168	66941	15	0.0716	SNP	rs62028175	0.158029	0.977272	0.954098	0.23521	0.000132811	0.966966	Common	NO
15:76673459-78673459	76989540	chr15:76989540	t	c	0.0716	0.0043	0.0567	0.079	-0.0291	0.0305	0.3413	-+----	0	4.986	5	0.4176	66941	15	0.0716	SNP	rs62028176	0.158029	0.977272	-0.954098	0.23521	0.000132811	0.967099	Common	NO
15:76673459-78673459	76992979	chr15:76992979	a	c	0.0716	0.0043	0.0567	0.079	-0.0291	0.0305	0.3409	-+----	0	4.98	5	0.4184	66941	15	0.0716	SNP	rs62028178	0.158029	0.977272	-0.954098	0.23521	0.000132811	0.967232	Common	NO
15:76673459-78673459	77847813	chr15:77847813	t	c	0.6904	0.0132	0.653	0.6981	-0.0245	0.0172	0.1541	++----	31.5	7.301	5	0.1992	66940.1	15	0.3096	SNP	rs35657172	0.14541	0.992658	-1.42442	0.234557	0.000132443	0.967364	Common	NO
15:76673459-78673459	77847353	chr15:77847353	t	g	0.6882	0.0119	0.653	0.6947	-0.0244	0.0171	0.1536	++----	30.7	7.217	5	0.205	66940.3	15	0.3118	SNP	rs11637932	0.14541	0.992743	-1.4269	0.234044	0.000132153	0.967496	Common	NO
15:76673459-78673459	76814570	chr15:76814570	a	c	0.9295	0.0039	0.9215	0.9433	0.0288	0.0308	0.3482	+-++-+	22.4	6.44	5	0.2658	66941	15	0.0705	SNP	rs62030360	0.158029	0.976833	0.935065	0.233289	0.000131727	0.967628	Common	NO
15:76673459-78673459	76804730	chr15:76804730	c	g	0.0713	0.0041	0.0567	0.0785	-0.0288	0.0305	0.3464	-+---+	19.9	6.241	5	0.2835	66941	15	0.0713	SNP	rs16968319	0.158029	0.977272	-0.944262	0.233073	0.000131605	0.96776	Common	NO
15:76673459-78673459	77850184	chr15:77850184	c	g	0.3126	0.0116	0.3056	0.3469	0.0243	0.0171	0.1547	--++++	31.9	7.341	5	0.1965	66940.5	15	0.3126	SNP	rs12917431	0.14541	0.992743	1.42105	0.232117	0.000131065	0.967891	Common	NO
15:76673459-78673459	77862529	chr15:77862529	a	g	0.6789	0.0116	0.6475	0.686	-0.0243	0.0171	0.1564	++----	0	4.822	5	0.438	66939.7	15	0.3211	SNP	rs2667783	0.113302	0.992743	-1.42105	0.232117	0.000131065	0.968022	Common	NO
15:76673459-78673459	77862806	chr15:77862806	a	g	0.6778	0.0115	0.6475	0.6849	-0.0243	0.0171	0.1537	++----	0	4.778	5	0.4435	66939.9	15	0.3222	SNP	rs2458035	0.113302	0.992743	-1.42105	0.232117	0.000131065	0.968153	Common	NO
15:76673459-78673459	76800421	chr15:76800421	ctg	c	0.9288	0.0041	0.9215	0.9433	0.0286	0.0306	0.3501	+-+++-	18.2	6.116	5	0.2951	66941	15	0.0712	SV	rs112706532	0.158029	0.977126	0.934641	0.231749	0.000130857	0.968284	Common	NO
15:76673459-78673459	76800307	chr15:76800307	a	g	0.0713	0.0041	0.0567	0.0785	-0.0286	0.0305	0.3496	-+---+	19.2	6.192	5	0.288	66941	15	0.0713	SNP	rs62028439	0.158029	0.977272	-0.937705	0.231672	0.000130814	0.968415	Common	NO
15:76673459-78673459	77243496	chr15:77243496	a	t	0.9538	0.0044	0.9432	0.9757	0.0199	0.0427	0.6415	+-+?++	0	3.465	4	0.4833	61277.5	15	0.0462	SNP	rs74973371	0.101078	0.956405	0.466042	0.231647	0.000130799	0.968545	Common	NO
15:76673459-78673459	77844554	chr15:77844554	t	c	0.3843	0.0082	0.3591	0.3938	-0.0238	0.0165	0.1488	-+----	0	4.25	5	0.514	66940.2	15	0.3843	SNP	rs907373	0.41722	0.99324	-1.44242	0.231058	0.000130467	0.968676	Common	NO
15:76673459-78673459	77845812	chr15:77845812	t	c	0.3725	0.0066	0.3541	0.3773	-0.0237	0.0164	0.1488	-+----	0	3.604	5	0.6077	66940.4	15	0.3725	SNP	rs12905285	0.445628	0.993321	-1.44512	0.230577	0.000130195	0.968806	Common	NO
15:76673459-78673459	76817203	chr15:76817203	a	g	0.9289	0.0041	0.9215	0.9434	0.0283	0.0306	0.3556	+-+++-	22.7	6.466	5	0.2635	66941.1	15	0.0711	SNP	rs17462564	0.158029	0.977126	0.924837	0.229694	0.000129697	0.968936	Common	NO
15:76673459-78673459	77896786	chr15:77896786	a	g	0.3713	0.0127	0.3452	0.407	-0.0238	0.0166	0.152	-+---+	8.6	5.471	5	0.3611	66940	15	0.3713	SNP	rs11856468	0.24144	0.993158	-1.43373	0.229562	0.000129622	0.969065	Common	NO
15:76673459-78673459	77847802	chr15:77847802	c	g	0.31	0.0129	0.3027	0.347	0.0241	0.0172	0.1606	--++++	31.1	7.255	5	0.2024	66940.3	15	0.31	SNP	rs34075648	0.14541	0.992658	1.40116	0.227031	0.000128193	0.969194	Common	NO
15:76673459-78673459	77411797	chr15:77411797	t	c	0.0381	0.0014	0.0363	0.0412	-0.0108	0.0453	0.8112	-+-?-+	5.4	4.227	4	0.3762	61278	15	0.0381	SNP	rs55905771	0.160389	0.951201	-0.238411	0.226958	0.000128152	0.969322	Common	NO
15:76673459-78673459	77848089	chr15:77848089	ct	c	0.6878	0.0117	0.653	0.6947	-0.0239	0.0171	0.1618	++----	31.5	7.295	5	0.1996	66940.5	15	0.3122	SV	rs34509616	0.14541	0.992743	-1.39766	0.224643	0.000126845	0.969449	Common	NO
15:76673459-78673459	77848732	chr15:77848732	t	c	0.6882	0.0119	0.6531	0.695	-0.0239	0.0171	0.1626	++----	31.1	7.252	5	0.2026	66940.3	15	0.3118	SNP	rs12902072	0.14541	0.992743	-1.39766	0.224643	0.000126845	0.969575	Common	NO
15:76673459-78673459	77849254	chr15:77849254	t	c	0.6879	0.0118	0.6531	0.695	-0.0239	0.0171	0.1615	++----	31.3	7.276	5	0.2009	66940.4	15	0.3121	SNP	rs12902948	0.14541	0.992743	-1.39766	0.224643	0.000126845	0.969702	Common	NO
15:76673459-78673459	76997416	chr15:76997416	t	c	0.0715	0.0043	0.0566	0.079	-0.0275	0.0306	0.3684	-+----	0.6	5.028	5	0.4124	66940.9	15	0.0715	SNP	rs146942963	0.158029	0.977126	-0.898693	0.224406	0.000126711	0.969829	Common	NO
15:76673459-78673459	76869057	chr15:76869057	g	gcaga	0.9291	0.004	0.9212	0.9434	0.0274	0.0307	0.3719	+-++--	21.8	6.392	5	0.2699	66941	15	0.0709	SV	rs79851567	0.158029	0.97698	0.892508	0.223894	0.000126422	0.969955	Common	NO
15:76673459-78673459	77370252	chr15:77370252	t	tac	0.3637	0.0111	0.3169	0.3807	0.0247	0.0185	0.1827	++-+++	0	2.325	5	0.8027	66934.2	15	0.3637	SV	rs200361222	0.148097	0.991516	1.33514	0.22289	0.000125855	0.970081	Common	NO
15:76673459-78673459	77630988	chr15:77630988	a	t	0.2713	0.0047	0.265	0.2819	0.0247	0.0186	0.1842	++-++-	0	4.371	5	0.4973	66939.4	15	0.2713	SNP	NA	0.133075	0.991425	1.32796	0.221953	0.000125326	0.970207	Common	NO
15:76673459-78673459	77370218	chr15:77370218	t	c	0.3637	0.0111	0.3169	0.3807	0.0244	0.0185	0.1868	++-+++	0	2.329	5	0.8019	66934.3	15	0.3637	SNP	rs139023523	0.148097	0.991516	1.31892	0.218185	0.000123198	0.97033	Common	NO
15:76673459-78673459	77847892	chr15:77847892	t	c	0.3112	0.0123	0.3046	0.347	0.0235	0.0171	0.1693	--++++	30.3	7.175	5	0.2079	66940.2	15	0.3112	SNP	rs34607443	0.14541	0.992743	1.37427	0.217528	0.000122828	0.970453	Common	NO
15:76673459-78673459	77839051	chr15:77839051	a	g	0.3103	0.0115	0.3026	0.3444	0.0234	0.017	0.1692	--++++	22	6.407	5	0.2686	66940.5	15	0.3103	SNP	rs12914932	0.152541	0.992827	1.37647	0.216934	0.000122492	0.970575	Common	NO
15:76673459-78673459	77839616	chr15:77839616	t	c	0.3101	0.0116	0.3026	0.3445	0.0234	0.017	0.1694	--++++	22.8	6.473	5	0.2628	66940.5	15	0.3101	SNP	rs8025968	0.152541	0.992827	1.37647	0.216934	0.000122492	0.970698	Common	NO
15:76673459-78673459	77850926	chr15:77850926	a	g	0.6878	0.0115	0.6529	0.6942	-0.0234	0.0171	0.1717	++----	33.9	7.569	5	0.1817	66940.5	15	0.3122	SNP	rs12902449	0.148242	0.992743	-1.36842	0.215803	0.000121854	0.970819	Common	NO
15:76673459-78673459	77409506	chr15:77409506	t	c	0.9103	0.0072	0.8833	0.9197	0.0265	0.0282	0.3471	+-++--	47.4	9.512	5	0.09029	66940.8	15	0.0897	SNP	rs55793412	0.414284	0.980507	0.939716	0.215259	0.000121546	0.970941	Common	NO
15:76673459-78673459	77597492	chr15:77597492	g	ggaaggaaggaaggagggaa	0.3796	0.015	0.315	0.3962	0.0229	0.0164	0.1631	--++++	0	4.304	5	0.5065	66940.4	15	0.3796	SV	rs139003873	0.230342	0.993321	1.39634	0.215237	0.000121534	0.971062	Common	NO
15:76673459-78673459	77322031	chr15:77322031	t	c	0.0647	0.0023	0.0563	0.0664	-0.0243	0.0337	0.471	-+--+-	18.9	6.163	5	0.2907	66940.1	15	0.0647	SNP	rs117745032	0.162255	0.972392	-0.721068	0.213947	0.000120806	0.971183	Common	NO
15:76673459-78673459	77867780	chr15:77867780	t	c	0.3234	0.0113	0.3165	0.3524	0.0232	0.0171	0.1742	--++++	3	5.155	5	0.3972	66940.2	15	0.3234	SNP	rs939488	0.117603	0.992743	1.35673	0.212416	0.000119941	0.971303	Common	NO
15:76673459-78673459	77857216	chr15:77857216	c	g	0.945	0.0018	0.9373	0.9461	-0.0167	0.0393	0.6705	--+?-+	0	0.777	4	0.9415	61277.6	15	0.055	SNP	rs56026385	0.206724	0.962823	-0.424936	0.210324	0.00011876	0.971422	Common	NO
15:76673459-78673459	77837982	chr15:77837982	t	g	0.3101	0.0115	0.3034	0.3443	0.023	0.017	0.177	--++++	23.2	6.51	5	0.2597	66940.6	15	0.3101	SNP	rs12909292	0.152541	0.992827	1.35294	0.210127	0.000118648	0.971541	Common	NO
15:76673459-78673459	77840074	chr15:77840074	t	c	0.3103	0.0115	0.3027	0.3445	0.023	0.017	0.1767	--++++	21.6	6.381	5	0.2709	66940.7	15	0.3103	SNP	rs35577135	0.152541	0.992827	1.35294	0.210127	0.000118648	0.971659	Common	NO
15:76673459-78673459	77864625	chr15:77864625	c	g	0.6761	0.0114	0.6472	0.6831	-0.023	0.017	0.1777	++----	5	5.261	5	0.3849	66940.2	15	0.3239	SNP	rs1055691	0.114953	0.992827	-1.35294	0.210127	0.000118648	0.971778	Common	NO
15:76673459-78673459	77865459	chr15:77865459	t	c	0.6762	0.0113	0.6475	0.6831	-0.023	0.017	0.1771	++----	1.7	5.086	5	0.4055	66940.3	15	0.3238	SNP	rs2682921	0.11575	0.992827	-1.35294	0.210127	0.000118648	0.971897	Common	NO
15:76673459-78673459	77864802	chr15:77864802	t	g	0.3233	0.0114	0.3162	0.3525	0.023	0.0171	0.1768	--++++	2.3	5.116	5	0.4019	66940.3	15	0.3233	SNP	rs2667775	0.11575	0.992743	1.34503	0.20911	0.000118074	0.972015	Common	NO
15:76673459-78673459	77865006	chr15:77865006	a	c	0.3241	0.0114	0.3171	0.3527	0.0229	0.017	0.1798	--++++	5.3	5.282	5	0.3825	66940.1	15	0.3241	SNP	rs2682922	0.114953	0.992827	1.34706	0.208477	0.000117717	0.972132	Common	NO
15:76673459-78673459	77837662	chr15:77837662	a	g	0.3103	0.0115	0.3028	0.3444	0.0228	0.017	0.1796	--++++	23.8	6.565	5	0.255	66940.6	15	0.3103	SNP	rs12904823	0.152541	0.992827	1.34118	0.206847	0.000116796	0.972249	Common	NO
15:76673459-78673459	77870646	chr15:77870646	a	g	0.3232	0.0114	0.3163	0.3522	0.0228	0.0171	0.1813	--++++	2.8	5.142	5	0.3987	66940.2	15	0.3232	SNP	rs907383	0.117603	0.992743	1.33333	0.205884	0.000116253	0.972365	Common	NO
15:76673459-78673459	77845873	chr15:77845873	t	c	0.6902	0.0131	0.653	0.6978	-0.0228	0.0172	0.1844	++----	29.1	7.053	5	0.2168	66940.3	15	0.3098	SNP	rs12905318	0.14541	0.992658	-1.32558	0.204956	0.000115729	0.972481	Common	NO
15:76673459-78673459	77798505	chr15:77798505	a	ataag	0.3387	0.0099	0.3282	0.3599	0.0225	0.0167	0.177	--++++	9.3	5.51	5	0.3569	66940.8	15	0.3387	SV	rs72414324	0.184855	0.993076	1.34731	0.204937	0.000115718	0.972597	Common	NO
15:76673459-78673459	77844635	chr15:77844635	a	c	0.391	0.0113	0.3564	0.3986	-0.0223	0.0165	0.1774	-+----	0	3.793	5	0.5795	66938	15	0.391	SNP	rs12913899	0.417003	0.99324	-1.35152	0.203676	0.000115006	0.972712	Common	NO
15:76673459-78673459	77845959	chr15:77845959	a	g	0.6221	0.0094	0.616	0.6466	0.0223	0.0165	0.1786	+-++++	0	3.543	5	0.6169	66939.8	15	0.3779	SNP	rs12904553	0.453715	0.99324	1.35152	0.203676	0.000115006	0.972827	Common	NO
15:76673459-78673459	77242775	chr15:77242775	a	g	0.0701	0.0041	0.0558	0.079	-0.0212	0.0338	0.5314	-+-?--	0	2.613	4	0.6245	61278	15	0.0701	SNP	rs113533131	0.158029	0.972232	-0.627219	0.201756	0.000113922	0.972941	Common	NO
15:76673459-78673459	77905686	chr15:77905686	a	g	0.3769	0.0138	0.348	0.4142	-0.0222	0.0166	0.1796	-+---+	15.5	5.915	5	0.3146	66939.8	15	0.3769	SNP	rs12438314	0.249988	0.993158	-1.33735	0.201048	0.000113522	0.973054	Common	NO
15:76673459-78673459	77215300	chr15:77215300	a	t	0.0525	0.0051	0.0301	0.0616	-0.0045	0.0407	0.9113	-+-?--	0	3.456	4	0.4846	61277.7	15	0.0525	SNP	rs187559490	0.114208	0.960235	-0.110565	0.200587	0.000113261	0.973168	Common	NO
15:76673459-78673459	77242247	chr15:77242247	a	atgtt	0.0709	0.0043	0.0565	0.079	-0.0205	0.0337	0.5426	-+-?--	0	2.412	4	0.6605	61277.9	15	0.0709	SV	rs35334964	0.158029	0.972392	-0.608309	0.198909	0.000112314	0.97328	Common	NO
15:76673459-78673459	77856571	chr15:77856571	a	t	0.3196	0.0121	0.3126	0.3529	0.0222	0.0171	0.194	--++++	7.6	5.412	5	0.3677	66939.9	15	0.3196	SNP	rs12913005	0.13066	0.992743	1.29825	0.196661	0.000111045	0.973391	Common	NO
15:76673459-78673459	77493551	chr15:77493551	t	c	0.914	0.004	0.9013	0.921	0.0233	0.0286	0.4149	+--+--	50.3	10.053	5	0.07375	66940.8	15	0.086	SNP	rs56064323	0.382518	0.979961	0.814685	0.195964	0.000110651	0.973502	Common	NO
15:76673459-78673459	77249703	chr15:77249703	t	c	0.4566	0.0043	0.4467	0.4669	-0.0219	0.0173	0.2067	---?-+	59.2	9.814	4	0.04368	61277.5	15	0.4566	SNP	rs8024737	0.105326	0.992573	-1.2659	0.190893	0.000107788	0.973609	Common	NO
15:76673459-78673459	77254544	chr15:77254544	t	c	0.4616	0.0065	0.447	0.4756	-0.0219	0.0174	0.2075	-+-?-+	55.8	9.049	4	0.0599	61277.2	15	0.4616	SNP	rs12148386	0.101187	0.992488	-1.25862	0.190233	0.000107415	0.973717	Common	NO
15:76673459-78673459	77250541	chr15:77250541	a	g	0.4609	0.0043	0.4467	0.4731	-0.0218	0.0173	0.2081	-+-?-+	58.6	9.669	4	0.0464	61277.4	15	0.4609	SNP	rs66508953	0.101187	0.992573	-1.26012	0.189515	0.00010701	0.973824	Common	NO
15:76673459-78673459	77904944	chr15:77904944	a	g	0.3773	0.014	0.348	0.4147	-0.0214	0.0166	0.1966	-+---+	14.1	5.821	5	0.324	66939.8	15	0.3773	SNP	rs12591110	0.251261	0.993158	-1.28916	0.188799	0.000106606	0.97393	Common	NO
15:76673459-78673459	77312451	chr15:77312451	a	g	0.9109	0.0097	0.873	0.9181	0.0217	0.0288	0.4508	+-++-+	23	6.498	5	0.2608	66940.6	15	0.0891	SNP	rs16968625	0.16745	0.979685	0.753472	0.188226	0.000106282	0.974037	Common	NO
15:76673459-78673459	77889841	chr15:77889841	c	g	0.6189	0.0133	0.5842	0.6469	0.0213	0.0165	0.1959	+-+++-	0	4.014	5	0.5474	66939.8	15	0.3811	SNP	rs16968985	0.247723	0.99324	1.29091	0.188104	0.000106213	0.974143	Common	NO
15:76673459-78673459	77849191	chr15:77849191	t	c	0.6885	0.0123	0.6528	0.6956	-0.0216	0.0171	0.2078	++----	31.7	7.323	5	0.1977	66940.3	15	0.3115	SNP	rs12902898	0.14541	0.992743	-1.26316	0.18808	0.0001062	0.974249	Common	NO
15:76673459-78673459	77246097	chr15:77246097	t	c	0.9277	0.005	0.9184	0.9438	0.017	0.0337	0.6139	+-+?++	0	2.209	4	0.6973	61277.9	15	0.0723	SNP	rs62027278	0.155937	0.972392	0.504451	0.188041	0.000106177	0.974355	Common	NO
15:76673459-78673459	77867682	chr15:77867682	a	g	0.1886	0.0033	0.1807	0.1935	-0.0227	0.0202	0.2603	-+---+	20.7	6.305	5	0.2777	66940.9	15	0.1886	SNP	rs939490	0.248207	0.989902	-1.12376	0.187746	0.000106011	0.974461	Common	NO
15:76673459-78673459	77244718	chr15:77244718	t	ta	0.071	0.0041	0.0579	0.079	-0.0169	0.0336	0.6156	-+-?--	0	2.441	4	0.6552	61278.1	15	0.071	SV	rs112350877	0.158029	0.972551	-0.502976	0.187367	0.000105797	0.974567	Common	NO
15:76673459-78673459	77854352	chr15:77854352	t	g	0.3203	0.0122	0.3131	0.354	0.0213	0.0171	0.2134	--++++	18.6	6.141	5	0.2927	66940.2	15	0.3203	SNP	rs55883527	0.13066	0.992743	1.24561	0.184016	0.000103905	0.974671	Common	NO
15:76673459-78673459	77897476	chr15:77897476	a	c	0.6244	0.0135	0.5878	0.6528	0.021	0.0165	0.2032	+-+++-	7.3	5.391	5	0.37	66940.1	15	0.3756	SNP	rs907389	0.24144	0.99324	1.27273	0.1838	0.000103783	0.974775	Common	NO
15:76673459-78673459	77253322	chr15:77253322	t	c	0.0713	0.0043	0.0566	0.0795	-0.0153	0.0336	0.6489	-+-?+-	0	2.615	4	0.6241	61277.9	15	0.0713	SNP	rs62027279	0.172749	0.972551	-0.455357	0.183255	0.000103475	0.974878	Common	NO
15:76673459-78673459	77593412	chr15:77593412	t	c	0.2629	0.0047	0.2555	0.2722	0.0215	0.0179	0.2291	++++-+	0	3.941	5	0.5579	66940.7	15	0.2629	SNP	rs148490292	0.129662	0.992053	1.20112	0.182337	0.000102957	0.974981	Common	NO
15:76673459-78673459	77116430	chr15:77116430	a	c	0.0663	0.0033	0.0564	0.0789	-0.0127	0.0346	0.7144	-+-?+-	0	3.063	4	0.5474	61277.9	15	0.0663	SNP	rs62029186	0.158029	0.970941	-0.367052	0.18199	0.000102761	0.975084	Common	NO
15:76673459-78673459	77854678	chr15:77854678	t	c	0.3199	0.0123	0.3127	0.3539	0.0211	0.0171	0.2178	--++++	19.7	6.225	5	0.2849	66940.1	15	0.3199	SNP	rs11635226	0.13066	0.992743	1.23392	0.181386	0.00010242	0.975186	Common	NO
15:76673459-78673459	77889273	chr15:77889273	t	c	0.6193	0.0133	0.5842	0.6471	0.0208	0.0165	0.2058	+-+++-	0	4.277	5	0.5102	66939.6	15	0.3807	SNP	rs12594829	0.244229	0.99324	1.26061	0.181018	0.000102212	0.975289	Common	NO
15:76673459-78673459	77906231	chr15:77906231	c	g	0.6805	0.0114	0.6738	0.7085	0.0212	0.0175	0.2246	+-++-+	40.2	8.363	5	0.1373	66939.5	15	0.3195	SNP	rs11853396	0.16502	0.992402	1.21143	0.180554	0.00010195	0.975391	Common	NO
15:76673459-78673459	77904415	chr15:77904415	a	c	0.6233	0.0141	0.5856	0.6531	0.0208	0.0166	0.2083	+-+++-	11.6	5.657	5	0.3411	66939.9	15	0.3767	SNP	rs11072657	0.251261	0.993158	1.25301	0.180378	0.000101851	0.975492	Common	NO
15:76673459-78673459	77056784	chr15:77056784	t	g	0.9292	0.0043	0.921	0.9433	0.0146	0.0332	0.6601	+-+?++	0	3.038	4	0.5515	61278	15	0.0708	SNP	rs62028733	0.158029	0.973183	0.439759	0.179917	0.00010159	0.975594	Common	NO
15:76673459-78673459	77889461	chr15:77889461	a	g	0.3809	0.0134	0.3529	0.4158	-0.0207	0.0165	0.2079	-+---+	0	4.076	5	0.5385	66939.7	15	0.3809	SNP	rs55808627	0.244229	0.99324	-1.25455	0.179653	0.000101441	0.975695	Common	NO
15:76673459-78673459	77904497	chr15:77904497	t	c	0.6226	0.014	0.5853	0.6519	0.0207	0.0165	0.2105	+-+++-	12.5	5.717	5	0.3347	66939.9	15	0.3774	SNP	rs11072658	0.251261	0.99324	1.25455	0.179653	0.000101441	0.975797	Common	NO
15:76673459-78673459	77034207	chr15:77034207	t	c	0.9292	0.0043	0.921	0.9433	0.0143	0.0332	0.6676	+-+?++	0	3.041	4	0.551	61277.9	15	0.0708	SNP	rs62028726	0.158029	0.973183	0.430723	0.17923	0.000101202	0.975898	Common	NO
15:76673459-78673459	77183227	chr15:77183227	t	c	0.8906	0.0695	0.7659	0.9433	0.0195	0.029	0.501	+-++++	0	3.02	5	0.6969	66941	15	0.1094	SNP	rs139105728	0.158029	0.979408	0.672414	0.179064	0.000101109	0.975999	Common	NO
15:76673459-78673459	77075079	chr15:77075079	t	c	0.0699	0.004	0.0566	0.0789	-0.0136	0.0335	0.6843	-+-?--	0	3.056	4	0.5486	61277.9	15	0.0699	SNP	rs77418965	0.158029	0.972709	-0.40597	0.178986	0.000101064	0.9761	Common	NO
15:76673459-78673459	77075080	chr15:77075080	t	g	0.9301	0.004	0.9211	0.9434	0.0136	0.0335	0.6843	+-+?++	0	3.056	4	0.5486	61277.9	15	0.0699	SNP	rs78463547	0.158029	0.972709	0.40597	0.178986	0.000101064	0.976201	Common	NO
15:76673459-78673459	77034725	chr15:77034725	t	ta	0.927	0.0051	0.9159	0.9434	0.0144	0.0329	0.6618	+-+?++	0	3.876	4	0.4231	61278	15	0.073	SV	NA	0.125657	0.973653	0.43769	0.178185	0.000100612	0.976302	Common	NO
15:76673459-78673459	77033628	chr15:77033628	a	c	0.9267	0.0052	0.9157	0.9433	0.0147	0.0327	0.6544	+-+?++	1.4	4.056	4	0.3984	61278	15	0.0733	SNP	rs58908956	0.152006	0.973964	0.449541	0.178045	0.000100533	0.976402	Common	NO
15:76673459-78673459	77854876	chr15:77854876	a	c	0.6805	0.0124	0.6462	0.6877	-0.0208	0.0171	0.2244	++----	18.7	6.149	5	0.292	66940	15	0.3195	SNP	rs11636231	0.13066	0.992743	-1.21637	0.177557	0.000100257	0.976503	Common	NO
15:76673459-78673459	77419051	chr15:77419051	a	g	0.0603	0.0023	0.0506	0.0623	-0.0115	0.0339	0.7353	-+--++	0	4.29	5	0.5084	66940.9	15	0.0603	SNP	rs77315453	0.264444	0.972072	-0.339233	0.17673	9.97907e-05	0.976603	Common	NO
15:76673459-78673459	77031210	chr15:77031210	t	c	0.0708	0.0043	0.0567	0.079	-0.013	0.0332	0.6955	-+-?--	0	3.07	4	0.5461	61277.9	15	0.0708	SNP	rs62028724	0.158029	0.973183	-0.391566	0.176444	9.96291e-05	0.976702	Common	NO
15:76673459-78673459	77889750	chr15:77889750	a	g	0.6185	0.0133	0.5843	0.6464	0.0203	0.0165	0.2182	+-+++-	0	4.073	5	0.539	66939.8	15	0.3815	SNP	rs56182742	0.244229	0.99324	1.2303	0.174358	9.84516e-05	0.976801	Common	NO
15:76673459-78673459	77894587	chr15:77894587	a	g	0.6239	0.0137	0.5878	0.653	0.0203	0.0165	0.2198	+-+++-	11.5	5.648	5	0.342	66940	15	0.3761	SNP	rs8033468	0.250324	0.99324	1.2303	0.174358	9.84516e-05	0.976899	Common	NO
15:76673459-78673459	77654784	chr15:77654784	t	c	0.2853	0.0055	0.2687	0.294	0.0206	0.0173	0.2352	++-+++	0	3.585	5	0.6106	66941	15	0.2853	SNP	rs78481361	0.13947	0.992573	1.19075	0.174181	9.83516e-05	0.976997	Common	NO
15:76673459-78673459	77007638	chr15:77007638	a	g	0.0709	0.0043	0.0567	0.079	-0.0119	0.0331	0.7191	-+-?--	0	3.074	4	0.5455	61278	15	0.0709	SNP	rs6495214	0.158029	0.97334	-0.359517	0.17388	9.81813e-05	0.977096	Common	NO
15:76673459-78673459	77558304	chr15:77558304	t	c	0.9171	0.0045	0.899	0.9206	0.0171	0.0298	0.5676	+-++--	45.4	9.159	5	0.1029	66940.6	15	0.0829	SNP	rs56354272	0.410521	0.978281	0.573826	0.173128	9.77567e-05	0.977193	Common	NO
15:76673459-78673459	77247877	chr15:77247877	t	g	0.072	0.004	0.0566	0.0795	-0.0104	0.0335	0.7558	-+-?++	0	2.557	4	0.6345	61277.9	15	0.072	SNP	rs142688151	0.172749	0.972709	-0.310448	0.173126	9.7756e-05	0.977291	Common	NO
15:76673459-78673459	77410878	chr15:77410878	t	g	0.5324	0.0073	0.5172	0.5466	-0.0198	0.0157	0.207	++----	0	4.72	5	0.451	66940.9	15	0.4676	SNP	rs12904384	0.291957	0.993875	-1.26115	0.172501	9.74027e-05	0.977388	Common	NO
15:76673459-78673459	77649707	chr15:77649707	a	g	0.285	0.0051	0.2687	0.2923	0.0204	0.0173	0.2402	++-+-+	0	3.578	5	0.6116	66941	15	0.285	SNP	rs75180243	0.13947	0.992573	1.17919	0.171829	9.70233e-05	0.977486	Common	NO
15:76673459-78673459	77651305	chr15:77651305	a	g	0.715	0.0051	0.7077	0.7313	-0.0204	0.0173	0.2397	--+---	0	3.575	5	0.612	66941	15	0.285	SNP	rs17385352	0.13947	0.992573	-1.17919	0.171829	9.70233e-05	0.977583	Common	NO
15:76673459-78673459	77034175	chr15:77034175	a	g	0.9257	0.0057	0.9122	0.9433	0.0118	0.0326	0.7182	+-+?++	4.8	4.201	4	0.3795	61278	15	0.0743	SNP	rs280025	0.152006	0.974119	0.361963	0.171478	9.68249e-05	0.977679	Common	NO
15:76673459-78673459	76761306	chr15:76761306	t	c	0.8521	0.0016	0.8486	0.8533	0.0209	0.022	0.3418	+-+++-	47.5	9.525	5	0.08988	66941	15	0.1479	SNP	rs157779	0.236185	0.988045	0.95	0.170771	9.64258e-05	0.977776	Common	NO
15:76673459-78673459	77641177	chr15:77641177	t	tctaa	0.285	0.0051	0.2687	0.2924	0.0203	0.0173	0.241	++-+-+	0	3.58	5	0.6113	66941	15	0.285	SV	rs145557043	0.13947	0.992573	1.17341	0.170673	9.63707e-05	0.977872	Common	NO
15:76673459-78673459	77641571	chr15:77641571	t	c	0.285	0.0051	0.2687	0.2924	0.0203	0.0173	0.2409	++-+-+	0	3.58	5	0.6113	66941	15	0.285	SNP	rs142301509	0.13947	0.992573	1.17341	0.170673	9.63707e-05	0.977969	Common	NO
15:76673459-78673459	77893964	chr15:77893964	c	g	0.6239	0.0135	0.5881	0.6526	0.02	0.0165	0.2273	+-+++-	11.5	5.652	5	0.3416	66940	15	0.3761	SNP	rs55978935	0.250324	0.99324	1.21212	0.170555	9.63042e-05	0.978065	Common	NO
15:76673459-78673459	77893988	chr15:77893988	t	c	0.624	0.0135	0.5883	0.6527	0.02	0.0165	0.2261	+-+++-	11.4	5.644	5	0.3424	66939.9	15	0.376	SNP	rs55745559	0.250324	0.99324	1.21212	0.170555	9.63042e-05	0.978161	Common	NO
15:76673459-78673459	77833033	chr15:77833033	a	g	0.0606	0.0021	0.0506	0.0622	-0.0012	0.0344	0.9723	++--++	0	3.521	5	0.6202	66940.7	15	0.0606	SNP	rs55828326	0.244877	0.971266	-0.0348837	0.169611	9.5771e-05	0.978257	Common	NO
15:76673459-78673459	77637812	chr15:77637812	t	c	0.7147	0.0054	0.7062	0.7313	-0.0202	0.0173	0.2451	--+-+-	0	3.593	5	0.6093	66941	15	0.2853	SNP	rs17385059	0.13947	0.992573	-1.16763	0.169531	9.57257e-05	0.978353	Common	NO
15:76673459-78673459	77894256	chr15:77894256	t	c	0.6236	0.0137	0.5877	0.6527	0.0198	0.0165	0.2301	+-+++-	10.1	5.56	5	0.3514	66940.1	15	0.3764	SNP	rs8034247	0.250324	0.99324	1.2	0.168097	9.49159e-05	0.978448	Common	NO
15:76673459-78673459	77895047	chr15:77895047	t	c	0.6234	0.0137	0.5878	0.6526	0.0198	0.0165	0.2315	+-+++-	10.5	5.586	5	0.3486	66940	15	0.3766	SNP	rs7179753	0.250324	0.99324	1.2	0.168097	9.49159e-05	0.978542	Common	NO
15:76673459-78673459	76782022	chr15:76782022	a	t	0.1481	0.0016	0.1469	0.1517	-0.0205	0.022	0.3525	-+---+	45.5	9.183	5	0.102	66941	15	0.1481	SNP	rs190771	0.236185	0.988045	-0.931818	0.167908	9.48096e-05	0.978637	Common	NO
15:76673459-78673459	77622006	chr15:77622006	a	g	0.2851	0.005	0.2687	0.2923	0.02	0.0173	0.2486	++-+++	0	3.46	5	0.6294	66941	15	0.2851	SNP	rs17384809	0.13947	0.992573	1.15607	0.167286	9.44579e-05	0.978732	Common	NO
15:76673459-78673459	77892857	chr15:77892857	a	g	0.6307	0.0123	0.6019	0.6578	0.0198	0.0167	0.2344	+-+++-	3.2	5.167	5	0.3959	66939.4	15	0.3693	SNP	rs58102377	0.250967	0.993076	1.18563	0.167229	9.44259e-05	0.978826	Common	NO
15:76673459-78673459	76787522	chr15:76787522	a	t	0.8514	0.002	0.8471	0.8531	0.0202	0.022	0.3576	+-+++-	52.7	10.565	5	0.06073	66941	15	0.1486	SNP	rs157766	0.236185	0.988045	0.918182	0.165829	9.36354e-05	0.97892	Common	NO
15:76673459-78673459	77236259	chr15:77236259	t	ta	0.13	0.0961	0.0566	0.2867	-0.0157	0.0286	0.5835	-+----	0	2.285	5	0.8084	66940.6	15	0.13	SV	rs201311990	0.158029	0.979961	-0.548951	0.164084	9.26501e-05	0.979012	Common	NO
15:76673459-78673459	76755506	chr15:76755506	a	g	0.8518	0.0017	0.8481	0.8533	0.0198	0.022	0.3672	+-+++-	48.5	9.709	5	0.08392	66941	15	0.1482	SNP	rs403656	0.236185	0.988045	0.9	0.163143	9.21186e-05	0.979105	Common	NO
15:76673459-78673459	76756703	chr15:76756703	t	c	0.8519	0.0016	0.8485	0.8533	0.0198	0.022	0.3688	+-+++-	49	9.809	5	0.08082	66941	15	0.1481	SNP	rs157776	0.236185	0.988045	0.9	0.163143	9.21186e-05	0.979197	Common	NO
15:76673459-78673459	77899648	chr15:77899648	a	g	0.3194	0.0108	0.2934	0.3263	-0.0194	0.0173	0.2618	-+--+-	34.3	7.613	5	0.1789	66939.9	15	0.3194	SNP	rs56292208	0.160698	0.992573	-1.12139	0.160855	9.08268e-05	0.979288	Common	NO
15:76673459-78673459	77590197	chr15:77590197	a	g	0.077	0.003	0.072	0.0855	-0.0081	0.0311	0.7939	-++-++	40.5	8.408	5	0.1351	66940.7	15	0.077	SNP	rs193137281	0.358999	0.976391	-0.26045	0.158827	8.96818e-05	0.979377	Common	NO
15:76673459-78673459	76781930	chr15:76781930	t	c	0.8519	0.0016	0.8483	0.8531	0.0191	0.022	0.3856	+-+++-	47.2	9.478	5	0.09145	66941	15	0.1481	SNP	rs480672	0.236185	0.988045	0.868182	0.158671	8.95935e-05	0.979467	Common	NO
15:76673459-78673459	77893905	chr15:77893905	t	c	0.3774	0.0139	0.3485	0.4149	-0.0189	0.0165	0.2524	-+---+	10.8	5.605	5	0.3466	66940	15	0.3774	SNP	rs56188061	0.250324	0.99324	-1.14545	0.157749	8.90731e-05	0.979556	Common	NO
15:76673459-78673459	76792839	chr15:76792839	t	c	0.8514	0.002	0.847	0.853	0.0189	0.022	0.3908	+-+++-	49.7	9.942	5	0.07689	66941.1	15	0.1486	SNP	rs157763	0.236185	0.988045	0.859091	0.157445	8.89012e-05	0.979645	Common	NO
15:76673459-78673459	77606093	chr15:77606093	t	c	0.7439	0.0044	0.7381	0.7509	-0.0192	0.0186	0.3015	--+-+-	0	3.861	5	0.5696	66940.4	15	0.2561	SNP	rs148090640	0.124494	0.991425	-1.03226	0.15704	8.8673e-05	0.979733	Common	NO
15:76673459-78673459	77894708	chr15:77894708	a	g	0.6248	0.0136	0.5879	0.6535	0.0188	0.0165	0.2553	+-+++-	16.6	5.995	5	0.3067	66939.9	15	0.3752	SNP	rs8037691	0.250324	0.99324	1.13939	0.156668	8.84626e-05	0.979822	Common	NO
15:76673459-78673459	77898419	chr15:77898419	a	c	0.3194	0.0106	0.2936	0.3259	-0.0189	0.0173	0.2755	-+--+-	32.8	7.444	5	0.1897	66940	15	0.3194	SNP	rs55722502	0.160698	0.992573	-1.09249	0.155827	8.79879e-05	0.97991	Common	NO
15:76673459-78673459	77403477	chr15:77403477	a	t	0.2836	0.0058	0.264	0.2913	0.0188	0.0174	0.2792	++-++-	0	4.029	5	0.5453	66940.9	15	0.2836	SNP	rs17381821	0.136744	0.992488	1.08046	0.154694	8.73481e-05	0.979997	Common	NO
15:76673459-78673459	77893832	chr15:77893832	t	g	0.3727	0.0138	0.3443	0.41	-0.0186	0.0166	0.2621	-+---+	6.8	5.363	5	0.3731	66940	15	0.3727	SNP	rs56381229	0.250324	0.993158	-1.12048	0.154293	8.71216e-05	0.980084	Common	NO
15:76673459-78673459	76781162	chr15:76781162	a	g	0.1481	0.0016	0.1466	0.1517	-0.0183	0.022	0.405	-+---+	48.2	9.654	5	0.08565	66941	15	0.1481	SNP	rs438915	0.236185	0.988045	-0.831818	0.153898	8.68987e-05	0.980171	Common	NO
15:76673459-78673459	77646338	chr15:77646338	a	c	0.715	0.0049	0.7081	0.7313	-0.0187	0.0173	0.2822	--+-+-	0	3.602	5	0.608	66941	15	0.285	SNP	rs17385296	0.13947	0.992573	-1.08092	0.153896	8.68976e-05	0.980258	Common	NO
15:76673459-78673459	77407967	chr15:77407967	t	taa	0.283	0.0057	0.264	0.2915	0.0187	0.0174	0.2836	++-++-	0	4.399	5	0.4936	66940.8	15	0.283	SV	rs59655194	0.136744	0.992488	1.07471	0.153746	8.68129e-05	0.980345	Common	NO
15:76673459-78673459	77407114	chr15:77407114	c	g	0.717	0.0057	0.7084	0.736	-0.0186	0.0174	0.285	--+--+	0	4.421	5	0.4905	66940.9	15	0.283	SNP	rs1867780	0.136744	0.992488	-1.06897	0.152809	8.62838e-05	0.980431	Common	NO
15:76673459-78673459	77801681	chr15:77801681	a	g	0.0815	0.0046	0.0781	0.1005	-0.0093	0.0293	0.7514	-+--+-	41	8.475	5	0.1319	66940.9	15	0.0815	SNP	rs80284660	0.356686	0.978989	-0.317406	0.15228	8.59852e-05	0.980517	Common	NO
15:76673459-78673459	77853674	chr15:77853674	t	c	0.3593	0.0065	0.3421	0.366	-0.0184	0.0167	0.2694	-+----	0	2.292	5	0.8075	66940	15	0.3593	SNP	rs12593111	0.35674	0.993076	-1.1018	0.152041	8.58498e-05	0.980603	Common	NO
15:76673459-78673459	77606084	chr15:77606084	a	t	0.2548	0.0039	0.2468	0.2598	0.0182	0.0187	0.3313	++-+-+	0	3.842	5	0.5724	66940.4	15	0.2548	SNP	rs192983666	0.123645	0.991334	0.973262	0.148878	8.40638e-05	0.980687	Common	NO
15:76673459-78673459	77807203	chr15:77807203	a	g	0.0815	0.0045	0.0775	0.1	-0.0065	0.0293	0.8231	-+--++	35.8	7.788	5	0.1683	66941	15	0.0815	SNP	rs77871609	0.356686	0.978989	-0.221843	0.148487	8.38433e-05	0.980771	Common	NO
15:76673459-78673459	77236266	chr15:77236266	a	at	0.1385	0.1062	0.0564	0.3049	-0.0095	0.0281	0.7359	-+-+--	0	2.657	5	0.7527	66940.9	15	0.1385	SV	rs111558646	0.158029	0.980642	-0.338078	0.147153	8.30903e-05	0.980854	Common	NO
15:76673459-78673459	77828098	chr15:77828098	a	g	0.6091	0.0103	0.5979	0.6499	-0.0177	0.0162	0.2759	--+---	0	3.669	5	0.5979	66940.3	15	0.3909	SNP	rs7495653	0.170235	0.993482	-1.09259	0.146082	8.24853e-05	0.980937	Common	NO
15:76673459-78673459	77538475	chr15:77538475	cg	c	0.7188	0.0045	0.7112	0.7337	-0.0177	0.0175	0.3119	--+-+-	0	4.711	5	0.4521	66940.7	15	0.2812	SV	rs139141875	0.129897	0.992402	-1.01143	0.144811	8.17679e-05	0.981018	Common	NO
15:76673459-78673459	77232866	chr15:77232866	a	g	0.8554	0.1125	0.6853	0.9434	0.0077	0.028	0.7842	+-+-++	0	2.607	5	0.7604	66940.9	15	0.1446	SNP	rs62027276	0.158029	0.980777	0.275	0.143886	8.12455e-05	0.9811	Common	NO
15:76673459-78673459	77571442	chr15:77571442	t	tgtgc	0.275	0.0054	0.2611	0.2849	0.0175	0.0179	0.3276	++-+-+	8.3	5.453	5	0.3631	66939.7	15	0.275	SV	rs201119946	0.139543	0.992053	0.977654	0.143216	8.08671e-05	0.98118	Common	NO
15:76673459-78673459	77131159	chr15:77131159	a	g	0.1673	0.1328	0.0575	0.3523	-0.01	0.0269	0.7099	-+-+--	0	3.748	5	0.5862	66941	15	0.1673	SNP	rs62029195	0.146183	0.982231	-0.371747	0.142661	8.05535e-05	0.981261	Common	NO
15:76673459-78673459	77226127	chr15:77226127	a	g	0.1467	0.1144	0.0566	0.3179	-0.0071	0.0279	0.7989	-+-+--	0	2.611	5	0.7597	66940.8	15	0.1467	SNP	rs76259445	0.158029	0.980911	-0.25448	0.142621	8.0531e-05	0.981342	Common	NO
15:76673459-78673459	77229405	chr15:77229405	a	g	0.8546	0.1131	0.6836	0.9434	0.0074	0.0278	0.789	+-+-++	0	2.658	5	0.7526	66940.8	15	0.1454	SNP	rs7164654	0.158029	0.981045	0.266187	0.142546	8.04885e-05	0.981422	Common	NO
15:76673459-78673459	77226673	chr15:77226673	t	c	0.1463	0.1139	0.0566	0.3178	-0.0072	0.0278	0.7945	-+-+--	0	2.65	5	0.7537	66940.8	15	0.1463	SNP	rs2011166	0.121548	0.981045	-0.258993	0.142282	8.03394e-05	0.981502	Common	NO
15:76673459-78673459	77828079	chr15:77828079	a	g	0.3915	0.0103	0.3501	0.4024	0.0173	0.0162	0.2869	++-+++	0	3.595	5	0.6091	66940.1	15	0.3915	SNP	rs112597175	0.170235	0.993482	1.0679	0.142262	8.03282e-05	0.981583	Common	NO
15:76673459-78673459	77219066	chr15:77219066	t	c	0.148	0.1155	0.0567	0.3205	-0.0069	0.0277	0.8031	-+-+--	0	2.462	5	0.7822	66940.8	15	0.148	SNP	rs7179043	0.147829	0.981179	-0.249097	0.141431	7.9859e-05	0.981663	Common	NO
15:76673459-78673459	77223029	chr15:77223029	a	g	0.1474	0.1149	0.0566	0.3195	-0.0069	0.0277	0.8034	-+-+--	0	2.665	5	0.7515	66940.8	15	0.1474	SNP	rs62027274	0.147829	0.981179	-0.249097	0.141431	7.9859e-05	0.981742	Common	NO
15:76673459-78673459	77220833	chr15:77220833	c	g	0.8519	0.1156	0.6794	0.9434	0.0068	0.0277	0.8072	+-+-++	0	2.665	5	0.7515	66940.8	15	0.1481	SNP	rs62027273	0.147829	0.981179	0.245487	0.141307	7.97891e-05	0.981822	Common	NO
15:76673459-78673459	77827471	chr15:77827471	a	c	0.612	0.0099	0.5977	0.6499	-0.0172	0.0163	0.2917	--+---	0	3.604	5	0.6077	66939.2	15	0.388	SNP	rs4886870	0.170235	0.993402	-1.05521	0.141226	7.97431e-05	0.981902	Common	NO
15:76673459-78673459	77041502	chr15:77041502	a	at	0.1387	0.1044	0.0567	0.299	-0.0055	0.0278	0.842	-+-+--	0	3.285	5	0.6562	66941	15	0.1387	SV	rs112920369	0.158029	0.981045	-0.197842	0.140345	7.9246e-05	0.981981	Common	NO
15:76673459-78673459	77506823	chr15:77506823	a	g	0.2802	0.0048	0.2629	0.2872	0.0171	0.0175	0.3287	++-+--	0	4.771	5	0.4444	66940.6	15	0.2802	SNP	rs139724820	0.128963	0.992402	0.977143	0.139994	7.90479e-05	0.98206	Common	NO
15:76673459-78673459	77827754	chr15:77827754	t	tttcc	0.3882	0.0099	0.3502	0.4024	0.017	0.0163	0.2978	++-++-	0	3.603	5	0.6079	66939.2	15	0.3882	SV	rs200202443	0.170235	0.993402	1.04294	0.139431	7.87299e-05	0.982139	Common	NO
15:76673459-78673459	77215780	chr15:77215780	a	ag	0.1519	0.1191	0.0567	0.3265	-0.0058	0.0275	0.8344	-+-+--	0	2.696	5	0.7467	66940.9	15	0.1519	SV	rs145256495	0.147829	0.981445	-0.210909	0.139224	7.86132e-05	0.982218	Common	NO
15:76673459-78673459	77215449	chr15:77215449	a	t	0.1522	0.1194	0.0567	0.327	-0.0056	0.0275	0.8376	-+-+--	0	2.701	5	0.746	66940.8	15	0.1522	SNP	rs62027272	0.147829	0.981445	-0.203636	0.139019	7.8497e-05	0.982296	Common	NO
15:76673459-78673459	77421963	chr15:77421963	t	g	0.7202	0.0052	0.711	0.7359	-0.0169	0.0175	0.3338	--+-+-	0	4.934	5	0.4239	66940.7	15	0.2798	SNP	rs138182731	0.136744	0.992402	-0.965714	0.13846	7.81818e-05	0.982374	Common	NO
15:76673459-78673459	77448977	chr15:77448977	t	c	0.7198	0.0052	0.711	0.7358	-0.0169	0.0174	0.3336	--+-+-	0.8	5.041	5	0.411	66940.9	15	0.2802	SNP	rs11854182	0.136744	0.992488	-0.971264	0.138417	7.81573e-05	0.982452	Common	NO
15:76673459-78673459	77080618	chr15:77080618	t	c	0.8499	0.1155	0.686	0.9434	0.0025	0.0278	0.9276	+-+-++	0	3.263	5	0.6595	66940.9	15	0.1501	SNP	rs62028743	0.158029	0.981045	0.0899281	0.138224	7.8048e-05	0.98253	Common	NO
15:76673459-78673459	77417173	chr15:77417173	a	t	0.7198	0.0052	0.7108	0.7359	-0.0168	0.0174	0.3351	--+-+-	0	4.817	5	0.4387	66940.8	15	0.2802	SNP	rs4886852	0.136744	0.992488	-0.965517	0.137655	7.77268e-05	0.982608	Common	NO
15:76673459-78673459	77455246	chr15:77455246	a	g	0.7198	0.0052	0.711	0.7358	-0.0168	0.0174	0.3363	--+-+-	0	4.996	5	0.4163	66940.7	15	0.2802	SNP	rs59831220	0.136744	0.992488	-0.965517	0.137655	7.77268e-05	0.982686	Common	NO
15:76673459-78673459	77061207	chr15:77061207	t	g	0.8518	0.1131	0.6874	0.9434	0.0045	0.0274	0.8695	+-+-++	0	3.253	5	0.661	66940.9	15	0.1482	SNP	rs62028735	0.158029	0.981577	0.164234	0.137541	7.76626e-05	0.982764	Common	NO
15:76673459-78673459	77437790	chr15:77437790	ca	c	0.2676	0.0064	0.2441	0.2762	0.0167	0.0181	0.357	++-+--	16.8	6.01	5	0.3052	66940.5	15	0.2676	SV	NA	0.129876	0.991876	0.922652	0.137477	7.76265e-05	0.982841	Common	NO
15:76673459-78673459	77042391	chr15:77042391	c	g	0.8555	0.1096	0.6924	0.9433	0.0037	0.0275	0.8944	+-+-++	0	3.316	5	0.6513	66940.8	15	0.1445	SNP	rs8034637	0.158029	0.981445	0.134545	0.137434	7.76021e-05	0.982919	Common	NO
15:76673459-78673459	77668336	chr15:77668336	a	g	0.279	0.0052	0.264	0.2867	0.0167	0.0175	0.3387	++-+-+	0	4.063	5	0.5403	66940.9	15	0.279	SNP	rs138205577	0.131393	0.992402	0.954286	0.136961	7.73351e-05	0.982996	Common	NO
15:76673459-78673459	77052687	chr15:77052687	a	c	0.1497	0.1142	0.0567	0.3149	-0.0043	0.0273	0.8748	-+-+--	0	3.335	5	0.6485	66941	15	0.1497	SNP	rs62028730	0.158029	0.981709	-0.157509	0.136903	7.73023e-05	0.983073	Common	NO
15:76673459-78673459	77057864	chr15:77057864	c	g	0.1497	0.1143	0.0567	0.315	-0.0043	0.0273	0.876	-+-+--	0	3.338	5	0.6481	66941	15	0.1497	SNP	rs16968467	0.158029	0.981709	-0.157509	0.136903	7.73023e-05	0.983151	Common	NO
15:76673459-78673459	77047775	chr15:77047775	t	c	0.8504	0.1141	0.6853	0.9433	0.0042	0.0273	0.8765	+-+-++	0	3.338	5	0.648	66941	15	0.1496	SNP	rs62028727	0.158029	0.981709	0.153846	0.136826	7.72591e-05	0.983228	Common	NO
15:76673459-78673459	77209988	chr15:77209988	a	g	0.1575	0.1242	0.0567	0.3348	-0.0042	0.0273	0.8782	-+-+--	0	2.746	5	0.7391	66940.8	15	0.1575	SNP	rs75606002	0.147829	0.981709	-0.153846	0.136826	7.72591e-05	0.983305	Common	NO
15:76673459-78673459	77133556	chr15:77133556	ca	c	0.1529	0.1172	0.0567	0.3201	-0.0041	0.0272	0.8792	-+-+--	0	3.291	5	0.6553	66941	15	0.1529	SV	NA	0.128903	0.98184	-0.150735	0.136271	7.69455e-05	0.983382	Common	NO
15:76673459-78673459	77466024	chr15:77466024	t	c	0.7198	0.0053	0.711	0.7358	-0.0166	0.0174	0.3426	--+-+-	0	4.861	5	0.4331	66940.8	15	0.2802	SNP	rs11853633	0.136744	0.992488	-0.954023	0.136156	7.68804e-05	0.983459	Common	NO
15:76673459-78673459	77051287	chr15:77051287	t	g	0.1496	0.1141	0.0567	0.3148	-0.0031	0.0273	0.9091	-+-+--	0	3.337	5	0.6482	66940.9	15	0.1496	SNP	rs62028729	0.158029	0.981709	-0.113553	0.136105	7.68515e-05	0.983536	Common	NO
15:76673459-78673459	77058925	chr15:77058925	t	c	0.1497	0.1142	0.0567	0.315	-0.0031	0.0273	0.9088	-+-+--	0	3.337	5	0.6482	66940.9	15	0.1497	SNP	rs62028734	0.158029	0.981709	-0.113553	0.136105	7.68515e-05	0.983613	Common	NO
15:76673459-78673459	77118237	chr15:77118237	a	c	0.1535	0.1179	0.0567	0.3207	-0.003	0.0273	0.9118	-+-+--	0	3.398	5	0.6389	66941	15	0.1535	SNP	rs62029188	0.158029	0.981709	-0.10989	0.13605	7.68207e-05	0.98369	Common	NO
15:76673459-78673459	77147312	chr15:77147312	ca	c	0.1601	0.1266	0.0567	0.3384	-0.0029	0.0273	0.9149	-+-+--	0	3.271	5	0.6584	66940.9	15	0.1601	SV	rs201939128	0.110917	0.981709	-0.106227	0.135997	7.67908e-05	0.983766	Common	NO
15:76673459-78673459	77061989	chr15:77061989	t	ta	0.1488	0.1136	0.0566	0.3135	-0.0017	0.0274	0.9504	-+-+-+	0	3.329	5	0.6494	66940.9	15	0.1488	SV	rs199753865	0.158029	0.981577	-0.0620438	0.135989	7.67862e-05	0.983843	Common	NO
15:76673459-78673459	77048646	chr15:77048646	c	g	0.1504	0.1149	0.0567	0.3162	-0.0028	0.0273	0.9194	-+-+--	0	3.355	5	0.6454	66940.9	15	0.1504	SNP	rs8043385	0.158029	0.981709	-0.102564	0.135946	7.6762e-05	0.98392	Common	NO
15:76673459-78673459	77209116	chr15:77209116	a	g	0.8421	0.1244	0.6648	0.9433	0.0025	0.0273	0.9279	+-+-++	0	2.865	5	0.7208	66940.8	15	0.1579	SNP	rs62027271	0.147829	0.981709	0.0915751	0.135804	7.66817e-05	0.983997	Common	NO
15:76673459-78673459	77412457	chr15:77412457	c	g	0.2821	0.0055	0.2641	0.2906	0.0165	0.0174	0.3451	++-+--	0	4.683	5	0.4558	66941	15	0.2821	SNP	rs10519158	0.138865	0.992488	0.948276	0.135419	7.64644e-05	0.984073	Common	NO
15:76673459-78673459	77468338	chr15:77468338	t	c	0.2802	0.0053	0.2642	0.289	0.0165	0.0174	0.3439	++-+-+	0	4.832	5	0.4367	66940.8	15	0.2802	SNP	rs4638539	0.136744	0.992488	0.948276	0.135419	7.64644e-05	0.98415	Common	NO
15:76673459-78673459	77474832	chr15:77474832	a	g	0.2801	0.0052	0.2642	0.289	0.0165	0.0174	0.3448	++-+-+	0	4.789	5	0.4422	66940.8	15	0.2801	SNP	rs79036117	0.136744	0.992488	0.948276	0.135419	7.64644e-05	0.984226	Common	NO
15:76673459-78673459	77208896	chr15:77208896	t	c	0.1586	0.1251	0.0567	0.3364	-0.0016	0.0272	0.9543	-+-+--	0	2.933	5	0.7103	66940.9	15	0.1586	SNP	rs62027269	0.147829	0.98184	-0.0588235	0.134989	7.62214e-05	0.984302	Common	NO
15:76673459-78673459	77208985	chr15:77208985	a	c	0.8414	0.1251	0.6636	0.9433	0.0015	0.0272	0.9555	+-+-++	0	2.933	5	0.7103	66940.9	15	0.1586	SNP	rs62027270	0.147829	0.98184	0.0551471	0.134961	7.62057e-05	0.984378	Common	NO
15:76673459-78673459	77205691	chr15:77205691	t	g	0.1586	0.125	0.0567	0.3361	-0.0002	0.0272	0.9927	-+-+--	0	3.063	5	0.6902	66940.8	15	0.1586	SNP	rs62027268	0.147829	0.98184	-0.00735294	0.134763	7.6094e-05	0.984455	Common	NO
15:76673459-78673459	77475380	chr15:77475380	t	g	0.2801	0.0053	0.2639	0.289	0.0164	0.0174	0.3465	++-+-+	0	4.796	5	0.4412	66940.8	15	0.2801	SNP	rs1446313	0.136744	0.992488	0.942529	0.134691	7.60532e-05	0.984531	Common	NO
15:76673459-78673459	77092417	chr15:77092417	a	g	0.1623	0.1285	0.0567	0.3425	-0.0018	0.0271	0.9474	-+-+--	0	3.093	5	0.6856	66941	15	0.1623	SNP	rs3825892	0.158029	0.981971	-0.0664207	0.134564	7.59817e-05	0.984607	Common	NO
15:76673459-78673459	77083091	chr15:77083091	t	g	0.1606	0.1268	0.0567	0.3396	-0.0017	0.0271	0.9491	-+-+--	0	3.561	5	0.6142	66940.9	15	0.1606	SNP	rs62029175	0.158029	0.981971	-0.0627306	0.134533	7.5964e-05	0.984683	Common	NO
15:76673459-78673459	77819676	chr15:77819676	a	g	0.4973	0.0031	0.4855	0.5006	0.0164	0.0158	0.2988	++-+++	0	4.159	5	0.5267	66940.3	15	0.4973	SNP	rs7172809	0.277576	0.993798	1.03797	0.134517	7.59552e-05	0.984758	Common	NO
15:76673459-78673459	77076585	chr15:77076585	g	gacaa	0.161	0.1273	0.0567	0.3404	-0.0013	0.0271	0.9612	-+-+--	0	3.518	5	0.6207	66941	15	0.161	SV	rs139405167	0.158029	0.981971	-0.0479705	0.134425	7.5903e-05	0.984834	Common	NO
15:76673459-78673459	77091751	chr15:77091751	a	g	0.8381	0.1281	0.658	0.9433	0.0012	0.0271	0.964	+-+-++	0	3.533	5	0.6184	66940.8	15	0.1619	SNP	rs117541925	0.158029	0.981971	0.0442804	0.134402	7.58903e-05	0.98491	Common	NO
15:76673459-78673459	77197581	chr15:77197581	c	g	0.8374	0.1285	0.6577	0.9433	0.0012	0.0271	0.9656	+-+-++	0	3.181	5	0.6722	66941	15	0.1626	SNP	rs2277891	0.158029	0.981971	0.0442804	0.134402	7.58903e-05	0.984986	Common	NO
15:76673459-78673459	77067123	chr15:77067123	c	g	0.8396	0.1267	0.6607	0.9433	0.0011	0.0271	0.9662	+-+-++	0	3.531	5	0.6187	66941	15	0.1604	SNP	rs62028737	0.158029	0.981971	0.0405904	0.134382	7.58787e-05	0.985062	Common	NO
15:76673459-78673459	77075979	chr15:77075979	t	ta	0.1613	0.1276	0.0567	0.3409	-0.0009	0.0271	0.9743	-+-+--	0	3.55	5	0.6159	66940.9	15	0.1613	SV	rs199739278	0.158029	0.981971	-0.0332103	0.134346	7.58584e-05	0.985138	Common	NO
15:76673459-78673459	77825121	chr15:77825121	a	g	0.6097	0.0101	0.599	0.6498	-0.0164	0.0162	0.3113	--+--+	0	3.793	5	0.5796	66940.7	15	0.3903	SNP	rs16968895	0.170235	0.993482	-1.01235	0.134325	7.58466e-05	0.985214	Common	NO
15:76673459-78673459	77825253	chr15:77825253	a	g	0.3908	0.0103	0.3501	0.4015	0.0164	0.0162	0.3112	++-++-	0	3.686	5	0.5954	66940.4	15	0.3908	SNP	rs74026930	0.166932	0.993482	1.01235	0.134325	7.58466e-05	0.98529	Common	NO
15:76673459-78673459	77077159	chr15:77077159	t	g	0.1603	0.1267	0.0567	0.3396	-0.0007	0.0271	0.9791	-+-+--	0	3.474	5	0.6273	66941	15	0.1603	SNP	rs76490792	0.158029	0.981971	-0.0258303	0.134317	7.58422e-05	0.985365	Common	NO
15:76673459-78673459	77200396	chr15:77200396	t	g	0.8384	0.1277	0.6592	0.9433	0.0007	0.0271	0.9798	+-+-++	0	3.106	5	0.6837	66940.9	15	0.1616	SNP	rs2137309	0.163144	0.981971	0.0258303	0.134317	7.58422e-05	0.985441	Common	NO
15:76673459-78673459	77082385	chr15:77082385	t	c	0.1603	0.1266	0.0567	0.3393	0.0002	0.0271	0.9954	-+-+--	0	3.511	5	0.6217	66940.9	15	0.1603	SNP	rs62029174	0.158029	0.981971	0.00738007	0.134277	7.58194e-05	0.985517	Common	NO
15:76673459-78673459	77149494	chr15:77149494	a	c	0.1638	0.1297	0.0567	0.3441	-0.0001	0.0271	0.9966	-+-+--	0	3.498	5	0.6237	66941	15	0.1638	SNP	rs62029233	0.158029	0.981971	-0.00369004	0.134274	7.58178e-05	0.985593	Common	NO
15:76673459-78673459	77159789	chr15:77159789	t	tga	0.1639	0.1297	0.0567	0.344	-0.0001	0.0271	0.9972	-+-+--	0	3.479	5	0.6265	66940.9	15	0.1639	SV	rs150944871	0.155937	0.981971	-0.00369004	0.134274	7.58178e-05	0.985669	Common	NO
15:76673459-78673459	77099511	chr15:77099511	c	g	0.8372	0.1289	0.6566	0.9433	0.0017	0.027	0.9485	+-+-++	0	3.542	5	0.6171	66940.9	15	0.1628	SNP	rs62029179	0.158029	0.982101	0.062963	0.134047	7.56898e-05	0.985744	Common	NO
15:76673459-78673459	77118154	chr15:77118154	t	c	0.1638	0.1298	0.0567	0.3448	-0.0017	0.027	0.9509	-+-+--	0	3.559	5	0.6145	66941	15	0.1638	SNP	rs62029187	0.158029	0.982101	-0.062963	0.134047	7.56898e-05	0.98582	Common	NO
15:76673459-78673459	77129593	chr15:77129593	a	g	0.1636	0.1296	0.0567	0.3445	-0.0016	0.027	0.9516	-+-+--	0	3.546	5	0.6165	66940.9	15	0.1636	SNP	rs62029194	0.158029	0.982101	-0.0592593	0.134017	7.56729e-05	0.985896	Common	NO
15:76673459-78673459	77150012	chr15:77150012	t	c	0.8372	0.1288	0.657	0.9433	0.0016	0.027	0.9539	+-+-++	0	3.538	5	0.6176	66941	15	0.1628	SNP	rs62029235	0.158029	0.982101	0.0592593	0.134017	7.56729e-05	0.985971	Common	NO
15:76673459-78673459	77098506	chr15:77098506	t	c	0.8373	0.1288	0.6568	0.9433	0.0015	0.027	0.9571	+-+-++	0	3.534	5	0.6182	66940.9	15	0.1627	SNP	rs62029178	0.158029	0.982101	0.0555556	0.133989	7.56571e-05	0.986047	Common	NO
15:76673459-78673459	77156899	chr15:77156899	a	t	0.1626	0.1286	0.0567	0.3424	-0.0015	0.027	0.9572	-+-+--	0	3.456	5	0.63	66941	15	0.1626	SNP	rs10519151	0.158029	0.982101	-0.0555556	0.133989	7.56571e-05	0.986123	Common	NO
15:76673459-78673459	77572357	chr15:77572357	a	g	0.2799	0.0053	0.2637	0.2887	0.0163	0.0174	0.3513	++-+-+	0	4.458	5	0.4855	66940.9	15	0.2799	SNP	rs74025105	0.134051	0.992488	0.936782	0.133971	7.56467e-05	0.986198	Common	NO
15:76673459-78673459	77105757	chr15:77105757	a	t	0.1636	0.1297	0.0567	0.3447	-0.0014	0.027	0.9596	-+-+--	0	3.563	5	0.6139	66940.9	15	0.1636	SNP	rs62029180	0.158029	0.982101	-0.0518519	0.133963	7.56424e-05	0.986274	Common	NO
15:76673459-78673459	77106314	chr15:77106314	a	g	0.1642	0.1302	0.0567	0.3455	-0.0013	0.027	0.9623	-+-+--	0	3.591	5	0.6096	66941	15	0.1642	SNP	rs62029182	0.160135	0.982101	-0.0481481	0.133939	7.56286e-05	0.98635	Common	NO
15:76673459-78673459	77107491	chr15:77107491	a	g	0.8355	0.1305	0.654	0.9433	0.0013	0.027	0.9621	+-+-++	0	3.553	5	0.6154	66940.9	15	0.1645	SNP	rs62029184	0.158029	0.982101	0.0481481	0.133939	7.56286e-05	0.986425	Common	NO
15:76673459-78673459	77118994	chr15:77118994	a	c	0.1646	0.1306	0.0567	0.3462	-0.0013	0.027	0.9628	-+-+--	0	3.554	5	0.6153	66941	15	0.1646	SNP	rs62029189	0.158029	0.982101	-0.0481481	0.133939	7.56286e-05	0.986501	Common	NO
15:76673459-78673459	77125503	chr15:77125503	a	g	0.1646	0.1306	0.0567	0.3462	-0.0012	0.027	0.9636	-+-+--	0	3.552	5	0.6155	66940.9	15	0.1646	SNP	rs62029190	0.158029	0.982101	-0.0444444	0.133916	7.56159e-05	0.986577	Common	NO
15:76673459-78673459	77128814	chr15:77128814	t	c	0.1647	0.1306	0.0567	0.3462	-0.0012	0.027	0.9634	-+-+--	0	3.555	5	0.615	66941	15	0.1647	SNP	rs62029192	0.158029	0.982101	-0.0444444	0.133916	7.56159e-05	0.986652	Common	NO
15:76673459-78673459	77131458	chr15:77131458	t	c	0.8364	0.1296	0.6555	0.9433	0.0011	0.027	0.9679	+-+-++	0	3.529	5	0.619	66940.9	15	0.1636	SNP	rs62029196	0.158029	0.982101	0.0407407	0.133895	7.56042e-05	0.986728	Common	NO
15:76673459-78673459	77133117	chr15:77133117	t	c	0.8362	0.1298	0.6552	0.9433	0.0011	0.027	0.9679	+-+-++	0	3.47	5	0.628	66941	15	0.1638	SNP	rs62029197	0.158029	0.982101	0.0407407	0.133895	7.56042e-05	0.986803	Common	NO
15:76673459-78673459	77143971	chr15:77143971	a	g	0.1638	0.1297	0.0567	0.3445	-0.0011	0.027	0.9681	-+-+--	0	3.492	5	0.6246	66941	15	0.1638	SNP	rs62029231	0.158029	0.982101	-0.0407407	0.133895	7.56042e-05	0.986879	Common	NO
15:76673459-78673459	77144393	chr15:77144393	a	t	0.8362	0.1297	0.6555	0.9433	0.0011	0.027	0.9687	+-+-++	0	3.488	5	0.6253	66941	15	0.1638	SNP	rs116265043	0.158029	0.982101	0.0407407	0.133895	7.56042e-05	0.986955	Common	NO
15:76673459-78673459	77179052	chr15:77179052	t	c	0.8363	0.1296	0.6558	0.9433	0.0011	0.027	0.9665	+-+-++	0	3.517	5	0.6209	66940.9	15	0.1637	SNP	rs75979564	0.158029	0.982101	0.0407407	0.133895	7.56042e-05	0.98703	Common	NO
15:76673459-78673459	77179449	chr15:77179449	t	g	0.1637	0.1296	0.0567	0.3442	-0.0011	0.027	0.9666	-+-+--	0	3.515	5	0.6211	66940.9	15	0.1637	SNP	rs62029245	0.158029	0.982101	-0.0407407	0.133895	7.56042e-05	0.987106	Common	NO
15:76673459-78673459	77183127	chr15:77183127	a	g	0.1637	0.1295	0.0567	0.3442	-0.0011	0.027	0.9667	-+-+--	0	3.488	5	0.6251	66940.9	15	0.1637	SNP	rs150713779	0.158029	0.982101	-0.0407407	0.133895	7.56042e-05	0.987181	Common	NO
15:76673459-78673459	77187224	chr15:77187224	a	t	0.1636	0.1294	0.0567	0.344	-0.0011	0.027	0.9661	-+-+--	0	3.435	5	0.6332	66940.9	15	0.1636	SNP	rs79481884	0.158029	0.982101	-0.0407407	0.133895	7.56042e-05	0.987257	Common	NO
15:76673459-78673459	77190043	chr15:77190043	t	c	0.1635	0.1293	0.0567	0.3438	-0.0011	0.027	0.9679	-+-+--	0	3.356	5	0.6452	66940.9	15	0.1635	SNP	rs62027262	0.158029	0.982101	-0.0407407	0.133895	7.56042e-05	0.987333	Common	NO
15:76673459-78673459	77131928	chr15:77131928	a	c	0.164	0.13	0.0567	0.3452	-0.001	0.027	0.9693	-+-+--	0	3.504	5	0.6227	66941	15	0.164	SNP	rs16968532	0.158029	0.982101	-0.037037	0.133877	7.55935e-05	0.987408	Common	NO
15:76673459-78673459	77133183	chr15:77133183	t	c	0.8362	0.1298	0.6552	0.9433	0.0009	0.027	0.9733	+-+-++	0	3.434	5	0.6334	66941	15	0.1638	SNP	rs16968536	0.158029	0.982101	0.0333333	0.133859	7.55838e-05	0.987484	Common	NO
15:76673459-78673459	77153209	chr15:77153209	t	c	0.1637	0.1296	0.0567	0.3443	-0.0009	0.027	0.9727	-+-+--	0	3.493	5	0.6245	66941	15	0.1637	SNP	rs2221866	0.158029	0.982101	-0.0333333	0.133859	7.55838e-05	0.987559	Common	NO
15:76673459-78673459	77156008	chr15:77156008	c	g	0.8363	0.1296	0.6557	0.9433	0.0009	0.027	0.9729	+-+-++	0	3.493	5	0.6244	66941	15	0.1637	SNP	rs62029237	0.158029	0.982101	0.0333333	0.133859	7.55838e-05	0.987635	Common	NO
15:76673459-78673459	77158237	chr15:77158237	t	c	0.1637	0.1296	0.0567	0.3443	-0.0009	0.027	0.9729	-+-+--	0	3.493	5	0.6244	66941	15	0.1637	SNP	rs16968557	0.158029	0.982101	-0.0333333	0.133859	7.55838e-05	0.987711	Common	NO
15:76673459-78673459	77159694	chr15:77159694	c	g	0.8363	0.1296	0.6557	0.9433	0.0009	0.027	0.9731	+-+-++	0	3.494	5	0.6244	66941	15	0.1637	SNP	rs62029239	0.158029	0.982101	0.0333333	0.133859	7.55838e-05	0.987786	Common	NO
15:76673459-78673459	77194457	chr15:77194457	a	g	0.1634	0.1292	0.0567	0.3435	-0.0007	0.027	0.98	-+-+--	0	3.244	5	0.6624	66940.9	15	0.1634	SNP	rs73457161	0.158029	0.982101	-0.0259259	0.133831	7.55675e-05	0.987862	Common	NO
15:76673459-78673459	77571440	chr15:77571440	t	tgtgtgc	0.2724	0.0052	0.2589	0.2817	0.0162	0.0179	0.3647	++-+--	10.9	5.612	5	0.3458	66939.9	15	0.2724	SV	rs199703120	0.141171	0.992053	0.905028	0.133825	7.55644e-05	0.987937	Common	NO
15:76673459-78673459	77180079	chr15:77180079	a	c	0.8371	0.1287	0.6574	0.9433	-0.0006	0.027	0.9835	+-+-++	0	3.651	5	0.6007	66940.9	15	0.1629	SNP	rs62029247	0.158029	0.982101	-0.0222222	0.133819	7.55609e-05	0.988013	Common	NO
15:76673459-78673459	77191118	chr15:77191118	t	c	0.1635	0.1293	0.0567	0.3437	-0.0006	0.027	0.9826	-+-+--	0	3.32	5	0.6508	66941	15	0.1635	SNP	rs62027263	0.158029	0.982101	-0.0222222	0.133819	7.55609e-05	0.988088	Common	NO
15:76673459-78673459	77107281	chr15:77107281	a	g	0.8376	0.1287	0.6569	0.9433	-0.0005	0.027	0.985	+-+-++	0	3.544	5	0.6167	66941	15	0.1624	SNP	rs62029183	0.158029	0.982101	-0.0185185	0.133809	7.55553e-05	0.988164	Common	NO
15:76673459-78673459	77190536	chr15:77190536	c	g	0.8366	0.1293	0.6563	0.9433	0.0005	0.027	0.9839	+-+-++	0	3.334	5	0.6486	66941	15	0.1634	SNP	rs73457158	0.158029	0.982101	0.0185185	0.133809	7.55553e-05	0.98824	Common	NO
15:76673459-78673459	77141930	chr15:77141930	a	g	0.8362	0.1297	0.6555	0.9433	0.0004	0.027	0.9886	+-+-++	0	3.468	5	0.6282	66941	15	0.1638	SNP	rs62029230	0.158029	0.982101	0.0148148	0.133801	7.55507e-05	0.988315	Common	NO
15:76673459-78673459	77183298	chr15:77183298	a	g	0.8363	0.1295	0.6558	0.9433	0.0004	0.027	0.9892	+-+-++	0	3.466	5	0.6285	66941	15	0.1637	SNP	rs142414155	0.158029	0.982101	0.0148148	0.133801	7.55507e-05	0.988391	Common	NO
15:76673459-78673459	77147075	chr15:77147075	t	c	0.8365	0.1293	0.6559	0.9433	0.0003	0.027	0.9903	+-+-++	0	3.555	5	0.6151	66940.9	15	0.1635	SNP	rs7171104	0.158029	0.982101	0.0111111	0.133794	7.55472e-05	0.988466	Common	NO
15:76673459-78673459	77149662	chr15:77149662	a	t	0.1632	0.1292	0.0567	0.3438	0.0003	0.027	0.9922	-+-+--	0	3.539	5	0.6174	66940.9	15	0.1632	SNP	rs62029234	0.158029	0.982101	0.0111111	0.133794	7.55472e-05	0.988542	Common	NO
15:76673459-78673459	77129072	chr15:77129072	a	g	0.1648	0.1308	0.0567	0.346	-0.0002	0.027	0.9948	-+-+--	0	3.446	5	0.6316	66941	15	0.1648	SNP	rs111776924	0.152006	0.982101	-0.00740741	0.13379	7.55446e-05	0.988617	Common	NO
15:76673459-78673459	77160331	chr15:77160331	a	g	0.8364	0.1295	0.6558	0.9433	0.0002	0.027	0.9949	+-+-++	0	3.448	5	0.6313	66941.1	15	0.1636	SNP	rs62029241	0.158029	0.982101	0.00740741	0.13379	7.55446e-05	0.988693	Common	NO
15:76673459-78673459	77151230	chr15:77151230	t	c	0.8363	0.1296	0.6557	0.9433	-0.0001	0.027	0.9978	+-+-++	0	3.466	5	0.6286	66941	15	0.1637	SNP	rs62029236	0.158029	0.982101	-0.0037037	0.133787	7.55431e-05	0.988768	Common	NO
15:76673459-78673459	77159819	chr15:77159819	t	c	0.1637	0.1295	0.0567	0.3443	0.0001	0.027	0.9969	-+-+--	0	3.467	5	0.6284	66940.9	15	0.1637	SNP	rs62029240	0.158029	0.982101	0.0037037	0.133787	7.55431e-05	0.988844	Common	NO
15:76673459-78673459	77164652	chr15:77164652	t	g	0.8363	0.1295	0.6557	0.9433	-0.0001	0.027	0.9968	+-+-++	0	3.467	5	0.6284	66941	15	0.1637	SNP	rs73455381	0.158029	0.982101	-0.0037037	0.133787	7.55431e-05	0.988919	Common	NO
15:76673459-78673459	77164911	chr15:77164911	a	act	0.1637	0.1295	0.0567	0.3443	0.0001	0.027	0.9968	-+-+--	0	3.467	5	0.6284	66941	15	0.1637	SV	rs111553645	0.158029	0.982101	0.0037037	0.133787	7.55431e-05	0.988995	Common	NO
15:76673459-78673459	77499531	chr15:77499531	t	c	0.2761	0.0051	0.2654	0.2861	0.0162	0.0177	0.3594	++-+--	0.3	5.015	5	0.4141	66940.4	15	0.2761	SNP	rs2864079	0.128034	0.992229	0.915254	0.133579	7.54254e-05	0.98907	Common	NO
15:76673459-78673459	77825149	chr15:77825149	a	c	0.3903	0.0101	0.3501	0.401	0.0163	0.0162	0.3119	++-++-	0	3.787	5	0.5804	66940.7	15	0.3903	SNP	rs17394448	0.170235	0.993482	1.00617	0.133496	7.53786e-05	0.989146	Common	NO
15:76673459-78673459	77584733	chr15:77584733	t	c	0.7199	0.0052	0.7113	0.7358	-0.0162	0.0174	0.3534	--+-+-	0	4.608	5	0.4655	66941.1	15	0.2801	SNP	rs11854466	0.136744	0.992488	-0.931034	0.133259	7.52448e-05	0.989221	Common	NO
15:76673459-78673459	77589535	chr15:77589535	t	c	0.7197	0.0052	0.7111	0.7358	-0.0162	0.0174	0.3531	--+-++	0	4.845	5	0.4351	66941	15	0.2803	SNP	rs7182221	0.136744	0.992488	-0.931034	0.133259	7.52448e-05	0.989296	Common	NO
15:76673459-78673459	77872191	chr15:77872191	a	g	0.6739	0.0103	0.6674	0.6988	0.0162	0.0171	0.3442	+-++-+	29.5	7.094	5	0.2138	66939.7	15	0.3261	SNP	rs2667773	0.176837	0.992743	0.947368	0.133003	7.51002e-05	0.989371	Common	NO
15:76673459-78673459	77825082	chr15:77825082	a	g	0.6098	0.0101	0.5992	0.6498	-0.0162	0.0162	0.3145	--+--+	0	3.791	5	0.5799	66940.5	15	0.3902	SNP	rs16968893	0.170235	0.993482	-1	0.132677	7.49164e-05	0.989446	Common	NO
15:76673459-78673459	77571438	chr15:77571438	cgt	c	0.2716	0.0048	0.2589	0.2801	0.016	0.0179	0.3699	++-+--	8.3	5.454	5	0.363	66940	15	0.2716	SV	rs139127790	0.141171	0.992053	0.893855	0.132497	7.48148e-05	0.989521	Common	NO
15:76673459-78673459	77825474	chr15:77825474	a	c	0.609	0.0104	0.5994	0.6498	-0.0161	0.0162	0.3203	--+--+	0	3.781	5	0.5813	66940.7	15	0.391	SNP	rs74026931	0.170235	0.993482	-0.993827	0.131869	7.44597e-05	0.989596	Common	NO
15:76673459-78673459	77547102	chr15:77547102	c	g	0.28	0.0052	0.2642	0.2889	0.016	0.0174	0.3585	++-+-+	0	4.564	5	0.4714	66940.7	15	0.28	SNP	rs12324366	0.136744	0.992488	0.91954	0.13186	7.44547e-05	0.98967	Common	NO
15:76673459-78673459	77548113	chr15:77548113	c	g	0.72	0.0052	0.7111	0.7358	-0.016	0.0174	0.3589	--+-+-	0	4.567	5	0.471	66940.7	15	0.28	SNP	rs58792939	0.136744	0.992488	-0.91954	0.13186	7.44547e-05	0.989744	Common	NO
15:76673459-78673459	77552587	chr15:77552587	a	g	0.28	0.0052	0.2642	0.2889	0.016	0.0174	0.359	++-+-+	0	4.579	5	0.4694	66940.8	15	0.28	SNP	rs74025104	0.136744	0.992488	0.91954	0.13186	7.44547e-05	0.989819	Common	NO
15:76673459-78673459	77552944	chr15:77552944	t	c	0.72	0.0052	0.7111	0.7358	-0.016	0.0174	0.3588	--+-+-	0	4.58	5	0.4692	66940.8	15	0.28	SNP	rs76675107	0.136744	0.992488	-0.91954	0.13186	7.44547e-05	0.989893	Common	NO
15:76673459-78673459	77659982	chr15:77659982	a	g	0.28	0.0052	0.2642	0.2881	0.016	0.0174	0.3597	++-+--	0	4.812	5	0.4392	66941	15	0.28	SNP	rs13380202	0.136744	0.992488	0.91954	0.13186	7.44547e-05	0.989968	Common	NO
15:76673459-78673459	77477873	chr15:77477873	a	g	0.2801	0.0053	0.2642	0.289	0.0159	0.0174	0.3633	++-+-+	0	4.425	5	0.49	66940.7	15	0.2801	SNP	rs1374201	0.136744	0.992488	0.913793	0.131172	7.40664e-05	0.990042	Common	NO
#Region: 15q26.1; closest Gene: C15orf38-AP3S2; Genes in 99% Credible Set: MIR5094|MIR5009|RNU6-1111P|RNU7-111P|MESP2|ANPEP|AP3S2|C15orf38-AP3S2|C15orf38
15:89429148-91429148	90429148	chr15:90429148	a	g	0.7252	0.0057	0.7185	0.7509	-0.0807	0.0174	3.733e-06	------	0	3.902	5	0.5637	66940.7	15	0.2748	SNP	rs12912009	1	0.992488	-4.63793	3747.3	0.122333	0.122333	Common	NO
15:89429148-91429148	90448376	chr15:90448376	t	c	0.277	0.0058	0.2522	0.2853	0.0794	0.0175	5.675e-06	++++++	0	4.316	5	0.5049	66938.7	15	0.277	SNP	rs11852306	0.94083	0.992402	4.53714	2379.62	0.0776843	0.200017	Common	NO
15:89429148-91429148	90449135	chr15:90449135	a	g	0.2764	0.0058	0.2513	0.2844	0.079	0.0175	6.343e-06	++++++	0	4.657	5	0.4592	66939.3	15	0.2764	SNP	rs11629791	0.939637	0.992402	4.51429	2147.45	0.070105	0.270122	Common	NO
15:89429148-91429148	90418413	chr15:90418413	a	t	0.7234	0.0063	0.7167	0.7518	-0.0778	0.0174	8.114e-06	------	12.5	5.712	5	0.3352	66940.8	15	0.2766	SNP	rs986505	0.973362	0.992488	-4.47126	1764.09	0.05759	0.327712	Common	NO
15:89429148-91429148	90417999	chr15:90417999	c	g	0.2758	0.007	0.2437	0.2828	0.0781	0.0175	7.727e-06	++++++	10.5	5.586	5	0.3486	66940.8	15	0.2758	SNP	rs8026131	0.973362	0.992402	4.46286	1707.78	0.0557516	0.383464	Common	NO
15:89429148-91429148	90422665	chr15:90422665	a	t	0.2769	0.0061	0.2493	0.2836	0.0776	0.0174	8.687e-06	++++++	5.4	5.283	5	0.3823	66940.8	15	0.2769	SNP	rs8034631	0.973362	0.992488	4.45977	1676.48	0.0547297	0.438193	Common	NO
15:89429148-91429148	90407119	chr15:90407119	t	c	0.7343	0.0051	0.7274	0.7524	-0.0762	0.0176	1.479e-05	------	0	3.388	5	0.6403	66940.8	15	0.2657	SNP	rs2165069	0.952971	0.992316	-4.32955	959.281	0.0313163	0.46951	Common	NO
15:89429148-91429148	90420673	chr15:90420673	a	g	0.7299	0.0054	0.7219	0.7514	-0.0761	0.0176	1.524e-05	------	0	4.859	5	0.4333	66940.7	15	0.2701	SNP	rs12440156	0.946546	0.992316	-4.32386	936.162	0.0305616	0.500071	Common	NO
15:89429148-91429148	90415348	chr15:90415348	ca	c	0.261	0.0057	0.2368	0.2664	0.0766	0.0181	2.276e-05	++++++	9.1	5.499	5	0.3581	66940.1	15	0.261	SV	NA	0.898666	0.991876	4.23204	649.282	0.0211962	0.521268	Common	NO
15:89429148-91429148	90428755	chr15:90428755	t	c	0.7306	0.0064	0.7241	0.7587	-0.0744	0.0176	2.273e-05	------	0	4.432	5	0.4891	66940.7	15	0.2694	SNP	rs11638138	0.993205	0.992316	-4.22727	621.404	0.0202861	0.541554	Common	NO
15:89429148-91429148	90444681	chr15:90444681	t	g	0.7381	0.0067	0.7264	0.7622	-0.0751	0.0178	2.364e-05	------	0	4.493	5	0.4808	66939.3	15	0.2619	SNP	rs2279848	0.913722	0.992141	-4.2191	606.314	0.0197935	0.561347	Common	NO
15:89429148-91429148	90369204	chr15:90369204	t	c	0.7161	0.0087	0.7057	0.7473	-0.0734	0.0174	2.399e-05	------	0	4.311	5	0.5056	66939.3	15	0.2839	SNP	rs35608327	0.900921	0.992488	-4.21839	592.858	0.0193542	0.580701	Common	NO
15:89429148-91429148	90428543	chr15:90428543	t	c	0.2681	0.0064	0.2411	0.2748	0.0735	0.0176	2.871e-05	++++++	0	4.877	5	0.431	66940.8	15	0.2681	SNP	rs1866476	0.993205	0.992316	4.17614	502.087	0.0163909	0.597092	Common	NO
15:89429148-91429148	90432526	chr15:90432526	a	g	0.7387	0.0059	0.7291	0.7595	-0.0738	0.0177	3.059e-05	------	0	4.308	5	0.506	66940.7	15	0.2613	SNP	rs2043880	0.960092	0.992229	-4.16949	490.843	0.0160239	0.613116	Common	NO
15:89429148-91429148	90369148	chr15:90369148	t	g	0.2844	0.0081	0.2538	0.2965	0.0726	0.0174	2.988e-05	++++++	0	4.163	5	0.5262	66939.5	15	0.2844	SNP	rs11634658	0.900921	0.992488	4.17241	489.562	0.0159821	0.629098	Common	NO
15:89429148-91429148	90414642	chr15:90414642	c	g	0.2697	0.0055	0.2484	0.2775	0.0733	0.0176	3.011e-05	++++++	3.3	5.172	5	0.3953	66940.7	15	0.2697	SNP	rs3759831	0.939991	0.992316	4.16477	479.021	0.015638	0.644736	Common	NO
15:89429148-91429148	90430396	chr15:90430396	a	g	0.2677	0.0065	0.2393	0.2739	0.0732	0.0176	3.181e-05	++++++	0	4.239	5	0.5155	66940.7	15	0.2677	SNP	rs4932261	0.9797	0.992316	4.15909	467.912	0.0152753	0.660012	Common	NO
15:89429148-91429148	90441870	chr15:90441870	a	g	0.2623	0.0067	0.2371	0.2736	0.0732	0.0177	3.637e-05	++++++	0	4.913	5	0.4266	66940.2	15	0.2623	SNP	rs3803534	0.920091	0.992229	4.13559	426.859	0.0139351	0.673947	Common	NO
15:89429148-91429148	90372465	chr15:90372465	t	c	0.7123	0.009	0.7023	0.7485	-0.0712	0.0172	3.276e-05	------	0	3.672	5	0.5975	66940.9	15	0.2877	SNP	rs12910992	0.953582	0.992658	-4.13953	423.215	0.0138161	0.687763	Common	NO
15:89429148-91429148	90372102	chr15:90372102	t	c	0.2704	0.0093	0.251	0.2888	0.0717	0.0175	4.011e-05	++++++	0	3.374	5	0.6426	66940.7	15	0.2704	SNP	rs4932144	0.926443	0.992402	4.09714	361.256	0.0117934	0.699556	Common	NO
15:89429148-91429148	90428072	chr15:90428072	a	g	0.2683	0.0065	0.2403	0.2747	0.0718	0.0176	4.445e-05	++++++	0	4.07	5	0.5394	66940.7	15	0.2683	SNP	rs1866475	0.993205	0.992316	4.07955	338.027	0.0110351	0.710591	Common	NO
15:89429148-91429148	90439597	chr15:90439597	a	c	0.2625	0.0061	0.2392	0.2722	0.0718	0.0177	5.021e-05	++++++	0	4.809	5	0.4396	66940.6	15	0.2625	SNP	rs4932262	0.920091	0.992229	4.0565	309.51	0.0101042	0.720695	Common	NO
15:89429148-91429148	90385868	chr15:90385868	t	c	0.7186	0.0088	0.7061	0.7487	-0.0702	0.0173	4.784e-05	------	0	3.966	5	0.5544	66941	15	0.2814	SNP	rs7174644	0.932956	0.992573	-4.0578	305.028	0.00995783	0.730653	Common	NO
15:89429148-91429148	90368171	chr15:90368171	t	c	0.276	0.008	0.2524	0.288	0.0709	0.0175	5.267e-05	++++++	0	3.647	5	0.6012	66939.4	15	0.276	SNP	rs9920762	0.874602	0.992402	4.05143	300.29	0.00980316	0.740456	Common	NO
15:89429148-91429148	90439627	chr15:90439627	t	c	0.2624	0.0061	0.2393	0.2723	0.0715	0.0177	5.433e-05	++++++	0	4.81	5	0.4395	66940.6	15	0.2624	SNP	rs4932263	0.926809	0.992229	4.03955	289.141	0.00943919	0.749896	Common	NO
15:89429148-91429148	90428894	chr15:90428894	a	c	0.2618	0.0061	0.2408	0.2721	0.0713	0.0177	5.643e-05	++++++	0	4.246	5	0.5146	66940.7	15	0.2618	SNP	rs10852123	0.966628	0.992229	4.02825	276.355	0.00902179	0.758917	Common	NO
15:89429148-91429148	90383307	chr15:90383307	a	g	0.2804	0.0087	0.251	0.2927	0.0697	0.0173	5.465e-05	++++++	0	3.557	5	0.6148	66940.9	15	0.2804	SNP	rs3960018	0.932956	0.992573	4.0289	271.622	0.00886727	0.767785	Common	NO
15:89429148-91429148	90444126	chr15:90444126	a	at	0.2617	0.0063	0.2375	0.2718	0.0716	0.0178	5.536e-05	++++++	0	4.654	5	0.4596	66940.2	15	0.2617	SV	rs3830436	0.913722	0.992141	4.02247	271.374	0.00885918	0.776644	Common	NO
15:89429148-91429148	90368273	chr15:90368273	t	c	0.276	0.008	0.2523	0.2879	0.0704	0.0175	6.022e-05	++++++	0	3.754	5	0.5853	66939.5	15	0.276	SNP	rs9920775	0.874602	0.992402	4.02286	267.81	0.00874283	0.785387	Common	NO
15:89429148-91429148	90384115	chr15:90384115	a	g	0.2804	0.0086	0.251	0.2926	0.0696	0.0173	5.603e-05	++++++	0	3.595	5	0.609	66941	15	0.2804	SNP	rs2351706	0.932956	0.992573	4.02312	265.42	0.00866479	0.794051	Common	NO
15:89429148-91429148	90444639	chr15:90444639	a	g	0.2615	0.0062	0.2378	0.2715	0.0715	0.0178	5.8e-05	++++++	0	4.249	5	0.5142	66940	15	0.2615	SNP	rs2279849	0.913722	0.992141	4.01685	265.361	0.00866289	0.802714	Common	NO
15:89429148-91429148	90368067	chr15:90368067	a	g	0.724	0.0079	0.7125	0.7474	-0.0707	0.0176	5.648e-05	------	0	3.823	5	0.5752	66939.5	15	0.276	SNP	rs9920421	0.86817	0.992316	-4.01705	262.973	0.00858491	0.811299	Common	NO
15:89429148-91429148	90380214	chr15:90380214	a	c	0.7195	0.0089	0.7066	0.7487	-0.0695	0.0173	5.897e-05	------	0	3.45	5	0.6309	66940.9	15	0.2805	SNP	rs8031576	0.926334	0.992573	-4.01734	259.368	0.00846722	0.819766	Common	NO
15:89429148-91429148	90384045	chr15:90384045	t	c	0.7194	0.0089	0.7066	0.749	-0.0695	0.0173	5.816e-05	------	0	3.626	5	0.6044	66940.9	15	0.2806	SNP	rs2351707	0.932956	0.992573	-4.01734	259.368	0.00846722	0.828234	Common	NO
15:89429148-91429148	90443747	chr15:90443747	a	g	0.2618	0.0063	0.2374	0.2719	0.0711	0.0178	6.239e-05	++++++	0	4.63	5	0.4627	66940.2	15	0.2618	SNP	rs3844575	0.913722	0.992141	3.99438	242.69	0.00792278	0.836156	Common	NO
15:89429148-91429148	90392660	chr15:90392660	a	g	0.2786	0.0069	0.2514	0.2874	0.0692	0.0173	6.593e-05	++++++	0	4.018	5	0.5468	66940.7	15	0.2786	SNP	rs7174477	0.919812	0.992573	4	242.075	0.0079027	0.844059	Common	NO
15:89429148-91429148	90449476	chr15:90449476	t	c	0.734	0.0054	0.7261	0.7541	-0.0709	0.0178	6.648e-05	------	0	4.178	5	0.5241	66939.3	15	0.266	SNP	rs17242083	0.893875	0.992141	-3.98315	232.135	0.00757821	0.851637	Common	NO
15:89429148-91429148	90416740	chr15:90416740	t	c	0.2687	0.0065	0.2408	0.2773	0.07	0.0176	7.073e-05	++++++	8.6	5.47	5	0.3612	66940.7	15	0.2687	SNP	rs7163629	0.966187	0.992316	3.97727	224.594	0.00733201	0.858969	Common	NO
15:89429148-91429148	90381278	chr15:90381278	t	c	0.7206	0.0074	0.711	0.749	-0.0688	0.0173	7.032e-05	------	0	3.697	5	0.5938	66941	15	0.2794	SNP	rs893617	0.932956	0.992573	-3.97688	220.901	0.00721146	0.866181	Common	NO
15:89429148-91429148	90394356	chr15:90394356	t	c	0.7194	0.0077	0.7097	0.7473	-0.0688	0.0173	6.965e-05	------	0	3.639	5	0.6024	66940.9	15	0.2806	SNP	rs4932148	0.920548	0.992573	-3.97688	220.901	0.00721146	0.873392	Common	NO
15:89429148-91429148	90434888	chr15:90434888	a	g	0.2611	0.006	0.2411	0.271	0.0702	0.0177	7.496e-05	++++++	0	4.447	5	0.4871	66940.8	15	0.2611	SNP	rs7174878	0.94686	0.992229	3.9661	215.984	0.00705095	0.880443	Common	NO
15:89429148-91429148	90422986	chr15:90422986	t	c	0.2693	0.0067	0.2408	0.2779	0.0698	0.0176	7.39e-05	++++++	4.4	5.231	5	0.3884	66940.7	15	0.2693	SNP	rs4932264	0.966304	0.992316	3.96591	214.757	0.00701089	0.887454	Common	NO
15:89429148-91429148	90369754	chr15:90369754	t	c	0.7268	0.0088	0.7123	0.7487	-0.07	0.0177	7.974e-05	------	0	3.584	5	0.6107	66937.7	15	0.2732	SNP	rs1966720	0.874602	0.992229	-3.9548	206.604	0.00674471	0.894199	Common	NO
15:89429148-91429148	90392916	chr15:90392916	a	t	0.7181	0.0069	0.7098	0.7463	-0.0685	0.0173	7.572e-05	------	0	3.733	5	0.5885	66940.7	15	0.2819	SNP	rs6496610	0.91418	0.992573	-3.95954	206.317	0.00673535	0.900934	Common	NO
15:89429148-91429148	90374257	chr15:90374257	a	c	0.7195	0.0087	0.7072	0.7491	-0.0684	0.0173	7.484e-05	------	0	3.552	5	0.6155	66941	15	0.2805	SNP	rs2028299	0.932956	0.992573	-3.95376	201.686	0.00658417	0.907518	Common	NO
15:89429148-91429148	90379632	chr15:90379632	a	c	0.72	0.0081	0.7101	0.7491	-0.0684	0.0173	7.663e-05	------	0	3.699	5	0.5935	66941	15	0.28	SNP	rs6496609	0.932956	0.992573	-3.95376	201.686	0.00658417	0.914103	Common	NO
15:89429148-91429148	90381258	chr15:90381258	t	g	0.72	0.008	0.7103	0.749	-0.0684	0.0173	7.771e-05	------	0	3.749	5	0.5861	66940.9	15	0.28	SNP	rs748508	0.932956	0.992573	-3.95376	201.686	0.00658417	0.920687	Common	NO
15:89429148-91429148	90391270	chr15:90391270	t	c	0.2797	0.0076	0.2512	0.2896	0.0683	0.0173	7.755e-05	++++++	0	3.672	5	0.5975	66941	15	0.2797	SNP	rs1371135	0.926968	0.992573	3.94798	197.166	0.0064366	0.927123	Common	NO
15:89429148-91429148	90423905	chr15:90423905	ca	c	0.7363	0.0063	0.7282	0.7632	-0.0705	0.0179	7.88e-05	------	4.4	5.23	5	0.3884	66940.5	15	0.2637	SV	NA	0.911392	0.992053	-3.93855	195.769	0.00639102	0.933514	Common	NO
15:89429148-91429148	90426689	chr15:90426689	a	g	0.2599	0.0061	0.2383	0.27	0.0698	0.0178	8.362e-05	++++++	0	3.908	5	0.5627	66940.7	15	0.2599	SNP	rs8027198	0.959895	0.992141	3.92135	182.181	0.00594741	0.939462	Common	NO
15:89429148-91429148	90371590	chr15:90371590	cg	c	0.28	0.0087	0.251	0.2926	0.0679	0.0173	8.637e-05	++++++	0	3.352	5	0.6459	66940.7	15	0.28	SV	rs5814403	0.926443	0.992573	3.92486	180.135	0.00588061	0.945342	Common	NO
15:89429148-91429148	90372067	chr15:90372067	c	g	0.7196	0.0087	0.7072	0.7491	-0.0678	0.0173	8.884e-05	------	0	3.195	5	0.67	66940.7	15	0.2804	SNP	rs4932143	0.926443	0.992573	-3.91908	176.127	0.00574976	0.951092	Common	NO
15:89429148-91429148	90373873	chr15:90373873	t	c	0.2791	0.0075	0.2509	0.289	0.0678	0.0173	9.203e-05	++++++	0	3.782	5	0.5812	66940.9	15	0.2791	SNP	rs7111	0.932956	0.992573	3.91908	176.127	0.00574976	0.956842	Common	NO
15:89429148-91429148	90449523	chr15:90449523	t	c	0.2632	0.0055	0.2421	0.2709	0.0693	0.0178	0.0001026	++++++	0	4.248	5	0.5143	66939.3	15	0.2632	SNP	rs28678152	0.913722	0.992141	3.89326	163.385	0.0053338	0.962176	Common	NO
15:89429148-91429148	90370157	chr15:90370157	a	at	0.2805	0.0087	0.2509	0.293	0.0674	0.0173	9.71e-05	++++++	0	3.069	5	0.6893	66940.1	15	0.2805	SV	NA	0.892431	0.992573	3.89595	161.02	0.00525659	0.967432	Common	NO
15:89429148-91429148	90403035	chr15:90403035	a	g	0.2616	0.0058	0.2395	0.2705	0.0687	0.0177	0.0001073	++++++	0	4.095	5	0.5358	66940.7	15	0.2616	SNP	rs4932149	0.946451	0.992229	3.88136	155.286	0.00506942	0.972502	Common	NO
15:89429148-91429148	90408847	chr15:90408847	c	g	0.2665	0.0064	0.2403	0.2747	0.0676	0.0176	0.0001245	++++++	0	3.817	5	0.576	66940.8	15	0.2665	SNP	rs2118847	0.966001	0.992316	3.84091	132.334	0.00432014	0.976822	Common	NO
15:89429148-91429148	90411208	chr15:90411208	t	c	0.7367	0.0053	0.7272	0.7556	-0.0679	0.0178	0.0001358	------	0	3.418	5	0.6358	66940.2	15	0.2633	SNP	rs28615960	0.939989	0.992141	-3.81461	120.949	0.00394847	0.98077	Common	NO
15:89429148-91429148	90406884	chr15:90406884	a	g	0.2585	0.0059	0.2392	0.2681	0.0677	0.0178	0.000139	++++++	0	3.486	5	0.6256	66940.9	15	0.2585	SNP	rs12594774	0.95341	0.992141	3.80337	115.921	0.00378432	0.984555	Common	NO
15:89429148-91429148	90423293	chr15:90423293	t	c	0.2626	0.0063	0.2402	0.2733	0.0672	0.0178	0.0001524	++++++	4.2	5.217	5	0.39	66940.7	15	0.2626	SNP	rs4932265	0.946451	0.992141	3.77528	104.303	0.00340505	0.98796	Common	NO
15:89429148-91429148	90393949	chr15:90393949	ct	c	0.718	0.0074	0.7101	0.7487	-0.0644	0.0173	0.0002018	------	0	3.464	5	0.6289	66940.8	15	0.282	SV	NA	0.87521	0.992573	-3.72254	83.5854	0.0027287	0.990688	Common	NO
#Region: 15q26.1; closest Gene: PRC1; Genes in 99% Credible Set: FURIN|FES|MAN2A2|UNC45A|HDDC3|RCCD1|PRC1|VPS33B|RN7SL363P|PRC1-AS1|SV2B
15:90525197-92525197	91508803	chr15:91508803	a	c	0.3662	0.0052	0.3568	0.3774	0.0506	0.0163	0.001842	++++++	1	5.051	5	0.4097	66941	15	0.3662	SNP	rs4932182	0.420196	0.993402	3.10429	9.7383	0.0336015	0.0336015	Common	NO
15:90525197-92525197	91509140	chr15:91509140	ca	c	0.6353	0.0046	0.6224	0.6426	-0.0501	0.0163	0.002105	------	5.5	5.291	5	0.3814	66940.8	15	0.3647	SV	NA	0.460416	0.993402	-3.07362	8.86347	0.0305829	0.0641844	Common	NO
15:90525197-92525197	91525197	chr15:91525197	t	c	0.2069	0.0068	0.2013	0.2343	0.0567	0.0193	0.003333	++++++	0	3.34	5	0.6478	66940.6	15	0.2069	SNP	rs2301826	1	0.990774	2.93782	6.90843	0.0238372	0.0880216	Common	NO
15:90525197-92525197	91511260	chr15:91511260	a	g	0.6283	0.0034	0.6207	0.6335	-0.0468	0.0162	0.003886	------	8.7	5.479	5	0.3603	66940.9	15	0.3717	SNP	rs12910825	0.388715	0.993482	-2.88889	5.0991	0.0175942	0.105616	Common	NO
15:90525197-92525197	91512067	chr15:91512067	a	g	0.2061	0.0073	0.1975	0.2363	0.0544	0.0193	0.004737	+-++++	0	3.446	5	0.6316	66940.8	15	0.2061	SNP	rs2290203	0.9292	0.990774	2.81865	4.91801	0.0169693	0.122585	Common	NO
15:90525197-92525197	91447766	chr15:91447766	g	ga	0.6282	0.0016	0.6232	0.6318	-0.0493	0.0176	0.005233	---++-	61	12.831	5	0.02502	66936.9	15	0.3718	SV	rs11459251	0.38922	0.992316	-2.80114	4.30062	0.0148391	0.137424	Common	NO
15:90525197-92525197	91506452	chr15:91506452	t	c	0.6327	0.0046	0.6192	0.6397	-0.0458	0.0162	0.004785	----+-	6.3	5.336	5	0.3763	66941	15	0.3673	SNP	rs2034085	0.411441	0.993482	-2.82716	4.27931	0.0147655	0.15219	Common	NO
15:90525197-92525197	91508579	chr15:91508579	a	ag	0.2267	0.0055	0.2236	0.2505	0.0518	0.0188	0.005801	++++++	0	3.787	5	0.5805	66940.5	15	0.2267	SV	rs56665089	0.223652	0.991241	2.75532	4.03008	0.0139056	0.166095	Common	NO
15:90525197-92525197	91452865	chr15:91452865	a	g	0.6246	0.0022	0.6169	0.6278	-0.0487	0.0176	0.005652	---++-	59.7	12.411	5	0.02956	66937.2	15	0.3754	SNP	rs2677749	0.363285	0.992316	-2.76705	3.91406	0.0135053	0.179601	Common	NO
15:90525197-92525197	91450441	chr15:91450441	a	g	0.3757	0.0013	0.3719	0.38	0.0486	0.0176	0.005685	+++--+	58.7	12.119	5	0.0332	66937.3	15	0.3757	SNP	rs2677744	0.340376	0.992316	2.76136	3.85354	0.0132964	0.192897	Common	NO
15:90525197-92525197	91507202	chr15:91507202	c	g	0.374	0.0051	0.365	0.3845	0.0453	0.0163	0.005394	++++-+	19	6.175	5	0.2895	66940.8	15	0.374	SNP	rs7171333	0.38625	0.993402	2.77914	3.76545	0.0129925	0.20589	Common	NO
15:90525197-92525197	91523222	chr15:91523222	t	c	0.9697	0.0012	0.9684	0.973	-0.1183	0.0492	0.01623	-+----	25.5	6.714	5	0.2428	66940.8	15	0.0303	SNP	rs78074442	0.108075	0.942937	-2.40447	3.6473	0.0125848	0.218474	Common	NO
15:90525197-92525197	91458485	chr15:91458485	a	g	0.3626	0.0033	0.3604	0.3758	0.0477	0.0176	0.006602	+++--+	63.4	13.643	5	0.01805	66937.6	15	0.3626	SNP	rs1266489	0.38525	0.992316	2.71023	3.35405	0.011573	0.230047	Common	NO
15:90525197-92525197	91462406	chr15:91462406	a	g	0.6386	0.0028	0.6278	0.6407	-0.0469	0.0175	0.007529	---++-	60.2	12.569	5	0.02777	66937.6	15	0.3614	SNP	rs1266483	0.404324	0.992402	-2.68	3.07709	0.0106173	0.240665	Common	NO
15:90525197-92525197	91480720	chr15:91480720	t	g	0.3604	0.0093	0.3542	0.3934	0.0468	0.0176	0.007841	+++--+	64	13.884	5	0.01636	66937.4	15	0.3604	SNP	rs8034014	0.401226	0.992316	2.65909	2.92689	0.0100991	0.250764	Common	NO
15:90525197-92525197	91530820	chr15:91530820	a	g	0.7501	0.0045	0.7356	0.7577	-0.0476	0.018	0.008395	----+-	15.5	5.914	5	0.3147	66941	15	0.2499	SNP	rs8028856	0.690629	0.991965	-2.64444	2.8762	0.00992417	0.260688	Common	NO
15:90525197-92525197	91522070	chr15:91522070	t	c	0.7502	0.0045	0.7362	0.7577	-0.0475	0.0181	0.008497	----+-	16.7	6.001	5	0.3062	66940.9	15	0.2498	SNP	rs8032722	0.696048	0.991876	-2.62431	2.74297	0.00946448	0.270152	Common	NO
15:90525197-92525197	91477461	chr15:91477461	a	g	0.629	0.0058	0.6041	0.6331	-0.0461	0.0175	0.008338	---++-	66.8	15.068	5	0.01007	66937.4	15	0.371	SNP	rs1550636	0.375791	0.992402	-2.63429	2.72764	0.00941158	0.279564	Common	NO
15:90525197-92525197	91528794	chr15:91528794	ct	c	0.7517	0.0043	0.7391	0.7592	-0.0472	0.0181	0.009116	----+-	9	5.493	5	0.3587	66940.9	15	0.2483	SV	NA	0.768946	0.991876	-2.60773	2.62751	0.00906607	0.28863	Common	NO
15:90525197-92525197	91521337	chr15:91521337	a	c	0.3245	0.0057	0.3127	0.3341	0.0436	0.0167	0.009136	++++-+	17.1	6.029	5	0.3034	66941	15	0.3245	SNP	rs8042680	0.4752	0.993076	2.61078	2.45494	0.00847064	0.297101	Common	NO
15:90525197-92525197	91463842	chr15:91463842	a	g	0.3609	0.0034	0.3583	0.372	0.0456	0.0176	0.009357	+++--+	59.1	12.211	5	0.03201	66937.6	15	0.3609	SNP	rs4773	0.397289	0.992316	2.59091	2.45061	0.0084557	0.305556	Common	NO
15:90525197-92525197	91523036	chr15:91523036	t	c	0.2493	0.0044	0.2422	0.2638	0.0467	0.0181	0.009855	++++-+	14.5	5.845	5	0.3216	66940.8	15	0.2493	SNP	rs6496742	0.696048	0.991876	2.58011	2.44724	0.00844408	0.314	Common	NO
15:90525197-92525197	91520308	chr15:91520308	t	c	0.2494	0.0051	0.2399	0.2641	0.0462	0.0181	0.01073	++++-+	14.5	5.848	5	0.3213	66940.7	15	0.2494	SNP	rs12595052	0.696048	0.991876	2.55249	2.28107	0.00787072	0.321871	Common	NO
15:90525197-92525197	91530158	chr15:91530158	t	c	0.7501	0.0045	0.7358	0.7578	-0.0462	0.0181	0.01053	----+-	18.1	6.108	5	0.2959	66941	15	0.2499	SNP	rs11853073	0.696048	0.991876	-2.55249	2.28107	0.00787072	0.329742	Common	NO
15:90525197-92525197	91480719	chr15:91480719	t	tg	0.3668	0.0065	0.3642	0.3934	0.0455	0.0178	0.01044	+++--+	64.3	14.017	5	0.0155	66934.5	15	0.3668	SV	rs200601384	0.404201	0.992141	2.55618	2.26662	0.00782085	0.337563	Common	NO
15:90525197-92525197	91568639	chr15:91568639	ct	c	0.5828	0.0049	0.5787	0.5955	-0.0442	0.0173	0.01058	-+----	39.4	8.247	5	0.1431	66937.7	15	0.4172	SV	NA	0.112071	0.992573	-2.55491	2.19946	0.00758914	0.345152	Common	NO
15:90525197-92525197	91519660	chr15:91519660	a	c	0.7521	0.0052	0.739	0.7623	-0.0458	0.0182	0.01154	----+-	18.9	6.164	5	0.2906	66940.6	15	0.2479	SNP	rs8036430	0.681033	0.991787	-2.51648	2.09451	0.007227	0.352379	Common	NO
15:90525197-92525197	91446472	chr15:91446472	t	c	0.629	0.0013	0.624	0.631	-0.0446	0.0177	0.01161	---++-	55.5	11.243	5	0.04677	66937.1	15	0.371	SNP	rs734252	0.388195	0.992229	-2.51977	2.05712	0.00709798	0.359477	Common	NO
15:90525197-92525197	91444476	chr15:91444476	t	c	0.6101	0.0019	0.6069	0.6121	-0.0453	0.0181	0.0124	-+-++-	64.3	14.005	5	0.01558	66934.4	15	0.3899	SNP	rs12437758	0.30627	0.991876	-2.50276	2.01372	0.00694823	0.366425	Common	NO
15:90525197-92525197	91488676	chr15:91488676	t	c	0.6142	0.0076	0.5829	0.6174	-0.0435	0.0173	0.01168	---++-	63	13.51	5	0.01904	66937.3	15	0.3858	SNP	rs4932379	0.382061	0.992573	-2.51445	1.98658	0.0068546	0.37328	Common	NO
15:90525197-92525197	91508583	chr15:91508583	g	gt	0.2232	0.003	0.2186	0.2311	0.0464	0.0189	0.01389	++++++	0	3.664	5	0.5988	66940.2	15	0.2232	SV	rs202135287	0.225373	0.991149	2.45503	1.86508	0.00643535	0.379715	Common	NO
15:90525197-92525197	91507495	chr15:91507495	a	g	0.1365	0.007	0.1297	0.1649	0.0539	0.0227	0.01753	+-+-++	0	2.493	5	0.7776	66940.8	15	0.1365	SNP	rs112770790	0.522158	0.987282	2.37445	1.82358	0.00629215	0.386007	Common	NO
15:90525197-92525197	91513832	chr15:91513832	g	ggga	0.3258	0.006	0.3145	0.3413	0.0415	0.0167	0.01317	++++-+	18.2	6.115	5	0.2952	66941	15	0.3258	SV	rs139256619	0.469739	0.993076	2.48503	1.7859	0.00616217	0.392169	Common	NO
15:90525197-92525197	91519291	chr15:91519291	a	g	0.6742	0.0059	0.6605	0.6854	-0.041	0.0167	0.01422	----+-	17.5	6.059	5	0.3005	66940.9	15	0.3258	SNP	rs8031915	0.472049	0.993076	-2.45509	1.65945	0.00572583	0.397895	Common	NO
15:90525197-92525197	91520319	chr15:91520319	t	c	0.6745	0.0059	0.6608	0.686	-0.041	0.0167	0.01419	----+-	12.6	5.723	5	0.3341	66941	15	0.3255	SNP	rs12593261	0.472049	0.993076	-2.45509	1.65945	0.00572583	0.403621	Common	NO
15:90525197-92525197	91506422	chr15:91506422	a	t	0.8634	0.0069	0.8351	0.8699	-0.0529	0.0227	0.0197	-+-+--	0	2.467	5	0.7814	66940.8	15	0.1366	SNP	rs8028409	0.516862	0.987282	-2.3304	1.64623	0.00568022	0.409301	Common	NO
15:90525197-92525197	91514721	chr15:91514721	a	t	0.3263	0.0061	0.3147	0.3409	0.0409	0.0167	0.01447	++++-+	18.6	6.144	5	0.2924	66940.9	15	0.3263	SNP	rs4508401	0.472847	0.993076	2.4491	1.63542	0.00564294	0.414944	Common	NO
15:90525197-92525197	91520373	chr15:91520373	a	c	0.3258	0.0058	0.3147	0.3392	0.0409	0.0167	0.01447	++++-+	16.2	5.969	5	0.3093	66941	15	0.3258	SNP	rs4544218	0.472049	0.993076	2.4491	1.63542	0.00564294	0.420587	Common	NO
15:90525197-92525197	91512267	chr15:91512267	t	g	0.1364	0.007	0.1286	0.1645	0.0527	0.0227	0.02008	+-+-++	0	2.572	5	0.7655	66940.9	15	0.1364	SNP	rs2290202	0.522158	0.987282	2.32159	1.61325	0.00556645	0.426154	Common	NO
15:90525197-92525197	91518800	chr15:91518800	a	act	0.6743	0.006	0.6604	0.6859	-0.0408	0.0167	0.01473	----+-	16.1	5.957	5	0.3104	66941	15	0.3257	SV	rs36074798	0.472049	0.993076	-2.44311	1.61181	0.00556146	0.431715	Common	NO
15:90525197-92525197	91520159	chr15:91520159	c	g	0.6741	0.0058	0.6608	0.6851	-0.0408	0.0167	0.01466	----+-	15.7	5.93	5	0.3131	66941	15	0.3259	SNP	rs12595029	0.472049	0.993076	-2.44311	1.61181	0.00556146	0.437276	Common	NO
15:90525197-92525197	91520099	chr15:91520099	a	g	0.6741	0.0057	0.6608	0.6848	-0.0407	0.0167	0.01494	----+-	15.9	5.948	5	0.3113	66940.9	15	0.3259	SNP	rs8037254	0.472049	0.993076	-2.43713	1.58859	0.00548134	0.442758	Common	NO
15:90525197-92525197	91506637	chr15:91506637	t	c	0.8633	0.0069	0.8351	0.87	-0.0525	0.0227	0.0208	-+-+--	0	2.475	5	0.7803	66940.7	15	0.1367	SNP	rs8037137	0.516862	0.987282	-2.31278	1.58106	0.00545538	0.448213	Common	NO
15:90525197-92525197	91516015	chr15:91516015	t	c	0.6741	0.0059	0.6594	0.6853	-0.0406	0.0167	0.01519	----+-	15.4	5.907	5	0.3154	66940.9	15	0.3259	SNP	rs1443256	0.472847	0.993076	-2.43114	1.56576	0.00540257	0.453616	Common	NO
15:90525197-92525197	91513157	chr15:91513157	a	t	0.1359	0.0071	0.1288	0.1646	0.0524	0.0227	0.02111	+-+-++	0	2.287	5	0.8082	66940.9	15	0.1359	SNP	rs2890156	0.522158	0.987282	2.30837	1.56525	0.00540083	0.459017	Common	NO
15:90525197-92525197	91517780	chr15:91517780	c	g	0.3257	0.0056	0.3151	0.3401	0.0405	0.0167	0.01551	++++-+	13.6	5.788	5	0.3274	66940.9	15	0.3257	SNP	rs12898311	0.472847	0.993076	2.42515	1.54331	0.00532512	0.464342	Common	NO
15:90525197-92525197	91503871	chr15:91503871	t	g	0.6722	0.0065	0.6561	0.6848	-0.0409	0.0169	0.01524	----+-	24.5	6.619	5	0.2505	66939.6	15	0.3278	SNP	rs1867219	0.437456	0.99291	-2.42012	1.54213	0.00532103	0.469663	Common	NO
15:90525197-92525197	91514814	chr15:91514814	a	c	0.326	0.0061	0.3144	0.3408	0.0404	0.0167	0.01575	++++-+	16.5	5.985	5	0.3077	66940.9	15	0.326	SNP	rs7166743	0.472847	0.993076	2.41916	1.52124	0.00524897	0.474912	Common	NO
15:90525197-92525197	91528358	chr15:91528358	a	g	0.3256	0.0057	0.3143	0.3391	0.0404	0.0167	0.01581	++++-+	15.4	5.913	5	0.3147	66941	15	0.3256	SNP	rs6496743	0.472049	0.993076	2.41916	1.52124	0.00524897	0.480161	Common	NO
15:90525197-92525197	91505779	chr15:91505779	c	g	0.1438	0.0065	0.1358	0.1694	0.0514	0.0224	0.02192	+-++++	0	2.915	5	0.7131	66940.4	15	0.1438	SNP	rs79548680	0.461366	0.987611	2.29464	1.49869	0.00517113	0.485332	Common	NO
15:90525197-92525197	91502524	chr15:91502524	t	ta	0.6726	0.0064	0.6554	0.6847	-0.0406	0.0169	0.01641	----+-	22.3	6.431	5	0.2665	66939.4	15	0.3274	SV	15:91502524	0.447632	0.99291	-2.40237	1.47796	0.00509963	0.490431	Common	NO
15:90525197-92525197	91503752	chr15:91503752	t	c	0.6719	0.0064	0.656	0.6845	-0.0406	0.0169	0.01611	----+-	23.1	6.506	5	0.26	66939.6	15	0.3281	SNP	rs1867220	0.437456	0.99291	-2.40237	1.47796	0.00509963	0.495531	Common	NO
15:90525197-92525197	91478050	chr15:91478050	t	g	0.3535	0.0045	0.3478	0.3713	0.0421	0.0177	0.01737	+-+--+	68.3	15.751	5	0.007593	66937.4	15	0.3535	SNP	rs871078	0.398133	0.992229	2.37853	1.45946	0.0050358	0.500567	Common	NO
15:90525197-92525197	91444340	chr15:91444340	a	g	0.9529	0.0033	0.9507	0.9652	-0.0827	0.0406	0.04163	-+----	0	4.854	5	0.434	66940.6	15	0.0471	SNP	rs34128242	0.113802	0.960422	-2.03695	1.45896	0.00503408	0.505601	Common	NO
15:90525197-92525197	91514797	chr15:91514797	a	c	0.326	0.0061	0.3144	0.3408	0.0401	0.0167	0.01663	++++-+	15.4	5.909	5	0.3152	66940.9	15	0.326	SNP	rs11853024	0.472847	0.993076	2.4012	1.45722	0.00502807	0.510629	Common	NO
15:90525197-92525197	91521898	chr15:91521898	a	g	0.6749	0.0062	0.6612	0.6868	-0.0401	0.0167	0.01639	----+-	14.5	5.846	5	0.3215	66941	15	0.3251	SNP	rs7167128	0.472049	0.993076	-2.4012	1.45722	0.00502807	0.515657	Common	NO
15:90525197-92525197	91506739	chr15:91506739	c	g	0.6782	0.0069	0.6581	0.6904	-0.0403	0.0168	0.01643	----+-	13.1	5.75	5	0.3313	66940.9	15	0.3218	SNP	rs2034084	0.497169	0.992993	-2.39881	1.45722	0.00502806	0.520685	Common	NO
15:90525197-92525197	91520131	chr15:91520131	t	c	0.136	0.0067	0.1288	0.1629	0.0514	0.0227	0.02334	+-+-++	0	2.684	5	0.7485	66940.9	15	0.136	SNP	rs12595025	0.516862	0.987282	2.26432	1.4171	0.00488961	0.525575	Common	NO
15:90525197-92525197	91567985	chr15:91567985	a	c	0.5173	0.0052	0.5147	0.5401	-0.0398	0.0167	0.01689	-+----	55.5	11.239	5	0.04684	66938.3	15	0.4827	SNP	rs4932382	0.124697	0.993076	-2.38323	1.39634	0.004818	0.530393	Common	NO
15:90525197-92525197	91568988	chr15:91568988	c	g	0.9429	0.0026	0.941	0.956	-0.0711	0.0341	0.03711	--+---	0	3.646	5	0.6014	66940.9	15	0.0571	SNP	rs71409380	0.170079	0.971751	-2.08504	1.38951	0.00479443	0.535187	Common	NO
15:90525197-92525197	91502383	chr15:91502383	t	c	0.1409	0.0064	0.1325	0.1659	0.0511	0.0228	0.02491	+-++++	0	2.171	5	0.825	66940.2	15	0.1409	SNP	rs1105291	0.430379	0.987171	2.24123	1.35164	0.00466376	0.539851	Common	NO
15:90525197-92525197	91509592	chr15:91509592	t	c	0.7014	0.0036	0.6915	0.7064	-0.0403	0.0171	0.01807	---+--	0	3.614	5	0.6062	66941	15	0.2986	SNP	rs7601	0.127899	0.992743	-2.35673	1.34184	0.00462995	0.544481	Common	NO
15:90525197-92525197	91522253	chr15:91522253	a	g	0.136	0.0066	0.1288	0.1626	0.0508	0.0227	0.02498	+-+-++	0	2.733	5	0.7411	66940.9	15	0.136	SNP	rs8026714	0.516862	0.987282	2.23789	1.33625	0.00461065	0.549092	Common	NO
15:90525197-92525197	91570683	chr15:91570683	a	g	0.057	0.0031	0.0402	0.0591	0.07	0.0342	0.04051	++-+++	0	3.228	5	0.6649	66940.9	15	0.057	SNP	rs79487369	0.166786	0.97159	2.04678	1.29001	0.00445111	0.553543	Common	NO
15:90525197-92525197	91536627	chr15:91536627	a	g	0.6749	0.0057	0.6614	0.6858	-0.0394	0.0168	0.01885	----+-	18.6	6.14	5	0.2928	66940.9	15	0.3251	SNP	rs6496747	0.468918	0.992993	-2.34524	1.28447	0.00443201	0.557975	Common	NO
15:90525197-92525197	91537151	chr15:91537151	t	ta	0.3251	0.0057	0.3138	0.3384	0.0393	0.0168	0.0189	++++-+	20.2	6.267	5	0.2811	66940.9	15	0.3251	SV	NA	0.561359	0.992993	2.33929	1.26681	0.00437107	0.562346	Common	NO
15:90525197-92525197	91528070	chr15:91528070	c	g	0.8643	0.0067	0.8372	0.8714	-0.05	0.0227	0.02743	-+-+--	0	2.757	5	0.7374	66941	15	0.1357	SNP	rs2301825	0.516862	0.987282	-2.20264	1.23691	0.00426788	0.566614	Common	NO
15:90525197-92525197	91502849	chr15:91502849	a	g	0.1433	0.0061	0.1357	0.167	0.0498	0.0226	0.02727	+-++++	0	2.498	5	0.7769	66940.2	15	0.1433	SNP	rs8038661	0.448163	0.987392	2.20354	1.23426	0.00425875	0.570872	Common	NO
15:90525197-92525197	91460284	chr15:91460284	t	c	0.6555	0.0046	0.6481	0.6736	-0.0408	0.0178	0.02188	---++-	66.3	14.849	5	0.01103	66937.8	15	0.3445	SNP	rs1266486	0.39776	0.992141	-2.29213	1.20109	0.00414431	0.575017	Common	NO
15:90525197-92525197	91573286	chr15:91573286	a	g	0.9429	0.0031	0.9409	0.9598	-0.0686	0.0342	0.0446	--+---	0	2.694	5	0.747	66940.9	15	0.0571	SNP	rs4273013	0.166786	0.97159	-2.00585	1.19012	0.00410646	0.579123	Common	NO
15:90525197-92525197	91531995	chr15:91531995	t	c	0.1357	0.0068	0.1286	0.163	0.0495	0.0227	0.02907	+-+-++	0	3.093	5	0.6856	66941	15	0.1357	SNP	rs12594752	0.516862	0.987282	2.18062	1.17934	0.00406925	0.583192	Common	NO
15:90525197-92525197	91572275	chr15:91572275	a	g	0.9429	0.0031	0.9409	0.9598	-0.0684	0.0342	0.04552	--+---	0	2.989	5	0.7017	66941	15	0.0571	SNP	rs71409381	0.166786	0.97159	-2	1.17666	0.00405999	0.587252	Common	NO
15:90525197-92525197	91577446	chr15:91577446	a	g	0.0559	0.0029	0.0405	0.0579	0.0704	0.0355	0.04709	+--+++	0	2.52	5	0.7735	66940.9	15	0.0559	SNP	rs62621079	0.155321	0.969456	1.9831	1.17584	0.00405719	0.59131	Common	NO
15:90525197-92525197	91528875	chr15:91528875	a	g	0.1354	0.0067	0.1292	0.1628	0.0489	0.0227	0.03143	+-+-++	0	2.862	5	0.7212	66940.9	15	0.1354	SNP	rs150333865	0.516862	0.987282	2.15419	1.11449	0.00384548	0.595155	Common	NO
15:90525197-92525197	91577397	chr15:91577397	cg	c	0.9439	0.003	0.9419	0.9594	-0.0691	0.0353	0.0504	-++---	0	2.511	5	0.7749	66940.7	15	0.0561	SV	rs71463787	0.155321	0.969789	-1.95751	1.11434	0.00384497	0.599	Common	NO
15:90525197-92525197	91576909	chr15:91576909	t	c	0.0562	0.003	0.0406	0.0582	0.0689	0.0352	0.05007	+--+++	0	2.431	5	0.7869	66940.7	15	0.0562	SNP	rs112882739	0.155321	0.969955	1.95739	1.11138	0.00383475	0.602835	Common	NO
15:90525197-92525197	91529452	chr15:91529452	t	c	0.8644	0.0067	0.8371	0.8707	-0.0488	0.0227	0.03156	-+-+--	0	3.205	5	0.6684	66941	15	0.1356	SNP	rs60290423	0.516862	0.987282	-2.14978	1.1041	0.00380965	0.606644	Common	NO
15:90525197-92525197	91568020	chr15:91568020	a	g	0.0599	0.0035	0.0406	0.0616	0.0662	0.0336	0.04891	++-+-+	0	3.694	5	0.5942	66940.9	15	0.0599	SNP	rs113006694	0.185539	0.972551	1.97024	1.0941	0.00377514	0.61042	Common	NO
15:90525197-92525197	91444573	chr15:91444573	t	g	0.5932	0.0047	0.5867	0.6132	-0.0395	0.0175	0.02419	---++-	71	17.225	5	0.004092	66936.8	15	0.4068	SNP	rs11073957	0.309457	0.992402	-2.25714	1.09206	0.00376808	0.614188	Common	NO
15:90525197-92525197	91575366	chr15:91575366	t	g	0.057	0.003	0.0409	0.0589	0.0672	0.0344	0.05104	++-+++	0	2.241	5	0.8149	66940.9	15	0.057	SNP	rs12913602	0.15861	0.971266	1.95349	1.08155	0.00373183	0.617919	Common	NO
15:90525197-92525197	91520287	chr15:91520287	a	g	0.1345	0.007	0.1284	0.1628	0.0487	0.0228	0.03289	+-+-++	0	2.723	5	0.7426	66940.7	15	0.1345	SNP	rs12594925	0.516862	0.987171	2.13596	1.07669	0.00371507	0.621634	Common	NO
15:90525197-92525197	91575835	chr15:91575835	g	gttctcta	0.053	0.0012	0.0499	0.0549	0.0702	0.0365	0.05405	++++++	0	1.779	5	0.8788	66940.7	15	0.053	SV	NA	0.189684	0.967767	1.92329	1.07521	0.00370996	0.625344	Common	NO
15:90525197-92525197	91573717	chr15:91573717	a	g	0.057	0.0031	0.0402	0.0589	0.0667	0.0343	0.05173	++-+++	0	2.114	5	0.8332	66940.9	15	0.057	SNP	rs35538153	0.15861	0.971428	1.94461	1.06084	0.00366036	0.629005	Common	NO
15:90525197-92525197	91574940	chr15:91574940	t	c	0.943	0.003	0.941	0.959	-0.0667	0.0344	0.0525	--+---	0	2.555	5	0.7681	66940.9	15	0.057	SNP	rs71409383	0.15861	0.971266	-1.93895	1.05224	0.00363069	0.632636	Common	NO
15:90525197-92525197	91544076	chr15:91544076	a	g	0.6851	0.0076	0.6552	0.6948	-0.0378	0.0168	0.02471	-+--+-	12.9	5.741	5	0.3322	66940.9	15	0.3149	SNP	rs12899811	0.546544	0.992993	-2.25	1.03361	0.00356643	0.636202	Common	NO
15:90525197-92525197	91522092	chr15:91522092	a	g	0.1334	0.0071	0.1263	0.1623	0.0483	0.0229	0.03473	+-+-++	0	2.776	5	0.7345	66940.8	15	0.1334	SNP	rs113343095	0.498049	0.987059	2.10917	1.02206	0.00352657	0.639729	Common	NO
15:90525197-92525197	91577975	chr15:91577975	a	g	0.0562	0.003	0.0405	0.0583	0.0674	0.0353	0.05629	+--+++	0	2.668	5	0.751	66940.8	15	0.0562	SNP	rs12910000	0.155321	0.969789	1.90935	1.01813	0.00351299	0.643241	Common	NO
15:90525197-92525197	91535329	chr15:91535329	t	g	0.1355	0.0068	0.1285	0.1629	0.0479	0.0227	0.03509	+-+-++	0	3.157	5	0.6758	66940.9	15	0.1355	SNP	rs76119208	0.516862	0.987282	2.11013	1.01578	0.00350491	0.646746	Common	NO
15:90525197-92525197	91566862	chr15:91566862	t	c	0.3885	0.0039	0.3806	0.3948	0.0363	0.0161	0.02416	++++-+	17.1	6.035	5	0.3029	66940.3	15	0.3885	SNP	rs7162685	0.271742	0.993561	2.25466	1.00265	0.0034596	0.650206	Common	NO
15:90525197-92525197	91554425	chr15:91554425	t	g	0.6109	0.0041	0.6012	0.6184	-0.0361	0.016	0.02405	----+-	8	5.433	5	0.3653	66940.9	15	0.3891	SNP	rs10775251	0.279113	0.993641	-2.25625	1.00023	0.00345123	0.653657	Common	NO
15:90525197-92525197	91565804	chr15:91565804	a	g	0.6092	0.0041	0.6042	0.6178	-0.0361	0.016	0.02396	----+-	10.4	5.583	5	0.3489	66940.8	15	0.3908	SNP	rs11073967	0.27664	0.993641	-2.25625	1.00023	0.00345123	0.657108	Common	NO
15:90525197-92525197	91575838	chr15:91575838	ctctattt	c	0.9466	0.0024	0.9448	0.959	-0.0681	0.0362	0.05997	--+---	0	2.739	5	0.7402	66940.9	15	0.0534	SV	rs67075849	0.147541	0.968278	-1.88122	0.98805	0.00340922	0.660518	Common	NO
15:90525197-92525197	91515489	chr15:91515489	t	c	0.1798	0.0048	0.1722	0.1948	0.0434	0.0203	0.03275	+++-++	0	4.896	5	0.4287	66940.9	15	0.1798	SNP	rs59902579	0.309085	0.989803	2.13793	0.969717	0.00334596	0.663864	Common	NO
15:90525197-92525197	91479054	chr15:91479054	t	c	0.6402	0.004	0.6243	0.6448	-0.0386	0.0176	0.02831	---++-	67.4	15.354	5	0.008953	66937.5	15	0.3598	SNP	rs2289619	0.38268	0.992316	-2.19318	0.953388	0.00328961	0.667153	Common	NO
15:90525197-92525197	91477651	chr15:91477651	a	g	0.0931	0.0055	0.0868	0.1132	0.0565	0.0287	0.04933	++++-+	10.4	5.581	5	0.3491	66940	15	0.0931	SNP	rs2004840	0.199498	0.979823	1.96864	0.948441	0.00327255	0.670426	Common	NO
15:90525197-92525197	91561446	chr15:91561446	t	c	0.6109	0.0038	0.6038	0.6187	-0.0357	0.016	0.02582	----+-	0	4.86	5	0.4332	66941	15	0.3891	SNP	rs7164916	0.279113	0.993641	-2.23125	0.946003	0.00326413	0.67369	Common	NO
15:90525197-92525197	91551876	chr15:91551876	t	c	0.1351	0.0066	0.1291	0.1625	0.0468	0.0227	0.03943	+-+-++	0	3.797	5	0.579	66941	15	0.1351	SNP	rs79253100	0.510816	0.987282	2.06167	0.91931	0.00317203	0.676862	Common	NO
15:90525197-92525197	91509215	chr15:91509215	a	c	0.1313	0.0078	0.1249	0.1634	0.0476	0.0233	0.04053	+-+-++	0	2.443	5	0.785	66940.3	15	0.1313	SNP	rs77554484	0.503269	0.986609	2.04292	0.90684	0.003129	0.679991	Common	NO
15:90525197-92525197	91476198	chr15:91476198	a	c	0.0932	0.0056	0.087	0.1135	0.0558	0.0287	0.05239	++++-+	12.7	5.73	5	0.3333	66940.1	15	0.0932	SNP	rs12902179	0.19282	0.979823	1.94425	0.905117	0.00312306	0.683114	Common	NO
15:90525197-92525197	91538920	chr15:91538920	t	c	0.1351	0.0068	0.129	0.1629	0.0466	0.0228	0.0406	+-+-++	0	3.516	5	0.621	66941	15	0.1351	SNP	rs78029804	0.508528	0.987171	2.04386	0.890361	0.00307214	0.686186	Common	NO
15:90525197-92525197	91514707	chr15:91514707	a	g	0.1794	0.0051	0.1715	0.1944	0.0427	0.0204	0.03601	+++-++	0	4.925	5	0.4251	66940.8	15	0.1794	SNP	rs59278520	0.309085	0.989703	2.09314	0.887007	0.00306057	0.689247	Common	NO
15:90525197-92525197	91562279	chr15:91562279	a	g	0.612	0.004	0.6039	0.6195	-0.0352	0.016	0.02808	----+-	0	4.911	5	0.4268	66941	15	0.388	SNP	rs11073966	0.274209	0.993641	-2.2	0.883108	0.00304712	0.692294	Common	NO
15:90525197-92525197	91457220	chr15:91457220	c	g	0.4189	0.006	0.3953	0.4275	0.0372	0.0172	0.03057	+++--+	56	11.365	5	0.0446	66937.3	15	0.4189	SNP	rs1266490	0.277122	0.992658	2.16279	0.873339	0.00301341	0.695307	Common	NO
15:90525197-92525197	91563769	chr15:91563769	a	at	0.6114	0.0039	0.6039	0.619	-0.0351	0.016	0.02827	----+-	0	4.643	5	0.461	66940.9	15	0.3886	SV	rs34407460	0.274209	0.993641	-2.19375	0.871141	0.00300583	0.698313	Common	NO
15:90525197-92525197	91562005	chr15:91562005	a	g	0.6113	0.004	0.6037	0.6191	-0.0349	0.016	0.02929	----+-	0	4.854	5	0.4339	66940.9	15	0.3887	SNP	rs8026678	0.274209	0.993641	-2.18125	0.847791	0.00292526	0.701238	Common	NO
15:90525197-92525197	91563829	chr15:91563829	a	g	0.6114	0.0038	0.6039	0.619	-0.0349	0.016	0.0288	----+-	0	4.679	5	0.4563	66940.9	15	0.3886	SNP	rs1867225	0.274209	0.993641	-2.18125	0.847791	0.00292526	0.704164	Common	NO
15:90525197-92525197	91563513	chr15:91563513	t	c	0.6113	0.0038	0.604	0.6189	-0.0348	0.016	0.02935	----+-	0	4.799	5	0.4409	66940.9	15	0.3887	SNP	rs12595616	0.274209	0.993641	-2.175	0.836401	0.00288596	0.70705	Common	NO
15:90525197-92525197	91445234	chr15:91445234	t	c	0.9403	0.0068	0.9151	0.9502	-0.0628	0.0357	0.07844	-+--+-	0	4.324	5	0.5037	66940.6	15	0.0597	SNP	rs71407343	0.183634	0.969122	-1.7591	0.787098	0.00271584	0.709765	Common	NO
15:90525197-92525197	91539050	chr15:91539050	t	c	0.4043	0.0044	0.3975	0.4167	0.0343	0.016	0.03187	++++-+	0	3.596	5	0.6088	66940.5	15	0.4043	SNP	rs28404354	0.353841	0.993641	2.14375	0.782158	0.00269879	0.712464	Common	NO
15:90525197-92525197	91546497	chr15:91546497	t	g	0.5961	0.0045	0.5822	0.6025	-0.0341	0.0159	0.03274	----+-	0	3.821	5	0.5754	66940.9	15	0.4039	SNP	rs4244883	0.357899	0.993719	-2.14465	0.77894	0.00268769	0.715152	Common	NO
15:90525197-92525197	91548601	chr15:91548601	a	g	0.1331	0.0073	0.1264	0.1631	0.0449	0.0229	0.04954	+-+-++	0	3.458	5	0.6297	66941	15	0.1331	SNP	rs3826033	0.492287	0.987059	1.9607	0.758511	0.0026172	0.717769	Common	NO
15:90525197-92525197	91534869	chr15:91534869	c	g	0.0608	0.0043	0.0355	0.0631	0.0584	0.033	0.07715	++-+++	0	3.496	5	0.6239	66941	15	0.0608	SNP	rs34210112	0.194677	0.973497	1.7697	0.747644	0.00257971	0.720349	Common	NO
15:90525197-92525197	91546936	chr15:91546936	a	g	0.5961	0.0045	0.5828	0.6025	-0.0337	0.0159	0.03478	----+-	0	3.78	5	0.5815	66940.9	15	0.4039	SNP	rs6496748	0.359788	0.993719	-2.1195	0.738509	0.00254819	0.722897	Common	NO
15:90525197-92525197	91539572	chr15:91539572	t	g	0.5965	0.0044	0.5826	0.6025	-0.0338	0.016	0.03437	----+-	0	4.167	5	0.5256	66940.8	15	0.4035	SNP	rs2386584	0.353841	0.993641	-2.1125	0.732143	0.00252622	0.725423	Common	NO
15:90525197-92525197	91543761	chr15:91543761	t	c	0.404	0.0044	0.3973	0.4164	0.0338	0.016	0.03424	++++-+	0	3.768	5	0.5834	66940.8	15	0.404	SNP	rs11073964	0.349978	0.993641	2.1125	0.732143	0.00252622	0.727949	Common	NO
15:90525197-92525197	91546711	chr15:91546711	t	c	0.5976	0.0043	0.5829	0.6027	-0.0338	0.016	0.03393	----+-	0	3.725	5	0.5897	66940.8	15	0.4024	SNP	rs4522397	0.354034	0.993641	-2.1125	0.732143	0.00252622	0.730476	Common	NO
15:90525197-92525197	91572189	chr15:91572189	a	g	0.0593	0.0033	0.0407	0.0608	0.0589	0.0339	0.08214	++-+++	0	2.4	5	0.7915	66940.8	15	0.0593	SNP	rs35388628	0.15861	0.972072	1.73746	0.724821	0.00250096	0.732977	Common	NO
15:90525197-92525197	91533068	chr15:91533068	t	c	0.9393	0.0043	0.9369	0.9646	-0.0577	0.033	0.0805	--+---	0	3.536	5	0.618	66941	15	0.0607	SNP	rs12899639	0.194677	0.973497	-1.74848	0.720973	0.00248768	0.735464	Common	NO
15:90525197-92525197	91461545	chr15:91461545	a	g	0.0654	0.0046	0.0405	0.0673	0.0582	0.0337	0.08388	++-+-+	6.3	5.336	5	0.3762	66940.4	15	0.0654	SNP	rs52828316	0.151902	0.972392	1.727	0.708419	0.00244436	0.737909	Common	NO
15:90525197-92525197	91483257	chr15:91483257	c	g	0.586	0.0042	0.5783	0.5951	-0.0356	0.0173	0.03925	---++-	68.2	15.709	5	0.007727	66934.3	15	0.414	SNP	rs11073960	0.292067	0.992573	-2.0578	0.70484	0.00243201	0.740341	Common	NO
15:90525197-92525197	91523713	chr15:91523713	c	g	0.8207	0.0047	0.8058	0.8281	-0.0402	0.0203	0.04814	---+--	0	4.755	5	0.4465	66941	15	0.1793	SNP	rs1867226	0.304445	0.989803	-1.9803	0.703259	0.00242656	0.742767	Common	NO
15:90525197-92525197	91502526	chr15:91502526	a	ac	0.6931	0.0066	0.6848	0.7068	-0.036	0.0177	0.0412	----+-	25.9	6.746	5	0.2402	66936.4	15	0.3069	SV	rs200571504	0.389408	0.992229	-2.0339	0.686358	0.00236824	0.745135	Common	NO
15:90525197-92525197	91476374	chr15:91476374	a	act	0.91	0.0059	0.8868	0.9136	-0.052	0.0292	0.07514	----+-	11.5	5.65	5	0.3418	66940.1	15	0.09	SV	rs34415136	0.185549	0.979129	-1.78082	0.682409	0.00235462	0.74749	Common	NO
15:90525197-92525197	91476455	chr15:91476455	t	c	0.9099	0.0059	0.8868	0.9135	-0.052	0.0292	0.07534	----+-	12.1	5.686	5	0.338	66940.1	15	0.0901	SNP	rs2269902	0.192193	0.979129	-1.78082	0.682409	0.00235462	0.749845	Common	NO
15:90525197-92525197	91479986	chr15:91479986	c	g	0.9263	0.005	0.9076	0.9313	-0.0555	0.0322	0.08483	-+--+-	0	3.883	5	0.5665	66939.5	15	0.0737	SNP	rs35023899	0.229481	0.974734	-1.7236	0.676195	0.00233318	0.752178	Common	NO
15:90525197-92525197	91476206	chr15:91476206	a	ac	0.09	0.0059	0.0864	0.1131	0.0517	0.0292	0.0769	++++-+	10.6	5.591	5	0.3481	66940.1	15	0.09	SV	rs35180198	0.192193	0.979129	1.77055	0.670328	0.00231293	0.754491	Common	NO
15:90525197-92525197	91454837	chr15:91454837	t	c	0.0782	0.0036	0.0686	0.0913	0.0534	0.031	0.08539	+-++-+	32	7.356	5	0.1955	66940.3	15	0.0782	SNP	rs71407346	0.233183	0.976539	1.72258	0.652224	0.00225047	0.756741	Common	NO
15:90525197-92525197	91527451	chr15:91527451	a	t	0.179	0.0047	0.1718	0.1943	0.0394	0.0203	0.05282	+++-++	0	4.906	5	0.4275	66941	15	0.179	SNP	rs8031684	0.304445	0.989803	1.94089	0.651481	0.0022479	0.758989	Common	NO
15:90525197-92525197	91486886	chr15:91486886	t	c	0.0611	0.0041	0.0397	0.0629	0.0568	0.0342	0.09736	---+-+	9.1	5.501	5	0.3578	66940.6	15	0.0611	SNP	rs12913811	0.153808	0.97159	1.66082	0.643698	0.00222105	0.76121	Common	NO
15:90525197-92525197	91456102	chr15:91456102	t	c	0.7081	0.0052	0.6841	0.7195	-0.0369	0.0187	0.04856	---+--	56	11.376	5	0.04441	66937.8	15	0.2919	SNP	rs1266492	0.131138	0.991334	-1.97326	0.641378	0.00221304	0.763423	Common	NO
15:90525197-92525197	91527152	chr15:91527152	a	g	0.8209	0.0047	0.8057	0.828	-0.0392	0.0203	0.05402	---+--	0.5	5.026	5	0.4127	66941	15	0.1791	SNP	rs2285937	0.304445	0.989803	-1.93103	0.639297	0.00220586	0.765629	Common	NO
15:90525197-92525197	91459475	chr15:91459475	a	g	0.0786	0.0035	0.0697	0.0914	0.0525	0.0309	0.08876	++++-+	34.4	7.627	5	0.178	66940.4	15	0.0786	SNP	rs12909056	0.221471	0.976686	1.69903	0.625217	0.00215728	0.767786	Common	NO
15:90525197-92525197	91532565	chr15:91532565	a	c	0.179	0.0049	0.171	0.1943	0.0391	0.0204	0.05499	+++-++	0	4.989	5	0.4172	66941	15	0.179	SNP	rs7179428	0.304445	0.989703	1.91667	0.624961	0.0021564	0.769943	Common	NO
15:90525197-92525197	91519642	chr15:91519642	t	c	0.1785	0.0052	0.1696	0.1941	0.0389	0.0204	0.05666	+++-++	0	4.972	5	0.4193	66940.7	15	0.1785	SNP	rs8035844	0.304445	0.989703	1.90686	0.613475	0.00211676	0.77206	Common	NO
15:90525197-92525197	91520805	chr15:91520805	t	c	0.0703	0.0023	0.0637	0.0731	0.0514	0.0306	0.09335	++++-+	16.2	5.969	5	0.3092	66941	15	0.0703	SNP	rs35866703	0.296268	0.977126	1.67974	0.600258	0.00207116	0.774131	Common	NO
15:90525197-92525197	91480010	chr15:91480010	a	c	0.0896	0.0059	0.0857	0.1125	0.0496	0.0292	0.08981	++++-+	0	4.833	5	0.4366	66940	15	0.0896	SNP	rs12904445	0.192193	0.979129	1.69863	0.593254	0.00204699	0.776178	Common	NO
15:90525197-92525197	91528961	chr15:91528961	a	g	0.1788	0.0049	0.1712	0.194	0.0385	0.0204	0.05855	+++-++	2.5	5.13	5	0.4003	66940.9	15	0.1788	SNP	rs8036115	0.304445	0.989703	1.88725	0.591301	0.00204025	0.778218	Common	NO
15:90525197-92525197	91498281	chr15:91498281	t	c	0.4099	0.0051	0.4048	0.4308	0.0336	0.017	0.04747	+-+--+	58.7	12.115	5	0.03324	66937.4	15	0.4099	SNP	rs4381579	0.316278	0.992827	1.97647	0.588902	0.00203197	0.78025	Common	NO
15:90525197-92525197	91465224	chr15:91465224	t	c	0.92	0.0032	0.9078	0.9261	-0.0507	0.0306	0.09776	----+-	34.7	7.659	5	0.176	66940.2	15	0.08	SNP	rs61746323	0.24066	0.977126	-1.65686	0.578286	0.00199535	0.782245	Common	NO
15:90525197-92525197	91508772	chr15:91508772	t	c	0.0606	0.0043	0.0355	0.0631	0.0532	0.033	0.1069	-+-+-+	0	4.051	5	0.542	66941	15	0.0606	SNP	rs34797143	0.194677	0.973497	1.61212	0.576827	0.00199031	0.784236	Common	NO
15:90525197-92525197	91498293	chr15:91498293	a	g	0.4102	0.005	0.4055	0.4308	0.0334	0.017	0.04933	+-+--+	59.4	12.321	5	0.03064	66937.4	15	0.4102	SNP	rs4505290	0.316278	0.992827	1.96471	0.575502	0.00198574	0.786221	Common	NO
15:90525197-92525197	91531352	chr15:91531352	a	c	0.179	0.0048	0.1709	0.1939	0.0381	0.0204	0.06143	+++-++	4.3	5.224	5	0.3892	66941	15	0.179	SNP	rs3803563	0.304445	0.989703	1.86765	0.570146	0.00196726	0.788189	Common	NO
15:90525197-92525197	91532869	chr15:91532869	a	c	0.1798	0.0051	0.1704	0.1955	0.0381	0.0204	0.06111	+++-++	6.8	5.362	5	0.3733	66941	15	0.1798	SNP	rs6496746	0.309085	0.989703	1.86765	0.570146	0.00196726	0.790156	Common	NO
15:90525197-92525197	91508422	chr15:91508422	c	g	0.9394	0.0043	0.9369	0.9644	-0.0529	0.033	0.1092	+-+-+-	0	4.02	5	0.5466	66940.9	15	0.0606	SNP	rs139241557	0.194677	0.973497	-1.60303	0.568678	0.00196219	0.792118	Common	NO
15:90525197-92525197	91558457	chr15:91558457	a	g	0.1247	0.0045	0.1208	0.1422	0.0422	0.0236	0.07385	+-+-++	2.9	5.148	5	0.3981	66941	15	0.1247	SNP	rs7183740	0.344689	0.986267	1.78814	0.567097	0.00195674	0.794075	Common	NO
15:90525197-92525197	91532630	chr15:91532630	t	c	0.1791	0.0049	0.1709	0.1943	0.0379	0.0204	0.06296	+++-++	5.3	5.278	5	0.3829	66941	15	0.1791	SNP	rs6496745	0.304445	0.989703	1.85784	0.559933	0.00193202	0.796007	Common	NO
15:90525197-92525197	91533816	chr15:91533816	a	g	0.8209	0.0048	0.8057	0.8288	-0.0379	0.0204	0.06269	---+--	6.1	5.327	5	0.3773	66941	15	0.1791	SNP	rs8025699	0.304445	0.989703	-1.85784	0.559933	0.00193202	0.797939	Common	NO
15:90525197-92525197	91534294	chr15:91534294	a	g	0.8209	0.0051	0.8056	0.8297	-0.0379	0.0204	0.06289	---+--	5	5.266	5	0.3843	66941	15	0.1791	SNP	rs112553294	0.304445	0.989703	-1.85784	0.559933	0.00193202	0.799871	Common	NO
15:90525197-92525197	91536225	chr15:91536225	a	g	0.1789	0.005	0.1708	0.1943	0.0379	0.0204	0.06336	+++-++	5.1	5.271	5	0.3837	66941	15	0.1789	SNP	rs73502775	0.304445	0.989703	1.85784	0.559933	0.00193202	0.801803	Common	NO
15:90525197-92525197	91455960	chr15:91455960	t	g	0.0781	0.0036	0.0674	0.0912	0.0505	0.0311	0.1044	+-++-+	32.8	7.435	5	0.1902	66940.3	15	0.0781	SNP	rs71407347	0.229481	0.976391	1.62379	0.556645	0.00192067	0.803724	Common	NO
15:90525197-92525197	91529924	chr15:91529924	t	ttttattta	0.215	0.0046	0.2106	0.2325	0.037	0.0198	0.0615	++++-+	13.9	5.809	5	0.3252	66940.2	15	0.215	SV	rs149790373	0.518397	0.990294	1.86869	0.55518	0.00191562	0.805639	Common	NO
15:90525197-92525197	91530675	chr15:91530675	a	g	0.1792	0.0048	0.1713	0.1943	0.0378	0.0204	0.06358	+++-++	1.1	5.054	5	0.4094	66941	15	0.1792	SNP	rs8026781	0.304445	0.989703	1.85294	0.554916	0.00191471	0.807554	Common	NO
15:90525197-92525197	91448166	chr15:91448166	t	c	0.9217	0.0036	0.9087	0.9329	-0.0504	0.0311	0.1048	-+--+-	30.8	7.224	5	0.2045	66940.2	15	0.0783	SNP	rs71407345	0.229481	0.976391	-1.62058	0.553817	0.00191092	0.809465	Common	NO
15:90525197-92525197	91529122	chr15:91529122	t	c	0.8214	0.005	0.8057	0.8294	-0.0377	0.0204	0.06433	---+--	0	4.975	5	0.4189	66941	15	0.1786	SNP	rs8042518	0.304445	0.989703	-1.84804	0.549956	0.0018976	0.811362	Common	NO
15:90525197-92525197	91480822	chr15:91480822	t	g	0.0903	0.0059	0.0858	0.113	0.0481	0.0293	0.101	++++-+	18.5	6.138	5	0.293	66939.9	15	0.0903	SNP	rs8034159	0.199498	0.978989	1.64164	0.542172	0.00187074	0.813233	Common	NO
15:90525197-92525197	91480802	chr15:91480802	t	c	0.9108	0.0062	0.887	0.9147	-0.0483	0.0295	0.1013	----+-	14.9	5.879	5	0.3182	66940	15	0.0892	SNP	rs58890022	0.195834	0.978707	-1.63729	0.541792	0.00186943	0.815103	Common	NO
15:90525197-92525197	91500296	chr15:91500296	t	c	0.5925	0.0058	0.5854	0.6065	-0.0328	0.017	0.05414	-+-++-	66.9	15.124	5	0.009847	66934.6	15	0.4075	SNP	rs10852140	0.310403	0.992827	-1.92941	0.537546	0.00185478	0.816957	Common	NO
15:90525197-92525197	91493589	chr15:91493589	t	c	0.9332	0.0035	0.9316	0.9497	-0.0515	0.0328	0.1167	+-+-+-	31.2	7.267	5	0.2015	66940.5	15	0.0668	SNP	rs35389361	0.153938	0.973808	-1.57012	0.537513	0.00185466	0.818812	Common	NO
15:90525197-92525197	91487678	chr15:91487678	a	g	0.9225	0.0035	0.9088	0.9298	-0.0492	0.0306	0.1076	-+--+-	28.7	7.014	5	0.2196	66940.4	15	0.0775	SNP	rs71409370	0.241478	0.977126	-1.60784	0.534794	0.00184528	0.820657	Common	NO
15:90525197-92525197	91451497	chr15:91451497	a	g	0.0805	0.0029	0.0739	0.0915	0.0493	0.0308	0.1087	++++-+	25.4	6.7	5	0.2439	66940.2	15	0.0805	SNP	rs1057105	0.228906	0.976833	1.60065	0.531974	0.00183555	0.822493	Common	NO
15:90525197-92525197	91529933	chr15:91529933	t	ttta	0.2135	0.0048	0.2093	0.232	0.0365	0.0199	0.06684	++++-+	13.7	5.795	5	0.3267	66940.2	15	0.2135	SV	rs201956747	0.518397	0.990197	1.83417	0.523655	0.00180684	0.8243	Common	NO
15:90525197-92525197	91459657	chr15:91459657	t	c	0.0764	0.0039	0.0683	0.0915	0.0495	0.0314	0.1147	+-++-+	25.1	6.678	5	0.2457	66940.3	15	0.0764	SNP	rs34141725	0.225802	0.975944	1.57643	0.521521	0.00179948	0.826099	Common	NO
15:90525197-92525197	91490874	chr15:91490874	a	g	0.0746	0.0045	0.0658	0.0918	0.0491	0.0311	0.1144	+-++-+	23.7	6.55	5	0.2563	66940.5	15	0.0746	SNP	rs34169934	0.234115	0.976391	1.57878	0.518814	0.00179014	0.827889	Common	NO
15:90525197-92525197	91535938	chr15:91535938	g	gt	0.179	0.0049	0.1707	0.1942	0.037	0.0204	0.06976	+++-++	4.9	5.259	5	0.3851	66941	15	0.179	SV	NA	0.388117	0.989703	1.81373	0.516803	0.0017832	0.829672	Common	NO
15:90525197-92525197	91498246	chr15:91498246	a	c	0.5878	0.0047	0.569	0.5933	-0.0323	0.0169	0.05624	-+-++-	59.1	12.215	5	0.03195	66937.4	15	0.4122	SNP	rs2001217	0.316278	0.99291	-1.91124	0.51629	0.00178143	0.831454	Common	NO
15:90525197-92525197	91518756	chr15:91518756	g	gtat	0.0702	0.0013	0.0639	0.0719	0.048	0.0305	0.1161	++++-+	16.8	6.008	5	0.3054	66941	15	0.0702	SV	rs36088839	0.292523	0.977272	1.57377	0.505678	0.00174482	0.833199	Common	NO
15:90525197-92525197	91447686	chr15:91447686	a	g	0.2744	0.0032	0.2623	0.2835	0.0352	0.0192	0.06629	+++-++	56.6	11.533	5	0.04177	66937.6	15	0.2744	SNP	rs2238340	0.130563	0.990868	1.83333	0.505208	0.00174319	0.834942	Common	NO
15:90525197-92525197	91534350	chr15:91534350	t	tac	0.0705	0.0012	0.0642	0.0721	0.0478	0.0306	0.1175	++++-+	16.9	6.014	5	0.3049	66941	15	0.0705	SV	rs144175088	0.292523	0.977126	1.56209	0.498212	0.00171905	0.836661	Common	NO
15:90525197-92525197	91561182	chr15:91561182	t	c	0.1247	0.0045	0.1207	0.1422	0.0404	0.0236	0.08694	+-+-++	0	4.892	5	0.4292	66940.9	15	0.1247	SNP	rs3743445	0.344689	0.986267	1.71186	0.497148	0.00171538	0.838376	Common	NO
15:90525197-92525197	91510282	chr15:91510282	a	g	0.0701	0.0013	0.0642	0.072	0.0477	0.0306	0.1189	++++-+	5.8	5.308	5	0.3795	66941	15	0.0701	SNP	rs11540565	0.296268	0.977126	1.55882	0.495736	0.00171051	0.840087	Common	NO
15:90525197-92525197	91534106	chr15:91534106	a	t	0.0705	0.0012	0.0642	0.0721	0.0474	0.0306	0.1209	++++-+	17.1	6.033	5	0.303	66941	15	0.0705	SNP	rs12905197	0.292523	0.977126	1.54902	0.488411	0.00168524	0.841772	Common	NO
15:90525197-92525197	91526275	chr15:91526275	a	g	0.1785	0.0049	0.1716	0.1951	0.0362	0.0204	0.07531	+++--+	13.3	5.77	5	0.3293	66941	15	0.1785	SNP	rs7180016	0.304445	0.989703	1.77451	0.482041	0.00166326	0.843435	Common	NO
15:90525197-92525197	91455618	chr15:91455618	t	c	0.2753	0.0044	0.2596	0.2903	0.0345	0.0191	0.07112	+++-++	50.4	10.073	5	0.0732	66937.8	15	0.2753	SNP	rs6496737	0.13503	0.990962	1.80628	0.478747	0.00165189	0.845087	Common	NO
15:90525197-92525197	91528823	chr15:91528823	t	c	0.0704	0.0013	0.064	0.0721	0.0467	0.0305	0.1258	++++-+	17.6	6.07	5	0.2995	66941	15	0.0704	SNP	rs34881088	0.292523	0.977272	1.53115	0.474013	0.00163556	0.846723	Common	NO
15:90525197-92525197	91567729	chr15:91567729	t	c	0.1024	0.002	0.0922	0.1071	0.0425	0.0262	0.1045	+-++-+	12	5.681	5	0.3385	66940.8	15	0.1024	SNP	rs73497966	0.157229	0.983129	1.62214	0.473503	0.0016338	0.848357	Common	NO
15:90525197-92525197	91498127	chr15:91498127	a	g	0.2551	0.0057	0.2476	0.2727	0.0351	0.0197	0.07428	+-+--+	56.5	11.49	5	0.04249	66935.6	15	0.2551	SNP	rs867468	0.164215	0.990391	1.78173	0.472128	0.00162905	0.849986	Common	NO
15:90525197-92525197	91464832	chr15:91464832	t	c	0.0809	0.003	0.0734	0.0922	0.0465	0.0304	0.1256	+-++-+	32	7.351	5	0.1958	66940.3	15	0.0809	SNP	rs1266479	0.228906	0.977418	1.52961	0.471485	0.00162684	0.851612	Common	NO
15:90525197-92525197	91476150	chr15:91476150	t	c	0.0865	0.0068	0.0825	0.1132	0.0458	0.0298	0.1234	++++-+	40.8	8.449	5	0.1332	66940.1	15	0.0865	SNP	rs7166420	0.195834	0.978281	1.53691	0.467952	0.00161465	0.853227	Common	NO
15:90525197-92525197	91516737	chr15:91516737	a	c	0.9299	0.0013	0.9282	0.9361	-0.0465	0.0306	0.128	----+-	17	6.025	5	0.3038	66941	15	0.0701	SNP	rs35521046	0.292523	0.977126	-1.51961	0.467343	0.00161254	0.85484	Common	NO
15:90525197-92525197	91513325	chr15:91513325	t	c	0.0703	0.0013	0.064	0.0718	0.0464	0.0305	0.1286	++++-+	14.2	5.829	5	0.3232	66941	15	0.0703	SNP	rs34185899	0.296268	0.977272	1.52131	0.467109	0.00161174	0.856451	Common	NO
15:90525197-92525197	91492231	chr15:91492231	t	c	0.0742	0.0046	0.066	0.0921	0.0469	0.0312	0.1328	+-++-+	35.3	7.724	5	0.1721	66940.5	15	0.0742	SNP	rs3759927	0.234115	0.976242	1.50321	0.464427	0.00160248	0.858054	Common	NO
15:90525197-92525197	91461824	chr15:91461824	t	c	0.0778	0.0038	0.0683	0.0917	0.0466	0.0309	0.1322	+-++-+	28	6.945	5	0.2248	66940.3	15	0.0778	SNP	rs35968052	0.225802	0.976686	1.50809	0.463616	0.00159968	0.859654	Common	NO
15:90525197-92525197	91520150	chr15:91520150	t	c	0.0702	0.0013	0.0639	0.072	0.0463	0.0306	0.1294	++++-+	18	6.095	5	0.297	66941	15	0.0702	SNP	rs77871209	0.292523	0.977126	1.51307	0.462839	0.001597	0.861251	Common	NO
15:90525197-92525197	91466158	chr15:91466158	a	g	0.0627	0.0043	0.0408	0.0646	0.0496	0.0346	0.1513	++-+-+	0.5	5.028	5	0.4125	66940.5	15	0.0627	SNP	rs71407348	0.151902	0.970941	1.43353	0.462287	0.0015951	0.862846	Common	NO
15:90525197-92525197	91512941	chr15:91512941	a	actat	0.0701	0.0014	0.0641	0.0719	0.0462	0.0306	0.1307	++++-+	14	5.814	5	0.3247	66941	15	0.0701	SV	rs201307072	0.296268	0.977126	1.5098	0.46061	0.00158931	0.864435	Common	NO
15:90525197-92525197	91512942	chr15:91512942	ctatctt	c	0.9299	0.0014	0.9281	0.9359	-0.0462	0.0306	0.131	----+-	14	5.816	5	0.3246	66941	15	0.0701	SV	rs67543355	0.296268	0.977126	-1.5098	0.46061	0.00158931	0.866024	Common	NO
15:90525197-92525197	91489919	chr15:91489919	a	g	0.9259	0.0045	0.9082	0.9342	-0.0467	0.0312	0.1351	-+--+-	25.6	6.716	5	0.2426	66940.5	15	0.0741	SNP	rs12911432	0.234115	0.976242	-1.49679	0.460088	0.00158751	0.867612	Common	NO
15:90525197-92525197	91502660	chr15:91502660	a	g	0.0703	0.0014	0.0636	0.0733	0.0462	0.0308	0.1343	+-++-+	9	5.494	5	0.3586	66940.7	15	0.0703	SNP	rs71409373	0.296268	0.976833	1.5	0.456766	0.00157605	0.869188	Common	NO
15:90525197-92525197	91517796	chr15:91517796	t	c	0.0699	0.0013	0.0639	0.0719	0.0459	0.0306	0.1335	++++-+	15.4	5.913	5	0.3147	66941	15	0.0699	SNP	rs12899496	0.292523	0.977126	1.5	0.454017	0.00156656	0.870754	Common	NO
15:90525197-92525197	91469846	chr15:91469846	t	c	0.7155	0.0028	0.7024	0.7189	-0.0335	0.0188	0.07434	---+--	56.3	11.434	5	0.04343	66937.8	15	0.2845	SNP	rs12902422	0.128606	0.991241	-1.78191	0.451512	0.00155792	0.872312	Common	NO
15:90525197-92525197	91519649	chr15:91519649	t	c	0.9309	0.0012	0.9284	0.9359	-0.046	0.0309	0.1369	----+-	5.6	5.294	5	0.381	66941	15	0.0691	SNP	rs112458643	0.285122	0.976686	-1.48867	0.450627	0.00155486	0.873867	Common	NO
15:90525197-92525197	91486853	chr15:91486853	t	c	0.0745	0.0043	0.0653	0.091	0.0462	0.0312	0.1381	+-++-+	24.8	6.646	5	0.2483	66940.4	15	0.0745	SNP	rs12913674	0.23047	0.976242	1.48077	0.449495	0.00155096	0.875418	Common	NO
15:90525197-92525197	91503058	chr15:91503058	a	g	0.0595	0.0039	0.0364	0.0617	0.0482	0.034	0.1558	++-+-+	0	4.19	5	0.5224	66940.8	15	0.0595	SNP	rs71409374	0.18488	0.971912	1.41765	0.445052	0.00153563	0.876954	Common	NO
15:90525197-92525197	91483169	chr15:91483169	t	c	0.0816	0.0029	0.0754	0.0927	0.045	0.0301	0.1354	+-++-+	32.6	7.423	5	0.191	66940.3	15	0.0816	SNP	rs66515583	0.236909	0.977851	1.49502	0.443878	0.00153158	0.878485	Common	NO
15:90525197-92525197	91467516	chr15:91467516	t	c	0.9203	0.0034	0.9075	0.9285	-0.0454	0.0306	0.1378	----+-	26.6	6.808	5	0.2353	66940.4	15	0.0797	SNP	rs71407349	0.228906	0.977126	-1.48366	0.443331	0.00152969	0.880015	Common	NO
15:90525197-92525197	91485582	chr15:91485582	t	c	0.0746	0.0043	0.0653	0.0908	0.0459	0.0312	0.1411	+-++-+	27.2	6.864	5	0.2309	66940.4	15	0.0746	SNP	rs12907667	0.23047	0.976242	1.47115	0.443311	0.00152962	0.881545	Common	NO
15:90525197-92525197	91482935	chr15:91482935	c	g	0.4102	0.0036	0.4039	0.4184	0.031	0.017	0.06871	+++--+	63.5	13.696	5	0.01766	66937.4	15	0.4102	SNP	rs12440774	0.314041	0.992827	1.82353	0.441313	0.00152273	0.883067	Common	NO
15:90525197-92525197	91467502	chr15:91467502	a	g	0.0793	0.0035	0.0711	0.0925	0.0452	0.0306	0.1398	++++-+	27	6.846	5	0.2323	66940.3	15	0.0793	SNP	rs12904457	0.228906	0.977126	1.47712	0.439159	0.0015153	0.884583	Common	NO
15:90525197-92525197	91513674	chr15:91513674	t	c	0.9293	0.0015	0.928	0.9361	-0.0451	0.0305	0.139	----+-	11.1	5.625	5	0.3445	66941	15	0.0707	SNP	rs12911192	0.292523	0.977272	-1.47869	0.438817	0.00151411	0.886097	Common	NO
15:90525197-92525197	91484923	chr15:91484923	c	g	0.9259	0.0044	0.9092	0.9345	-0.0457	0.0314	0.1453	-+--+-	30.8	7.221	5	0.2047	66940.5	15	0.0741	SNP	rs34713051	0.23047	0.975944	-1.45541	0.436028	0.00150449	0.887601	Common	NO
15:90525197-92525197	91469319	chr15:91469319	a	t	0.9227	0.004	0.9076	0.9317	-0.045	0.0309	0.1459	-+--+-	27.6	6.908	5	0.2276	66940.4	15	0.0773	SNP	rs12913188	0.229481	0.976686	-1.45631	0.430134	0.00148416	0.889085	Common	NO
15:90525197-92525197	91447867	chr15:91447867	t	g	0.7242	0.0046	0.7153	0.744	-0.0334	0.0192	0.081	---+--	53.9	10.852	5	0.0544	66937.5	15	0.2758	SNP	rs7184022	0.130563	0.990868	-1.73958	0.427956	0.00147664	0.890562	Common	NO
15:90525197-92525197	91484717	chr15:91484717	t	c	0.072	0.0056	0.0686	0.0923	0.0459	0.0323	0.1558	+-++-+	0	4.236	5	0.516	66939.8	15	0.072	SNP	rs12902285	0.222148	0.974581	1.42105	0.426521	0.00147169	0.892034	Common	NO
15:90525197-92525197	91508028	chr15:91508028	a	g	0.9297	0.0014	0.9277	0.9358	-0.0445	0.0306	0.1453	-+--+-	13.7	5.795	5	0.3266	66940.9	15	0.0703	SNP	rs76400732	0.292523	0.977126	-1.45425	0.425005	0.00146646	0.8935	Common	NO
15:90525197-92525197	91452294	chr15:91452294	a	g	0.7188	0.0038	0.7107	0.7344	-0.033	0.019	0.08237	---+--	58.1	11.919	5	0.03591	66937.6	15	0.2812	SNP	rs7183098	0.107261	0.991056	-1.73684	0.421662	0.00145492	0.894955	Common	NO
15:90525197-92525197	91484033	chr15:91484033	t	c	0.0748	0.0043	0.0654	0.0908	0.0445	0.0312	0.154	+-++-+	29.1	7.057	5	0.2164	66940.4	15	0.0748	SNP	rs71409369	0.23047	0.976242	1.42628	0.416051	0.00143556	0.896391	Common	NO
15:90525197-92525197	91460629	chr15:91460629	a	g	0.0795	0.0032	0.0714	0.0918	0.0441	0.0307	0.1504	+-++-+	24	6.582	5	0.2537	66940.3	15	0.0795	SNP	rs1266485	0.233183	0.97698	1.43648	0.415734	0.00143447	0.897825	Common	NO
15:90525197-92525197	91505447	chr15:91505447	c	g	0.93	0.0014	0.9273	0.9362	-0.044	0.0307	0.1519	-+--+-	12.2	5.698	5	0.3367	66940.8	15	0.07	SNP	rs14484	0.292523	0.97698	-1.43322	0.41384	0.00142793	0.899253	Common	NO
15:90525197-92525197	91466194	chr15:91466194	a	aac	0.7284	0.0044	0.7174	0.7372	-0.0439	0.0306	0.1514	---+??	68.5	9.525	3	0.02307	13224.7	15	0.2716	SV	rs200761613	0.130124	0.977126	-1.43464	0.413404	0.00142643	0.90068	Common	NO
15:90525197-92525197	91464169	chr15:91464169	a	c	0.9222	0.0038	0.9081	0.9317	-0.0441	0.0309	0.1538	-+--+-	26.4	6.794	5	0.2364	66940.4	15	0.0778	SNP	rs1059891	0.225802	0.976686	-1.42718	0.41285	0.00142452	0.902104	Common	NO
15:90525197-92525197	91504665	chr15:91504665	c	g	0.07	0.0014	0.0637	0.0728	0.044	0.0308	0.1524	+-++-+	11	5.619	5	0.3451	66940.9	15	0.07	SNP	rs12914031	0.292523	0.976833	1.42857	0.412403	0.00142298	0.903527	Common	NO
15:90525197-92525197	91494460	chr15:91494460	t	c	0.4055	0.0054	0.401	0.4279	0.0302	0.0169	0.07436	+++--+	61.8	13.074	5	0.02269	66937.4	15	0.4055	SNP	rs6496740	0.347208	0.99291	1.78698	0.410973	0.00141804	0.904945	Common	NO
15:90525197-92525197	91450350	chr15:91450350	a	g	0.2741	0.0067	0.2596	0.2876	0.0433	0.0302	0.1515	+++-??	70.3	10.094	3	0.01778	13224.8	15	0.2741	SNP	rs2239293	0.103089	0.977707	1.43377	0.40787	0.00140733	0.906352	Common	NO
15:90525197-92525197	91513100	chr15:91513100	a	g	0.0701	0.0014	0.0641	0.0718	0.0436	0.0306	0.154	++++-+	16	5.955	5	0.3106	66941	15	0.0701	SNP	rs35309300	0.296268	0.977126	1.42484	0.407781	0.00140703	0.907759	Common	NO
15:90525197-92525197	91500260	chr15:91500260	a	g	0.802	0.0105	0.7659	0.8084	-0.0349	0.0212	0.09976	-+-+--	56.8	11.582	5	0.04099	66938.3	15	0.198	SNP	rs11073963	0.223788	0.988889	-1.64623	0.402553	0.00138899	0.909148	Common	NO
15:90525197-92525197	91466195	chr15:91466195	a	ac	0.7311	0.004	0.7202	0.7383	-0.0428	0.0306	0.1625	---+??	70.8	10.279	3	0.01634	13224.7	15	0.2689	SV	rs34381607	0.127031	0.977126	-1.39869	0.393336	0.00135719	0.910506	Common	NO
15:90525197-92525197	91482719	chr15:91482719	c	g	0.9217	0.0039	0.9074	0.9312	-0.0428	0.0307	0.1635	-+--+-	36	7.815	5	0.1667	66940.3	15	0.0783	SNP	rs71409368	0.229481	0.97698	-1.39414	0.392091	0.00135289	0.911859	Common	NO
15:90525197-92525197	91482524	chr15:91482524	a	t	0.9217	0.0039	0.9077	0.9312	-0.0425	0.0307	0.1671	-+--+-	35.7	7.778	5	0.1689	66940.2	15	0.0783	SNP	rs74683759	0.229481	0.97698	-1.38436	0.386925	0.00133506	0.913194	Common	NO
15:90525197-92525197	91481048	chr15:91481048	t	tttta	0.0782	0.0038	0.0687	0.0922	0.0424	0.0308	0.1679	+-++-+	36.3	7.843	5	0.1651	66940.4	15	0.0782	SV	rs199861347	0.229481	0.976833	1.37662	0.384071	0.00132522	0.914519	Common	NO
15:90525197-92525197	91468657	chr15:91468657	a	g	0.0796	0.0034	0.0714	0.0927	0.0421	0.0305	0.1678	++++-+	27.1	6.855	5	0.2317	66940.4	15	0.0796	SNP	rs8035950	0.225177	0.977272	1.38033	0.382478	0.00131972	0.915839	Common	NO
15:90525197-92525197	91466262	chr15:91466262	t	c	0.0789	0.0036	0.069	0.0923	0.0422	0.0308	0.17	+-++-+	25	6.669	5	0.2464	66940.4	15	0.0789	SNP	rs35831960	0.228906	0.976833	1.37013	0.38074	0.00131372	0.917152	Common	NO
15:90525197-92525197	91499427	chr15:91499427	c	g	0.0741	0.0045	0.0669	0.092	0.0422	0.0309	0.1717	+-++-+	25.8	6.74	5	0.2407	66940.6	15	0.0741	SNP	rs12911444	0.237784	0.976686	1.3657	0.379639	0.00130992	0.918462	Common	NO
15:90525197-92525197	91503049	chr15:91503049	a	g	0.7421	0.0065	0.7262	0.7548	-0.0308	0.0181	0.08956	---++-	13.2	5.761	5	0.3302	66939.8	15	0.2579	SNP	rs6496741	0.143605	0.991876	-1.70166	0.378921	0.00130745	0.91977	Common	NO
15:90525197-92525197	91463352	chr15:91463352	a	t	0.0789	0.0034	0.0712	0.092	0.0421	0.0309	0.1725	++++-+	26.4	6.791	5	0.2366	66940.3	15	0.0789	SNP	rs1266482	0.228906	0.976686	1.36246	0.378005	0.00130429	0.921074	Common	NO
15:90525197-92525197	91463561	chr15:91463561	a	g	0.0791	0.0034	0.0699	0.0918	0.042	0.0308	0.172	+-++-+	24.9	6.659	5	0.2473	66940.2	15	0.0791	SNP	rs1266481	0.225177	0.976833	1.36364	0.377453	0.00130238	0.922376	Common	NO
15:90525197-92525197	91476055	chr15:91476055	t	c	0.2685	0.0032	0.2664	0.2794	0.0317	0.019	0.09623	+++--+	54.6	11.007	5	0.05124	66938.1	15	0.2685	SNP	rs11073959	0.146185	0.991056	1.66842	0.375685	0.00129628	0.923673	Common	NO
15:90525197-92525197	91509920	chr15:91509920	t	g	0.0701	0.0013	0.0642	0.0721	0.0414	0.0306	0.1757	++++-+	14.5	5.846	5	0.3215	66941	15	0.0701	SNP	rs3743450	0.296268	0.977126	1.35294	0.369873	0.00127623	0.924949	Common	NO
15:90525197-92525197	91564756	chr15:91564756	t	c	0.2141	0.0035	0.2082	0.2283	0.0315	0.019	0.09702	+++-++	0	2.585	5	0.7637	66940.9	15	0.2141	SNP	rs28478359	0.132992	0.991056	1.65789	0.369223	0.00127398	0.926223	Common	NO
15:90525197-92525197	91466054	chr15:91466054	t	c	0.0779	0.0038	0.0683	0.0921	0.0412	0.0309	0.1819	+-++-+	21.3	6.355	5	0.2732	66940.4	15	0.0779	SNP	rs34663407	0.225802	0.976686	1.33333	0.363786	0.00125522	0.927478	Common	NO
15:90525197-92525197	91489222	chr15:91489222	a	g	0.1269	0.0038	0.1169	0.1381	0.0367	0.0247	0.1374	+-++-+	0	4.829	5	0.4371	66939.8	15	0.1269	SNP	rs111925238	0.11603	0.984977	1.48583	0.363557	0.00125443	0.928732	Common	NO
15:90525197-92525197	91494430	chr15:91494430	t	c	0.2848	0.0064	0.2742	0.3046	0.0311	0.0189	0.09954	+++--+	50.2	10.042	5	0.07407	66935	15	0.2848	SNP	rs6496739	0.170264	0.991149	1.6455	0.359966	0.00124205	0.929974	Common	NO
15:90525197-92525197	91473957	chr15:91473957	a	g	0.0778	0.0039	0.0685	0.0923	0.0409	0.0309	0.1855	+-++-+	30.1	7.153	5	0.2095	66940.4	15	0.0778	SNP	rs71407350	0.229481	0.976686	1.32362	0.359232	0.00123951	0.931214	Common	NO
15:90525197-92525197	91480307	chr15:91480307	t	g	0.0781	0.0039	0.0687	0.0924	0.0408	0.0308	0.1854	+-++-+	34.6	7.646	5	0.1768	66940.4	15	0.0781	SNP	rs34127963	0.229481	0.976833	1.32468	0.358629	0.00123743	0.932451	Common	NO
15:90525197-92525197	91486305	chr15:91486305	t	c	0.0925	0.0027	0.0803	0.097	0.0394	0.0288	0.171	+-++-+	0	4.984	5	0.4178	66940.1	15	0.0925	SNP	rs8034551	0.156541	0.979685	1.36806	0.356498	0.00123008	0.933682	Common	NO
15:90525197-92525197	91475274	chr15:91475274	a	g	0.0777	0.0039	0.0685	0.0922	0.0406	0.0309	0.1891	+-++-+	29.7	7.111	5	0.2125	66940.4	15	0.0777	SNP	rs34967259	0.229481	0.976686	1.31392	0.354767	0.00122411	0.934906	Common	NO
15:90525197-92525197	91499346	chr15:91499346	a	g	0.2154	0.0066	0.2071	0.2385	0.0323	0.0203	0.1117	+-+--+	50.6	10.115	5	0.07204	66938.5	15	0.2154	SNP	rs1550637	0.222511	0.989803	1.59113	0.353498	0.00121973	0.936125	Common	NO
15:90525197-92525197	91449015	chr15:91449015	a	g	0.7172	0.0053	0.7112	0.7407	-0.0309	0.019	0.1049	---++-	53.3	10.711	5	0.05742	66937.4	15	0.2828	SNP	rs2072078	0.109392	0.991056	-1.62632	0.350727	0.00121016	0.937336	Common	NO
15:90525197-92525197	91453131	chr15:91453131	t	c	0.2841	0.0051	0.2626	0.2941	0.0309	0.019	0.1035	+++--+	51.5	10.308	5	0.06697	66937.5	15	0.2841	SNP	rs3784779	0.121759	0.991056	1.62632	0.350727	0.00121016	0.938546	Common	NO
15:90525197-92525197	91482198	chr15:91482198	a	g	0.078	0.0038	0.0686	0.0923	0.0395	0.0308	0.1992	+-++-+	33.5	7.519	5	0.1848	66940.3	15	0.078	SNP	rs142310905	0.221471	0.976833	1.28247	0.339863	0.00117268	0.939718	Common	NO
15:90525197-92525197	91567789	chr15:91567789	a	c	0.0293	0.002	0.0217	0.0329	0.0414	0.0518	0.4235	+---++	0	1.352	5	0.9295	66940.9	15	0.0293	SNP	rs139975367	0.123721	0.937136	0.799228	0.338211	0.00116698	0.940885	Common	NO
15:90525197-92525197	91495632	chr15:91495632	t	c	0.0724	0.0054	0.0667	0.0928	0.0396	0.0314	0.2077	+-++-+	10.4	5.58	5	0.3492	66940.1	15	0.0724	SNP	rs117564299	0.237784	0.975944	1.26115	0.337035	0.00116292	0.942048	Common	NO
15:90525197-92525197	91483392	chr15:91483392	a	g	0.7212	0.0022	0.7161	0.7256	-0.0303	0.0189	0.1082	---++-	60.8	12.748	5	0.02586	66937.8	15	0.2788	SNP	rs11073961	0.126412	0.991149	-1.60317	0.336253	0.00116022	0.943208	Common	NO
15:90525197-92525197	91485049	chr15:91485049	t	c	0.9243	0.004	0.9091	0.9328	-0.0393	0.0311	0.2061	-+--+-	21	6.33	5	0.2754	66940.4	15	0.0757	SNP	rs34789563	0.225802	0.976391	-1.26367	0.335048	0.00115607	0.944365	Common	NO
15:90525197-92525197	91554854	chr15:91554854	t	c	0.8962	0.0022	0.8922	0.9076	-0.036	0.0257	0.1609	-+--+-	30.4	7.179	5	0.2077	66941	15	0.1038	SNP	rs34734460	0.178489	0.983756	-1.40078	0.334586	0.00115447	0.945519	Common	NO
15:90525197-92525197	91566505	chr15:91566505	a	g	0.1034	0.0021	0.0934	0.1085	0.0361	0.0259	0.1633	+-++-+	31.5	7.303	5	0.1991	66940.7	15	0.1034	SNP	rs12148902	0.178489	0.983506	1.39382	0.333858	0.00115196	0.946671	Common	NO
15:90525197-92525197	91468232	chr15:91468232	t	c	0.0777	0.0039	0.0683	0.0923	0.0383	0.0308	0.2138	+-++-+	24.2	6.596	5	0.2525	66940.4	15	0.0777	SNP	rs35354063	0.229481	0.976833	1.24351	0.323913	0.00111765	0.947789	Common	NO
15:90525197-92525197	91474236	chr15:91474236	t	c	0.7226	0.0026	0.7169	0.7273	-0.0299	0.019	0.1141	---++-	56.2	11.411	5	0.04381	66937.9	15	0.2774	SNP	rs1052532	0.12154	0.991056	-1.57368	0.322644	0.00111327	0.948902	Common	NO
15:90525197-92525197	91479971	chr15:91479971	t	c	0.922	0.0038	0.9076	0.9312	-0.0381	0.0309	0.2167	-+--+-	36.8	7.911	5	0.1612	66940.3	15	0.078	SNP	rs8034780	0.233183	0.976686	-1.23301	0.320805	0.00110692	0.950009	Common	NO
15:90525197-92525197	91464975	chr15:91464975	c	g	0.7266	0.0036	0.7149	0.737	-0.0299	0.0191	0.1169	---++-	53.4	10.729	5	0.05702	66937.9	15	0.2734	SNP	rs10048033	0.128838	0.990962	-1.56545	0.32016	0.0011047	0.951113	Common	NO
15:90525197-92525197	91499813	chr15:91499813	a	g	0.2118	0.0071	0.2008	0.236	0.031	0.0204	0.1281	+-+--+	50.8	10.155	5	0.07097	66938.6	15	0.2118	SNP	rs8041774	0.217183	0.989703	1.51961	0.318147	0.00109775	0.952211	Common	NO
15:90525197-92525197	91560367	chr15:91560367	t	g	0.2125	0.0034	0.207	0.2275	0.0297	0.019	0.1189	+++-++	0	2.616	5	0.759	66941	15	0.2125	SNP	rs11857433	0.134335	0.991056	1.56316	0.317408	0.0010952	0.953306	Common	NO
15:90525197-92525197	91492877	chr15:91492877	t	c	0.1269	0.0041	0.1158	0.1389	0.0343	0.0247	0.1642	+-++-+	0	4.791	5	0.4419	66939.9	15	0.1269	SNP	rs749938	0.11603	0.984977	1.38866	0.316835	0.00109322	0.9544	Common	NO
15:90525197-92525197	91566224	chr15:91566224	t	c	0.1032	0.0021	0.0929	0.1084	0.0346	0.0259	0.1805	+-++-+	29.2	7.063	5	0.216	66940.8	15	0.1032	SNP	rs12148829	0.178489	0.983506	1.33591	0.308886	0.00106579	0.955465	Common	NO
15:90525197-92525197	91562937	chr15:91562937	a	c	0.2128	0.0035	0.2071	0.228	0.0292	0.019	0.1246	+++-++	0	2.328	5	0.8021	66941	15	0.2128	SNP	rs1108351	0.134335	0.991056	1.53684	0.304833	0.00105181	0.956517	Common	NO
15:90525197-92525197	91474738	chr15:91474738	c	g	0.278	0.0028	0.2731	0.2833	0.0291	0.0189	0.1242	+++--+	56.2	11.42	5	0.04366	66937.8	15	0.278	SNP	rs1052535	0.12154	0.991149	1.53968	0.304592	0.00105098	0.957568	Common	NO
15:90525197-92525197	91478544	chr15:91478544	a	c	0.7227	0.0025	0.7167	0.7271	-0.029	0.0189	0.1257	---++-	58.2	11.968	5	0.03523	66937.9	15	0.2773	SNP	rs17635974	0.117696	0.991149	-1.53439	0.302147	0.00104254	0.958611	Common	NO
15:90525197-92525197	91490797	chr15:91490797	t	c	0.128	0.0053	0.1171	0.1392	0.0333	0.0246	0.1765	+-++-+	0	4.627	5	0.4631	66939.7	15	0.128	SNP	rs10459678	0.11603	0.985096	1.35366	0.301032	0.0010387	0.959649	Common	NO
15:90525197-92525197	91460302	chr15:91460302	t	c	0.7377	0.0068	0.725	0.7654	-0.0293	0.0193	0.1286	---++-	56.2	11.412	5	0.0438	66938.1	15	0.2623	SNP	rs17635872	0.131576	0.990774	-1.51813	0.300859	0.0010381	0.960688	Common	NO
15:90525197-92525197	91561586	chr15:91561586	t	c	0.2129	0.0035	0.2071	0.2274	0.029	0.019	0.1276	+++-++	0	2.546	5	0.7696	66940.9	15	0.2129	SNP	rs12161921	0.134335	0.991056	1.52632	0.300001	0.00103514	0.961723	Common	NO
15:90525197-92525197	91564808	chr15:91564808	a	t	0.1047	0.0021	0.0939	0.1085	0.0337	0.0256	0.1878	+-++-+	30.8	7.223	5	0.2046	66940.9	15	0.1047	SNP	rs7177975	0.176836	0.98388	1.31641	0.297793	0.00102752	0.96275	Common	NO
15:90525197-92525197	91471093	chr15:91471093	a	g	0.2594	0.0054	0.2538	0.2767	0.0297	0.02	0.1376	+++--+	56	11.368	5	0.04456	66935.2	15	0.2594	SNP	rs113760123	0.156142	0.990099	1.485	0.296454	0.0010229	0.963773	Common	NO
15:90525197-92525197	91558772	chr15:91558772	a	t	0.8956	0.0021	0.8921	0.9069	-0.0336	0.0256	0.1892	-+--+-	33.4	7.509	5	0.1855	66941	15	0.1044	SNP	rs71409379	0.18219	0.98388	-1.3125	0.296293	0.00102234	0.964795	Common	NO
15:90525197-92525197	91560133	chr15:91560133	a	g	0.1043	0.0021	0.0931	0.108	0.0336	0.0256	0.1895	+-++-+	27.2	6.865	5	0.2309	66941	15	0.1043	SNP	rs67954926	0.18219	0.98388	1.3125	0.296293	0.00102234	0.965818	Common	NO
15:90525197-92525197	91489705	chr15:91489705	a	g	0.2492	0.0052	0.2439	0.2689	0.0291	0.0193	0.131	+++--+	54.1	10.904	5	0.05332	66938.3	15	0.2492	SNP	rs11857545	0.18949	0.990774	1.50777	0.296222	0.0010221	0.96684	Common	NO
15:90525197-92525197	91551639	chr15:91551639	t	g	0.8954	0.0016	0.8924	0.903	-0.0332	0.0256	0.1957	-+--+-	18.8	6.158	5	0.2911	66941	15	0.1046	SNP	rs66571706	0.183719	0.98388	-1.29688	0.290409	0.00100204	0.967842	Common	NO
15:90525197-92525197	91485188	chr15:91485188	caaaa	c	0.9221	0.0039	0.9069	0.928	-0.0348	0.031	0.261	++--+-	37.8	8.037	5	0.1542	66940.2	15	0.0779	SV	NA	0.217517	0.976539	-1.12258	0.283402	0.000977863	0.96882	Common	NO
15:90525197-92525197	91558982	chr15:91558982	g	gc	0.8954	0.002	0.892	0.9061	-0.0325	0.0256	0.2041	-+--+-	32.3	7.387	5	0.1934	66941	15	0.1046	SV	rs71154161	0.175268	0.98388	-1.26953	0.280555	0.00096804	0.969788	Common	NO
15:90525197-92525197	91560860	chr15:91560860	c	g	0.1046	0.0021	0.0933	0.108	0.0324	0.0256	0.2064	+-++-+	29.9	7.13	5	0.2112	66941	15	0.1046	SNP	rs7179329	0.176836	0.98388	1.26562	0.279191	0.000963335	0.970751	Common	NO
15:90525197-92525197	91557186	chr15:91557186	t	c	0.2029	0.0034	0.1998	0.2188	0.0282	0.0195	0.1486	+++-++	0	2.854	5	0.7225	66940.8	15	0.2029	SNP	rs1972926	0.12238	0.990583	1.44615	0.273405	0.000943371	0.971695	Common	NO
15:90525197-92525197	91489134	chr15:91489134	t	c	0.7495	0.0052	0.7309	0.7554	-0.028	0.0193	0.1477	---++-	54.2	10.913	5	0.05313	66938.1	15	0.2505	SNP	rs77706404	0.18949	0.990774	-1.45078	0.272483	0.000940188	0.972635	Common	NO
15:90525197-92525197	91555315	chr15:91555315	g	gt	0.8945	0.0022	0.8921	0.9064	-0.0316	0.0255	0.2155	-+--+-	31.2	7.271	5	0.2013	66940.9	15	0.1055	SV	rs11430036	0.180536	0.984004	-1.23922	0.269239	0.000928995	0.973564	Common	NO
15:90525197-92525197	91555077	chr15:91555077	c	g	0.8951	0.002	0.8922	0.9061	-0.0315	0.0256	0.2177	-+--+-	29.9	7.129	5	0.2113	66940.9	15	0.1049	SNP	rs6496750	0.180536	0.98388	-1.23047	0.267395	0.000922634	0.974486	Common	NO
15:90525197-92525197	91558280	chr15:91558280	a	c	0.1043	0.0021	0.093	0.1079	0.0314	0.0256	0.2214	+-++-+	32.1	7.366	5	0.1948	66940.9	15	0.1043	SNP	rs8023961	0.18219	0.98388	1.22656	0.266136	0.000918288	0.975405	Common	NO
15:90525197-92525197	91489685	chr15:91489685	a	g	0.7441	0.0045	0.7281	0.7501	-0.0274	0.0192	0.154	---++-	57.4	11.746	5	0.03845	66938	15	0.2559	SNP	rs11854429	0.161495	0.990868	-1.42708	0.262105	0.00090438	0.976309	Common	NO
15:90525197-92525197	91555287	chr15:91555287	a	g	0.8957	0.0021	0.8921	0.9064	-0.0311	0.0257	0.2253	-+--+-	32.3	7.382	5	0.1937	66941	15	0.1043	SNP	rs12148592	0.180536	0.983756	-1.21012	0.26192	0.00090374	0.977213	Common	NO
15:90525197-92525197	91540777	chr15:91540777	c	g	0.8972	0.0019	0.8929	0.9073	-0.0311	0.0259	0.2303	-+--+-	32.5	7.404	5	0.1923	66940.9	15	0.1028	SNP	rs34835304	0.183719	0.983506	-1.20077	0.260969	0.00090046	0.978113	Common	NO
15:90525197-92525197	91452829	chr15:91452829	g	gc	0.7092	0.0083	0.6936	0.7287	-0.0322	0.03	0.2837	---+??	66.8	9.028	3	0.02892	13224.5	15	0.2908	SV	rs202234958	0.105435	0.977995	-1.07333	0.260566	0.00089907	0.979012	Common	NO
15:90525197-92525197	91554198	chr15:91554198	a	c	0.1047	0.0021	0.0936	0.1078	0.0305	0.0256	0.2331	+-++-+	33.1	7.471	5	0.1879	66941	15	0.1047	SNP	rs12148648	0.180536	0.98388	1.19141	0.255236	0.000880678	0.979893	Common	NO
15:90525197-92525197	91552679	chr15:91552679	a	g	0.8953	0.0016	0.8923	0.904	-0.0303	0.0256	0.238	-+--+-	27.1	6.855	5	0.2316	66941	15	0.1047	SNP	rs35441561	0.183719	0.98388	-1.18359	0.252917	0.000872676	0.980766	Common	NO
15:90525197-92525197	91551686	chr15:91551686	a	g	0.1046	0.0015	0.097	0.1076	0.03	0.0256	0.2423	+-++-+	21.8	6.395	5	0.2697	66940.9	15	0.1046	SNP	rs67082128	0.187485	0.98388	1.17188	0.249506	0.000860906	0.981627	Common	NO
15:90525197-92525197	91804842	chr15:91804842	a	g	0.0506	0.0079	0.0455	0.078	0.0272	0.041	0.5069	?-+++-	0	1.961	4	0.7429	62129.8	15	0.0506	SNP	rs12908998	0.106473	0.95967	0.663415	0.248045	0.000855867	0.982482	Common	NO
15:90525197-92525197	91543520	chr15:91543520	t	c	0.1025	0.0021	0.092	0.1073	0.0299	0.0259	0.2485	+-++-+	33.5	7.517	5	0.1849	66940.9	15	0.1025	SNP	rs112551166	0.17998	0.983506	1.15444	0.247334	0.000853414	0.983336	Common	NO
15:90525197-92525197	91547732	chr15:91547732	t	c	0.1025	0.002	0.0922	0.1072	0.0299	0.0259	0.2487	+-++-+	32.7	7.429	5	0.1907	66941	15	0.1025	SNP	rs71409378	0.17998	0.983506	1.15444	0.247334	0.000853414	0.984189	Common	NO
15:90525197-92525197	91497239	chr15:91497239	t	c	0.2493	0.0053	0.2432	0.2688	0.0266	0.0192	0.1657	+++--+	47	9.432	5	0.09302	66938.3	15	0.2493	SNP	rs11207	0.192561	0.990868	1.38542	0.247321	0.000853368	0.985043	Common	NO
15:90525197-92525197	91546751	chr15:91546751	a	c	0.1025	0.0021	0.0921	0.1072	0.0298	0.0259	0.2502	+-++-+	33	7.463	5	0.1884	66941	15	0.1025	SNP	rs35949207	0.17998	0.983506	1.15058	0.246254	0.000849687	0.985892	Common	NO
15:90525197-92525197	91547497	chr15:91547497	a	g	0.1025	0.002	0.0922	0.1072	0.0298	0.0259	0.2493	+-++-+	32.8	7.438	5	0.1901	66940.9	15	0.1025	SNP	rs35096138	0.17998	0.983506	1.15058	0.246254	0.000849687	0.986742	Common	NO
15:90525197-92525197	91498429	chr15:91498429	c	g	0.2484	0.0051	0.2411	0.2669	0.0266	0.0195	0.1717	+++--+	48.6	9.728	5	0.08332	66938.2	15	0.2484	SNP	rs12905855	0.16236	0.990583	1.3641	0.243898	0.000841556	0.987584	Common	NO
15:90525197-92525197	91494471	chr15:91494471	a	g	0.2462	0.0067	0.2398	0.2704	0.0265	0.0194	0.172	+++--+	49.2	9.844	5	0.07976	66938.1	15	0.2462	SNP	rs8038738	0.192561	0.990679	1.36598	0.243297	0.000839483	0.988423	Common	NO
15:90525197-92525197	91544900	chr15:91544900	t	c	0.1024	0.002	0.092	0.1071	0.0294	0.0259	0.2573	+-++-+	33.5	7.521	5	0.1847	66941	15	0.1024	SNP	rs35290216	0.17998	0.983506	1.13514	0.242016	0.000835064	0.989258	Common	NO
15:90525197-92525197	91553382	chr15:91553382	c	g	0.1335	0.0028	0.1231	0.1409	0.0286	0.0236	0.2261	+-++-+	0	4.867	5	0.4324	66940.8	15	0.1335	SNP	rs12148524	0.112226	0.986267	1.21186	0.241772	0.000834221	0.990092	Common	NO
#Region: 16q23.1; closest Gene: CTRB2/BCAR1; Genes in 99% Credible Set: RNU6-758P|ZFP1|CTRB2|CTRB1|BCAR1|CFDP1
16:74245003-76245003	75245937	chr16:75245937	t	c	0.1092	0.0074	0.0856	0.1142	-0.1388	0.0262	1.202e-07	------	0	2.88	5	0.7185	66940.7	16	0.1092	SNP	rs66502159	0.530192	0.983129	-5.29771	127395	0.166052	0.166052	Common	NO
16:74245003-76245003	75243772	chr16:75243772	a	c	0.1085	0.0064	0.0859	0.1203	-0.138	0.0263	1.467e-07	------	0	2.855	5	0.7223	66940.7	16	0.1085	SNP	rs77258096	0.511289	0.983002	-5.24715	98219.3	0.128023	0.294075	Common	NO
16:74245003-76245003	75243657	chr16:75243657	c	g	0.1084	0.0064	0.0862	0.1202	-0.1374	0.0263	1.704e-07	------	0	2.91	5	0.7138	66940.8	16	0.1084	SNP	rs72802358	0.511289	0.983002	-5.22433	87338.1	0.11384	0.407916	Common	NO
16:74245003-76245003	75242012	chr16:75242012	c	g	0.8911	0.0053	0.8802	0.9029	0.1362	0.0263	2.202e-07	++++++	0	1.381	5	0.9264	66940.7	16	0.1089	SNP	rs889512	0.502702	0.983002	5.17871	69164.6	0.0901522	0.498068	Common	NO
16:74245003-76245003	75251659	chr16:75251659	c	g	0.8694	0.007	0.8567	0.8872	0.1229	0.0241	3.531e-07	++++++	0	1.486	5	0.9147	66940.6	16	0.1306	SNP	rs8052763	0.723909	0.985688	5.09959	44067	0.0574389	0.555507	Common	NO
16:74245003-76245003	75252327	chr16:75252327	a	g	0.0858	0.0033	0.0772	0.089	-0.1477	0.0291	3.871e-07	------	0	3.022	5	0.6965	66940.9	16	0.0858	SNP	rs8056814	0.785734	0.979269	-5.0756	43294.2	0.0564315	0.611938	Common	NO
16:74245003-76245003	75252820	chr16:75252820	a	agc	0.0861	0.0034	0.0771	0.0894	-0.1471	0.0291	4.231e-07	------	0	2.921	5	0.7121	66940.9	16	0.0861	SV	rs68181471	0.785734	0.979269	-5.05498	39085.2	0.0509454	0.662884	Common	NO
16:74245003-76245003	75245326	chr16:75245326	c	g	0.8714	0.0069	0.8585	0.8888	0.1215	0.0242	5.297e-07	++++++	0	1.175	5	0.9472	66940.8	16	0.1286	SNP	rs9924354	0.73615	0.98557	5.02066	29804.7	0.0388488	0.701732	Common	NO
16:74245003-76245003	75244745	chr16:75244745	t	c	0.1292	0.0069	0.112	0.1426	-0.1209	0.0242	5.879e-07	------	0	1.244	5	0.9406	66940.8	16	0.1292	SNP	rs9921930	0.73615	0.98557	-4.99587	26371.6	0.0343739	0.736106	Common	NO
16:74245003-76245003	75249313	chr16:75249313	t	g	0.1287	0.0067	0.1123	0.1388	-0.1207	0.0242	6.142e-07	------	0	1.122	5	0.9522	66940.8	16	0.1287	SNP	rs59409959	0.732563	0.98557	-4.9876	25320.8	0.0330043	0.769111	Common	NO
16:74245003-76245003	75246419	chr16:75246419	t	c	0.1298	0.0071	0.1114	0.1429	-0.1196	0.024	6.439e-07	------	0	1.458	5	0.9179	66941	16	0.1298	SNP	rs9927309	0.73615	0.985804	-4.98333	24664.7	0.0321491	0.80126	Common	NO
16:74245003-76245003	75236763	chr16:75236763	c	g	0.9151	0.0025	0.9129	0.9208	0.1458	0.0299	1.062e-06	++++++	0	2.966	5	0.7053	66940.5	16	0.0849	SNP	rs55993634	0.642673	0.978138	4.87625	16605.8	0.0216447	0.822904	Common	NO
16:74245003-76245003	75273829	chr16:75273829	c	g	0.9377	0.0035	0.9343	0.9453	0.1677	0.0351	1.767e-06	++++++	0	0.559	5	0.9898	66940.8	16	0.0623	SNP	rs72802391	0.637937	0.97012	4.77778	11128.4	0.0145053	0.83741	Common	NO
16:74245003-76245003	75251551	chr16:75251551	cctt	c	0.9211	0.0028	0.9183	0.9282	0.1418	0.0301	2.497e-06	++++++	0	2.405	5	0.7907	66940.9	16	0.0789	SV	rs147630228	0.756899	0.977851	4.71096	7675.77	0.0100049	0.847415	Common	NO
16:74245003-76245003	75246035	chr16:75246035	c	g	0.0785	0.0032	0.0719	0.0816	-0.1409	0.0303	3.234e-06	------	0	2.344	5	0.7998	66940.8	16	0.0785	SNP	rs72802365	0.756899	0.977563	-4.65017	5830.8	0.00760012	0.855015	Common	NO
16:74245003-76245003	75249170	chr16:75249170	a	t	0.0792	0.003	0.0722	0.0822	-0.1395	0.03	3.384e-06	------	0	2.689	5	0.7478	66940.9	16	0.0792	SNP	rs111852127	0.742258	0.977995	-4.65	5797.05	0.00755613	0.862571	Common	NO
16:74245003-76245003	75242850	chr16:75242850	t	c	0.0792	0.003	0.073	0.0823	-0.1404	0.0302	3.319e-06	------	0	2.368	5	0.7963	66940.8	16	0.0792	SNP	rs9936550	0.756899	0.977707	-4.64901	5790.5	0.0075476	0.870118	Common	NO
16:74245003-76245003	75240883	chr16:75240883	a	g	0.0792	0.0028	0.0751	0.0821	-0.1403	0.0304	3.829e-06	------	0	2.44	5	0.7855	66940.8	16	0.0792	SNP	rs72802352	0.742258	0.977418	-4.61513	4983.71	0.00649599	0.876614	Common	NO
16:74245003-76245003	75286484	chr16:75286484	a	g	0.0786	0.0026	0.0717	0.0814	-0.1412	0.0306	3.952e-06	------	0	2.349	5	0.7991	66940.8	16	0.0786	SNP	rs72802395	0.729884	0.977126	-4.61438	4983.28	0.00649542	0.88311	Common	NO
16:74245003-76245003	75249791	chr16:75249791	c	g	0.9211	0.003	0.9181	0.9278	0.138	0.0301	4.519e-06	++++++	0	2.941	5	0.7091	66940.9	16	0.0789	SNP	rs111869668	0.728769	0.977851	4.58472	4324.49	0.00563673	0.888747	Common	NO
16:74245003-76245003	75302464	chr16:75302464	t	c	0.1294	0.0068	0.1124	0.1407	-0.1143	0.0248	3.978e-06	------	0	1.857	5	0.8685	66940.6	16	0.1294	SNP	rs8062169	0.670732	0.984857	-4.60887	4293.72	0.00559663	0.894343	Common	NO
16:74245003-76245003	75249552	chr16:75249552	t	c	0.079	0.003	0.0722	0.0821	-0.1352	0.0301	6.825e-06	------	0	2.237	5	0.8155	66941	16	0.079	SNP	rs184458383	0.728769	0.977851	-4.49169	2861.9	0.00373033	0.898074	Common	NO
16:74245003-76245003	75247767	chr16:75247767	a	att	0.1041	0.0062	0.093	0.124	-0.1203	0.0267	6.617e-06	------	0	1.309	5	0.934	66940.9	16	0.1041	SV	NA	0.943613	0.98249	-4.50562	2835.79	0.0036963	0.90177	Common	NO
16:74245003-76245003	75243142	chr16:75243142	t	c	0.0796	0.0034	0.0727	0.0829	-0.1349	0.0302	7.692e-06	------	0	2.405	5	0.7907	66940.9	16	0.0796	SNP	rs72802357	0.756899	0.977707	-4.46689	2571.87	0.00335229	0.905122	Common	NO
16:74245003-76245003	75272367	chr16:75272367	t	c	0.1002	0.0069	0.0902	0.1246	-0.1224	0.0274	8.023e-06	------	0	1.198	5	0.945	66940.8	16	0.1002	SNP	rs13337017	0.955248	0.981577	-4.46715	2432.89	0.00317114	0.908293	Common	NO
16:74245003-76245003	75275630	chr16:75275630	t	c	0.1002	0.0069	0.0902	0.1246	-0.122	0.0274	8.759e-06	------	0	1.195	5	0.9454	66940.8	16	0.1002	SNP	rs8048529	0.940315	0.981577	-4.45255	2282.27	0.00297482	0.911268	Common	NO
16:74245003-76245003	75247245	chr16:75247245	t	g	0.8993	0.0065	0.8768	0.9095	0.1198	0.0269	8.316e-06	++++++	0	1.373	5	0.9273	66941	16	0.1007	SNP	rs7202877	0.985758	0.982231	4.45353	2265.62	0.00295311	0.914221	Common	NO
16:74245003-76245003	75250717	chr16:75250717	a	g	0.1002	0.0068	0.0903	0.1245	-0.1195	0.027	9.579e-06	-+----	0	1.254	5	0.9396	66940.9	16	0.1002	SNP	rs2870463	0.985758	0.982101	-4.42593	2013.42	0.00262438	0.916846	Common	NO
16:74245003-76245003	75277446	chr16:75277446	a	aagac	0.1002	0.0069	0.0904	0.1246	-0.121	0.0274	1.024e-05	------	0	1.19	5	0.9459	66940.9	16	0.1002	SV	rs142593735	0.940315	0.981577	-4.41606	1947.05	0.00253788	0.919384	Common	NO
16:74245003-76245003	75234872	chr16:75234872	a	c	0.0771	0.0021	0.0737	0.0793	-0.138	0.0314	1.111e-05	------	0	1.753	5	0.8822	66940.6	16	0.0771	SNP	rs72802342	0.672175	0.975944	-4.3949	1922.89	0.00250638	0.92189	Common	NO
16:74245003-76245003	75252161	chr16:75252161	a	g	0.8993	0.0065	0.8768	0.9091	0.1191	0.027	1.019e-05	+-++++	0	1.689	5	0.8903	66940.9	16	0.1007	SNP	rs8054218	0.985758	0.982101	4.41111	1888.06	0.00246098	0.924351	Common	NO
16:74245003-76245003	75247410	chr16:75247410	a	g	0.8994	0.0067	0.8755	0.9091	0.1182	0.0269	1.116e-05	++++++	0	1.171	5	0.9476	66941	16	0.1006	SNP	rs7202858	0.985758	0.982231	4.39405	1749.62	0.00228053	0.926631	Common	NO
16:74245003-76245003	75247258	chr16:75247258	a	g	0.0923	0.009	0.0774	0.123	-0.1245	0.0284	1.134e-05	------	0	2.275	5	0.8099	66940.9	16	0.0923	SNP	rs7195852	0.912478	0.980235	-4.3838	1732	0.00225756	0.928889	Common	NO
16:74245003-76245003	75249273	chr16:75249273	c	g	0.1002	0.0065	0.0904	0.1232	-0.1181	0.0269	1.178e-05	------	0	1.337	5	0.9311	66940.9	16	0.1002	SNP	rs61634868	0.985758	0.982231	-4.39033	1721.78	0.00224425	0.931133	Common	NO
16:74245003-76245003	75258617	chr16:75258617	t	c	0.0988	0.0068	0.0899	0.1235	-0.1206	0.0275	1.118e-05	------	0	1.303	5	0.9347	66940.9	16	0.0988	SNP	rs2287990	0.985211	0.981445	-4.38545	1709.88	0.00222873	0.933362	Common	NO
16:74245003-76245003	75247167	chr16:75247167	c	g	0.1004	0.0065	0.0905	0.1232	-0.118	0.0269	1.155e-05	------	0	1.297	5	0.9352	66941	16	0.1004	SNP	rs67478528	0.985758	0.982231	-4.38662	1694.41	0.00220857	0.935571	Common	NO
16:74245003-76245003	75277780	chr16:75277780	a	g	0.1004	0.0068	0.0906	0.1246	-0.1201	0.0274	1.156e-05	------	0	1.285	5	0.9365	66940.8	16	0.1004	SNP	rs3826110	0.940315	0.981577	-4.38321	1689.56	0.00220224	0.937773	Common	NO
16:74245003-76245003	75259218	chr16:75259218	a	t	0.1003	0.0076	0.0872	0.1243	-0.1213	0.0277	1.157e-05	-+----	0	1.926	5	0.8593	66940.3	16	0.1003	SNP	rs13331385	0.985211	0.981179	-4.37906	1671.11	0.0021782	0.939951	Common	NO
16:74245003-76245003	75247083	chr16:75247083	a	c	0.1005	0.0065	0.0905	0.1232	-0.1179	0.0269	1.182e-05	------	0	1.3	5	0.935	66941	16	0.1005	SNP	rs66535165	0.985758	0.982231	-4.3829	1667.5	0.0021735	0.942124	Common	NO
16:74245003-76245003	75247337	chr16:75247337	g	gt	0.1006	0.0066	0.091	0.1245	-0.1179	0.0269	1.156e-05	------	0	1.231	5	0.9419	66940.9	16	0.1006	SV	rs11317724	0.985758	0.982231	-4.3829	1667.5	0.0021735	0.944298	Common	NO
16:74245003-76245003	75245003	chr16:75245003	t	g	0.1001	0.007	0.0897	0.1248	-0.1183	0.027	1.187e-05	------	0	1.27	5	0.938	66940.8	16	0.1001	SNP	rs9921586	1	0.982101	-4.38148	1661.33	0.00216545	0.946463	Common	NO
16:74245003-76245003	75246940	chr16:75246940	g	ggt	0.1005	0.0073	0.0875	0.1245	-0.1187	0.0271	1.19e-05	------	0	1.006	5	0.9621	66940.7	16	0.1005	SV	rs200084218	0.985758	0.981971	-4.38007	1655.23	0.0021575	0.948621	Common	NO
16:74245003-76245003	75249979	chr16:75249979	c	g	0.8996	0.0068	0.8755	0.9097	0.1175	0.0269	1.292e-05	+-++++	0	1.302	5	0.9347	66940.9	16	0.1004	SNP	rs6564237	0.985758	0.982231	4.36803	1564.27	0.00203894	0.95066	Common	NO
16:74245003-76245003	75295639	chr16:75295639	a	c	0.1004	0.0068	0.0909	0.1247	-0.1196	0.0274	1.286e-05	------	0	1.368	5	0.9277	66940.8	16	0.1004	SNP	rs13337397	0.925479	0.981577	-4.36496	1562.24	0.00203629	0.952696	Common	NO
16:74245003-76245003	75247391	chr16:75247391	a	g	0.8992	0.0065	0.8762	0.909	0.1174	0.0269	1.269e-05	++++++	0	1.17	5	0.9477	66941	16	0.1008	SNP	rs7202844	0.985758	0.982231	4.36431	1539.53	0.00200669	0.954703	Common	NO
16:74245003-76245003	75247826	chr16:75247826	t	c	0.0996	0.0064	0.0905	0.1228	-0.1178	0.027	1.322e-05	------	0	1.21	5	0.9439	66941	16	0.0996	SNP	rs6564232	0.985758	0.982101	-4.36296	1534.34	0.00199993	0.956703	Common	NO
16:74245003-76245003	75300248	chr16:75300248	c	g	0.0994	0.007	0.0902	0.1247	-0.1207	0.0277	1.291e-05	------	0	1.179	5	0.9468	66940.8	16	0.0994	SNP	rs7185352	0.925479	0.981179	-4.3574	1522.95	0.00198508	0.958688	Common	NO
16:74245003-76245003	75248380	chr16:75248380	a	t	0.8996	0.0065	0.8768	0.9094	0.1173	0.0269	1.311e-05	++++++	0	1.22	5	0.943	66941	16	0.1004	SNP	rs7197746	0.985758	0.982231	4.36059	1515.2	0.00197498	0.960663	Common	NO
16:74245003-76245003	75248499	chr16:75248499	c	g	0.8996	0.0065	0.8768	0.9094	0.1172	0.0269	1.319e-05	++++++	0	1.22	5	0.943	66941	16	0.1004	SNP	rs7197389	0.985758	0.982231	4.35688	1491.28	0.0019438	0.962607	Common	NO
16:74245003-76245003	75248761	chr16:75248761	t	c	0.1003	0.0065	0.0906	0.1232	-0.1172	0.0269	1.336e-05	------	0	1.219	5	0.943	66941	16	0.1003	SNP	rs66881382	0.985758	0.982231	-4.35688	1491.28	0.0019438	0.96455	Common	NO
16:74245003-76245003	75248793	chr16:75248793	c	g	0.1003	0.0065	0.0906	0.1232	-0.1172	0.0269	1.338e-05	------	0	1.219	5	0.943	66940.9	16	0.1003	SNP	rs72802375	0.985758	0.982231	-4.35688	1491.28	0.0019438	0.966494	Common	NO
16:74245003-76245003	75248570	chr16:75248570	a	g	0.9	0.0066	0.8768	0.9098	0.1176	0.027	1.328e-05	++++++	0	1.329	5	0.9319	66941	16	0.1	SNP	rs60470336	0.985758	0.982101	4.35556	1486.45	0.0019375	0.968432	Common	NO
16:74245003-76245003	75297673	chr16:75297673	a	g	0.1002	0.007	0.0902	0.1248	-0.1196	0.0275	1.357e-05	------	0	1.365	5	0.9281	66940.8	16	0.1002	SNP	rs8063014	0.925479	0.981445	-4.34909	1463.1	0.00190707	0.970339	Common	NO
16:74245003-76245003	75250862	chr16:75250862	a	g	0.1002	0.0065	0.0905	0.123	-0.1173	0.027	1.373e-05	-+----	0	1.271	5	0.9379	66940.9	16	0.1002	SNP	rs66473537	0.985758	0.982101	-4.34444	1417.54	0.00184768	0.972186	Common	NO
16:74245003-76245003	75280958	chr16:75280958	t	c	0.1005	0.0068	0.0909	0.1247	-0.1186	0.0274	1.454e-05	------	0	1.349	5	0.9298	66940.8	16	0.1005	SNP	rs3743614	0.940315	0.981577	-4.32847	1336.96	0.00174266	0.973929	Common	NO
16:74245003-76245003	75246885	chr16:75246885	t	g	0.8995	0.0065	0.8767	0.9095	0.1165	0.0269	1.476e-05	++++++	0	1.241	5	0.9409	66940.9	16	0.1005	SNP	rs9940370	0.985758	0.982231	4.33086	1334.56	0.00173953	0.975669	Common	NO
16:74245003-76245003	75281235	chr16:75281235	t	c	0.1003	0.0068	0.0909	0.1247	-0.1185	0.0274	1.509e-05	------	0	1.329	5	0.9319	66940.8	16	0.1003	SNP	rs28595463	0.940315	0.981577	-4.32482	1316.4	0.00171586	0.977384	Common	NO
16:74245003-76245003	75249754	chr16:75249754	t	c	0.0999	0.0065	0.09	0.123	-0.1167	0.027	1.548e-05	------	0	1.107	5	0.9535	66941	16	0.0999	SNP	rs6564235	0.970913	0.982101	-4.32222	1289.62	0.00168095	0.979065	Common	NO
16:74245003-76245003	75248282	chr16:75248282	t	c	0.1005	0.0071	0.0889	0.1245	-0.1166	0.027	1.581e-05	------	0	0.878	5	0.9718	66941	16	0.1005	SNP	rs6564233	0.985758	0.982101	-4.31852	1269.51	0.00165474	0.98072	Common	NO
16:74245003-76245003	75295021	chr16:75295021	c	g	0.1006	0.0068	0.0912	0.1247	-0.1182	0.0274	1.593e-05	------	0	1.376	5	0.927	66940.8	16	0.1006	SNP	rs8046145	0.925479	0.981577	-4.31387	1256.69	0.00163803	0.982358	Common	NO
16:74245003-76245003	75249687	chr16:75249687	a	g	0.1003	0.0068	0.0905	0.1246	-0.1161	0.0269	1.625e-05	-+----	0	1.241	5	0.9409	66941	16	0.1003	SNP	rs6564234	0.970913	0.982231	-4.31599	1252.9	0.00163308	0.983991	Common	NO
16:74245003-76245003	75260329	chr16:75260329	c	g	0.0985	0.0071	0.0894	0.1243	-0.1183	0.0275	1.727e-05	------	0	1.258	5	0.9392	66940.9	16	0.0985	SNP	rs28690217	0.985211	0.981445	-4.30182	1197.07	0.00156032	0.985552	Common	NO
16:74245003-76245003	75283065	chr16:75283065	a	g	0.1003	0.0069	0.0906	0.1247	-0.1177	0.0274	1.725e-05	------	0	1.326	5	0.9322	66940.9	16	0.1003	SNP	rs60879082	0.940315	0.981577	-4.29562	1163.43	0.00151647	0.987068	Common	NO
16:74245003-76245003	75300038	chr16:75300038	t	c	0.1008	0.0067	0.0913	0.1247	-0.1176	0.0274	1.774e-05	------	0	1.453	5	0.9184	66940.8	16	0.1008	SNP	rs73605139	0.925479	0.981577	-4.29197	1145.67	0.00149332	0.988561	Common	NO
16:74245003-76245003	75279982	chr16:75279982	a	acc	0.8977	0.0066	0.8753	0.9073	0.1162	0.0272	2.018e-05	++++++	0	1.09	5	0.9549	66940.7	16	0.1023	SV	rs3971235	0.940315	0.98184	4.27206	1048.66	0.00136686	0.989928	Common	NO
16:74245003-76245003	75280378	chr16:75280378	a	g	0.1006	0.0068	0.091	0.1247	-0.1165	0.0273	2.04e-05	------	0	1.408	5	0.9235	66940.8	16	0.1006	SNP	rs28439846	0.940315	0.981709	-4.2674	1030.85	0.00134365	0.991272	Common	NO
#Region: 17q12; closest Gene: HNF1B; Genes in 99% Credible Set: HNF1B
17:35101156-37101156	36099952	chr17:36099952	a	t	0.511	0.0265	0.4985	0.6346	-0.0653	0.0169	0.0001149	?-----	59.4	9.855	4	0.04295	62129.8	17	0.489	SNP	rs10908278	0.716165	0.99291	-3.86391	139.407	0.190096	0.190096	Common	NO
17:35101156-37101156	36102381	chr17:36102381	a	g	0.48	0.0245	0.3674	0.4969	0.0618	0.0169	0.0002584	?+++++	65.9	11.735	4	0.01944	62129.8	17	0.48	SNP	rs11651052	0.730879	0.99291	3.6568	64.3378	0.0877314	0.277828	Common	NO
17:35101156-37101156	36099840	chr17:36099840	t	c	0.5108	0.0229	0.5019	0.6175	-0.0614	0.0168	0.0002633	?-----	58.7	9.685	4	0.04609	62129.9	17	0.4892	SNP	rs11651755	0.711618	0.992993	-3.65476	63.5225	0.0866196	0.364447	Common	NO
17:35101156-37101156	36101586	chr17:36101586	a	c	0.4813	0.0248	0.3664	0.4957	0.0616	0.0169	0.000259	?+++++	67.1	12.151	4	0.01626	62129.9	17	0.4813	SNP	rs8064454	0.725247	0.99291	3.64497	61.6361	0.0840473	0.448494	Common	NO
17:35101156-37101156	36098040	chr17:36098040	a	g	0.5153	0.0241	0.5027	0.6269	-0.061	0.017	0.000343	?-----	58.3	9.586	4	0.04802	62129.5	17	0.4847	SNP	rs4430796	0.713343	0.992827	-3.58824	50.5435	0.0689214	0.517416	Common	NO
17:35101156-37101156	36101156	chr17:36101156	t	c	0.3975	0.0207	0.3008	0.4047	0.061	0.0171	0.000379	?+++++	43.4	7.066	4	0.1325	62130	17	0.3975	SNP	rs7501939	1	0.992743	3.56725	47.1619	0.0643102	0.581726	Common	NO
17:35101156-37101156	36100767	chr17:36100767	a	g	0.3981	0.0207	0.3014	0.4054	0.0609	0.0172	0.0003869	?+++++	40	6.663	4	0.1548	62129.8	17	0.3981	SNP	rs11657964	1	0.992658	3.5407	43.1705	0.0588676	0.640594	Common	NO
17:35101156-37101156	36098987	chr17:36098987	a	g	0.6013	0.0202	0.5943	0.6955	-0.0611	0.0173	0.0004202	?-----	34.7	6.126	4	0.1899	62129.2	17	0.3987	SNP	rs4239217	0.988807	0.992573	-3.53179	42.061	0.0573546	0.697948	Common	NO
17:35101156-37101156	36103149	chr17:36103149	a	g	0.4143	0.0313	0.3973	0.5501	-0.0601	0.0175	0.0005982	?-----	65.6	11.644	4	0.02021	62129.6	17	0.4143	SNP	rs9901746	0.452529	0.992402	-3.43429	30.3386	0.0413699	0.739318	Common	NO
17:35101156-37101156	36103872	chr17:36103872	c	g	0.3974	0.0199	0.3037	0.4049	0.0588	0.0173	0.0006537	?+++++	48.5	7.76	4	0.1008	62129.5	17	0.3974	SNP	rs11658063	0.988903	0.992573	3.39884	26.6246	0.0363054	0.775624	Common	NO
[truncated: 6,717 more rows]
