# Supplementary material for: Re-analysis of public genetic data reveals a rare X-chromosomal variant associated with type 2 diabetes
Source: Nat Commun. 2018 Jan 22;9:321. doi: 10.1038/s41467-017-02380-9 (PMC5778074; doi:10.1038/s41467-017-02380-9)
Supplement: Supplementary file 9 — Supplementary Data 6 [file 41467_2017_2380_MOESM9_ESM.xlsx]

## Sheet: Suppl Data6
Supplementary Data 6. Structural variants within the 99% credible sets of all the identified loci. The table describes wether this variant was detected in 1000G phase 1 or in UK10K reference panel and wethere this variant was also confirmed in 1000G phase3.
					70KforT2D association results																									Presence in different reference panels
region	BP	Marker Name	Allele1	Allele2	Freq1	FreqSE	MinFreq	MaxFreq	Effect	StdErr	P-value	Direction	HetISq	HetChiSq	HetDf	HetPVal	TotalSampleSize	Chr	MAF	Type_Variant	SNP_ID	R-squared with top	r	z	abf	postProb	CumSum	Comment	Novelty	1000G_phase1	1000G_phase3	UK10K	1000G_phase1_and_UK10K
#Region: 10q22.1; closest Gene: NEUROG3/COL13A1; Genes in 99% Credible Set: RPL5P26
10:70470390-72470390	71464358	chr10:71464358	ct	c	0.2991	0.0121	0.2394	0.3033	-0.0847	0.0173	1.06e-06	-+----	34.7	7.659	5	0.1761	66940.5	10	0.2991	SV	rs34546898	0.61753	0.992573	-4.89595	12642.7	0.00234121	0.978816	Common	YES	yes	yes	yes	yes
#Region: 10q22.3; closest Gene: ZMIZ1; Genes in 99% Credible Set: ZMIZ1|ZMIZ1-AS1
10:79942631-81942631	80957366	chr10:80957366	cat	c	0.4198	0.0104	0.3945	0.438	-0.1229	0.0285	1.6e-05	-++-??	62.6	8.015	3	0.0457	13224	10	0.4198	SV	rs68020077	0.807305	0.980098	-4.31228	1279.69	0.0490356	0.754742	Common	NO	yes	no	no	no
#Region: 10q23.33; closest Gene: KIF11/HHEX; Genes in 99% Credible Set: KIF11|HHEX|RN7SL644P|EIF2S2P3
10:93436851-95436851	94433455	chr10:94433455	a	atc	0.5848	0.0113	0.5431	0.5993	0.0963	0.0162	2.92e-09	++++++	41.3	8.521	5	0.1298	66940.5	10	0.4152	SV	rs201427180	0.955259	0.993482	5.94444	3.39043e+06	0.13718	0.13718	Common	NO	yes	no	no	no
10:93436851-95436851	94440536	chr10:94440536	ca	c	0.3894	0.0137	0.3781	0.4483	-0.0913	0.0165	3.41e-08	------	35.1	7.702	5	0.1735	66940.5	10	0.3894	SV	NA	0.857287	0.99324	-5.53333	330066	0.0133547	0.80173	Common	NO	no	yes	yes	no
10:93436851-95436851	94460193	chr10:94460193	g	gt	0.5824	0.0096	0.5414	0.5955	0.0918	0.0163	1.63e-08	++++++	41.7	8.579	5	0.1271	66940.5	10	0.4176	SV	NA	0.917057	0.993402	5.6319	564701	0.0228482	0.578363	Common	NO	no	yes	yes	no
10:93436851-95436851	94461658	chr10:94461658	t	ta	0.5952	0.0125	0.5429	0.6074	0.0901	0.0161	2.06e-08	++++++	39.5	8.261	5	0.1424	66940.9	10	0.4048	SV	rs58534496	0.921887	0.993561	5.59627	458441	0.0185489	0.724498	Common	NO	yes	yes	yes	yes
10:93436851-95436851	94463962	chr10:94463962	g	gt	0.4049	0.0124	0.3923	0.457	-0.0904	0.0161	1.82e-08	------	41.5	8.541	5	0.1288	66940.9	10	0.4049	SV	rs11309330	0.922385	0.993561	-5.61491	508575	0.0205773	0.686072	Common	NO	yes	yes	yes	yes
10:93436851-95436851	94470984	chr10:94470984	ct	c	0.3697	0.0047	0.3604	0.3803	-0.09	0.0165	4.84e-08	------	27.2	6.872	5	0.2303	66940.7	10	0.3697	SV	NA	0.652672	0.99324	-5.45455	214726	0.00868798	0.95672	Common	NO	no	no	yes	no
#Region: 11p15.5-p15.4; closest Gene :KCNQ1; Genes in 99% Credible Set: PHLDA2|COX6CP18|KCNQ1-AS1|KCNQ1DN|KCNQ1|CDKN1C|SLC22A18AS|SLC22A18
11:1839751-3839751	2846406	chr11:2846406	cgggact	c	0.0583	0.0038	0.0479	0.0599	-0.1883	0.0598	0.00164	----??	0	2.52	3	0.4717	13224.9	11	0.0583	SV	NA	0.87772	0.917936	-3.14883	27.1289	0.0114791	0.965313	Common	NO	no	yes	yes	no
11:1839751-3839751	2846410	chr11:2846410	a	actgggg	0.9367	0.0052	0.9318	0.9459	0.203	0.0571	0.0003791	++++??	13.6	3.471	3	0.3245	13224.9	11	0.0633	SV	rs202159835	0.915965	0.924633	3.55517	94.6912	0.0400669	0.756441	Common	NO	yes	yes	yes	yes
#Region: 11p15.1; closest Gene: KCNJ11/ABCC8; Genes in 99% Credible Set: SDHCP4|NUCB2|NCR3LG1|KCNJ11|ABCC8
11:16408630-18408630	17370194	chr11:17370194	a	at	0.6142	0.0104	0.572	0.6284	-0.0733	0.0161	5.53e-06	------	0	3.483	5	0.626	66940.8	11	0.3858	SV	rs34438900	0.87678	0.993561	-4.5528	2379.19	0.00329948	0.983977	Common	NO	yes	yes	yes	yes
11:16408630-18408630	17375260	chr11:17375260	g	ggca	0.6166	0.011	0.5722	0.6304	-0.0741	0.0161	4.38e-06	------	0	3.708	5	0.5921	66940.9	11	0.3834	SV	rs10535629	0.882728	0.993561	-4.60248	2982.48	0.00413613	0.980678	Common	NO	yes	yes	yes	yes
#Region: 11q13.4; closest Gene: ARAP1; Genes in 99% Credible Set: ARAP1-AS1|ARAP1-AS2|RPS12P20|MIR4692|RNU6-672P|PDE2A|ARAP1|STARD10|ATG16L2|FCHSD2
11:71474839-73474839	72429796	chr11:72429796	t	tgca	0.1517	0.0205	0.1389	0.2279	-0.0916	0.0225	4.65e-05	------	0	1.262	5	0.9388	66940.7	11	0.1517	SV	rs140717197	0.800772	0.987502	-4.07111	400.339	0.00837262	0.953225	Common	NO	yes	yes	yes	yes
11:71474839-73474839	72460930	chr11:72460930	a	at	0.848	0.0204	0.7724	0.8598	0.0963	0.0226	1.99e-05	++++++	0	2.017	5	0.8468	66940.6	11	0.152	SV	rs142489578	0.837158	0.987392	4.26106	877.567	0.0183533	0.74723	Common	NO	yes	yes	no	no
11:71474839-73474839	72461812	chr11:72461812	a	ag	0.8481	0.0208	0.7723	0.8627	0.097	0.0226	1.76e-05	++++++	0	1.783	5	0.8783	66940.8	11	0.1519	SV	rs148527516	0.837158	0.987392	4.29204	1000.19	0.0209178	0.590365	Common	NO	yes	yes	yes	yes
11:71474839-73474839	72467871	chr11:72467871	ccga	c	0.7614	0.04	0.6067	0.784	0.0659	0.019	0.0005117	+--+++	0	3.482	5	0.6261	66940.5	11	0.2386	SV	rs141010895	0.604293	0.991056	3.46842	36.7009	0.000767557	0.990494	Common	NO	yes	yes	yes	yes
11:71474839-73474839	72470915	chr11:72470915	g	ggttt	0.146	0.0225	0.1297	0.2267	-0.1104	0.0233	2.25e-06	------	0	2.556	5	0.768	66940.6	11	0.146	SV	rs140130268	0.81607	0.986609	-4.7382	7467.69	0.156178	0.156178	Common	NO	yes	yes	yes	yes
11:71474839-73474839	72474181	chr11:72474181	ca	c	0.8312	0.0202	0.7568	0.8524	0.099	0.0218	5.45e-06	++++++	0	1.436	5	0.9203	66940.5	11	0.1688	SV	rs140735484	0.976787	0.988259	4.54128	2887.79	0.0603947	0.284091	Common	NO	yes	yes	yes	yes
11:71474839-73474839	72511145	chr11:72511145	ct	c	0.1668	0.0264	0.1468	0.263	-0.0896	0.0223	5.77e-05	------	0	1.296	5	0.9354	66940.5	11	0.1668	SV	NA	0.848283	0.98772	-4.01794	321.463	0.00672302	0.97612	Common	NO	no	yes	yes	no
11:71474839-73474839	72810325	chr11:72810325	ca	c	0.8284	0.0284	0.7223	0.8477	0.0918	0.0214	1.81e-05	++++++	0	1.691	5	0.89	66940.7	11	0.1716	SV	rs144064911	0.820106	0.988681	4.28972	949.638	0.0198606	0.671429	Common	NO	yes	yes	yes	yes
11:71474839-73474839	72811908	chr11:72811908	a	at	0.8223	0.0307	0.7082	0.842	0.0895	0.0215	3.11e-05	++++++	0	1.762	5	0.881	66940.7	11	0.1777	SV	NA	0.693713	0.988576	4.16279	560.831	0.0117291	0.914474	Common	NO	no	yes	yes	no
#Region: 11q14.3; closest Gene: FAT3/MTNR1B; Genes in 99% Credible Set: SNRPGP16|FAT3|MTNR1B
11:91694757-93694757	92695708	chr11:92695708	t	ttgagaaatctctatactattttccatagtgactg	0.6343	0.003	0.6249	0.6376	-0.065	0.0165	8.08e-05	------	0	2.543	5	0.7701	66940.5	11	0.3657	SV	NA	0.85022	0.99324	-3.93939	182.839	0.00150179	0.975837	Common	NO	no	yes	yes	no
#Region: 12p11.23-p11.22; closest Gene: KLHDC5; Genes in 99% Credible Set: MANSC4|KLHDC5|RN7SKP15|PPFIBP1|REP15|MRPS35
12:26964648-28964648	27894272	chr12:27894272	ct	c	0.162	0.0055	0.1394	0.1735	-0.0701	0.0216	0.001183	------	0	0.838	5	0.9745	66941	12	0.162	SV	12:27894272	0.258998	0.98847	-3.24537	19.5715	0.000694794	0.979907	Common	NO	yes	yes	yes	yes
12:26964648-28964648	27899271	chr12:27899271	ca	c	0.162	0.0052	0.1413	0.1737	-0.0705	0.0216	0.001119	------	0	0.82	5	0.9758	66941	12	0.162	SV	12:27899271	0.258998	0.98847	-3.26389	20.7729	0.000737444	0.977076	Common	NO	yes	yes	yes	yes
12:26964648-28964648	27902262	chr12:27902262	ca	c	0.1635	0.0057	0.1414	0.1738	-0.0691	0.0217	0.001428	------	0	0.799	5	0.9771	66940.8	12	0.1635	SV	rs35621557	0.258998	0.988365	-3.18433	16.1858	0.000574601	0.983616	Common	NO	yes	yes	yes	yes
12:26964648-28964648	27903572	chr12:27903572	ca	c	0.8392	0.005	0.8287	0.8586	0.0703	0.0218	0.001244	++++++	0	1.35	5	0.9297	66940.9	12	0.1608	SV	rs35145529	0.258998	0.988259	3.22477	18.4711	0.00065573	0.981238	Common	NO	yes	yes	yes	yes
12:26964648-28964648	27906304	chr12:27906304	ccta	c	0.8421	0.0053	0.8355	0.8652	0.0844	0.0222	0.0001399	++++++	0	3.21	5	0.6676	66940.7	12	0.1579	SV	rs201562742	0.305741	0.987829	3.8018	139.009	0.00493487	0.815925	Common	NO	yes	no	no	no
12:26964648-28964648	27906305	chr12:27906305	ctat	c	0.8389	0.0054	0.8304	0.8629	0.0853	0.0218	8.93e-05	++++++	0	3.2	5	0.6692	66940.9	12	0.1611	SV	rs35744366	0.305741	0.988259	3.91284	209.135	0.00742433	0.556348	Common	NO	yes	yes	yes	yes
12:26964648-28964648	27906650	chr12:27906650	g	ga	0.1607	0.0055	0.1366	0.1691	-0.0845	0.0218	0.0001074	------	0	3.406	5	0.6376	66940.9	12	0.1607	SV	rs34964023	0.31763	0.988259	-3.87615	181.588	0.00644641	0.658286	Common	NO	yes	yes	yes	yes
12:26964648-28964648	27908019	chr12:27908019	g	ga	0.842	0.005	0.8335	0.8628	0.0836	0.0221	0.0001548	++++++	0	3.658	5	0.5996	66940.9	12	0.158	SV	NA	0.359015	0.987937	3.78281	128.985	0.00457898	0.8538	Common	NO	no	yes	yes	no
12:26964648-28964648	27910055	chr12:27910055	g	gcc	0.8392	0.0054	0.8305	0.8629	0.0845	0.0218	0.0001039	++++++	0	3.342	5	0.6474	66941	12	0.1608	SV	rs34015297	0.312621	0.988259	3.87615	181.588	0.00644641	0.671179	Common	NO	yes	yes	yes	yes
12:26964648-28964648	27913844	chr12:27913844	ct	c	0.1605	0.0054	0.1374	0.1695	-0.0827	0.0218	0.0001481	------	0	3.298	5	0.6542	66940.9	12	0.1605	SV	rs11454452	0.319307	0.988259	-3.79358	132.796	0.0047143	0.844587	Common	NO	yes	yes	yes	yes
12:26964648-28964648	27914486	chr12:27914486	ctg	c	0.161	0.0054	0.1376	0.1695	-0.0826	0.0218	0.0001514	------	0	3.586	5	0.6103	66941	12	0.161	SV	rs35233737	0.319307	0.988259	-3.78899	130.533	0.00463397	0.849221	Common	NO	yes	yes	yes	yes
12:26964648-28964648	27921168	chr12:27921168	t	taa	0.7744	0.0074	0.7557	0.8018	0.0775	0.0191	4.94e-05	++++++	35.9	7.803	5	0.1674	66941	12	0.2256	SV	NA	0.734149	0.990962	4.05759	331.775	0.0117781	0.357521	Common	NO	no	yes	yes	no
12:26964648-28964648	27923110	chr12:27923110	t	ttg	0.7745	0.0072	0.7562	0.8017	0.0734	0.0192	0.0001269	++++++	35.9	7.806	5	0.1673	66940.7	12	0.2255	SV	rs202101913	0.710411	0.990868	3.82292	133.303	0.00473228	0.835158	Common	NO	yes	no	no	no
12:26964648-28964648	27923133	chr12:27923133	a	agagt	0.2174	0.0062	0.1936	0.2369	-0.0732	0.0196	0.0001849	------	27.9	6.932	5	0.2258	66940.5	12	0.2174	SV	rs200302509	0.683052	0.990487	-3.73469	97.5204	0.003462	0.927532	Common	NO	yes	no	no	no
12:26964648-28964648	27923135	chr12:27923135	a	agt	0.2178	0.0065	0.1936	0.2369	-0.0741	0.0195	0.000147	------	27.2	6.871	5	0.2304	66940.7	12	0.2178	SV	rs36070077	0.683052	0.990583	-3.8	123.888	0.00439805	0.876221	Common	NO	yes	yes	yes	yes
12:26964648-28964648	27923369	chr12:27923369	ct	c	0.2224	0.0087	0.1856	0.2417	-0.0763	0.0193	7.81e-05	------	38.2	8.093	5	0.1512	66940.8	12	0.2224	SV	NA	0.717218	0.990774	-3.95337	221.321	0.00785693	0.541231	Common	NO	no	yes	yes	no
12:26964648-28964648	27923451	chr12:27923451	a	ac	0.7747	0.0072	0.7562	0.8017	0.0769	0.0191	5.74e-05	++++++	36.3	7.851	5	0.1646	66940.9	12	0.2253	SV	rs71039847	0.710411	0.990962	4.02618	292.55	0.0103856	0.455646	Common	NO	yes	yes	yes	yes
12:26964648-28964648	27924988	chr12:27924988	ccaaa	c	0.7747	0.0071	0.7562	0.8017	0.074	0.0192	0.000112	++++++	35.9	7.795	5	0.1679	66940.6	12	0.2253	SV	rs34255239	0.710411	0.990868	3.85417	150.127	0.00532954	0.78543	Common	NO	yes	yes	no	no
12:26964648-28964648	27924993	chr12:27924993	caaa	c	0.8107	0.0055	0.7976	0.832	0.0842	0.0216	9.63e-05	++++++	26.8	6.832	5	0.2334	66940.7	12	0.1893	SV	NA	0.597813	0.98847	3.89815	196.126	0.00696253	0.577477	Common	NO	no	no	yes	no
12:26964648-28964648	27924997	chr12:27924997	caaa	c	0.8095	0.0061	0.7933	0.8337	0.0853	0.0215	7.32e-05	++++++	24.3	6.609	5	0.2514	66940.6	12	0.1905	SV	NA	0.60345	0.988576	3.96744	255.795	0.00908078	0.483814	Common	NO	no	no	yes	no
12:26964648-28964648	27927428	chr12:27927428	a	aag	0.2252	0.0071	0.1982	0.2436	-0.0776	0.0191	5e-05	------	36.5	7.879	5	0.163	66940.8	12	0.2252	SV	rs35634680	0.710411	0.990962	-4.06283	338.838	0.0120288	0.345743	Common	NO	yes	yes	yes	yes
12:26964648-28964648	27928702	chr12:27928702	g	gt	0.2252	0.007	0.1976	0.2417	-0.0812	0.0192	2.38e-05	------	42	8.62	5	0.1252	66940.9	12	0.2252	SV	NA	0.726081	0.990868	-4.22917	674.024	0.023928	0.164855	Common	NO	no	yes	yes	no
12:26964648-28964648	27935698	chr12:27935698	t	ta	0.2165	0.0058	0.1956	0.2291	-0.0736	0.0195	0.0001551	------	28	6.942	5	0.225	66940.9	12	0.2165	SV	NA	0.772737	0.990583	-3.77436	112.526	0.0039947	0.905017	Common	NO	no	yes	yes	no
12:26964648-28964648	27943242	chr12:27943242	a	at	0.4482	0.0134	0.388	0.4744	-0.0641	0.0162	7.49e-05	------	13.2	5.759	5	0.3303	66940.5	12	0.4482	SV	12:27943242	0.261278	0.993482	-3.95679	192.576	0.00683651	0.598153	Common	NO	yes	yes	yes	yes
12:26964648-28964648	27945070	chr12:27945070	g	ga	0.2227	0.0055	0.203	0.2415	-0.0636	0.0191	0.0008851	-----+	23.9	6.574	5	0.2543	66940.9	12	0.2227	SV	NA	0.788408	0.990962	-3.32984	23.119	0.000820729	0.976338	Common	NO	no	yes	yes	no
12:26964648-28964648	27946456	chr12:27946456	cag	c	0.786	0.0046	0.7707	0.7998	0.0716	0.0194	0.0002195	+++++-	41.5	8.55	5	0.1284	66940.9	12	0.214	SV	rs36014748	0.807993	0.990679	3.69072	82.2285	0.00291913	0.942987	Common	NO	yes	yes	yes	yes
12:26964648-28964648	27946459	chr12:27946459	a	agt	0.214	0.0046	0.2002	0.2289	-0.0706	0.0194	0.0002708	-----+	42.1	8.632	5	0.1247	66940.9	12	0.214	SV	rs200732376	0.807993	0.990679	-3.63918	68.1934	0.00242088	0.958534	Common	NO	yes	no	no	no
12:26964648-28964648	27954136	chr12:27954136	a	at	0.7968	0.0038	0.7812	0.8033	0.0718	0.0201	0.0003498	+++++-	50.9	10.177	5	0.07038	66940.8	12	0.2032	SV	NA	0.791745	0.990001	3.57214	55.3497	0.00196493	0.967237	Common	NO	no	yes	yes	no
12:26964648-28964648	27955071	chr12:27955071	ct	c	0.1982	0.0042	0.1846	0.2147	-0.0776	0.0201	0.000108	------	49.6	9.915	5	0.07769	66940.9	12	0.1982	SV	rs71274822	0.92032	0.990001	-3.8607	160.028	0.00568102	0.768955	Common	NO	yes	yes	yes	yes
12:26964648-28964648	27959975	chr12:27959975	g	gt	0.338	0.0176	0.2478	0.3552	-0.0531	0.017	0.001781	-----+	37.7	8.029	5	0.1546	66940.6	12	0.338	SV	NA	0.460279	0.992827	-3.12353	10.7459	0.000381481	0.987263	Common	NO	no	yes	yes	no
12:26964648-28964648	27960433	chr12:27960433	a	ag	0.1931	0.0047	0.1756	0.2111	-0.0734	0.0202	0.0002864	------	40.2	8.367	5	0.1371	66940.9	12	0.1931	SV	rs200461540	1	0.989902	-3.63366	69.2263	0.00245755	0.956113	Common	NO	yes	no	no	no
12:26964648-28964648	27961896	chr12:27961896	g	gttc	0.8073	0.0038	0.7932	0.8214	0.0792	0.0203	9.49e-05	++++++	38.7	8.153	5	0.148	66941	12	0.1927	SV	NA	0.989686	0.989803	3.90148	188.733	0.00670008	0.632095	Common	NO	no	yes	yes	no
12:26964648-28964648	27963327	chr12:27963327	t	ta	0.2788	0.0107	0.2265	0.2915	-0.0615	0.018	0.0006299	------	22.2	6.425	5	0.2671	66940.8	12	0.2788	SV	NA	0.60762	0.991965	-3.41667	29.31	0.00104051	0.974504	Common	NO	no	yes	yes	no
#Region: 12q24.31; closest Gene: CAMKK2; Genes in 99% Credible Set: P2RX7|P2RX4|CAMKK2|ANAPC5|RNF34
12:120686929-122686929	121610449	chr12:121610449	a	aaac	0.9365	0.0054	0.9346	0.9829	0.0715	0.0359	0.04638	++++++	0	1.975	5	0.8527	66940.7	12	0.0635	SV	12:121610449	0.158086	0.968785	1.99164	1.20681	0.00144416	0.964641	Common	YES	yes	yes	yes	yes
12:120686929-122686929	121630607	chr12:121630607	a	ac	0.4958	0.0187	0.4195	0.5055	-0.0543	0.0161	0.0007487	---+--	0	4.274	5	0.5107	66939.1	12	0.4958	SV	rs3833787	0.123581	0.993561	-3.37267	22.8307	0.0273211	0.800076	Common	YES	yes	yes	yes	yes
12:120686929-122686929	121639525	chr12:121639525	a	at	0.4408	0.0203	0.4345	0.5332	0.052	0.016	0.001177	++--++	42.8	8.739	5	0.1199	66940.1	12	0.4408	SV	rs201861592	0.270202	0.993641	3.25	15.1613	0.0181432	0.861458	Common	YES	yes	no	no	no
12:120686929-122686929	121650177	chr12:121650177	t	tcaagaccagcctggaca	0.3281	0.0278	0.3192	0.449	0.0373	0.0168	0.02671	+--+++	33.3	7.491	5	0.1866	66940.6	12	0.3281	SV	NA	0.223347	0.992993	2.22024	0.967544	0.00115784	0.983146	Common	YES	no	yes	yes	no
12:120686929-122686929	121653839	chr12:121653839	a	aat	0.6707	0.0268	0.5545	0.6796	-0.0404	0.0168	0.01616	-+++--	38.8	8.171	5	0.147	66940.7	12	0.3293	SV	rs200031700	0.178333	0.992993	-2.40476	1.47805	0.00176876	0.947197	Common	YES	yes	yes	yes	yes
12:120686929-122686929	121658993	chr12:121658993	g	gtgtgtgtt	0.3229	0.0282	0.3157	0.4467	0.0401	0.017	0.01811	+---++	2.3	5.12	5	0.4015	66940	12	0.3229	SV	rs113827516	0.187933	0.992827	2.35882	1.34093	0.00160467	0.956999	Common	YES	yes	no	no	no
12:120686929-122686929	121689912	chr12:121689912	t	ta	0.2744	0.0119	0.2687	0.324	0.0352	0.0178	0.04811	++--++	9.9	5.552	5	0.3523	66940.3	12	0.2744	SV	rs34851496	0.152996	0.992141	1.97753	0.616855	0.000738178	0.989215	Common	YES	yes	yes	yes	yes
12:120686929-122686929	121701438	chr12:121701438	g	ga	0.922	0.0073	0.9195	0.9654	0.0672	0.0338	0.0466	?+++-+	23.6	5.235	4	0.264	62129.6	12	0.078	SV	12:121701438	0.138226	0.972232	1.98817	1.13835	0.00136225	0.970189	Common	YES	yes	yes	yes	yes
#Region: 13q31.1; closest Gene: SPRY2; Genes in 99% Credible Set: SPRY2
13:79707429-81707429	80715981	chr13:80715981	g	ga	0.277	0.0068	0.2666	0.3008	-0.0931	0.0177	1.54e-07	-+----	0	1.706	5	0.8881	66940.8	13	0.277	SV	NA	0.979847	0.992229	-5.25989	80583.5	0.144378	0.144378	Common	NO	no	yes	yes	no
#Region: 15q24.3; closest Gene: HMG20A; Genes in 99% Credible Set: MIR3713|RN7SKP217|RN7SL278P|KRT8P23|ISL2|SCAPER|RCN2|PSTPIP1|TSPAN3|PEAK1|HMG20A|LINGO1
15:76673459-78673459	76707063	chr15:76707063	t	taacg	0.0713	0.0041	0.0567	0.0785	-0.0301	0.0306	0.3245	-+---+	19.2	6.185	5	0.2887	66941	15	0.0713	SV	rs151106299	0.158029	0.977126	-0.98366	0.242644	0.000137009	0.963188	Common	NO	yes	yes	yes	yes
15:76673459-78673459	76723502	chr15:76723502	a	aaacc	0.9262	0.005	0.9161	0.9433	0.036	0.0302	0.2336	+-++-+	32.5	7.403	5	0.1924	66940.9	15	0.0738	SV	rs200806854	0.152006	0.977707	1.19205	0.299066	0.000168868	0.938453	Common	NO	yes	no	no	no
15:76673459-78673459	76800421	chr15:76800421	ctg	c	0.9288	0.0041	0.9215	0.9433	0.0286	0.0306	0.3501	+-+++-	18.2	6.116	5	0.2951	66941	15	0.0712	SV	rs112706532	0.158029	0.977126	0.934641	0.231749	0.000130857	0.968284	Common	NO	yes	no	yes	yes
15:76673459-78673459	76840043	chr15:76840043	cattg	c	0.9274	0.0043	0.9207	0.9433	0.0307	0.0306	0.3148	+-++++	12.3	5.7	5	0.3365	66941	15	0.0726	SV	rs148799367	0.160135	0.977126	1.00327	0.247307	0.000139642	0.961111	Common	NO	yes	yes	yes	yes
15:76673459-78673459	76843719	chr15:76843719	ca	c	0.0741	0.005	0.0567	0.084	-0.0311	0.0301	0.301	-+--+-	33.4	7.513	5	0.1852	66941	15	0.0741	SV	15:76843719	0.152006	0.977851	-1.03322	0.250815	0.000141623	0.959143	Common	NO	yes	yes	yes	yes
15:76673459-78673459	76854057	chr15:76854057	ct	c	0.0749	0.0053	0.0569	0.0842	-0.0353	0.0302	0.2416	-+----	28.3	6.975	5	0.2225	66941	15	0.0749	SV	rs142468278	0.154115	0.977707	-1.16887	0.291171	0.00016441	0.941465	Common	NO	yes	yes	no	no
15:76673459-78673459	76869057	chr15:76869057	g	gcaga	0.9291	0.004	0.9212	0.9434	0.0274	0.0307	0.3719	+-++--	21.8	6.392	5	0.2699	66941	15	0.0709	SV	rs79851567	0.158029	0.97698	0.892508	0.223894	0.000126422	0.969955	Common	NO	yes	yes	yes	yes
15:76673459-78673459	76952098	chr15:76952098	g	gc	0.0713	0.0041	0.0567	0.079	-0.0354	0.0306	0.2472	-+----	15.4	5.91	5	0.3151	66941	15	0.0713	SV	rs145314130	0.158029	0.977126	-1.15686	0.290827	0.000164216	0.941957	Common	NO	yes	yes	yes	yes
15:76673459-78673459	76967162	chr15:76967162	cataatat	c	0.9258	0.0052	0.9157	0.9433	0.0328	0.0301	0.276	+-++++	19.6	6.222	5	0.2852	66941	15	0.0742	SV	rs143024587	0.152006	0.977851	1.0897	0.265958	0.000150173	0.949711	Common	NO	yes	yes	yes	yes
15:76673459-78673459	76977605	chr15:76977605	cag	c	0.9285	0.0043	0.921	0.9433	0.0316	0.0306	0.3012	+-++++	0	4.964	5	0.4203	66941	15	0.0715	SV	rs112929345	0.158029	0.977126	1.03268	0.254649	0.000143788	0.95657	Common	NO	yes	yes	yes	yes
15:76673459-78673459	76988928	chr15:76988928	g	ga	0.0715	0.0043	0.0567	0.079	-0.0315	0.0306	0.303	-+----	0	4.926	5	0.425	66941	15	0.0715	SV	rs113416885	0.158029	0.977126	-1.02941	0.253812	0.000143315	0.957719	Common	NO	yes	yes	no	no
15:76673459-78673459	77027630	chr15:77027630	ct	c	0.9267	0.0074	0.911	0.9433	0.0295	0.0308	0.3386	+-++++	0	4.932	5	0.4242	66940.9	15	0.0733	SV	rs113383804	0.158029	0.976833	0.957792	0.238243	0.000134524	0.965096	Common	NO	yes	yes	yes	yes
15:76673459-78673459	77028187	chr15:77028187	a	ac	0.0736	0.0081	0.0567	0.0915	-0.0293	0.0308	0.3418	-+----	0	4.929	5	0.4246	66941	15	0.0736	SV	rs112134085	0.158029	0.976833	-0.951299	0.236805	0.000133712	0.966035	Common	NO	yes	yes	yes	yes
15:76673459-78673459	77034725	chr15:77034725	t	ta	0.927	0.0051	0.9159	0.9434	0.0144	0.0329	0.6618	+-+?++	0	3.876	4	0.4231	61278	15	0.073	SV	NA	0.125657	0.973653	0.43769	0.178185	0.000100612	0.976302	Common	NO	no	yes	yes	no
15:76673459-78673459	77041502	chr15:77041502	a	at	0.1387	0.1044	0.0567	0.299	-0.0055	0.0278	0.842	-+-+--	0	3.285	5	0.6562	66941	15	0.1387	SV	rs112920369	0.158029	0.981045	-0.197842	0.140345	7.92e-05	0.981981	Common	NO	yes	yes	yes	yes
15:76673459-78673459	77061989	chr15:77061989	t	ta	0.1488	0.1136	0.0566	0.3135	-0.0017	0.0274	0.9504	-+-+-+	0	3.329	5	0.6494	66940.9	15	0.1488	SV	rs199753865	0.158029	0.981577	-0.0620438	0.135989	7.68e-05	0.983843	Common	NO	yes	yes	yes	yes
15:76673459-78673459	77075979	chr15:77075979	t	ta	0.1613	0.1276	0.0567	0.3409	-0.0009	0.0271	0.9743	-+-+--	0	3.55	5	0.6159	66940.9	15	0.1613	SV	rs199739278	0.158029	0.981971	-0.0332103	0.134346	7.59e-05	0.985138	Common	NO	yes	yes	yes	yes
15:76673459-78673459	77076585	chr15:77076585	g	gacaa	0.161	0.1273	0.0567	0.3404	-0.0013	0.0271	0.9612	-+-+--	0	3.518	5	0.6207	66941	15	0.161	SV	rs139405167	0.158029	0.981971	-0.0479705	0.134425	7.59e-05	0.984834	Common	NO	yes	yes	yes	yes
15:76673459-78673459	77133556	chr15:77133556	ca	c	0.1529	0.1172	0.0567	0.3201	-0.0041	0.0272	0.8792	-+-+--	0	3.291	5	0.6553	66941	15	0.1529	SV	NA	0.128903	0.98184	-0.150735	0.136271	7.69e-05	0.983382	Common	NO	no	yes	yes	no
15:76673459-78673459	77147312	chr15:77147312	ca	c	0.1601	0.1266	0.0567	0.3384	-0.0029	0.0273	0.9149	-+-+--	0	3.271	5	0.6584	66940.9	15	0.1601	SV	rs201939128	0.110917	0.981709	-0.106227	0.135997	7.68e-05	0.983766	Common	NO	yes	no	yes	yes
15:76673459-78673459	77159789	chr15:77159789	t	tga	0.1639	0.1297	0.0567	0.344	-0.0001	0.0271	0.9972	-+-+--	0	3.479	5	0.6265	66940.9	15	0.1639	SV	rs150944871	0.155937	0.981971	-0.00369004	0.134274	7.58e-05	0.985669	Common	NO	yes	yes	yes	yes
15:76673459-78673459	77164911	chr15:77164911	a	act	0.1637	0.1295	0.0567	0.3443	0.0001	0.027	0.9968	-+-+--	0	3.467	5	0.6284	66941	15	0.1637	SV	rs111553645	0.158029	0.982101	0.0037037	0.133787	7.55e-05	0.988995	Common	NO	yes	yes	yes	yes
15:76673459-78673459	77215780	chr15:77215780	a	ag	0.1519	0.1191	0.0567	0.3265	-0.0058	0.0275	0.8344	-+-+--	0	2.696	5	0.7467	66940.9	15	0.1519	SV	rs145256495	0.147829	0.981445	-0.210909	0.139224	7.86e-05	0.982218	Common	NO	yes	yes	yes	yes
15:76673459-78673459	77236259	chr15:77236259	t	ta	0.13	0.0961	0.0566	0.2867	-0.0157	0.0286	0.5835	-+----	0	2.285	5	0.8084	66940.6	15	0.13	SV	rs201311990	0.158029	0.979961	-0.548951	0.164084	9.27e-05	0.979012	Common	NO	yes	no	no	no
15:76673459-78673459	77236266	chr15:77236266	a	at	0.1385	0.1062	0.0564	0.3049	-0.0095	0.0281	0.7359	-+-+--	0	2.657	5	0.7527	66940.9	15	0.1385	SV	rs111558646	0.158029	0.980642	-0.338078	0.147153	8.31e-05	0.980854	Common	NO	yes	yes	yes	yes
15:76673459-78673459	77242247	chr15:77242247	a	atgtt	0.0709	0.0043	0.0565	0.079	-0.0205	0.0337	0.5426	-+-?--	0	2.412	4	0.6605	61277.9	15	0.0709	SV	rs35334964	0.158029	0.972392	-0.608309	0.198909	0.000112314	0.97328	Common	NO	yes	yes	yes	yes
15:76673459-78673459	77244718	chr15:77244718	t	ta	0.071	0.0041	0.0579	0.079	-0.0169	0.0336	0.6156	-+-?--	0	2.441	4	0.6552	61278.1	15	0.071	SV	rs112350877	0.158029	0.972551	-0.502976	0.187367	0.000105797	0.974567	Common	NO	yes	yes	yes	yes
15:76673459-78673459	77304610	chr15:77304610	t	tcatccacc	0.0826	0.0098	0.0761	0.1205	-0.0361	0.0295	0.222	-+--+-	41.1	8.487	5	0.1314	66940.6	15	0.0826	SV	rs150404378	0.188435	0.978707	-1.22373	0.303651	0.000171457	0.93675	Common	NO	yes	yes	yes	yes
15:76673459-78673459	77326161	chr15:77326161	g	ga	0.3311	0.0093	0.3259	0.3691	-0.0479	0.0173	0.005721	------	0	2.407	5	0.7905	66939.2	15	0.3311	SV	NA	0.322667	0.992573	-2.76879	3.87011	0.00218526	0.77162	Common	NO	no	yes	yes	no
15:76673459-78673459	77330746	chr15:77330746	g	gcccatctttataccctgatctttacttgagcaaaaaattgggttcagttaagcaagcatgagacatggacattctaatgactcatgtgtggcccacactgtacctgatgatgggggtgtggtgctaaaaggggcctcaaagagctcactcagcccaggaggacagacagccaccctctaggccctgagatgtgaggcagtaagtggggggagtggttccaggggctggtgcaggccatccagcagaggggagggtggcttgtctgggaagtggtgactgggctggagagcaactctggaagaacacagggagcagatggacaggacttggtaacttacgggatgggagatgggtgggaagagagggaaagtgaggaggtgaggagtgacttcggagcc…	0.6633	0.0107	0.6171	0.6714	0.045	0.0174	0.009765	++++++	0	3.676	5	0.5969	66936.5	15	0.3367	SV	esv2667018	0.415065	0.992488	2.58621	2.39526	0.00135249	0.834269	Common	NO	yes	no	no	no
15:76673459-78673459	77343402	chr15:77343402	ct	c	0.2749	0.0064	0.2481	0.2818	0.0294	0.0185	0.1113	++++++	0	3.319	5	0.6509	66939.1	15	0.2749	SV	15:77343402	0.111609	0.991516	1.58919	0.322143	0.000181899	0.934102	Common	NO	yes	yes	yes	yes
15:76673459-78673459	77369520	chr15:77369520	a	aat	0.3555	0.0104	0.3457	0.3985	-0.0417	0.0175	0.01716	-+----	0.6	5.031	5	0.4121	66937.4	15	0.3555	SV	rs202225390	0.382665	0.992402	-2.38286	1.45864	0.000823621	0.861081	Common	NO	yes	yes	no	no
15:76673459-78673459	77370252	chr15:77370252	t	tac	0.3637	0.0111	0.3169	0.3807	0.0247	0.0185	0.1827	++-+++	0	2.325	5	0.8027	66934.2	15	0.3637	SV	rs200361222	0.148097	0.991516	1.33514	0.22289	0.000125855	0.970081	Common	NO	yes	no	no	no
15:76673459-78673459	77375090	chr15:77375090	a	actcc	0.3358	0.0153	0.329	0.4021	-0.0477	0.0171	0.005299	------	0	3.815	5	0.5763	66940.1	15	0.3358	SV	rs71447141	0.438481	0.992743	-2.78947	4.05304	0.00228855	0.758246	Common	NO	yes	yes	yes	yes
15:76673459-78673459	77378752	chr15:77378752	ctt	c	0.6479	0.01	0.608	0.6597	0.0519	0.0173	0.002719	++++++	0	3.334	5	0.6487	66937.4	15	0.3521	SV	rs202120915	0.420151	0.992573	3	7.50254	0.00423632	0.511229	Common	NO	yes	no	no	no
15:76673459-78673459	77379200	chr15:77379200	t	ttta	0.6726	0.013	0.6167	0.6794	0.0512	0.0171	0.002836	++++++	0	3.698	5	0.5937	66940.3	15	0.3274	SV	rs150853120	0.45213	0.992743	2.99415	7.29407	0.0041186	0.515347	Common	NO	yes	yes	yes	yes
15:76673459-78673459	77379204	chr15:77379204	t	tta	0.6637	0.0111	0.6167	0.6733	0.0477	0.0172	0.005683	++++++	0	4.354	5	0.4996	66938.3	15	0.3363	SV	rs202145695	0.45213	0.992658	2.77326	3.89677	0.00220032	0.767242	Common	NO	yes	no	no	no
15:76673459-78673459	77407967	chr15:77407967	t	taa	0.283	0.0057	0.264	0.2915	0.0187	0.0174	0.2836	++-++-	0	4.399	5	0.4936	66940.8	15	0.283	SV	rs59655194	0.136744	0.992488	1.07471	0.153746	8.68e-05	0.980345	Common	NO	yes	yes	yes	yes
15:76673459-78673459	77411387	chr15:77411387	a	aggctgct	0.3667	0.0068	0.3362	0.3724	0.0276	0.0162	0.0887	--++++	15.1	5.889	5	0.3171	66940.8	15	0.3667	SV	rs143946019	0.212225	0.993482	1.7037	0.341389	0.000192766	0.932058	Common	NO	yes	yes	yes	yes
15:76673459-78673459	77418259	chr15:77418259	g	gagc	0.6301	0.0079	0.6274	0.6671	-0.0331	0.0162	0.04163	++----	0	3.968	5	0.5541	66941	15	0.3699	SV	NA	0.167261	0.993482	-2.04321	0.642217	0.000362628	0.895152	Common	NO	no	yes	yes	no
15:76673459-78673459	77432647	chr15:77432647	g	gact	0.2493	0.009	0.2373	0.2839	-0.049	0.0183	0.007233	-+----	0	2.731	5	0.7413	66940.5	15	0.2493	SV	rs201620481	0.980677	0.991697	-2.6776	3.18805	0.00180014	0.804689	Common	NO	yes	no	no	no
15:76673459-78673459	77432649	chr15:77432649	ctaa	c	0.7543	0.007	0.7266	0.7644	0.0503	0.0182	0.005749	+-++++	0	2.436	5	0.7862	66940.9	15	0.2457	SV	NA	0.970673	0.991787	2.76374	4.00176	0.0022596	0.765041	Common	NO	no	yes	yes	no
15:76673459-78673459	77437790	chr15:77437790	ca	c	0.2676	0.0064	0.2441	0.2762	0.0167	0.0181	0.357	++-+--	16.8	6.01	5	0.3052	66940.5	15	0.2676	SV	NA	0.129876	0.991876	0.922652	0.137477	7.76e-05	0.982841	Common	NO	no	yes	yes	no
15:76673459-78673459	77454954	chr15:77454954	ca	c	0.7543	0.0087	0.718	0.7643	0.048	0.0182	0.008315	+-++++	0	2.442	5	0.7852	66941	15	0.2457	SV	rs58896710	0.974199	0.991787	2.63736	2.85268	0.00161077	0.819948	Common	NO	yes	yes	yes	yes
15:76673459-78673459	77468664	chr15:77468664	ca	c	0.3709	0.0069	0.3395	0.3735	0.0317	0.0162	0.05095	--++++	12.6	5.721	5	0.3343	66940.9	15	0.3709	SV	NA	0.169931	0.993482	1.95679	0.540889	0.000305413	0.903234	Common	NO	no	yes	yes	no
15:76673459-78673459	77496463	chr15:77496463	a	aaagac	0.2166	0.0031	0.2144	0.224	0.0411	0.0189	0.03006	+-++++	41.7	8.575	5	0.1273	66941	15	0.2166	SV	rs140283813	0.128027	0.991149	2.1746	0.980121	0.000553426	0.877193	Common	NO	yes	yes	yes	yes
15:76673459-78673459	77508248	chr15:77508248	t	ttttata	0.7535	0.0091	0.7168	0.7653	0.0528	0.0183	0.003861	+-++++	0	2.539	5	0.7706	66940.6	15	0.2465	SV	rs139082190	0.974125	0.991697	2.88525	5.65295	0.00319194	0.594451	Common	NO	yes	no	yes	yes
15:76673459-78673459	77518394	chr15:77518394	t	ta	0.2645	0.0083	0.251	0.2945	-0.0513	0.0182	0.004886	-+----	0	3.478	5	0.6267	66940.2	15	0.2645	SV	rs201169049	0.902373	0.991787	-2.81868	4.65917	0.0026308	0.721778	Common	NO	yes	no	no	no
15:76673459-78673459	77522547	chr15:77522547	ct	c	0.2335	0.0099	0.221	0.2733	-0.0536	0.019	0.004894	-+----	0	3.14	5	0.6784	66940.7	15	0.2335	SV	NA	0.919108	0.991056	-2.82105	4.8803	0.00275567	0.694942	Common	NO	no	yes	yes	no
15:76673459-78673459	77529772	chr15:77529772	ct	c	0.3512	0.0102	0.3105	0.3558	0.0319	0.0167	0.05639	--++++	0	4.596	5	0.4671	66940.6	15	0.3512	SV	NA	0.163958	0.993076	1.91018	0.509349	0.000287604	0.904405	Common	NO	no	yes	yes	no
15:76673459-78673459	77538475	chr15:77538475	cg	c	0.7188	0.0045	0.7112	0.7337	-0.0177	0.0175	0.3119	--+-+-	0	4.711	5	0.4521	66940.7	15	0.2812	SV	rs139141875	0.129897	0.992402	-1.01143	0.144811	8.18e-05	0.981018	Common	NO	yes	yes	no	no
15:76673459-78673459	77542581	chr15:77542581	g	gta	0.7732	0.0054	0.7612	0.7839	0.04	0.0191	0.03583	++++++	0	1.066	5	0.9571	66940.1	15	0.2268	SV	rs201948706	0.777053	0.990962	2.09424	0.835216	0.000471605	0.883346	Common	NO	yes	no	no	no
15:76673459-78673459	77542596	chr15:77542596	t	ta	0.4476	0.0048	0.4428	0.4566	0.0401	0.0162	0.01302	+-++++	0	3.603	5	0.6079	66939.3	15	0.4476	SV	rs200254356	0.31671	0.993482	2.47531	1.6939	0.00095646	0.856609	Common	NO	yes	no	no	no
15:76673459-78673459	77545585	chr15:77545585	g	gt	0.7516	0.009	0.7149	0.7629	0.0501	0.0181	0.005727	+-++++	0	2.56	5	0.7674	66940.6	15	0.2484	SV	rs111633076	0.993627	0.991876	2.76796	4.02766	0.00227422	0.760521	Common	NO	yes	no	no	no
15:76673459-78673459	77554959	chr15:77554959	t	tagagacctacaa	0.2745	0.0144	0.2592	0.3341	-0.0543	0.0179	0.002431	-+----	0	3.011	5	0.6983	66940.2	15	0.2745	SV	rs143156798	0.861621	0.992053	-3.03352	8.55958	0.00483317	0.447501	Common	NO	yes	no	no	no
15:76673459-78673459	77569959	chr15:77569959	g	gaatt	0.2478	0.009	0.2369	0.2851	-0.0503	0.0181	0.005483	-+----	0	2.464	5	0.7819	66941	15	0.2478	SV	rs5813861	0.993627	0.991876	-2.77901	4.15197	0.00234441	0.749077	Common	NO	yes	yes	yes	yes
15:76673459-78673459	77571438	chr15:77571438	cgt	c	0.2716	0.0048	0.2589	0.2801	0.016	0.0179	0.3699	++-+--	8.3	5.454	5	0.363	66940	15	0.2716	SV	rs139127790	0.141171	0.992053	0.893855	0.132497	7.48e-05	0.989521	Common	NO	yes	no	no	no
15:76673459-78673459	77571440	chr15:77571440	t	tgtgtgc	0.2724	0.0052	0.2589	0.2817	0.0162	0.0179	0.3647	++-+--	10.9	5.612	5	0.3458	66939.9	15	0.2724	SV	rs199703120	0.141171	0.992053	0.905028	0.133825	7.56e-05	0.987937	Common	NO	yes	no	no	no
15:76673459-78673459	77571442	chr15:77571442	t	tgtgc	0.275	0.0054	0.2611	0.2849	0.0175	0.0179	0.3276	++-+-+	8.3	5.453	5	0.3631	66939.7	15	0.275	SV	rs201119946	0.139543	0.992053	0.977654	0.143216	8.09e-05	0.98118	Common	NO	yes	yes	no	no
15:76673459-78673459	77587175	chr15:77587175	g	gt	0.2468	0.0092	0.2359	0.285	-0.0501	0.0182	0.005764	-+----	0	2.382	5	0.7941	66941	15	0.2468	SV	15:77587175	1	0.991787	-2.75275	3.88325	0.00219268	0.769434	Common	NO	yes	yes	yes	yes
15:76673459-78673459	77597492	chr15:77597492	g	ggaaggaaggaaggagggaa	0.3796	0.015	0.315	0.3962	0.0229	0.0164	0.1631	--++++	0	4.304	5	0.5065	66940.4	15	0.3796	SV	rs139003873	0.230342	0.993321	1.39634	0.215237	0.000121534	0.971062	Common	NO	yes	yes	yes	yes
15:76673459-78673459	77605973	chr15:77605973	a	aatgt	0.4688	0.0092	0.4407	0.4875	0.0292	0.0159	0.06658	--++++	0	4.059	5	0.5409	66939.9	15	0.4688	SV	rs200543732	0.293517	0.993719	1.83648	0.42341	0.000239079	0.916402	Common	NO	yes	yes	no	no
15:76673459-78673459	77637428	chr15:77637428	g	ggtgagagcaggcat	0.3635	0.0075	0.3285	0.3681	0.0295	0.0162	0.06953	--++++	0	4.217	5	0.5186	66941	15	0.3635	SV	rs56363337	0.22796	0.993482	1.82099	0.419209	0.000236707	0.918068	Common	NO	yes	yes	yes	yes
15:76673459-78673459	77641177	chr15:77641177	t	tctaa	0.285	0.0051	0.2687	0.2924	0.0203	0.0173	0.241	++-+-+	0	3.58	5	0.6113	66941	15	0.285	SV	rs145557043	0.13947	0.992573	1.17341	0.170673	9.64e-05	0.977872	Common	NO	yes	yes	yes	yes
15:76673459-78673459	77663850	chr15:77663850	t	taccacc	0.7524	0.009	0.7149	0.763	0.0532	0.0182	0.003462	+-++++	0	2.404	5	0.7909	66940.9	15	0.2476	SV	rs149687684	1	0.991787	2.92308	6.27192	0.00354144	0.561521	Common	NO	yes	no	no	no
15:76673459-78673459	77669451	chr15:77669451	g	gggcagt	0.3669	0.0075	0.3316	0.371	0.0333	0.0163	0.04031	--++++	10.3	5.575	5	0.3498	66940.8	15	0.3669	SV	rs151030501	0.226937	0.993402	2.04294	0.6457	0.000364595	0.894789	Common	NO	yes	yes	yes	yes
15:76673459-78673459	77728161	chr15:77728161	ct	c	0.7094	0.007	0.6837	0.7209	0.061	0.0173	0.0004274	+-++++	0	4.727	5	0.45	66940.9	15	0.2906	SV	NA	0.768894	0.992573	3.52601	41.2179	0.0232737	0.157856	Common	NO	no	yes	yes	no
15:76673459-78673459	77734083	chr15:77734083	ct	c	0.9641	0.0026	0.9539	0.9652	-0.0015	0.0484	0.9746	+-+?+-	0	3.692	4	0.4493	61278	15	0.0359	SV	NA	0.113776	0.944676	-0.0309917	0.235317	0.000132872	0.9667	Common	NO	no	yes	yes	no
15:76673459-78673459	77764227	chr15:77764227	a	at	0.3254	0.0053	0.3012	0.3293	0.0511	0.0167	0.002228	--++++	42.3	8.666	5	0.1232	66941	15	0.3254	SV	NA	0.148214	0.993076	3.05988	8.69403	0.00490909	0.442668	Common	NO	no	no	yes	no
15:76673459-78673459	77798505	chr15:77798505	a	ataag	0.3387	0.0099	0.3282	0.3599	0.0225	0.0167	0.177	--++++	9.3	5.51	5	0.3569	66940.8	15	0.3387	SV	rs72414324	0.184855	0.993076	1.34731	0.204937	0.000115718	0.972597	Common	NO	yes	yes	yes	yes
15:76673459-78673459	77810351	chr15:77810351	t	ta	0.7147	0.0054	0.6993	0.7259	0.0527	0.0174	0.002379	+-++++	0	3.972	5	0.5534	66940.9	15	0.2853	SV	rs35510813	0.705325	0.992488	3.02874	8.21981	0.00464132	0.475733	Common	NO	yes	yes	yes	yes
15:76673459-78673459	77812910	chr15:77812910	t	tta	0.6399	0.0078	0.6351	0.6587	0.0348	0.0167	0.03731	+-++++	0	3.642	5	0.602	66940	15	0.3601	SV	rs201558183	0.552267	0.993076	2.08383	0.718753	0.000405844	0.889369	Common	NO	yes	yes	no	no
15:76673459-78673459	77815505	chr15:77815505	ctt	c	0.3257	0.0106	0.3176	0.3491	0.0302	0.0167	0.07104	+-++++	35.1	7.71	5	0.173	66940.6	15	0.3257	SV	rs35151747	0.18197	0.993076	1.80838	0.422072	0.000238323	0.916878	Common	NO	yes	yes	yes	yes
15:76673459-78673459	77816301	chr15:77816301	ca	c	0.7147	0.0057	0.6974	0.7262	0.0515	0.0174	0.00301	+-++++	0	3.891	5	0.5653	66940.9	15	0.2853	SV	NA	0.723405	0.992488	2.95977	6.69659	0.00378123	0.550467	Common	NO	no	yes	yes	no
15:76673459-78673459	77817883	chr15:77817883	cg	c	0.6841	0.0109	0.6539	0.6911	-0.031	0.017	0.06835	++----	34.2	7.599	5	0.1798	66939.7	15	0.3159	SV	rs149752528	0.174112	0.992827	-1.82353	0.441313	0.000249188	0.912522	Common	NO	yes	no	no	no
15:76673459-78673459	77819324	chr15:77819324	t	tag	0.674	0.0101	0.6516	0.6831	-0.0313	0.0167	0.06146	-+----	34.9	7.681	5	0.1747	66940.7	15	0.326	SV	15:77819324	0.181156	0.993076	-1.87425	0.476097	0.000268828	0.906065	Common	NO	yes	yes	yes	yes
15:76673459-78673459	77827754	chr15:77827754	t	tttcc	0.3882	0.0099	0.3502	0.4024	0.017	0.0163	0.2978	++-++-	0	3.603	5	0.6079	66939.2	15	0.3882	SV	rs200202443	0.170235	0.993402	1.04294	0.139431	7.87e-05	0.982139	Common	NO	yes	no	yes	yes
15:76673459-78673459	77827831	chr15:77827831	t	tttcc	0.3853	0.012	0.3771	0.4167	0.0299	0.0167	0.07287	--++++	43.1	8.793	5	0.1176	66938.4	15	0.3853	SV	rs201143737	0.199968	0.993076	1.79042	0.408738	0.000230794	0.922057	Common	NO	yes	no	no	no
15:76673459-78673459	77832144	chr15:77832144	t	tg	0.7158	0.0054	0.6989	0.7263	0.0487	0.0175	0.00531	+-++++	0	3.855	5	0.5704	66940.9	15	0.2842	SV	rs11318365	0.690935	0.992402	2.78286	4.06655	0.00229618	0.751373	Common	NO	yes	yes	yes	yes
15:76673459-78673459	77832149	chr15:77832149	g	gc	0.6829	0.0079	0.667	0.697	0.0457	0.0177	0.009605	+-++++	0	3.777	5	0.5819	66939.3	15	0.3171	SV	rs199938235	0.592449	0.992229	2.58192	2.40753	0.00135941	0.832916	Common	NO	yes	no	no	no
15:76673459-78673459	77833718	chr15:77833718	t	tg	0.7153	0.0058	0.698	0.7264	0.0477	0.0175	0.006268	+-++++	0	3.927	5	0.56	66940.8	15	0.2847	SV	rs34517105	0.667785	0.992402	2.72571	3.47851	0.00196414	0.78799	Common	NO	yes	yes	yes	yes
15:76673459-78673459	77839292	chr15:77839292	g	ga	0.2607	0.0054	0.2488	0.2674	-0.043	0.0182	0.01836	-+----	0	3.633	5	0.6034	66940.4	15	0.2607	SV	NA	0.373385	0.991787	-2.36264	1.44352	0.000815086	0.861896	Common	NO	no	yes	yes	no
15:76673459-78673459	77848089	chr15:77848089	ct	c	0.6878	0.0117	0.653	0.6947	-0.0239	0.0171	0.1618	++----	31.5	7.295	5	0.1996	66940.5	15	0.3122	SV	rs34509616	0.14541	0.992743	-1.39766	0.224643	0.000126845	0.969449	Common	NO	yes	yes	yes	yes
15:76673459-78673459	77877113	chr15:77877113	t	tg	0.6539	0.0118	0.6217	0.6782	0.0286	0.0177	0.1049	+-+++-	0	4.89	5	0.4295	66936	15	0.3461	SV	rs201495337	0.249448	0.992229	1.61582	0.321949	0.000181789	0.934284	Common	NO	yes	no	no	no
15:76673459-78673459	77877116	chr15:77877116	g	gt	0.6258	0.012	0.6	0.6524	0.028	0.0165	0.09024	+-++++	23.4	6.526	5	0.2583	66940	15	0.3742	SV	rs111850776	0.252594	0.99324	1.69697	0.343616	0.000194023	0.931865	Common	NO	yes	yes	yes	yes
15:76673459-78673459	77877122	chr15:77877122	g	gt	0.6602	0.0133	0.6228	0.6864	0.0268	0.0179	0.1351	+-+++-	9.6	5.533	5	0.3543	66936.2	15	0.3398	SV	rs201461289	0.242875	0.992053	1.49721	0.27101	0.000153026	0.947143	Common	NO	yes	no	no	no
15:76673459-78673459	77887015	chr15:77887015	t	ttc	0.633	0.0112	0.6101	0.6588	0.0287	0.0168	0.08759	+-+++-	21.8	6.392	5	0.2699	66936.8	15	0.367	SV	rs201507409	0.246482	0.992993	1.70833	0.35648	0.000201287	0.929893	Common	NO	yes	no	no	no
15:76673459-78673459	77887016	chr15:77887016	t	tctc	0.6318	0.0112	0.6118	0.6577	0.03	0.0167	0.07293	+-++++	7.3	5.396	5	0.3695	66939.2	15	0.3682	SV	NA	0.29152	0.993076	1.79641	0.413121	0.000233269	0.92113	Common	NO	no	yes	yes	no
#Region: 15q26.1; closest Gene: C15orf38-AP3S2; Genes in 99% Credible Set: MIR5094|MIR5009|RNU6-1111P|RNU7-111P|MESP2|ANPEP|AP3S2|C15orf38-AP3S2|C15orf38
15:89429148-91429148	90370157	chr15:90370157	a	at	0.2805	0.0087	0.2509	0.293	0.0674	0.0173	9.71e-05	++++++	0	3.069	5	0.6893	66940.1	15	0.2805	SV	NA	0.892431	0.992573	3.89595	161.02	0.00525659	0.967432	Common	NO	no	yes	yes	no
15:89429148-91429148	90371590	chr15:90371590	cg	c	0.28	0.0087	0.251	0.2926	0.0679	0.0173	8.64e-05	++++++	0	3.352	5	0.6459	66940.7	15	0.28	SV	rs5814403	0.926443	0.992573	3.92486	180.135	0.00588061	0.945342	Common	NO	yes	no	yes	yes
15:89429148-91429148	90393949	chr15:90393949	ct	c	0.718	0.0074	0.7101	0.7487	-0.0644	0.0173	0.0002018	------	0	3.464	5	0.6289	66940.8	15	0.282	SV	NA	0.87521	0.992573	-3.72254	83.5854	0.0027287	0.990688	Common	NO	no	yes	yes	no
15:89429148-91429148	90415348	chr15:90415348	ca	c	0.261	0.0057	0.2368	0.2664	0.0766	0.0181	2.28e-05	++++++	9.1	5.499	5	0.3581	66940.1	15	0.261	SV	NA	0.898666	0.991876	4.23204	649.282	0.0211962	0.521268	Common	NO	no	yes	yes	no
15:89429148-91429148	90423905	chr15:90423905	ca	c	0.7363	0.0063	0.7282	0.7632	-0.0705	0.0179	7.88e-05	------	4.4	5.23	5	0.3884	66940.5	15	0.2637	SV	NA	0.911392	0.992053	-3.93855	195.769	0.00639102	0.933514	Common	NO	no	yes	yes	no
15:89429148-91429148	90444126	chr15:90444126	a	at	0.2617	0.0063	0.2375	0.2718	0.0716	0.0178	5.54e-05	++++++	0	4.654	5	0.4596	66940.2	15	0.2617	SV	rs3830436	0.913722	0.992141	4.02247	271.374	0.00885918	0.776644	Common	NO	yes	yes	yes	yes
#Region: 15q26.1; closest Gene: PRC1; Genes in 99% Credible Set: FURIN|FES|MAN2A2|UNC45A|HDDC3|RCCD1|PRC1|VPS33B|RN7SL363P|PRC1-AS1|SV2B
15:90525197-92525197	91447766	chr15:91447766	g	ga	0.6282	0.0016	0.6232	0.6318	-0.0493	0.0176	0.005233	---++-	61	12.831	5	0.02502	66936.9	15	0.3718	SV	rs11459251	0.38922	0.992316	-2.80114	4.30062	0.0148391	0.137424	Common	NO	yes	yes	yes	yes
15:90525197-92525197	91452829	chr15:91452829	g	gc	0.7092	0.0083	0.6936	0.7287	-0.0322	0.03	0.2837	---+??	66.8	9.028	3	0.02892	13224.5	15	0.2908	SV	rs202234958	0.105435	0.977995	-1.07333	0.260566	0.00089907	0.979012	Common	NO	yes	no	yes	yes
15:90525197-92525197	91466194	chr15:91466194	a	aac	0.7284	0.0044	0.7174	0.7372	-0.0439	0.0306	0.1514	---+??	68.5	9.525	3	0.02307	13224.7	15	0.2716	SV	rs200761613	0.130124	0.977126	-1.43464	0.413404	0.00142643	0.90068	Common	NO	yes	no	no	no
15:90525197-92525197	91466195	chr15:91466195	a	ac	0.7311	0.004	0.7202	0.7383	-0.0428	0.0306	0.1625	---+??	70.8	10.279	3	0.01634	13224.7	15	0.2689	SV	rs34381607	0.127031	0.977126	-1.39869	0.393336	0.00135719	0.910506	Common	NO	yes	yes	no	no
15:90525197-92525197	91476206	chr15:91476206	a	ac	0.09	0.0059	0.0864	0.1131	0.0517	0.0292	0.0769	++++-+	10.6	5.591	5	0.3481	66940.1	15	0.09	SV	rs35180198	0.192193	0.979129	1.77055	0.670328	0.00231293	0.754491	Common	NO	yes	yes	yes	yes
15:90525197-92525197	91476374	chr15:91476374	a	act	0.91	0.0059	0.8868	0.9136	-0.052	0.0292	0.07514	----+-	11.5	5.65	5	0.3418	66940.1	15	0.09	SV	rs34415136	0.185549	0.979129	-1.78082	0.682409	0.00235462	0.74749	Common	NO	yes	yes	yes	yes
15:90525197-92525197	91480719	chr15:91480719	t	tg	0.3668	0.0065	0.3642	0.3934	0.0455	0.0178	0.01044	+++--+	64.3	14.017	5	0.0155	66934.5	15	0.3668	SV	rs200601384	0.404201	0.992141	2.55618	2.26662	0.00782085	0.337563	Common	NO	yes	no	no	no
15:90525197-92525197	91481048	chr15:91481048	t	tttta	0.0782	0.0038	0.0687	0.0922	0.0424	0.0308	0.1679	+-++-+	36.3	7.843	5	0.1651	66940.4	15	0.0782	SV	rs199861347	0.229481	0.976833	1.37662	0.384071	0.00132522	0.914519	Common	NO	yes	yes	yes	yes
15:90525197-92525197	91485188	chr15:91485188	caaaa	c	0.9221	0.0039	0.9069	0.928	-0.0348	0.031	0.261	++--+-	37.8	8.037	5	0.1542	66940.2	15	0.0779	SV	NA	0.217517	0.976539	-1.12258	0.283402	0.000977863	0.96882	Common	NO	no	yes	yes	no
15:90525197-92525197	91502524	chr15:91502524	t	ta	0.6726	0.0064	0.6554	0.6847	-0.0406	0.0169	0.01641	----+-	22.3	6.431	5	0.2665	66939.4	15	0.3274	SV	15:91502524	0.447632	0.99291	-2.40237	1.47796	0.00509963	0.490431	Common	NO	yes	yes	yes	yes
15:90525197-92525197	91502526	chr15:91502526	a	ac	0.6931	0.0066	0.6848	0.7068	-0.036	0.0177	0.0412	----+-	25.9	6.746	5	0.2402	66936.4	15	0.3069	SV	rs200571504	0.389408	0.992229	-2.0339	0.686358	0.00236824	0.745135	Common	NO	yes	no	no	no
15:90525197-92525197	91508579	chr15:91508579	a	ag	0.2267	0.0055	0.2236	0.2505	0.0518	0.0188	0.005801	++++++	0	3.787	5	0.5805	66940.5	15	0.2267	SV	rs56665089	0.223652	0.991241	2.75532	4.03008	0.0139056	0.166095	Common	NO	yes	yes	yes	yes
15:90525197-92525197	91508583	chr15:91508583	g	gt	0.2232	0.003	0.2186	0.2311	0.0464	0.0189	0.01389	++++++	0	3.664	5	0.5988	66940.2	15	0.2232	SV	rs202135287	0.225373	0.991149	2.45503	1.86508	0.00643535	0.379715	Common	NO	yes	no	no	no
15:90525197-92525197	91509140	chr15:91509140	ca	c	0.6353	0.0046	0.6224	0.6426	-0.0501	0.0163	0.002105	------	5.5	5.291	5	0.3814	66940.8	15	0.3647	SV	NA	0.460416	0.993402	-3.07362	8.86347	0.0305829	0.0641844	Common	NO	no	yes	yes	no
15:90525197-92525197	91512941	chr15:91512941	a	actat	0.0701	0.0014	0.0641	0.0719	0.0462	0.0306	0.1307	++++-+	14	5.814	5	0.3247	66941	15	0.0701	SV	rs201307072	0.296268	0.977126	1.5098	0.46061	0.00158931	0.864435	Common	NO	yes	no	no	no
15:90525197-92525197	91512942	chr15:91512942	ctatctt	c	0.9299	0.0014	0.9281	0.9359	-0.0462	0.0306	0.131	----+-	14	5.816	5	0.3246	66941	15	0.0701	SV	rs67543355	0.296268	0.977126	-1.5098	0.46061	0.00158931	0.866024	Common	NO	yes	yes	yes	yes
15:90525197-92525197	91513832	chr15:91513832	g	ggga	0.3258	0.006	0.3145	0.3413	0.0415	0.0167	0.01317	++++-+	18.2	6.115	5	0.2952	66941	15	0.3258	SV	rs139256619	0.469739	0.993076	2.48503	1.7859	0.00616217	0.392169	Common	NO	yes	yes	yes	yes
15:90525197-92525197	91518756	chr15:91518756	g	gtat	0.0702	0.0013	0.0639	0.0719	0.048	0.0305	0.1161	++++-+	16.8	6.008	5	0.3054	66941	15	0.0702	SV	rs36088839	0.292523	0.977272	1.57377	0.505678	0.00174482	0.833199	Common	NO	yes	yes	yes	yes
15:90525197-92525197	91518800	chr15:91518800	a	act	0.6743	0.006	0.6604	0.6859	-0.0408	0.0167	0.01473	----+-	16.1	5.957	5	0.3104	66941	15	0.3257	SV	rs36074798	0.472049	0.993076	-2.44311	1.61181	0.00556145	0.431715	Common	NO	yes	yes	yes	yes
15:90525197-92525197	91528794	chr15:91528794	ct	c	0.7517	0.0043	0.7391	0.7592	-0.0472	0.0181	0.009116	----+-	9	5.493	5	0.3587	66940.9	15	0.2483	SV	NA	0.768946	0.991876	-2.60773	2.62751	0.00906607	0.28863	Common	NO	no	yes	yes	no
15:90525197-92525197	91529924	chr15:91529924	t	ttttattta	0.215	0.0046	0.2106	0.2325	0.037	0.0198	0.0615	++++-+	13.9	5.809	5	0.3252	66940.2	15	0.215	SV	rs149790373	0.518397	0.990294	1.86869	0.55518	0.00191562	0.805639	Common	NO	yes	yes	no	no
15:90525197-92525197	91529933	chr15:91529933	t	ttta	0.2135	0.0048	0.2093	0.232	0.0365	0.0199	0.06684	++++-+	13.7	5.795	5	0.3267	66940.2	15	0.2135	SV	rs201956747	0.518397	0.990197	1.83417	0.523655	0.00180685	0.8243	Common	NO	yes	no	no	no
15:90525197-92525197	91534350	chr15:91534350	t	tac	0.0705	0.0012	0.0642	0.0721	0.0478	0.0306	0.1175	++++-+	16.9	6.014	5	0.3049	66941	15	0.0705	SV	rs144175088	0.292523	0.977126	1.56209	0.498212	0.00171905	0.836661	Common	NO	yes	yes	yes	yes
15:90525197-92525197	91535938	chr15:91535938	g	gt	0.179	0.0049	0.1707	0.1942	0.037	0.0204	0.06976	+++-++	4.9	5.259	5	0.3851	66941	15	0.179	SV	NA	0.388117	0.989703	1.81373	0.516803	0.0017832	0.829672	Common	NO	no	yes	yes	no
15:90525197-92525197	91537151	chr15:91537151	t	ta	0.3251	0.0057	0.3138	0.3384	0.0393	0.0168	0.0189	++++-+	20.2	6.267	5	0.2811	66940.9	15	0.3251	SV	NA	0.561359	0.992993	2.33929	1.26681	0.00437107	0.562346	Common	NO	no	yes	yes	no
15:90525197-92525197	91555315	chr15:91555315	g	gt	0.8945	0.0022	0.8921	0.9064	-0.0316	0.0255	0.2155	-+--+-	31.2	7.271	5	0.2013	66940.9	15	0.1055	SV	rs11430036	0.180536	0.984004	-1.23922	0.269239	0.000928995	0.973564	Common	NO	yes	no	no	no
15:90525197-92525197	91558982	chr15:91558982	g	gc	0.8954	0.002	0.892	0.9061	-0.0325	0.0256	0.2041	-+--+-	32.3	7.387	5	0.1934	66941	15	0.1046	SV	rs71154161	0.175268	0.98388	-1.26953	0.280555	0.00096804	0.969788	Common	NO	yes	yes	yes	yes
15:90525197-92525197	91563769	chr15:91563769	a	at	0.6114	0.0039	0.6039	0.619	-0.0351	0.016	0.02827	----+-	0	4.643	5	0.461	66940.9	15	0.3886	SV	rs34407460	0.274209	0.993641	-2.19375	0.871141	0.00300583	0.698313	Common	NO	yes	yes	yes	yes
15:90525197-92525197	91568639	chr15:91568639	ct	c	0.5828	0.0049	0.5787	0.5955	-0.0442	0.0173	0.01058	-+----	39.4	8.247	5	0.1431	66937.7	15	0.4172	SV	NA	0.112071	0.992573	-2.55491	2.19946	0.00758914	0.345152	Common	NO	no	yes	yes	no
15:90525197-92525197	91575835	chr15:91575835	g	gttctcta	0.053	0.0012	0.0499	0.0549	0.0702	0.0365	0.05405	++++++	0	1.779	5	0.8788	66940.7	15	0.053	SV	NA	0.189684	0.967767	1.92329	1.07521	0.00370996	0.625344	Common	NO	no	no	yes	no
15:90525197-92525197	91575838	chr15:91575838	ctctattt	c	0.9466	0.0024	0.9448	0.959	-0.0681	0.0362	0.05997	--+---	0	2.739	5	0.7402	66940.9	15	0.0534	SV	rs67075849	0.147541	0.968278	-1.88122	0.98805	0.00340922	0.660518	Common	NO	yes	yes	yes	yes
15:90525197-92525197	91577397	chr15:91577397	cg	c	0.9439	0.003	0.9419	0.9594	-0.0691	0.0353	0.0504	-++---	0	2.511	5	0.7749	66940.7	15	0.0561	SV	rs71463787	0.155321	0.969789	-1.95751	1.11434	0.00384497	0.599	Common	NO	yes	yes	yes	yes
#Region: 16q23.1; closest Gene: CTRB2; Genes in 99% Credible Set: RNU6-758P|ZFP1|CTRB2|CTRB1|BCAR1|CFDP1
16:74245003-76245003	75246940	chr16:75246940	g	ggt	0.1005	0.0073	0.0875	0.1245	-0.1187	0.0271	1.19e-05	------	0	1.006	5	0.9621	66940.7	16	0.1005	SV	rs200084218	0.985758	0.981971	-4.38007	1655.23	0.0021575	0.948621	Common	NO	yes	no	no	no
16:74245003-76245003	75247337	chr16:75247337	g	gt	0.1006	0.0066	0.091	0.1245	-0.1179	0.0269	1.16e-05	------	0	1.231	5	0.9419	66940.9	16	0.1006	SV	rs11317724	0.985758	0.982231	-4.3829	1667.5	0.0021735	0.944298	Common	NO	yes	yes	yes	yes
16:74245003-76245003	75247767	chr16:75247767	a	att	0.1041	0.0062	0.093	0.124	-0.1203	0.0267	6.62e-06	------	0	1.309	5	0.934	66940.9	16	0.1041	SV	NA	0.943613	0.98249	-4.50562	2835.79	0.0036963	0.90177	Common	NO	no	yes	yes	no
16:74245003-76245003	75251551	chr16:75251551	cctt	c	0.9211	0.0028	0.9183	0.9282	0.1418	0.0301	2.5e-06	++++++	0	2.405	5	0.7907	66940.9	16	0.0789	SV	rs147630228	0.756899	0.977851	4.71096	7675.77	0.0100049	0.847415	Common	NO	yes	yes	yes	yes
16:74245003-76245003	75252820	chr16:75252820	a	agc	0.0861	0.0034	0.0771	0.0894	-0.1471	0.0291	4.23e-07	------	0	2.921	5	0.7121	66940.9	16	0.0861	SV	rs68181471	0.785734	0.979269	-5.05498	39085.2	0.0509454	0.662884	Common	NO	yes	yes	yes	yes
16:74245003-76245003	75277446	chr16:75277446	a	aagac	0.1002	0.0069	0.0904	0.1246	-0.121	0.0274	1.02e-05	------	0	1.19	5	0.9459	66940.9	16	0.1002	SV	rs142593735	0.940315	0.981577	-4.41606	1947.05	0.00253788	0.919384	Common	NO	yes	yes	yes	yes
16:74245003-76245003	75279982	chr16:75279982	a	acc	0.8977	0.0066	0.8753	0.9073	0.1162	0.0272	2.02e-05	++++++	0	1.09	5	0.9549	66940.7	16	0.1023	SV	rs3971235	0.940315	0.98184	4.27206	1048.66	0.00136686	0.989928	Common	NO	yes	yes	yes	yes
#Region: 17q12; closest Gene: HNF1B; Genes in 99% Credible Set: HNF1B
17:35101156-37101156	36092841	chr17:36092841	g	gt	0.6296	0.0174	0.6156	0.7098	-0.0456	0.0179	0.01089	?--+--	7.7	4.334	4	0.3627	62128.5	17	0.3704	SV	rs56385838	0.790975	0.992053	-2.54749	2.229	0.00303947	0.989462	Common	NO	yes	yes	yes	yes
#Region: 17q21.32; closest Gene: UBE2Z; Genes in 99% Credible Set: ATP5G1|UBE2Z|SNF8|GIP|IGF2BP1|TTLL6|CALCOCO2|RN7SL125P|SUMO2P17|RNU1-42P
17:45994970-47994970	46890704	chr17:46890704	g	gc	0.4013	0.0044	0.3911	0.4087	0.0554	0.016	0.0005198	++-+++	30	7.14	5	0.2104	66940.9	17	0.4013	SV	rs35841191	0.239931	0.993641	3.4625	30.7969	0.000474318	0.988392	Common	YES	yes	yes	yes	yes
17:45994970-47994970	46901939	chr17:46901939	ca	c	0.6932	0.0103	0.6778	0.7381	0.0649	0.0174	0.0001873	+++-++	6	5.32	5	0.3781	66940.9	17	0.3068	SV	NA	0.348844	0.992488	3.72989	86.3276	0.00132957	0.964057	Common	YES	no	yes	yes	no
17:45994970-47994970	46934327	chr17:46934327	a	at	0.3084	0.0092	0.271	0.3248	-0.0684	0.0172	6.79e-05	------	5.6	5.296	5	0.3808	66940.9	17	0.3084	SV	NA	0.395927	0.992658	-3.97674	219.665	0.00338316	0.671633	Common	YES	no	yes	yes	no
17:45994970-47994970	46951635	chr17:46951635	a	agct	0.2488	0.0077	0.2434	0.2732	-0.0737	0.0191	0.0001136	------	46.9	9.418	5	0.09349	66940.2	17	0.2488	SV	rs201317546	0.304513	0.990962	-3.85864	152.033	0.00234153	0.900346	Common	YES	yes	no	no	no
17:45994970-47994970	46957968	chr17:46957968	t	ta	0.2525	0.0072	0.2237	0.2679	-0.0719	0.0185	9.89e-05	------	0	4.028	5	0.5454	66940.8	17	0.2525	SV	NA	0.366297	0.991516	-3.88649	164.599	0.00253506	0.888204	Common	YES	no	yes	yes	no
17:45994970-47994970	46967791	chr17:46967791	t	taa	0.5072	0.0077	0.4735	0.5131	-0.0626	0.0164	0.000132	---+--	0	4.535	5	0.4752	66938.9	17	0.4928	SV	rs3080083	0.794652	0.993321	-3.81707	113.52	0.00174838	0.941903	Common	YES	yes	yes	no	no
17:45994970-47994970	46967795	chr17:46967795	a	aac	0.4928	0.0077	0.4869	0.5265	0.0626	0.0164	0.000131	+++-++	0	4.536	5	0.4751	66939	17	0.4928	SV	rs202219328	0.794652	0.993321	3.81707	113.52	0.00174838	0.943651	Common	YES	yes	no	no	no
17:45994970-47994970	46969375	chr17:46969375	g	gcca	0.5277	0.005	0.5225	0.547	0.0629	0.016	8.21e-05	++++++	0	3.44	5	0.6324	66940.6	17	0.4723	SV	rs3834604	0.472882	0.993641	3.93125	172.312	0.00265385	0.875266	Common	YES	yes	no	yes	yes
17:45994970-47994970	46970081	chr17:46970081	t	tg	0.4719	0.0056	0.4498	0.4776	-0.0629	0.0158	6.75e-05	--+---	0	2.569	5	0.766	66941	17	0.4719	SV	rs200168742	0.994338	0.993798	-3.98101	207.196	0.00319112	0.697876	Common	YES	yes	no	no	no
17:45994970-47994970	46970083	chr17:46970083	g	ga	0.4719	0.0056	0.4498	0.4776	-0.0629	0.0158	6.75e-05	--+---	0	2.569	5	0.766	66941	17	0.4719	SV	rs35130875	0.994338	0.993798	-3.98101	207.196	0.00319112	0.701067	Common	YES	yes	yes	yes	yes
17:45994970-47994970	46972479	chr17:46972479	a	atctc	0.5281	0.0056	0.5224	0.5502	0.0629	0.0158	6.68e-05	++-+++	0	2.581	5	0.7642	66940.9	17	0.4719	SV	rs3080082	0.994338	0.993798	3.98101	207.196	0.00319112	0.704258	Common	YES	yes	yes	yes	yes
17:45994970-47994970	46975150	chr17:46975150	a	ag	0.5281	0.0056	0.5224	0.5502	0.0629	0.0158	6.63e-05	++-+++	0	2.591	5	0.7627	66940.9	17	0.4719	SV	rs77877201	0.994338	0.993798	3.98101	207.196	0.00319112	0.713832	Common	YES	yes	yes	yes	yes
17:45994970-47994970	47000993	chr17:47000993	a	aagaaagaatgtcac	0.4827	0.0046	0.4653	0.4874	-0.066	0.0159	3.32e-05	--+---	0	3.153	5	0.6764	66940.7	17	0.4827	SV	NA	0.963222	0.993719	-4.15094	414.018	0.00637649	0.501346	Common	YES	no	yes	yes	no
17:45994970-47994970	47010795	chr17:47010795	cag	c	0.4698	0.0056	0.4496	0.4752	-0.061	0.0158	0.0001124	--+---	0	2.734	5	0.7409	66941	17	0.4698	SV	rs142029486	0.988595	0.993798	-3.86076	129.683	0.0019973	0.91766	Common	YES	yes	yes	no	no
17:45994970-47994970	47013382	chr17:47013382	g	gtttgt	0.4625	0.0046	0.4434	0.4652	-0.0673	0.016	2.59e-05	--+---	0	2.877	5	0.7189	66940.6	17	0.4625	SV	NA	0.945488	0.993641	-4.20625	523.792	0.00806717	0.405984	Common	YES	no	no	yes	no
17:45994970-47994970	47013717	chr17:47013717	a	at	0.5282	0.0055	0.5233	0.55	0.0615	0.0157	9.44e-05	++-+++	0	2.805	5	0.7301	66941.1	17	0.4718	SV	rs3215074	0.994338	0.993875	3.9172	160.373	0.00246998	0.893206	Common	YES	yes	yes	yes	yes
17:45994970-47994970	47014651	chr17:47014651	ct	c	0.7382	0.0081	0.7251	0.7731	0.0664	0.0181	0.0002362	++-+++	0	3.279	5	0.6571	66941.1	17	0.2618	SV	rs5820737	0.432926	0.991876	3.66851	71.3665	0.00109915	0.975958	Common	YES	yes	yes	yes	yes
17:45994970-47994970	47014829	chr17:47014829	a	at	0.4719	0.0055	0.4499	0.4767	-0.0618	0.0157	8.54e-05	--+---	0	2.8	5	0.7307	66941.1	17	0.4719	SV	rs75245975	0.994338	0.993875	-3.93631	172.79	0.00266122	0.86729	Common	YES	yes	yes	yes	yes
17:45994970-47994970	47014983	chr17:47014983	a	act	0.5232	0.0059	0.519	0.548	0.0633	0.0158	6.37e-05	++-+++	0	2.595	5	0.7621	66941	17	0.4768	SV	rs200877777	0.966948	0.993798	4.00633	229.096	0.00352842	0.657803	Common	YES	yes	no	no	no
17:45994970-47994970	47015305	chr17:47015305	a	aaaat	0.2912	0.0095	0.2504	0.3024	-0.0741	0.0175	2.28e-05	------	0	2.916	5	0.7129	66941	17	0.2912	SV	rs139504239	0.4562	0.992402	-4.23429	636.856	0.00980853	0.327603	Common	YES	yes	yes	yes	yes
17:45994970-47994970	47026976	chr17:47026976	ctt	c	0.4671	0.003	0.4609	0.4699	-0.0673	0.0162	3.06e-05	--+---	0	4.664	5	0.4582	66940.5	17	0.4671	SV	NA	0.886804	0.993482	-4.15432	426.823	0.0065737	0.494969	Common	YES	no	no	yes	no
17:45994970-47994970	47026987	chr17:47026987	t	tttc	0.5084	0.004	0.5014	0.5176	0.06	0.016	0.0001817	++-+++	0	3.881	5	0.5667	66940	17	0.4916	SV	rs75349307	0.879574	0.993641	3.75	86.2817	0.00132887	0.965386	Common	YES	yes	no	no	no
17:45994970-47994970	47026988	chr17:47026988	t	ttc	0.5127	0.0041	0.5008	0.5208	0.0594	0.0159	0.0001946	++-+++	0	4.316	5	0.5049	66939.9	17	0.4873	SV	rs139445805	0.8993	0.993719	3.73585	81.3945	0.0012536	0.967957	Common	YES	yes	yes	yes	yes
17:45994970-47994970	47044735	chr17:47044735	t	tttttg	0.3563	0.0026	0.3482	0.3593	-0.0698	0.0177	8.16e-05	--+---	50.8	10.165	5	0.07069	66939.6	17	0.3563	SV	NA	0.621391	0.992229	-3.9435	197.656	0.00304419	0.748467	Common	YES	no	no	yes	no
17:45994970-47994970	47046902	chr17:47046902	a	ac	0.7292	0.0079	0.7153	0.7624	0.0687	0.0182	0.0001641	++-+++	0	4.502	5	0.4797	66940	17	0.2708	SV	rs5820740	0.394287	0.991787	3.77473	106.138	0.00163469	0.945286	Common	YES	yes	no	no	no
#Region: 19q13.32; closest Gene: GIPR; Genes in 99% Credible Set: MIR330|RN7SL836P|MIR642A|OPA3|GPR4|EML2|C19orf83|GIPR|SNRPD2|QPCTL|FBXO46
19:45158513-47158513	46157838	chr19:46157838	a	ag	0.5765	0.0055	0.5592	0.5935	0.0648	0.0177	0.0002603	++++++	0	3.039	5	0.694	66937.4	19	0.4235	SV	rs200706727	0.322916	0.992229	3.66102	68.0872	0.000752961	0.989207	Common	NO	yes	yes	yes	yes
19:45158513-47158513	46158113	chr19:46158113	a	aaaaagaaaag	0.7063	0.0142	0.6496	0.7241	-0.0798	0.0181	1e-05	------	0	1.512	5	0.9117	66939	19	0.2937	SV	NA	0.957599	0.991876	-4.40884	1385.06	0.015317	0.902508	Common	NO	no	yes	yes	no
19:45158513-47158513	46159035	chr19:46159035	t	ttttgtttg	0.6987	0.0139	0.6441	0.717	-0.077	0.0179	1.62e-05	------	0	1.778	5	0.879	66939.3	19	0.3013	SV	NA	0.995647	0.992053	-4.30168	863.66	0.00955102	0.921767	Common	NO	no	yes	yes	no
19:45158513-47158513	46159980	chr19:46159980	a	atc	0.4107	0.0066	0.3888	0.4201	-0.0796	0.0194	4.22e-05	?-----	0	1.027	4	0.9057	62125.5	19	0.4107	SV	rs199978761	0.307259	0.990679	-4.10309	404.032	0.0044681	0.942017	Common	NO	yes	no	no	no
19:45158513-47158513	46159984	chr19:46159984	ctt	c	0.1228	0.0071	0.1017	0.1444	0.1338	0.0284	2.4e-06	?+++++	28.5	5.592	4	0.2318	62127.2	19	0.1228	SV	rs202050590	0.30943	0.980235	4.71127	7455.85	0.0824526	0.246054	Common	NO	yes	no	no	no
19:45158513-47158513	46159991	chr19:46159991	t	tc	0.415	0.0049	0.4028	0.4262	-0.0786	0.0194	5.31e-05	?-----	0	0.952	4	0.917	62125.5	19	0.415	SV	rs36155672	0.286127	0.990679	-4.05155	328.088	0.00362826	0.945646	Common	NO	yes	yes	no	no
19:45158513-47158513	46161130	chr19:46161130	a	ac	0.6995	0.011	0.6607	0.7173	-0.081	0.0179	5.89e-06	------	0	2.579	5	0.7646	66939	19	0.3005	SV	rs11374100	1	0.992053	-4.52514	2297.5	0.0254076	0.394668	Common	NO	yes	yes	yes	yes
19:45158513-47158513	46166806	chr19:46166806	t	tgc	0.6537	0.0051	0.649	0.6721	0.0776	0.0203	0.000131	?+++++	0	2.712	4	0.6072	62125	19	0.3463	SV	rs140153691	0.268688	0.989803	3.82266	139.636	0.00154421	0.982736	Common	NO	yes	yes	no	no
19:45158513-47158513	46173210	chr19:46173210	g	gt	0.106	0.0083	0.0953	0.1337	0.1141	0.0297	0.0001207	?+++++	16.6	4.799	4	0.3086	62129	19	0.106	SV	rs138572433	0.209547	0.978424	3.84175	200.783	0.00222041	0.965854	Common	NO	yes	yes	yes	yes
19:45158513-47158513	46173215	chr19:46173215	g	ggc	0.8828	0.0059	0.8663	0.9047	-0.128	0.0293	1.23e-05	?-----	0	3.402	4	0.4929	62126.9	19	0.1172	SV	rs199714773	0.209547	0.978989	-4.3686	1653.24	0.0182828	0.786142	Common	NO	yes	no	no	no
19:45158513-47158513	46177121	chr19:46177121	caa	c	0.108	0.0072	0.0928	0.1305	0.1156	0.0292	7.45e-05	?+++++	16.5	4.788	4	0.3097	62129	19	0.108	SV	NA	0.235469	0.979129	3.9589	310.508	0.00343384	0.949079	Common	NO	no	no	yes	no
19:45158513-47158513	46207210	chr19:46207210	caata	c	0.1625	0.0036	0.1598	0.1701	0.0894	0.0252	0.0003921	?+++++	0	2.919	4	0.5714	62126.8	19	0.1625	SV	rs3073176	0.108991	0.984372	3.54762	61.2588	0.000677448	0.990616	Common	NO	yes	no	no	no
#Region: 1p34.3-p34.2; closest Gene: MACF1/PABPC4; Genes in 99% Credible Set: RNU6-608P|RNA5SP44|HSPE1P8|OXCT2P1|PPIEL|SNORA55|MACF1|KIAA0754|BMP8A|PABPC4|HEYL
1:39035928-41035928	39578352	chr1:39578352	ca	c	0.785	0.0049	0.7804	0.8042	-0.099	0.0188	1.41e-07	------	0	4.942	5	0.423	66940.9	1	0.215	SV	rs11348708	0.564376	0.991241	-5.26596	87103.8	0.00111039	0.973256	Common	NO	yes	yes	yes	yes
1:39035928-41035928	39611191	chr1:39611191	ct	c	0.2371	0.0072	0.2031	0.2417	0.0928	0.0181	3.07e-07	++++++	0	2.603	5	0.7608	66941	1	0.2371	SV	NA	0.662128	0.991876	5.12707	41364.4	0.00052731	0.985406	Common	NO	no	yes	yes	no
1:39035928-41035928	39620393	chr1:39620393	a	at	0.7941	0.0036	0.7907	0.8085	-0.11	0.0193	1.2e-08	------	0	3.619	5	0.6055	66940.9	1	0.2059	SV	NA	0.695277	0.990774	-5.69948	935976	0.0119318	0.334605	Common	NO	no	yes	yes	no
1:39035928-41035928	39652658	chr1:39652658	a	att	0.7897	0.005	0.7845	0.8109	-0.1044	0.019	3.95e-08	------	0	2.073	5	0.839	66940.9	1	0.2103	SV	NA	0.726722	0.991056	-5.49474	297352	0.00379062	0.938515	Common	NO	no	no	yes	no
1:39035928-41035928	39696256	chr1:39696256	t	ta	0.7935	0.0029	0.7884	0.7994	-0.1067	0.0194	3.46e-08	------	0	2.235	5	0.8158	66940.8	1	0.2065	SV	NA	0.703686	0.990679	-5.5	310609	0.00395961	0.934724	Common	NO	no	yes	yes	no
1:39035928-41035928	39716844	chr1:39716844	ct	c	0.2143	0.0045	0.1956	0.2189	0.1048	0.0188	2.3e-08	++++++	0	2.614	5	0.7593	66941.1	1	0.2143	SV	rs80269109	0.678488	0.991241	5.57447	456984	0.00582559	0.891733	Common	NO	yes	yes	yes	yes
1:39035928-41035928	39736463	chr1:39736463	g	gatat	0.7848	0.0047	0.7802	0.8045	-0.1064	0.0187	1.39e-08	------	0	2.081	5	0.8379	66941	1	0.2152	SV	rs56658816	0.678488	0.991334	-5.68984	866923	0.0110515	0.450309	Common	NO	yes	yes	yes	yes
1:39035928-41035928	39769224	chr1:39769224	ca	c	0.157	0.0037	0.1484	0.1707	0.1074	0.0215	5.98e-07	++++++	20.9	6.321	5	0.2762	66940.8	1	0.157	SV	NA	0.557547	0.988576	4.99535	24299.4	0.000309767	0.989156	Common	NO	no	yes	yes	no
1:39035928-41035928	39770949	chr1:39770949	a	agt	0.7778	0.0036	0.7741	0.7887	-0.1019	0.0187	4.84e-08	------	0	1.477	5	0.9157	66940.9	1	0.2222	SV	rs58977749	0.63486	0.991334	-5.4492	229593	0.00292683	0.945202	Common	NO	yes	yes	no	no
1:39035928-41035928	39772946	chr1:39772946	ct	c	0.203	0.005	0.1838	0.2099	0.1113	0.0196	1.42e-08	++++++	0	1.748	5	0.8827	66940.8	1	0.203	SV	NA	0.659454	0.990487	5.67857	840832	0.0107189	0.558993	Common	NO	no	yes	yes	no
1:39035928-41035928	39823032	chr1:39823032	a	at	0.7849	0.0048	0.7798	0.8047	-0.1054	0.0187	1.81e-08	------	0	1.924	5	0.8595	66940.9	1	0.2151	SV	rs147223845	0.679668	0.991334	-5.63636	642094	0.00818537	0.702712	Common	NO	yes	no	yes	yes
1:39035928-41035928	39867745	chr1:39867745	t	ttgg	0.2073	0.0041	0.19	0.2131	0.1099	0.0193	1.15e-08	++++++	0	1.504	5	0.9126	66940.7	1	0.2073	SV	rs146152783	0.655217	0.990774	5.6943	909000	0.0115879	0.404889	Common	NO	yes	yes	no	no
1:39035928-41035928	39867752	chr1:39867752	t	tggg	0.2073	0.0041	0.19	0.2131	0.1099	0.0193	1.15e-08	++++++	0	1.504	5	0.9126	66940.7	1	0.2073	SV	rs199772495	0.655217	0.990774	5.6943	909000	0.0115879	0.416477	Common	NO	yes	no	no	no
1:39035928-41035928	39868621	chr1:39868621	g	gtctct	0.2153	0.0046	0.1963	0.2197	0.1069	0.0187	1.11e-08	++++++	0	1.829	5	0.8723	66940.9	1	0.2153	SV	rs144613686	0.694311	0.991334	5.71658	1.0084e+06	0.012855	0.199074	Common	NO	yes	yes	yes	yes
1:39035928-41035928	39883020	chr1:39883020	g	ga	0.2153	0.0046	0.1963	0.2197	0.107	0.0187	1.08e-08	++++++	0	1.952	5	0.8558	66941	1	0.2153	SV	rs144172969	0.694311	0.991334	5.72193	1.03944e+06	0.0132507	0.0833786	Common	NO	yes	yes	yes	yes
1:39035928-41035928	39936799	chr1:39936799	ctg	c	0.7858	0.0043	0.7814	0.8035	-0.1048	0.0188	2.47e-08	------	0	2.167	5	0.8256	66941	1	0.2142	SV	rs140319897	0.694311	0.991241	-5.57447	456984	0.00582559	0.90921	Common	NO	yes	yes	yes	yes
1:39035928-41035928	39937494	chr1:39937494	a	at	0.2142	0.0043	0.1966	0.2186	0.1048	0.0188	2.49e-08	++++++	0	2.185	5	0.823	66941	1	0.2142	SV	NA	0.766383	0.991241	5.57447	456984	0.00582559	0.915036	Common	NO	no	yes	yes	no
1:39035928-41035928	39942242	chr1:39942242	ca	c	0.2302	0.0033	0.2235	0.2417	0.0953	0.0187	3.27e-07	++++++	0	2.512	5	0.7747	66940.8	1	0.2302	SV	NA	0.662951	0.991334	5.09626	36287.5	0.00046259	0.98733	Common	NO	no	yes	yes	no
1:39035928-41035928	39976059	chr1:39976059	ca	c	0.2373	0.0024	0.2324	0.2446	0.0973	0.0184	1.31e-07	++++++	0	4.454	5	0.486	66940.7	1	0.2373	SV	rs201468966	0.672066	0.991607	5.28804	96198.9	0.00122634	0.967374	Common	NO	yes	yes	yes	yes
1:39035928-41035928	40041371	chr1:40041371	g	ga	0.7648	0.0024	0.76	0.7745	-0.0923	0.0183	4.64e-07	------	0	3.985	5	0.5515	66941	1	0.2352	SV	rs79094524	0.723986	0.991697	-5.04372	27401.2	0.000349309	0.988846	Common	NO	yes	yes	yes	yes
#Region: 1p32.3; closest Gene: FAF1; Genes in 99% Credible Set: RNU6-1026P|RNU6-1253P|PHBP12|MRPS6P2|MIR4421|HMGB1P45|FCF1P6|DMRTA2|FAF1|CDKN2C|C1orf185
1:50284905-52284905	50872841	chr1:50872841	a	ag	0.8285	0.0083	0.8223	0.8665	0.0728	0.0212	0.0005819	+-++++	0	4.718	5	0.4512	66940.6	1	0.1715	SV	rs201123860	0.484662	0.988889	3.43396	35.8963	0.000232765	0.988618	Common	NO	yes	yes	no	no
1:50284905-52284905	50875677	chr1:50875677	t	ta	0.1746	0.009	0.1331	0.1792	-0.072	0.0209	0.0005635	-+----	0	4.656	5	0.4592	66940.9	1	0.1746	SV	rs35346804	0.474172	0.989198	-3.44498	36.8123	0.000238704	0.988385	Common	NO	yes	yes	yes	yes
1:50284905-52284905	50885622	chr1:50885622	a	ac	0.0987	0.0087	0.0529	0.1079	-0.0976	0.0268	0.0002703	------	0	1.887	5	0.8646	66941.1	1	0.0987	SV	rs5774087	0.831406	0.982361	-3.64179	89.6161	0.000581104	0.98244	Common	NO	yes	yes	yes	yes
1:50284905-52284905	50902152	chr1:50902152	ccaagca	c	0.9011	0.0089	0.8895	0.9477	0.1017	0.0267	0.0001428	++++++	0	2.024	5	0.8458	66941	1	0.0989	SV	rs146738936	0.864152	0.98249	3.80899	164.793	0.00106858	0.977478	Common	NO	yes	yes	yes	yes
1:50284905-52284905	50927553	chr1:50927553	g	ga	0.8905	0.004	0.8764	0.9023	0.1107	0.0271	4.31e-05	++++++	0	0.206	5	0.999	66940.1	1	0.1095	SV	rs11449784	0.702846	0.981971	4.08487	485.309	0.00314692	0.540386	Common	NO	yes	yes	no	no
1:50284905-52284905	50931713	chr1:50931713	t	ta	0.0943	0.0085	0.0508	0.1076	-0.1112	0.0273	4.73e-05	------	0	1.512	5	0.9117	66941	1	0.0943	SV	NA	0.865425	0.981709	-4.07326	465.598	0.00301911	0.608334	Common	NO	no	yes	yes	no
1:50284905-52284905	50965035	chr1:50965035	g	gtgt	0.9042	0.0086	0.8933	0.9484	0.1087	0.0274	7.25e-05	++++++	0	1.643	5	0.896	66940.9	1	0.0958	SV	NA	0.840255	0.981577	3.96715	307.079	0.00199121	0.924289	Common	NO	no	no	yes	no
1:50284905-52284905	50965036	chr1:50965036	t	tg	0.9064	0.0082	0.8946	0.9497	0.1077	0.0277	0.0001016	++++++	0	1.417	5	0.9224	66940.9	1	0.0936	SV	rs201188163	0.937583	0.981179	3.88809	228.14	0.00147935	0.959183	Common	NO	yes	no	no	no
1:50284905-52284905	51037660	chr1:51037660	g	gt	0.9104	0.0079	0.8987	0.9495	0.1095	0.028	9.37e-05	++++++	0	1.518	5	0.9109	66940.9	1	0.0896	SV	NA	0.967122	0.980777	3.91071	250.643	0.00162526	0.949859	Common	NO	no	yes	yes	no
1:50284905-52284905	51067401	chr1:51067401	cat	c	0.1481	0.011	0.0908	0.1587	-0.0761	0.0224	0.0006903	------	0	2.281	5	0.809	66940.9	1	0.1481	SV	rs201565832	0.561509	0.987611	-3.39732	33.2453	0.000215575	0.989511	Common	NO	yes	no	no	no
1:50284905-52284905	51067405	chr1:51067405	t	tac	0.8518	0.0112	0.8411	0.9098	0.076	0.0224	0.0006964	++++++	0	2.361	5	0.7973	66940.9	1	0.1482	SV	rs150584036	0.568557	0.987611	3.39286	32.7514	0.000212372	0.989937	Common	NO	yes	yes	yes	yes
1:50284905-52284905	51127536	chr1:51127536	ctt	c	0.91	0.0079	0.8992	0.9492	0.113	0.0279	5.12e-05	++++++	0	1.448	5	0.919	66941.1	1	0.09	SV	rs149126847	0.968848	0.980911	4.05018	430.989	0.00279469	0.703399	Common	NO	yes	yes	yes	yes
1:50284905-52284905	51131801	chr1:51131801	caa	c	0.0835	0.0074	0.0478	0.0927	-0.1201	0.0305	8.01e-05	------	0	1.414	5	0.9227	66940.9	1	0.0835	SV	NA	0.879537	0.977272	-3.9377	294.262	0.00190811	0.932042	Common	NO	no	yes	yes	no
1:50284905-52284905	51135246	chr1:51135246	g	ga	0.09	0.0078	0.0508	0.1008	-0.1143	0.0279	4.13e-05	------	0	1.566	5	0.9053	66941	1	0.09	SV	rs60720562	0.968848	0.980911	-4.09677	519.187	0.0033666	0.43931	Common	NO	yes	yes	yes	yes
1:50284905-52284905	51149819	chr1:51149819	t	ta	0.9102	0.008	0.8988	0.9514	0.1144	0.028	4.47e-05	++++++	0	1.585	5	0.9031	66941	1	0.0898	SV	rs201457467	0.984375	0.980777	4.08571	497.833	0.00322813	0.505228	Common	NO	yes	no	no	no
1:50284905-52284905	51149820	chr1:51149820	a	ag	0.9093	0.008	0.8981	0.9492	0.1132	0.0278	4.61e-05	++++++	0	1.643	5	0.896	66941	1	0.0907	SV	rs112108602	0.984375	0.981045	4.07194	468.889	0.00304045	0.605315	Common	NO	yes	yes	yes	yes
1:50284905-52284905	51207876	chr1:51207876	ct	c	0.0897	0.0078	0.0508	0.101	-0.1146	0.0279	3.99e-05	------	0	1.448	5	0.919	66941	1	0.0897	SV	rs113818968	0.984375	0.980911	-4.10753	542.143	0.00351546	0.37436	Common	NO	yes	yes	yes	yes
1:50284905-52284905	51209173	chr1:51209173	catttttagt	c	0.9152	0.0074	0.9042	0.9506	0.1204	0.0292	3.73e-05	++++++	0	1.462	5	0.9174	66940.9	1	0.0848	SV	rs147982975	0.907444	0.979129	4.12329	595.044	0.00385849	0.271672	Common	NO	yes	yes	yes	yes
1:50284905-52284905	51228764	chr1:51228764	t	ta	0.0345	0.003	0.0135	0.0359	-0.1868	0.0469	6.9e-05	------	0	4.745	5	0.4478	66940.9	1	0.0345	SV	rs200779505	0.204191	0.947876	-3.98294	420.484	0.00272657	0.76707	Common	NO	yes	yes	yes	yes
1:50284905-52284905	51255411	chr1:51255411	cctt	c	0.0767	0.0064	0.0474	0.0822	-0.1235	0.0322	0.0001249	------	0	2.214	5	0.8188	66940.8	1	0.0767	SV	rs201834226	0.848037	0.974734	-3.8354	206.475	0.00133886	0.969021	Common	NO	yes	no	no	no
1:50284905-52284905	51255412	chr1:51255412	cttcaat	c	0.0909	0.008	0.0511	0.102	-0.1121	0.0277	5.24e-05	------	0	1.415	5	0.9227	66941	1	0.0909	SV	rs113086742	0.848037	0.981179	-4.04693	423.4	0.00274548	0.764344	Common	NO	yes	yes	yes	yes
1:50284905-52284905	51301849	chr1:51301849	t	tg	0.9126	0.0076	0.9012	0.9505	0.1171	0.0285	3.84e-05	++++++	0	1.342	5	0.9305	66941	1	0.0874	SV	rs199634269	0.968927	0.980098	4.10877	552.551	0.00358294	0.356646	Common	NO	yes	no	no	no
1:50284905-52284905	51323764	chr1:51323764	a	at	0.9104	0.0078	0.8988	0.9492	0.1132	0.0279	5.04e-05	++++++	0	1.542	5	0.9081	66940.9	1	0.0896	SV	rs3838295	0.984375	0.980911	4.05735	443.451	0.0028755	0.66371	Common	NO	yes	yes	yes	yes
1:50284905-52284905	51327776	chr1:51327776	g	ga	0.0896	0.0077	0.0508	0.1012	-0.1164	0.028	3.2e-05	------	0	1.498	5	0.9133	66941	1	0.0896	SV	NA	0.985911	0.980777	-4.15714	664.473	0.00430868	0.19415	Common	NO	no	no	yes	no
1:50284905-52284905	51331505	chr1:51331505	t	tata	0.0898	0.0078	0.0508	0.1012	-0.1151	0.0279	3.71e-05	------	0	1.464	5	0.9172	66940.9	1	0.0898	SV	rs145881557	1	0.980911	-4.12545	582.829	0.00377928	0.290749	Common	NO	yes	yes	yes	yes
1:50284905-52284905	51344955	chr1:51344955	t	tgaatc	0.0896	0.0078	0.0508	0.1012	-0.1137	0.0279	4.7e-05	------	0	1.558	5	0.9063	66941.1	1	0.0896	SV	rs148881741	0.984375	0.980911	-4.07527	476.31	0.00308857	0.571669	Common	NO	yes	yes	no	no
1:50284905-52284905	51410657	chr1:51410657	ctaa	c	0.9094	0.008	0.8979	0.9492	0.1145	0.0278	3.83e-05	++++++	0	1.614	5	0.8995	66941	1	0.0906	SV	rs58762442	1	0.981045	4.11871	565.802	0.00366887	0.324106	Common	NO	yes	yes	yes	yes
1:50284905-52284905	51480602	chr1:51480602	a	aaagggaaggaagg	0.1222	0.0096	0.0778	0.1365	-0.0991	0.0269	0.0002276	------	0	3.968	5	0.554	66940.9	1	0.1222	SV	NA	0.581066	0.982231	-3.68401	104.611	0.000678336	0.981859	Common	NO	no	no	yes	no
1:50284905-52284905	51481466	chr1:51481466	ca	c	0.91	0.0078	0.9001	0.9498	0.1192	0.0281	2.2e-05	++++++	0	2.301	5	0.8062	66941	1	0.09	SV	NA	0.924165	0.980642	4.24199	944.599	0.00612512	0.10172	Common	NO	no	yes	yes	no
1:50284905-52284905	51495560	chr1:51495560	cttt	c	0.08	0.007	0.045	0.0853	-0.1277	0.0317	5.79e-05	------	0	2.383	5	0.7941	66940.9	1	0.08	SV	NA	0.770806	0.975493	-4.02839	428.682	0.00277973	0.728531	Common	NO	no	no	yes	no
1:50284905-52284905	51501358	chr1:51501358	t	tg	0.1079	0.0096	0.069	0.1218	-0.0888	0.0258	0.0005831	------	0	1.224	5	0.9426	66940.9	1	0.1079	SV	rs200826234	0.736963	0.983631	-3.44186	43.3823	0.000281307	0.986653	Common	NO	yes	no	no	no
1:50284905-52284905	51501360	chr1:51501360	g	gt	0.1085	0.0091	0.069	0.1219	-0.0916	0.0257	0.000369	------	0	0.86	5	0.973	66940.9	1	0.1085	SV	rs113009268	0.736963	0.983756	-3.5642	65.9288	0.000427507	0.985347	Common	NO	yes	yes	yes	yes
1:50284905-52284905	51509621	chr1:51509621	a	at	0.8917	0.0083	0.8803	0.9306	0.0872	0.026	0.0007819	++++++	0	1.256	5	0.9394	66941	1	0.1083	SV	NA	0.73586	0.983381	3.35385	32.5271	0.000210918	0.990148	Common	NO	no	yes	yes	no
1:50284905-52284905	51520910	chr1:51520910	ctt	c	0.9092	0.0079	0.9	0.9477	0.1115	0.028	6.81e-05	++++++	0	1.33	5	0.9318	66941	1	0.0908	SV	rs144958093	0.877102	0.980777	3.98214	330.464	0.00214285	0.889367	Common	NO	yes	yes	yes	yes
#Region: 1q32.3; closest Gene: PROX1; Genes in 99% Credible Set: PROX1-AS1|PROX1
1:213159256-215159256	214144858	chr1:214144858	t	ta	0.4155	0.0221	0.3778	0.4981	-0.0689	0.0161	1.9e-05	------	15.8	5.941	5	0.312	66940.6	1	0.4155	SV	NA	0.692126	0.993561	-4.2795	717.224	0.00559466	0.957907	Common	NO	no	yes	yes	no
1:213159256-215159256	214176994	chr1:214176994	t	ta	0.7896	0.0036	0.7812	0.7943	0.0717	0.0195	0.0002324	++++++	52.4	10.513	5	0.06194	66940.8	1	0.2104	SV	rs5780751	0.20607	0.990583	3.67692	78.5387	0.000612637	0.984371	Common	NO	yes	yes	yes	yes
1:213159256-215159256	214181767	chr1:214181767	a	aac	0.2376	0.0058	0.2256	0.2538	-0.0756	0.0191	7.77e-05	------	0	4.69	5	0.4549	66939.9	1	0.2376	SV	rs200046883	0.172192	0.990962	-3.95812	223.491	0.00174333	0.977598	Common	NO	yes	no	no	no
1:213159256-215159256	214189680	chr1:214189680	ctt	c	0.7921	0.0036	0.7841	0.797	0.0714	0.0197	0.0002793	++++++	52.3	10.476	5	0.06281	66940.7	1	0.2079	SV	rs138536479	0.194457	0.990391	3.62437	65.5212	0.000511095	0.987117	Common	NO	yes	yes	yes	yes
#Region: 1q41; closest Gene: LYPLAL1; Genes in 99% Credible Set: ZC3H11B
1:218753509-220753509	219623359	chr1:219623359	t	ttttaa	0.6332	0.0084	0.6209	0.656	0.0717	0.0164	1.2e-05	++++++	7.3	5.396	5	0.3695	66940.6	1	0.3668	SV	rs150141951	0.319705	0.993321	4.37195	1084.38	0.00379816	0.888127	Common	YES	yes	yes	no	no
1:218753509-220753509	219628092	chr1:219628092	a	actatctg	0.3936	0.008	0.371	0.4056	-0.0713	0.0161	9.14e-06	------	0	2.522	5	0.7731	66940.9	1	0.3936	SV	rs143129361	0.362505	0.993561	-4.42857	1366.84	0.00478753	0.808456	Common	YES	yes	yes	yes	yes
1:218753509-220753509	219631401	chr1:219631401	a	aat	0.6079	0.0077	0.5969	0.6299	0.0717	0.0161	8.1e-06	++++++	0	2.573	5	0.7655	66941	1	0.3921	SV	rs201413041	0.367768	0.993561	4.45342	1525.2	0.00534221	0.757043	Common	YES	yes	no	no	no
1:218753509-220753509	219631402	chr1:219631402	a	at	0.6064	0.0082	0.5938	0.6311	0.0722	0.0161	7.24e-06	++++++	0	2.529	5	0.7721	66940.9	1	0.3936	SV	NA	0.440252	0.993561	4.48447	1750.71	0.00613208	0.634976	Common	YES	no	yes	yes	no
1:218753509-220753509	219631741	chr1:219631741	g	gc	0.4406	0.0099	0.4134	0.4546	-0.0736	0.0166	8.8e-06	------	0	3.292	5	0.655	66939.6	1	0.4406	SV	rs200071529	0.282753	0.993158	-4.43373	1435.7	0.00502871	0.798748	Common	YES	yes	no	no	no
1:218753509-220753509	219632240	chr1:219632240	t	ta	0.2958	0.0086	0.2749	0.3122	-0.0671	0.0173	0.0001044	------	0	2.68	5	0.7492	66940.9	1	0.2958	SV	NA	0.487443	0.992573	-3.87861	150.599	0.000527491	0.984704	Common	YES	no	yes	yes	no
1:218753509-220753509	219637638	chr1:219637638	a	atg	0.3915	0.0078	0.3698	0.4026	-0.0718	0.0161	8.07e-06	------	0	2.652	5	0.7534	66941	1	0.3915	SV	rs146400023	0.367768	0.993561	-4.45963	1567.73	0.00549118	0.741016	Common	YES	yes	yes	yes	yes
1:218753509-220753509	219650836	chr1:219650836	t	tc	0.6867	0.0065	0.6756	0.7051	0.0667	0.017	8.65e-05	++++++	0	1.52	5	0.9107	66941	1	0.3133	SV	rs5781122	0.479997	0.992827	3.92353	176.466	0.000618093	0.979668	Common	YES	yes	yes	yes	yes
1:218753509-220753509	219652467	chr1:219652467	t	tg	0.3107	0.0063	0.2923	0.321	-0.0679	0.017	6.52e-05	------	0	1.415	5	0.9226	66941	1	0.3107	SV	rs34927463	0.479997	0.992827	-3.99412	232.89	0.000815728	0.967683	Common	YES	yes	yes	no	no
1:218753509-220753509	219656080	chr1:219656080	a	at	0.6899	0.0063	0.6791	0.7091	0.0689	0.0171	5.34e-05	++++++	0	1.307	5	0.9342	66940.9	1	0.3101	SV	NA	0.531516	0.992743	4.02924	269.238	0.000943041	0.957114	Common	YES	no	yes	yes	no
1:218753509-220753509	219656237	chr1:219656237	ca	c	0.6882	0.006	0.679	0.707	0.0687	0.0171	5.65e-05	++++++	0	1.486	5	0.9146	66940.8	1	0.3118	SV	rs202162214	0.479997	0.992743	4.01754	256.95	0.000899999	0.961704	Common	YES	yes	no	no	no
1:218753509-220753509	219656240	chr1:219656240	a	ag	0.3118	0.006	0.293	0.321	-0.0687	0.0171	5.66e-05	------	0	1.487	5	0.9146	66940.9	1	0.3118	SV	rs34058591	0.479997	0.992743	-4.01754	256.95	0.000899999	0.962604	Common	YES	yes	yes	yes	yes
1:218753509-220753509	219658757	chr1:219658757	t	tttctc	0.3133	0.0067	0.2937	0.3242	-0.0702	0.0171	4.03e-05	------	0	1.589	5	0.9025	66940.9	1	0.3133	SV	NA	0.521276	0.992743	-4.10526	365.973	0.00128187	0.946846	Common	YES	no	no	yes	no
1:218753509-220753509	219662937	chr1:219662937	g	gga	0.3808	0.0085	0.3576	0.3927	-0.0788	0.0163	1.28e-06	------	0	3.274	5	0.6578	66940.8	1	0.3808	SV	NA	0.436779	0.993402	-4.83436	8936.77	0.0313022	0.363412	Common	YES	no	yes	yes	no
1:218753509-220753509	219668834	chr1:219668834	a	at	0.3815	0.0086	0.3575	0.3936	-0.0791	0.0163	1.16e-06	------	0	3.404	5	0.6379	66940.8	1	0.3815	SV	rs35662751	0.357219	0.993402	-4.85276	9764.29	0.0342007	0.236666	Common	YES	yes	yes	yes	yes
1:218753509-220753509	219681701	chr1:219681701	a	at	0.5807	0.008	0.5727	0.6039	0.0727	0.016	5.26e-06	++++++	0	3.163	5	0.6748	66940.9	1	0.4193	SV	NA	0.475886	0.993641	4.54375	2271.66	0.00795679	0.536224	Common	YES	no	yes	yes	no
1:218753509-220753509	219682178	chr1:219682178	g	ga	0.4198	0.0083	0.3953	0.4283	-0.0701	0.016	1.15e-05	------	0	2.753	5	0.738	66941	1	0.4198	SV	NA	0.481415	0.993641	-4.38125	1105.14	0.00387088	0.880513	Common	YES	no	yes	yes	no
1:218753509-220753509	219700662	chr1:219700662	t	tc	0.3213	0.0083	0.2929	0.3356	-0.068	0.0169	5.89e-05	--+---	4.9	5.258	5	0.3852	66941	1	0.3213	SV	rs55749352	0.705078	0.99291	-4.02367	260.604	0.0009128	0.960804	Common	YES	yes	yes	yes	yes
1:218753509-220753509	219747226	chr1:219747226	t	tg	0.2807	0.0081	0.2527	0.2961	-0.0758	0.0176	1.65e-05	------	0	4.241	5	0.5152	66940.9	1	0.2807	SV	rs34791232	0.973502	0.992316	-4.30682	870.265	0.00304821	0.907766	Common	YES	yes	yes	no	no
1:218753509-220753509	219754012	chr1:219754012	ct	c	0.2712	0.0076	0.2442	0.2859	-0.0765	0.018	2.19e-05	--+---	0	3.837	5	0.5732	66940.8	1	0.2712	SV	NA	0.948264	0.991965	-4.25	696.944	0.00244114	0.920931	Common	YES	no	yes	yes	no
#Region: 20q13.12; closest Gene: HNF4A; Genes in 99% Credible Set: OSER1-AS1|HNF4A-AS1|MIR3646|JPH2|OSER1|GDAP1L1|FITM2|R3HDML|HNF4A|C20orf62
20:41999630-43999630	42849834	chr20:42849834	ct	c	0.4128	0.0091	0.3809	0.4297	-0.0248	0.0163	0.1269	++--+-	58.7	12.101	5	0.03343	66940.5	20	0.4128	SV	NA	0.212011	0.993402	-1.52147	0.256491	0.00100764	0.967969	Common	NO	no	yes	yes	no
20:41999630-43999630	42952779	chr20:42952779	g	ga	0.2021	0.0029	0.1933	0.211	0.0188	0.02	0.3479	--++-+	42.5	8.703	5	0.1215	66940.6	20	0.2021	SV	NA	0.451537	0.990099	0.94	0.154103	0.000605404	0.988065	Common	NO	no	yes	yes	no
20:41999630-43999630	42987250	chr20:42987250	ca	c	0.1983	0.0033	0.1867	0.2027	-0.0233	0.0206	0.2589	----+-	25.9	6.75	5	0.2399	66939.9	20	0.1983	SV	rs201579695	0.113799	0.989502	-1.13107	0.192943	0.000757991	0.98271	Common	NO	yes	yes	yes	yes
20:41999630-43999630	42987258	chr20:42987258	a	ac	0.7976	0.0044	0.7941	0.8163	0.0262	0.0204	0.1976	++++-+	16.2	5.967	5	0.3094	66940.1	20	0.2024	SV	rs199672860	0.122758	0.989703	1.28431	0.229531	0.000901728	0.97265	Common	NO	yes	no	no	no
20:41999630-43999630	42987264	chr20:42987264	caaaacaaa	c	0.7976	0.0044	0.7941	0.8163	0.0262	0.0204	0.1976	++++-+	16.2	5.968	5	0.3094	66940.1	20	0.2024	SV	rs200658394	0.122758	0.989703	1.28431	0.229531	0.000901728	0.973552	Common	NO	yes	no	no	no
20:41999630-43999630	42987274	chr20:42987274	a	aaac	0.2001	0.0041	0.1827	0.2032	-0.024	0.0205	0.2432	----+-	7	5.375	5	0.3718	66940	20	0.2001	SV	rs201623811	0.123264	0.989603	-1.17073	0.200902	0.000789259	0.981182	Common	NO	yes	no	no	no
20:41999630-43999630	42993106	chr20:42993106	a	at	0.2254	0.004	0.2066	0.2269	-0.0187	0.0191	0.3291	+---+-	25.7	6.73	5	0.2415	66940.6	20	0.2254	SV	NA	0.12962	0.990962	-0.979058	0.152861	0.000600527	0.989267	Common	NO	no	no	yes	no
20:41999630-43999630	43009684	chr20:43009684	ctttga	c	0.6145	0.0134	0.6029	0.6758	0.0279	0.0164	0.08806	-+++++	17.8	6.086	5	0.2979	66940.4	20	0.3855	SV	rs10626048	0.308902	0.993321	1.70122	0.344047	0.00135161	0.946835	Common	NO	yes	yes	yes	yes
20:41999630-43999630	43009688	chr20:43009688	g	gatttt	0.3964	0.0139	0.3325	0.4078	-0.0334	0.0166	0.04376	------	21	6.327	5	0.2757	66938.3	20	0.3964	SV	rs200006197	0.276774	0.993158	-2.01205	0.61753	0.00242601	0.93254	Common	NO	yes	no	no	no
20:41999630-43999630	43010888	chr20:43010888	t	tc	0.8888	0.0084	0.858	0.9015	-0.0751	0.0259	0.003702	+-----	41	8.48	5	0.1317	66940.3	20	0.1112	SV	rs201447982	0.138763	0.983506	-2.89961	8.02172	0.0315139	0.731413	Common	NO	yes	no	no	no
20:41999630-43999630	43012207	chr20:43012207	t	ta	0.3107	0.0144	0.2949	0.3707	0.0533	0.018	0.00302	-+++++	58.5	12.036	5	0.0343	66937.5	20	0.3107	SV	rs200613579	0.756894	0.991965	2.96111	6.9371	0.0272529	0.81841	Common	NO	yes	no	no	no
20:41999630-43999630	43012497	chr20:43012497	a	at	0.3157	0.0105	0.3092	0.3624	0.0576	0.0173	0.0008743	-+++++	65.5	14.493	5	0.01276	66940.3	20	0.3157	SV	NA	0.774065	0.992573	3.32948	21.1199	0.0829711	0.585108	Common	NO	no	no	yes	no
20:41999630-43999630	43012792	chr20:43012792	ct	c	0.7954	0.0043	0.7762	0.8003	-0.0384	0.0202	0.05724	+-----	11.2	5.629	5	0.344	66939.3	20	0.2046	SV	rs141130497	0.500128	0.989902	-1.90099	0.601052	0.00236128	0.934902	Common	NO	yes	yes	no	no
20:41999630-43999630	43040697	chr20:43040697	g	gaa	0.7974	0.0139	0.7852	0.8657	-0.0265	0.0212	0.2124	?+-+--	9.2	4.405	4	0.3539	62129.5	20	0.2026	SV	NA	0.121316	0.988889	-1.25	0.228246	0.000896679	0.975349	Common	NO	no	yes	yes	no
#Region: 2p23.3-p23.2; closest Gene: GCKR; Genes in 99% Credible Set: DNAJC5G|TRIM54|UCN|MPV17|GTF3C2|EIF2B4|SNX17|ZNF513|PPM1G|NRBP1|KRTCAP3|IFT172|FTH1P3|RNU6-986P|MIR4263|FNDC4|GCKR|C2orf16|ZNF512|CCDC121|GPN1|CGREF1|SUPT7L|SLC4A1AP|ABHD1|MRPL33|RBKS|PREB|BRE|C2orf53|TCF23|SLC5A6|ATRAID|CAD|SLC30A3
2:26741237-28741237	27389533	chr2:27389533	g	ga	0.2292	0.0055	0.2052	0.2344	0.0297	0.0187	0.1128	++++-+	0	2.77	5	0.7353	66940.7	2	0.2292	SV	rs35751294	0.128241	0.991334	1.58824	0.325032	0.000221547	0.966014	Common	NO	yes	yes	yes	yes
2:26741237-28741237	27389951	chr2:27389951	ca	c	0.3002	0.0101	0.2518	0.3119	0.025	0.0172	0.1464	++++-+	0	4.202	5	0.5206	66940.6	2	0.3002	SV	NA	0.148757	0.992658	1.45349	0.244502	0.000166656	0.982749	Common	NO	no	yes	yes	no
2:26741237-28741237	27391678	chr2:27391678	ca	c	0.7043	0.0099	0.6914	0.7503	-0.0246	0.0174	0.1564	-++-+-	0	4.99	5	0.4171	66940.4	2	0.2957	SV	NA	0.145841	0.992488	-1.41379	0.233699	0.000159293	0.983719	Common	NO	no	yes	yes	no
2:26741237-28741237	27408202	chr2:27408202	ct	c	0.2905	0.0085	0.2512	0.3008	0.0267	0.0172	0.1216	++-+-+	0	3.081	5	0.6876	66941	2	0.2905	SV	rs34759750	0.181436	0.992658	1.55233	0.283348	0.000193134	0.973118	Common	NO	yes	yes	yes	yes
2:26741237-28741237	27414851	chr2:27414851	ca	c	0.7107	0.0091	0.6998	0.7527	-0.0266	0.0174	0.1259	-++-+-	0	3.225	5	0.6653	66940.7	2	0.2893	SV	NA	0.138362	0.992488	-1.52874	0.276407	0.000188404	0.975214	Common	NO	no	yes	yes	no
2:26741237-28741237	27416568	chr2:27416568	a	aggg	0.2306	0.0048	0.2101	0.2362	0.0271	0.0186	0.1456	++-+-+	0	2.73	5	0.7416	66940.9	2	0.2306	SV	rs199801037	0.129114	0.991425	1.45699	0.265231	0.000180785	0.979097	Common	NO	yes	no	no	no
2:26741237-28741237	27416698	chr2:27416698	a	at	0.2962	0.0057	0.2741	0.3077	0.0223	0.0172	0.1955	++-+-+	0	3.064	5	0.6902	66940.7	2	0.2962	SV	rs200887234	0.197204	0.992658	1.29651	0.197347	0.000134515	0.985335	Common	NO	yes	no	no	no
2:26741237-28741237	27417267	chr2:27417267	g	gatc	0.7093	0.0085	0.6988	0.749	-0.0253	0.0172	0.1428	--+-+-	0	3.115	5	0.6822	66940.7	2	0.2907	SV	rs79279175	0.18223	0.992658	-1.47093	0.250771	0.000170929	0.981739	Common	NO	yes	yes	yes	yes
2:26741237-28741237	27437820	chr2:27437820	a	at	0.7099	0.0085	0.6988	0.7491	-0.0265	0.0172	0.1249	--+-+-	0	3.023	5	0.6964	66940.9	2	0.2901	SV	rs36109859	0.18223	0.992658	-1.5407	0.278335	0.000189717	0.974647	Common	NO	yes	yes	yes	yes
2:26741237-28741237	27440013	chr2:27440013	ct	c	0.2888	0.0082	0.2509	0.2989	0.0278	0.0173	0.107	++-+-+	0	3.488	5	0.6253	66941	2	0.2888	SV	rs11306505	0.18223	0.992573	1.60694	0.310428	0.000211592	0.967741	Common	NO	yes	yes	yes	yes
2:26741237-28741237	27445315	chr2:27445315	g	gt	0.7709	0.0047	0.7648	0.7912	-0.0279	0.0186	0.134	--+-+-	0	2.707	5	0.745	66941	2	0.2291	SV	rs3214689	0.130066	0.991425	-1.5	0.282491	0.00019255	0.973311	Common	NO	yes	yes	yes	yes
2:26741237-28741237	27448420	chr2:27448420	ccca	c	0.0841	0.0069	0.0804	0.1068	0.0048	0.0359	0.8943	-+-?+-	0	3.503	4	0.4775	61277.5	2	0.0841	SV	rs200518617	0.126421	0.968785	0.133705	0.178213	0.000121473	0.986478	Common	NO	yes	yes	no	no
2:26741237-28741237	27467941	chr2:27467941	t	tc	0.2813	0.0097	0.2371	0.2934	0.0243	0.0175	0.165	++-+-+	0	2.879	5	0.7187	66940.7	2	0.2813	SV	rs113682606	0.176654	0.992402	1.38857	0.226913	0.000154667	0.984032	Common	NO	yes	yes	no	no
2:26741237-28741237	27469434	chr2:27469434	a	act	0.7094	0.0085	0.6985	0.749	-0.0265	0.0173	0.1246	--+-+-	0	3.005	5	0.6992	66940.9	2	0.2906	SV	rs10622772	0.181436	0.992573	-1.53179	0.276137	0.000188219	0.975591	Common	NO	yes	yes	yes	yes
2:26741237-28741237	27489851	chr2:27489851	g	gc	0.2285	0.0045	0.2094	0.2342	0.0316	0.0187	0.08992	++-+-+	0	2.8	5	0.7308	66941	2	0.2285	SV	rs200483184	0.134838	0.991334	1.68984	0.383375	0.000261314	0.964345	Common	NO	yes	yes	yes	yes
2:26741237-28741237	27549833	chr2:27549833	ca	c	0.6125	0.0109	0.5703	0.6175	-0.0323	0.0161	0.04506	--+---	0	4.131	5	0.5308	66940.7	2	0.3875	SV	NA	0.369858	0.993561	-2.00621	0.592595	0.000403922	0.95035	Common	NO	no	no	yes	no
2:26741237-28741237	27567987	chr2:27567987	ca	c	0.374	0.0168	0.3669	0.444	0.0315	0.0162	0.05219	++-+-+	0	4.482	5	0.4824	66940.9	2	0.374	SV	rs56166164	0.403792	0.993482	1.94444	0.528102	0.000359962	0.957825	Common	NO	yes	yes	yes	yes
2:26741237-28741237	27573503	chr2:27573503	ca	c	0.3845	0.0153	0.3779	0.4486	0.0311	0.0161	0.0534	++-+-+	0	4.285	5	0.5091	66940.9	2	0.3845	SV	rs34264490	0.421664	0.993561	1.93168	0.512194	0.000349119	0.961014	Common	NO	yes	yes	yes	yes
2:26741237-28741237	27585385	chr2:27585385	t	ta	0.6191	0.0127	0.5633	0.6246	-0.0352	0.0162	0.02957	--+---	0	4.182	5	0.5235	66940.9	2	0.3809	SV	rs11409868	0.38711	0.993482	-2.17284	0.842529	0.000574281	0.921931	Common	NO	yes	yes	yes	yes
2:26741237-28741237	27597805	chr2:27597805	ctt	c	0.6182	0.0133	0.5616	0.6241	-0.0354	0.0161	0.02813	--+---	0	3.748	5	0.5862	66940.9	2	0.3818	SV	rs3215365	0.391568	0.993561	-2.19876	0.886013	0.00060392	0.913118	Common	NO	yes	yes	yes	yes
2:26741237-28741237	27605696	chr2:27605696	g	gt	0.6258	0.0136	0.5666	0.6335	-0.0377	0.0163	0.02092	--+---	0	3.348	5	0.6465	66940.6	2	0.3742	SV	NA	0.371404	0.993402	-2.31288	1.15789	0.000789239	0.863888	Common	NO	no	yes	yes	no
2:26741237-28741237	27615165	chr2:27615165	t	tg	0.6313	0.0151	0.567	0.6397	-0.0333	0.0165	0.04302	--+---	0	2.316	5	0.8039	66940.5	2	0.3687	SV	rs201576607	0.362509	0.99324	-2.01818	0.62152	0.000423638	0.949122	Common	NO	yes	no	no	no
2:26741237-28741237	27618012	chr2:27618012	cact	c	0.618	0.0131	0.5614	0.6244	-0.0357	0.0161	0.02642	--+---	0	3.877	5	0.5672	66941	2	0.382	SV	rs35811351	0.336513	0.993561	-2.21739	0.922983	0.000629119	0.900701	Common	NO	yes	yes	yes	yes
2:26741237-28741237	27618117	chr2:27618117	a	ag	0.3814	0.0134	0.3755	0.4384	0.0355	0.0161	0.02754	++-+++	0	3.707	5	0.5923	66940.8	2	0.3814	SV	rs201099919	0.391568	0.993561	2.20497	0.898135	0.000612182	0.91129	Common	NO	yes	yes	no	no
2:26741237-28741237	27620179	chr2:27620179	a	aaag	0.3818	0.0133	0.3762	0.4384	0.0347	0.0161	0.03111	++-+++	0	3.805	5	0.5778	66940.9	2	0.3818	SV	rs145374603	0.391568	0.993561	2.15528	0.806487	0.000549714	0.931501	Common	NO	yes	yes	yes	yes
2:26741237-28741237	27620184	chr2:27620184	a	agac	0.3787	0.0134	0.3719	0.4367	0.0354	0.0163	0.03021	++-+++	0	4.273	5	0.5108	66940.4	2	0.3787	SV	NA	0.369432	0.993402	2.17178	0.845598	0.000576373	0.921357	Common	NO	no	no	yes	no
2:26741237-28741237	27624996	chr2:27624996	g	gaa	0.3772	0.0145	0.371	0.4381	0.0346	0.0162	0.03237	++-+++	0	2.847	5	0.7236	66940.7	2	0.3772	SV	rs143117729	0.376908	0.993482	2.1358	0.778321	0.000530515	0.934739	Common	NO	yes	yes	no	no
2:26741237-28741237	27625790	chr2:27625790	t	ta	0.6247	0.0143	0.5632	0.6311	-0.0361	0.0162	0.02554	--+---	0	2.785	5	0.7331	66940.8	2	0.3753	SV	NA	0.381595	0.993482	-2.2284	0.951336	0.000648445	0.88983	Common	NO	no	no	yes	no
2:26741237-28741237	27631474	chr2:27631474	ctgat	c	0.6221	0.0139	0.5617	0.6296	-0.0359	0.0161	0.02608	--+---	0	3.022	5	0.6966	66941	2	0.3779	SV	rs67463939	0.374145	0.993561	-2.22981	0.948665	0.000646624	0.892418	Common	NO	yes	yes	yes	yes
2:26741237-28741237	27641353	chr2:27641353	g	gt	0.379	0.0137	0.3723	0.4387	0.0359	0.0162	0.02623	++-+++	0	2.969	5	0.7048	66940.8	2	0.379	SV	NA	0.380703	0.993482	2.21605	0.925757	0.00063101	0.899443	Common	NO	no	no	yes	no
2:26741237-28741237	27646075	chr2:27646075	a	atttg	0.667	0.0085	0.6342	0.6762	-0.0259	0.018	0.1491	--+---	0	3.598	5	0.6086	66938.5	2	0.333	SV	rs200164077	0.259262	0.991965	-1.43889	0.2503	0.000170608	0.98191	Common	NO	yes	no	no	no
2:26741237-28741237	27649526	chr2:27649526	a	act	0.3778	0.0137	0.3706	0.4366	0.0353	0.0161	0.02829	++-+++	0	3.572	5	0.6125	66941	2	0.3778	SV	rs71724268	0.376783	0.993561	2.19255	0.874089	0.000595792	0.916109	Common	NO	yes	yes	yes	yes
2:26741237-28741237	27652396	chr2:27652396	cgag	c	0.3796	0.0134	0.3749	0.4384	0.0357	0.0161	0.02645	++-+-+	0	4.976	5	0.4189	66941.1	2	0.3796	SV	rs35886281	0.386855	0.993561	2.21739	0.922983	0.000629119	0.901959	Common	NO	yes	yes	yes	yes
2:26741237-28741237	27653328	chr2:27653328	ct	c	0.2351	0.0037	0.2301	0.2476	0.0619	0.0206	0.00266	++++++	34.7	7.66	5	0.176	66939.6	2	0.2351	SV	rs202200194	0.18658	0.989502	3.00485	8.92521	0.00608356	0.672952	Common	NO	yes	no	no	no
2:26741237-28741237	27653335	chr2:27653335	t	tc	0.3801	0.0137	0.3749	0.4384	0.0339	0.0161	0.03529	++-+-+	0	4.621	5	0.4639	66940.9	2	0.3801	SV	rs199793454	0.386855	0.993561	2.10559	0.725971	0.000494833	0.944517	Common	NO	yes	no	no	no
2:26741237-28741237	27656822	chr2:27656822	g	ga	0.5679	0.011	0.5202	0.5754	-0.0446	0.0158	0.004729	------	14.6	5.853	5	0.3208	66941	2	0.4321	SV	NA	0.482724	0.993798	-2.82278	4.12856	0.00281409	0.729983	Common	NO	no	yes	yes	no
2:26741237-28741237	27661114	chr2:27661114	a	ag	0.3811	0.0133	0.3755	0.4384	0.0344	0.0161	0.03221	++-+++	0	4.563	5	0.4716	66941	2	0.3811	SV	rs138746018	0.394122	0.993561	2.13665	0.775074	0.000528302	0.936324	Common	NO	yes	yes	yes	yes
2:26741237-28741237	27667520	chr2:27667520	t	ttttg	0.5673	0.011	0.5195	0.5733	-0.0449	0.0158	0.004474	------	20.8	6.312	5	0.2771	66941	2	0.4327	SV	NA	0.479453	0.993798	-2.84177	4.35521	0.00296858	0.724304	Common	NO	no	yes	yes	no
2:26741237-28741237	27669341	chr2:27669341	a	at	0.3777	0.0126	0.3714	0.431	0.0343	0.0162	0.0341	++-+-+	0	4.378	5	0.4964	66941	2	0.3777	SV	NA	0.38501	0.993482	2.11728	0.748458	0.00051016	0.940991	Common	NO	no	yes	yes	no
2:26741237-28741237	27669365	chr2:27669365	g	gt	0.6257	0.0138	0.5659	0.6338	-0.0347	0.0162	0.03209	--+---	0	4.05	5	0.5422	66940.8	2	0.3743	SV	rs11430923	0.379312	0.993482	-2.14198	0.788597	0.00053752	0.933138	Common	NO	yes	yes	no	no
2:26741237-28741237	27674931	chr2:27674931	a	aaac	0.1524	0.0069	0.1472	0.1754	0.0296	0.0219	0.1772	-+-+++	46.6	9.368	5	0.09525	66940.5	2	0.1524	SV	rs151269177	0.109364	0.988152	1.3516	0.26842	0.000182959	0.978005	Common	NO	yes	yes	yes	yes
2:26741237-28741237	27693137	chr2:27693137	g	gaaaa	0.3785	0.0138	0.3729	0.4381	0.035	0.0161	0.02964	++-+++	0	3.761	5	0.5843	66941	2	0.3785	SV	NA	0.383473	0.993561	2.17391	0.839463	0.000572191	0.92422	Common	NO	no	yes	yes	no
2:26741237-28741237	27697953	chr2:27697953	caga	c	0.3814	0.013	0.3762	0.4377	0.0354	0.0161	0.02789	++-+-+	1.7	5.088	5	0.4052	66940.9	2	0.3814	SV	rs147998458	0.40895	0.993561	2.19876	0.886013	0.00060392	0.913722	Common	NO	yes	yes	yes	yes
2:26741237-28741237	27698644	chr2:27698644	ct	c	0.6197	0.0133	0.5624	0.6251	-0.0341	0.0161	0.03394	--+-+-	4.6	5.239	5	0.3874	66940.9	2	0.3803	SV	NA	0.385148	0.993561	-2.11801	0.745142	0.0005079	0.942006	Common	NO	no	yes	yes	no
2:26741237-28741237	27711254	chr2:27711254	ca	c	0.3965	0.0141	0.3904	0.4564	0.0349	0.0161	0.02982	++-+++	0	4.403	5	0.493	66940.5	2	0.3965	SV	rs34482959	0.332297	0.993561	2.1677	0.828292	0.000564577	0.927048	Common	NO	yes	yes	no	no
2:26741237-28741237	27711257	chr2:27711257	g	ggact	0.6014	0.0133	0.5424	0.6076	-0.0357	0.0161	0.02614	--+---	0	4.168	5	0.5255	66940.8	2	0.3986	SV	NA	0.335763	0.993561	-2.21739	0.922983	0.000629119	0.903846	Common	NO	no	yes	yes	no
2:26741237-28741237	27718812	chr2:27718812	caatgttg	c	0.4015	0.0125	0.3956	0.4563	0.0349	0.0161	0.0301	++-+-+	1.7	5.086	5	0.4054	66940.7	2	0.4015	SV	NA	0.343072	0.993561	2.1677	0.828292	0.000564577	0.927613	Common	NO	no	yes	yes	no
2:26741237-28741237	27731739	chr2:27731739	ctt	c	0.1528	0.0082	0.1469	0.1825	0.0297	0.0218	0.1725	-+-+++	43.4	8.827	5	0.1162	66940.9	2	0.1528	SV	NA	0.114135	0.988259	1.36239	0.271128	0.000184805	0.977453	Common	NO	no	yes	yes	no
2:26741237-28741237	27732570	chr2:27732570	a	at	0.8458	0.007	0.8229	0.8514	-0.0294	0.0216	0.1733	+-+---	36.7	7.9	5	0.1618	66941	2	0.1542	SV	rs148527487	0.14674	0.98847	-1.36111	0.268262	0.000182852	0.978371	Common	NO	yes	yes	yes	yes
2:26741237-28741237	27748700	chr2:27748700	cacacacacacacat	c	0.5864	0.011	0.5459	0.5962	-0.045	0.0179	0.01222	+-+---	0	4.453	5	0.4863	66938	2	0.4136	SV	NA	0.465956	0.992053	-2.51397	2.04909	0.00139669	0.804943	Common	NO	no	no	yes	no
2:26741237-28741237	27748992	chr2:27748992	a	at	0.5939	0.0175	0.5815	0.6594	0.0604	0.0161	0.000176	-+++++	54.3	10.947	5	0.05245	66940.9	2	0.4061	SV	NA	0.988033	0.993561	3.75155	87.2727	0.0594864	0.495257	Common	NO	no	yes	yes	no
2:26741237-28741237	27749917	chr2:27749917	a	acacgcg	0.6671	0.0159	0.621	0.6825	-0.0432	0.0178	0.01502	--+---	9.1	5.503	5	0.3576	66939.3	2	0.3329	SV	rs201080176	0.335991	0.992141	-2.42697	1.64687	0.00112253	0.838847	Common	NO	yes	no	no	no
2:26741237-28741237	27749921	chr2:27749921	g	gcgca	0.6671	0.0159	0.621	0.6825	-0.0431	0.0178	0.01532	--+---	9	5.495	5	0.3585	66939.4	2	0.3329	SV	rs148368355	0.335991	0.992141	-2.42135	1.62476	0.00110746	0.839954	Common	NO	yes	no	no	no
2:26741237-28741237	27749923	chr2:27749923	g	gca	0.6671	0.0159	0.621	0.6825	-0.0431	0.0178	0.01527	--+---	9	5.495	5	0.3584	66939.4	2	0.3329	SV	rs200162698	0.335991	0.992141	-2.42135	1.62476	0.00110746	0.841062	Common	NO	yes	no	no	no
2:26741237-28741237	27750543	chr2:27750543	a	aag	0.5273	0.0143	0.4859	0.5383	-0.0378	0.0173	0.02934	+-+-+-	57.4	11.743	5	0.03848	66938.4	2	0.4727	SV	rs199682409	0.615912	0.992573	-2.18497	0.921257	0.000627943	0.904474	Common	NO	yes	no	no	no
2:26741237-28741237	27750544	chr2:27750544	a	ag	0.5279	0.0145	0.4859	0.5389	-0.0376	0.0174	0.03006	+-+-+-	57.3	11.709	5	0.039	66938.4	2	0.4721	SV	rs200747666	0.615912	0.992488	-2.16092	0.879528	0.0005995	0.914321	Common	NO	yes	no	no	no
2:26741237-28741237	27750545	chr2:27750545	a	at	0.4715	0.014	0.4605	0.5091	0.0378	0.0174	0.02965	-+-+-+	56.9	11.606	5	0.0406	66938.3	2	0.4715	SV	rs200826320	0.614487	0.992488	2.17241	0.901538	0.000614502	0.910678	Common	NO	yes	no	no	no
2:26741237-28741237	27750997	chr2:27750997	g	gt	0.1549	0.0077	0.1488	0.1801	0.028	0.0216	0.1954	-+++++	37.4	7.992	5	0.1567	66940.9	2	0.1549	SV	NA	0.114258	0.98847	1.2963	0.246371	0.00016793	0.982583	Common	NO	no	yes	yes	no
2:26741237-28741237	27767488	chr2:27767488	g	gc	0.2739	0.0076	0.2561	0.2801	-0.044	0.0177	0.01303	+-----	27.4	6.889	5	0.229	66940.9	2	0.2739	SV	rs67080990	0.435633	0.992229	-2.48588	1.89103	0.00128896	0.829058	Common	NO	yes	yes	yes	yes
2:26741237-28741237	27771474	chr2:27771474	caa	c	0.2693	0.007	0.2526	0.2751	-0.0482	0.0179	0.007163	+-----	32.4	7.396	5	0.1928	66940.8	2	0.2693	SV	NA	0.476385	0.992053	-2.69274	3.25145	0.00221624	0.761895	Common	NO	no	yes	yes	no
2:26741237-28741237	27776631	chr2:27776631	a	at	0.2713	0.007	0.2545	0.277	-0.0441	0.0178	0.01331	+-----	31.2	7.268	5	0.2015	66940.8	2	0.2713	SV	rs202103665	0.433467	0.992141	-2.47753	1.86244	0.00126947	0.831598	Common	NO	yes	yes	yes	yes
2:26741237-28741237	27779151	chr2:27779151	ctt	c	0.7233	0.0074	0.7169	0.7402	0.0466	0.0177	0.008571	-+++++	29	7.045	5	0.2173	66940.9	2	0.2767	SV	NA	0.481516	0.992229	2.63277	2.74601	0.00187172	0.77604	Common	NO	no	yes	yes	no
2:26741237-28741237	27810518	chr2:27810518	ct	c	0.2684	0.0077	0.2501	0.2747	-0.0447	0.018	0.01269	+-----	35.8	7.79	5	0.1682	66940.8	2	0.2684	SV	NA	0.475794	0.991965	-2.48333	1.90926	0.00130138	0.827769	Common	NO	no	yes	yes	no
2:26741237-28741237	27827326	chr2:27827326	t	tacagtcatgtaacc	0.2728	0.0071	0.2559	0.2787	-0.0444	0.0177	0.01203	+-----	28.4	6.985	5	0.2218	66940.9	2	0.2728	SV	NA	0.483416	0.992229	-2.50847	1.99994	0.00136319	0.811793	Common	NO	no	yes	yes	no
2:26741237-28741237	27829070	chr2:27829070	g	gt	0.9255	0.0042	0.9194	0.9464	0.0814	0.0318	0.01038	++-+++	33.9	7.567	5	0.1818	66940.7	2	0.0745	SV	rs148887828	0.112615	0.975342	2.55975	3.8345	0.00261365	0.738104	Common	NO	yes	yes	yes	yes
2:26741237-28741237	27833244	chr2:27833244	a	at	0.7073	0.0074	0.6851	0.7213	-0.0191	0.0182	0.2952	--++--	0	2.625	5	0.7575	66938.6	2	0.2927	SV	rs202151646	0.148862	0.991787	-1.04945	0.156473	0.000106655	0.987731	Common	NO	yes	no	no	no
2:26741237-28741237	27860210	chr2:27860210	t	tg	0.0994	0.005	0.0786	0.1116	-0.0646	0.0271	0.01721	------	9	5.495	5	0.3585	66940.8	2	0.0994	SV	rs142336682	0.102385	0.981971	-2.38376	2.18597	0.00148999	0.789182	Common	NO	yes	yes	yes	yes
2:26741237-28741237	27867573	chr2:27867573	g	gt	0.7838	0.007	0.7787	0.8049	0.0504	0.0192	0.00877	++++++	12.1	5.688	5	0.3377	66940.8	2	0.2162	SV	rs35012162	0.336293	0.990868	2.625	2.90332	0.00197895	0.770262	Common	NO	yes	yes	yes	yes
2:26741237-28741237	27872131	chr2:27872131	ca	c	0.1891	0.0106	0.1398	0.2029	-0.0354	0.0223	0.1122	+-+-+-	21.8	6.397	5	0.2694	66938.7	2	0.1891	SV	rs200474567	0.159011	0.98772	-1.58744	0.384662	0.000262191	0.964084	Common	NO	yes	no	no	no
2:26741237-28741237	27872312	chr2:27872312	a	aatat	0.2155	0.0079	0.1861	0.2208	-0.0506	0.0192	0.008529	------	12.1	5.686	5	0.3379	66941	2	0.2155	SV	rs139490463	0.326931	0.990868	-2.63542	2.98322	0.00203341	0.768283	Common	NO	yes	yes	yes	yes
2:26741237-28741237	27892021	chr2:27892021	ct	c	0.2153	0.0083	0.1861	0.2208	-0.0517	0.0192	0.007204	------	18	6.098	5	0.2968	66940.9	2	0.2153	SV	rs200962232	0.326931	0.990868	-2.69271	3.47029	0.00236541	0.752902	Common	NO	yes	no	no	no
2:26741237-28741237	28003616	chr2:28003616	t	ta	0.1843	0.0083	0.1648	0.1899	-0.046	0.0211	0.02929	+-----	0	2.826	5	0.7267	66940.4	2	0.1843	SV	NA	0.23765	0.988992	-2.18009	1.10039	0.000750046	0.869287	Common	NO	no	yes	yes	no
2:26741237-28741237	28312186	chr2:28312186	g	ga	0.962	0.0025	0.9605	0.9696	0.0786	0.0418	0.0601	++++++	0	2.899	5	0.7156	66940.9	2	0.038	SV	rs145474886	0.100032	0.958147	1.88038	1.11308	0.000758691	0.868537	Common	NO	yes	yes	no	no
2:26741237-28741237	28404674	chr2:28404674	caaaat	c	0.8977	0.0031	0.8944	0.9126	0.0043	0.0258	0.8675	-+-++-	0	3.948	5	0.5569	66940.9	2	0.1023	SV	rs139950784	0.136148	0.983631	0.166667	0.1297	8.84e-05	0.98984	Common	NO	yes	yes	yes	yes
2:26741237-28741237	28478017	chr2:28478017	g	gt	0.9044	0.0033	0.8937	0.9169	-0.0119	0.0267	0.6556	++--+-	0	4.121	5	0.5322	66941	2	0.0956	SV	rs147889917	0.108235	0.98249	-0.445693	0.14589	9.94e-05	0.987932	Common	NO	yes	yes	yes	yes
#Region: 2p21; closest Gene: THADA; Genes in 99% Credible Set: RNU6-958P|THADA|ZFP36L2
2:42586287-44586287	43594081	chr2:43594081	ca	c	0.0957	0.0085	0.0379	0.0989	-0.1686	0.0276	1.04e-09	------	0	4.106	5	0.5343	66941	2	0.0957	SV	rs138662962	0.981934	0.981312	-6.1087	1.22307e+07	0.0134682	0.130937	Common	NO	yes	yes	yes	yes
2:42586287-44586287	43627011	chr2:43627011	caaaaaaca	c	0.8959	0.0092	0.8919	0.9566	0.1558	0.0265	4.21e-09	+-++++	0	4.561	5	0.4718	66941	2	0.1041	SV	NA	0.924895	0.982747	5.87925	3.12424e+06	0.00344035	0.812384	Common	NO	no	yes	yes	no
2:42586287-44586287	43635063	chr2:43635063	a	at	0.8972	0.009	0.8931	0.9566	0.1604	0.0267	1.77e-09	+-++++	0	4.813	5	0.4391	66941	2	0.1028	SV	rs59773299	0.897864	0.98249	6.00749	6.62602e+06	0.00729643	0.359635	Common	NO	yes	yes	yes	yes
2:42586287-44586287	43671098	chr2:43671098	cca	c	0.8884	0.0095	0.8846	0.9477	0.1518	0.0256	3.04e-09	++++++	0	3.6	5	0.6082	66941	2	0.1116	SV	rs59128235	0.829585	0.98388	5.92969	4.12819e+06	0.00454587	0.704608	Common	NO	yes	yes	yes	yes
2:42586287-44586287	43682068	chr2:43682068	g	gt	0.1106	0.0095	0.0519	0.1145	-0.1528	0.0257	2.87e-09	-+----	0	3.795	5	0.5793	66941	2	0.1106	SV	NA	0.86882	0.983756	-5.94553	4.53581e+06	0.00499473	0.604496	Common	NO	no	yes	yes	no
2:42586287-44586287	43682515	chr2:43682515	t	ta	0.8966	0.0089	0.8933	0.9529	0.1573	0.0265	3.08e-09	++++++	0	3.397	5	0.6391	66941	2	0.1034	SV	rs11385751	0.900584	0.982747	5.93585	4.33973e+06	0.00477881	0.653369	Common	NO	yes	yes	yes	yes
2:42586287-44586287	43690836	chr2:43690836	t	tccaatggtg	0.1115	0.0096	0.0514	0.1154	-0.152	0.0256	2.96e-09	------	0	3.735	5	0.5881	66941	2	0.1115	SV	rs143060278	0.821468	0.98388	-5.9375	4.32083e+06	0.004758	0.667685	Common	NO	yes	yes	yes	yes
2:42586287-44586287	43691458	chr2:43691458	t	ta	0.9037	0.0086	0.8998	0.9616	0.1655	0.0275	1.89e-09	+-++++	3.2	5.165	5	0.396	66941	2	0.0963	SV	NA	0.968453	0.981445	6.01818	7.12938e+06	0.00785072	0.314436	Common	NO	no	yes	yes	no
2:42586287-44586287	43692542	chr2:43692542	t	tag	0.0948	0.0085	0.0377	0.0981	-0.1607	0.0278	7.55e-09	------	3.3	5.17	5	0.3955	66940.8	2	0.0948	SV	rs147248056	0.965024	0.981045	-5.78058	1.80847e+06	0.00199144	0.955433	Common	NO	yes	yes	yes	yes
2:42586287-44586287	43748367	chr2:43748367	a	acaagaaggcaggcagg	0.1039	0.0091	0.0449	0.1073	-0.1561	0.0265	4.02e-09	-+----	0	4.127	5	0.5312	66941	2	0.1039	SV	NA	0.888164	0.982747	-5.89057	3.33564e+06	0.00367313	0.784082	Common	NO	no	yes	yes	no
2:42586287-44586287	43754057	chr2:43754057	g	ga	0.104	0.009	0.046	0.1073	-0.1579	0.0265	2.64e-09	-+----	0	4.352	5	0.4999	66940.9	2	0.104	SV	rs11323109	0.889078	0.982747	-5.95849	4.95373e+06	0.00545494	0.520696	Common	NO	yes	yes	yes	yes
2:42586287-44586287	43758005	chr2:43758005	t	tg	0.1039	0.009	0.0461	0.1072	-0.1582	0.0265	2.52e-09	-+----	0	4.423	5	0.4902	66941	2	0.1039	SV	rs150460619	0.900584	0.982747	-5.96981	5.29358e+06	0.00582918	0.448008	Common	NO	yes	yes	yes	yes
2:42586287-44586287	43759251	chr2:43759251	t	ta	0.104	0.009	0.0461	0.1073	-0.1577	0.0265	2.77e-09	-+----	0	4.456	5	0.4858	66940.9	2	0.104	SV	rs143916030	0.900584	0.982747	-5.95094	4.73971e+06	0.00521926	0.56355	Common	NO	yes	yes	yes	yes
2:42586287-44586287	43764938	chr2:43764938	ctacaaaaaa	c	0.1125	0.0098	0.0473	0.1166	-0.1466	0.0255	8.98e-09	-+----	7.7	5.418	5	0.367	66941	2	0.1125	SV	rs150039124	0.856832	0.984004	-5.74902	1.45944e+06	0.0016071	0.972002	Common	NO	yes	yes	yes	yes
2:42586287-44586287	43777104	chr2:43777104	a	ac	0.1061	0.0088	0.0526	0.1113	-0.1495	0.0263	1.37e-08	------	0	1.534	5	0.9091	66940.9	2	0.1061	SV	rs200136772	0.773325	0.983002	-5.68441	1.02922e+06	0.00113335	0.984776	Common	NO	yes	yes	no	no
2:42586287-44586287	43777107	chr2:43777107	cattatgta	c	0.8939	0.0088	0.8887	0.9474	0.1495	0.0263	1.37e-08	++++++	0	1.534	5	0.9091	66940.9	2	0.1061	SV	rs201343066	0.773325	0.983002	5.68441	1.02922e+06	0.00113335	0.985909	Common	NO	yes	yes	yes	yes
#Region: 2p16.1; closest Gene: BCL11A; Genes in 99% Credible Set: RNU1-32P|MIR4432
2:59584819-61584819	60551365	chr2:60551365	t	ta	0.4673	0.0128	0.4128	0.4881	0.0635	0.016	7e-05	++++++	4.3	5.224	5	0.3892	66940.7	2	0.4673	SV	NA	0.218523	0.993641	3.96875	199.634	0.00491275	0.880047	Common	NO	no	yes	yes	no
2:59584819-61584819	60570350	chr2:60570350	ct	c	0.3698	0.0085	0.3317	0.3858	0.0598	0.0162	0.0002302	++++++	0	3.339	5	0.6479	66941.1	2	0.3698	SV	rs201795809	0.546589	0.993482	3.69136	70.2512	0.00172879	0.98935	Common	NO	yes	yes	yes	yes
2:59584819-61584819	60573203	chr2:60573203	ca	c	0.6366	0.0101	0.6217	0.6844	-0.0628	0.0164	0.0001264	------	0	2.37	5	0.796	66940.9	2	0.3634	SV	NA	0.510207	0.993321	-3.82927	118.901	0.00292601	0.950587	Common	NO	no	yes	yes	no
2:59584819-61584819	60584687	chr2:60584687	g	ga	0.4377	0.0122	0.4254	0.4929	-0.0679	0.0159	1.9e-05	------	29	7.042	5	0.2175	66940.6	2	0.4377	SV	NA	0.643383	0.993719	-4.27044	682.603	0.016798	0.752317	Common	NO	no	yes	yes	no
2:59584819-61584819	60589915	chr2:60589915	g	ga	0.313	0.0163	0.2998	0.3816	-0.066	0.0171	0.0001186	------	0	2.261	5	0.812	66940.7	2	0.313	SV	NA	0.194768	0.992743	-3.85965	138.589	0.00341049	0.934559	Common	NO	no	yes	yes	no
2:59584819-61584819	60599034	chr2:60599034	a	at	0.6711	0.0209	0.5822	0.6894	0.0666	0.017	8.8e-05	++++++	0	2.414	5	0.7893	66940.8	2	0.3289	SV	rs66661280	0.163545	0.992827	3.91765	172.471	0.00424429	0.894066	Common	NO	yes	yes	yes	yes
#Region: 2q24.3; closest Gene: GRB14/COBLL1; Genes in 99% Credible Set: SNORA70F|RNA5SP110|RNA5SP111|GRB14|COBLL1|SLC38A11
2:164528876-166528876	165501927	chr2:165501927	t	tg	0.6016	0.0116	0.5962	0.6524	0.0572	0.0161	0.0003722	+--+++	16.1	5.958	5	0.3103	66940.3	2	0.3984	SV	rs5835988	0.928572	0.993561	3.5528	42.4282	0.0196946	0.232801	Common	NO	yes	yes	yes	yes
2:164528876-166528876	165513065	chr2:165513065	ca	c	0.6002	0.0113	0.5947	0.6512	0.0577	0.0161	0.0003254	+--+++	9.6	5.534	5	0.3543	66940.6	2	0.3998	SV	rs34271465	0.949059	0.993561	3.58385	47.3666	0.0219869	0.191119	Common	NO	yes	yes	yes	yes
2:164528876-166528876	165544572	chr2:165544572	t	tga	0.3917	0.0074	0.3673	0.3967	-0.0541	0.0161	0.000778	--+---	0	4.845	5	0.4351	66940.9	2	0.3917	SV	rs200472737	0.914681	0.993561	-3.36025	21.9016	0.0101664	0.534004	Common	NO	yes	no	no	no
2:164528876-166528876	165544573	chr2:165544573	g	gaa	0.3989	0.008	0.368	0.4039	-0.0583	0.016	0.0002802	--+---	4.8	5.251	5	0.3861	66940.9	2	0.3989	SV	rs10601676	0.940832	0.993641	-3.64375	58.4004	0.0271086	0.142024	Common	NO	yes	yes	no	no
2:164528876-166528876	165545373	chr2:165545373	caa	c	0.3986	0.008	0.3679	0.4037	-0.0583	0.016	0.0002758	--+---	3.8	5.195	5	0.3926	66940.9	2	0.3986	SV	rs10630427	0.945691	0.993641	-3.64375	58.4004	0.0271086	0.169132	Common	NO	yes	yes	yes	yes
2:164528876-166528876	165552353	chr2:165552353	g	ga	0.1246	0.0088	0.0859	0.1303	-0.0818	0.0241	0.0006897	-++---	0	4.633	5	0.4622	66941	2	0.1246	SV	rs34305002	0.260095	0.985688	-3.39419	34.9706	0.0162329	0.265667	Common	NO	yes	yes	yes	yes
2:164528876-166528876	165552705	chr2:165552705	t	taaaaa	0.6308	0.0046	0.6274	0.6454	0.0535	0.0163	0.001033	++-+++	0	1.859	5	0.8682	66940.8	2	0.3692	SV	rs200333271	0.788936	0.993402	3.28221	17.1233	0.00794841	0.616418	Common	NO	yes	no	no	no
2:164528876-166528876	165552706	chr2:165552706	a	aaaaat	0.6315	0.0055	0.6275	0.6453	0.052	0.0163	0.001428	+--+++	0	2.507	5	0.7755	66941	2	0.3685	SV	NA	0.74817	0.993402	3.19018	12.7381	0.00591285	0.735797	Common	NO	no	yes	yes	no
2:164528876-166528876	165555597	chr2:165555597	a	at	0.3508	0.0052	0.3364	0.3548	-0.0517	0.0164	0.001642	--+---	0	2.996	5	0.7006	66940.9	2	0.3508	SV	rs34704590	0.823047	0.993321	-3.15244	11.3744	0.00527982	0.78572	Common	NO	yes	yes	yes	yes
2:164528876-166528876	165558181	chr2:165558181	t	taa	0.2052	0.012	0.1589	0.2129	-0.0493	0.0204	0.01544	--+---	0	2.886	5	0.7176	66940.9	2	0.2052	SV	NA	0.354498	0.989703	-2.41667	1.82597	0.000847591	0.957541	Common	NO	no	yes	yes	no
2:164528876-166528876	165558215	chr2:165558215	g	gc	0.8781	0.0094	0.8709	0.9157	0.0768	0.0246	0.00177	+--+++	3.4	5.174	5	0.3951	66940.9	2	0.1219	SV	rs71850102	0.230502	0.985096	3.12195	14.8438	0.00689028	0.646069	Common	NO	yes	no	yes	yes
2:164528876-166528876	165559086	chr2:165559086	a	aat	0.2427	0.0095	0.2199	0.2501	-0.0596	0.0192	0.001935	+-----	0	4.55	5	0.4733	66939	2	0.2427	SV	rs201840912	0.164699	0.990868	-3.10417	11.3128	0.00525124	0.790971	Common	NO	yes	no	no	no
2:164528876-166528876	165559087	chr2:165559087	a	at	0.2428	0.0095	0.2199	0.2501	-0.0594	0.0192	0.001988	+-----	0	4.531	5	0.4757	66939	2	0.2428	SV	rs66810680	0.164699	0.990868	-3.09375	10.9567	0.00508593	0.81168	Common	NO	yes	no	no	no
2:164528876-166528876	165576787	chr2:165576787	t	ta	0.5848	0.015	0.5186	0.5916	-0.0538	0.0159	0.000739	-++---	0	2.69	5	0.7476	66940.7	2	0.4152	SV	NA	0.292489	0.993719	-3.38365	23.4164	0.0108695	0.47109	Common	NO	no	yes	yes	no
2:164528876-166528876	165581639	chr2:165581639	t	tatataa	0.5006	0.0148	0.4385	0.5112	-0.0516	0.0167	0.002054	-++---	0	3.682	5	0.596	66938.4	2	0.4994	SV	rs139208495	0.246784	0.993076	-3.08982	9.52634	0.00442199	0.863529	Common	NO	yes	no	no	no
2:164528876-166528876	165594123	chr2:165594123	t	ta	0.1183	0.0068	0.0925	0.126	-0.0684	0.0246	0.005476	------	0	1.946	5	0.8565	66941	2	0.1183	SV	rs5835996	0.121229	0.985096	-2.78049	5.50065	0.00255333	0.895451	Common	NO	yes	yes	yes	yes
2:164528876-166528876	165603600	chr2:165603600	cacag	c	0.8056	0.0101	0.7979	0.8439	0.0375	0.0199	0.05907	-+++++	0	1.304	5	0.9345	66941	2	0.1944	SV	NA	0.186148	0.990197	1.88442	0.574413	0.000266635	0.985047	Common	NO	no	yes	yes	no
2:164528876-166528876	165608021	chr2:165608021	a	at	0.1953	0.0105	0.1559	0.2033	-0.0383	0.0198	0.05331	+-----	0	1.311	5	0.9337	66941	2	0.1953	SV	rs66960121	0.244657	0.990294	-1.93434	0.628243	0.000291622	0.972938	Common	NO	yes	yes	yes	yes
2:164528876-166528876	165608023	chr2:165608023	t	tc	0.1854	0.0094	0.1488	0.1924	-0.0423	0.0206	0.03991	+-----	0	1.679	5	0.8915	66940.7	2	0.1854	SV	rs202207489	0.244657	0.989502	-2.0534	0.825132	0.000383014	0.967193	Common	NO	yes	no	no	no
2:164528876-166528876	165609002	chr2:165609002	a	atct	0.773	0.01	0.7661	0.8124	0.0471	0.0188	0.01217	++++++	0	1.072	5	0.9565	66941	2	0.227	SV	rs34168476	0.341898	0.991241	2.50532	2.10006	0.000974818	0.955765	Common	NO	yes	yes	yes	yes
2:164528876-166528876	165614080	chr2:165614080	cctct	c	0.8835	0.0072	0.8736	0.9072	0.0646	0.0247	0.008869	++++++	0	1.507	5	0.9122	66940.9	2	0.1165	SV	rs146386697	0.112876	0.984977	2.61538	3.55962	0.00165233	0.932479	Common	NO	yes	yes	yes	yes
2:164528876-166528876	165624035	chr2:165624035	a	at	0.8056	0.0102	0.7978	0.844	0.0368	0.0198	0.06371	-+++++	0	1.168	5	0.9479	66941	2	0.1944	SV	rs201033892	0.267493	0.990294	1.85859	0.544926	0.000252947	0.990195	Common	NO	yes	no	no	no
2:164528876-166528876	165628669	chr2:165628669	ca	c	0.8044	0.0104	0.7962	0.843	0.0384	0.0198	0.05224	-+++++	0	1.29	5	0.936	66941	2	0.1956	SV	rs11329674	0.267493	0.990294	1.93939	0.634359	0.00029446	0.971175	Common	NO	yes	yes	yes	yes
2:164528876-166528876	165628747	chr2:165628747	g	gctgtt	0.1953	0.0103	0.157	0.2032	-0.0376	0.0198	0.05748	+-----	0	1.288	5	0.9362	66941.1	2	0.1953	SV	rs72447344	0.267493	0.990294	-1.89899	0.587469	0.000272695	0.979636	Common	NO	yes	yes	yes	yes
2:164528876-166528876	165629714	chr2:165629714	a	ag	0.1956	0.0104	0.157	0.2037	-0.038	0.0198	0.05452	+-----	0	1.268	5	0.9382	66941.1	2	0.1956	SV	rs35436979	0.267493	0.990294	-1.91919	0.610341	0.000283312	0.974379	Common	NO	yes	yes	yes	yes
2:164528876-166528876	165631300	chr2:165631300	ctaa	c	0.8043	0.0104	0.7962	0.843	0.0383	0.0198	0.05295	-+++++	0	1.314	5	0.9334	66940.9	2	0.1957	SV	rs67233628	0.256846	0.990294	1.93434	0.628243	0.000291622	0.973229	Common	NO	yes	yes	yes	yes
2:164528876-166528876	165659058	chr2:165659058	g	gt	0.3818	0.0123	0.3714	0.4322	0.0543	0.016	0.0007077	++-+++	0	4.253	5	0.5136	66941	2	0.3818	SV	2:165659058	0.33387	0.993641	3.39375	24.367	0.0113108	0.415823	Common	NO	yes	yes	yes	yes
2:164528876-166528876	165710582	chr2:165710582	g	gtgtatatatacatgtatatataaacatata	0.5883	0.0112	0.5453	0.6043	-0.0556	0.0162	0.0006153	--+---	0	3.712	5	0.5916	66940.6	2	0.4117	SV	NA	0.213011	0.993482	-3.4321	28.0695	0.0130295	0.292992	Common	NO	no	no	yes	no
2:164528876-166528876	165726255	chr2:165726255	t	tg	0.3945	0.0153	0.3818	0.4567	0.0499	0.016	0.001834	++-+++	0	4.01	5	0.548	66940.9	2	0.3945	SV	rs5836002	0.302343	0.993641	3.11875	10.0087	0.0046459	0.845501	Common	NO	yes	yes	yes	yes
2:164528876-166528876	165736178	chr2:165736178	t	tcaaaattac	0.3115	0.0067	0.3071	0.3408	0.0389	0.0172	0.02349	++-+++	0	2.232	5	0.8162	66939.7	2	0.3115	SV	rs6147007	0.154669	0.992658	2.26163	1.08503	0.000503658	0.963651	Common	NO	yes	no	yes	yes
2:164528876-166528876	165736185	chr2:165736185	t	taccaaaata	0.3115	0.0067	0.3071	0.3407	0.0389	0.0172	0.0235	++-+++	0	2.231	5	0.8164	66939.6	2	0.3115	SV	rs148866954	0.154669	0.992658	2.26163	1.08503	0.000503658	0.964155	Common	NO	yes	yes	no	no
2:164528876-166528876	165736705	chr2:165736705	g	ga	0.3167	0.006	0.3115	0.3409	0.039	0.0168	0.02016	++--++	0	2.572	5	0.7656	66940.7	2	0.3167	SV	rs79038706	0.160439	0.992993	2.32143	1.21553	0.000564233	0.959382	Common	NO	yes	yes	yes	yes
2:164528876-166528876	165754576	chr2:165754576	a	ac	0.6832	0.0087	0.6453	0.6899	-0.0386	0.0167	0.02106	--++--	0	3.492	5	0.6246	66940.8	2	0.3168	SV	rs202223334	0.169105	0.993076	-2.31138	1.18099	0.0005482	0.960494	Common	NO	yes	yes	yes	yes
2:164528876-166528876	165793348	chr2:165793348	ct	c	0.7055	0.0115	0.6546	0.7128	-0.0458	0.0172	0.007633	--+---	0	1.879	5	0.8656	66941	2	0.2945	SV	rs140947421	0.132136	0.992658	-2.66279	2.89246	0.00134264	0.947642	Common	NO	yes	yes	yes	yes
#Region: 2q36.3; closest Gene: IRS1; Genes in 99% Credible Set: MIR5702
2:226121918-228121918	227025121	chr2:227025121	g	gtcaa	0.3199	0.0057	0.3146	0.3372	-0.0985	0.017	6.44e-09	--+---	0	3.765	5	0.5837	66940.9	2	0.3199	SV	rs72498405	0.697094	0.992827	-5.79412	1.46415e+06	0.0012136	0.989772	Common	NO	yes	yes	yes	yes
2:226121918-228121918	227091324	chr2:227091324	a	atc	0.3471	0.0043	0.3431	0.3549	-0.0993	0.0165	1.96e-09	--+---	10.5	5.589	5	0.3482	66941	2	0.3471	SV	rs113832271	0.851831	0.99324	-6.01818	5.32799e+06	0.00441623	0.92034	Common	NO	yes	yes	yes	yes
2:226121918-228121918	227098186	chr2:227098186	a	at	0.3555	0.0042	0.3515	0.3615	-0.1004	0.0165	1.08e-09	--+---	18.8	6.156	5	0.2913	66941	2	0.3555	SV	rs56256300	0.911131	0.99324	-6.08485	7.95405e+06	0.0065929	0.868434	Common	NO	yes	yes	yes	yes
2:226121918-228121918	227100579	chr2:227100579	t	tc	0.6508	0.0043	0.6446	0.6544	0.0999	0.0165	1.54e-09	++-+++	13.2	5.762	5	0.3301	66941	2	0.3492	SV	rs76882585	0.840845	0.99324	6.05455	6.62595e+06	0.00549207	0.886193	Common	NO	yes	yes	yes	yes
2:226121918-228121918	227104330	chr2:227104330	cttt	c	0.3384	0.0046	0.333	0.3473	-0.1024	0.0171	1.92e-09	--+---	19.8	6.233	5	0.2842	66940.5	2	0.3384	SV	NA	0.852527	0.992743	-5.9883	4.57854e+06	0.00379503	0.961015	Common	NO	no	yes	yes	no
2:226121918-228121918	227105752	chr2:227105752	a	aagg	0.6436	0.0042	0.6373	0.6474	0.099	0.0165	1.79e-09	++-+++	15.6	5.927	5	0.3134	66940.9	2	0.3564	SV	rs112332675	0.885947	0.99324	6	4.78008e+06	0.00396208	0.941653	Common	NO	yes	yes	yes	yes
2:226121918-228121918	227140767	chr2:227140767	t	tg	0.36	0.0046	0.3554	0.3729	-0.1012	0.0164	6.98e-10	--+---	24.7	6.64	5	0.2488	66941	2	0.36	SV	rs199515139	0.952853	0.993321	-6.17073	1.33552e+07	0.0110698	0.713735	Common	NO	yes	no	no	no
2:226121918-228121918	227140768	chr2:227140768	g	gt	0.3584	0.005	0.3538	0.3734	-0.1021	0.0164	4.91e-10	--+---	23.8	6.561	5	0.2554	66941	2	0.3584	SV	2:227140768	0.952853	0.993321	-6.22561	1.87234e+07	0.0155194	0.383189	Common	NO	yes	yes	yes	yes
2:226121918-228121918	227157772	chr2:227157772	t	tg	0.6328	0.0042	0.626	0.6368	0.1013	0.0163	5.41e-10	++-+++	33	7.46	5	0.1886	66940.9	2	0.3672	SV	rs56921784	0.989513	0.993402	6.21472	1.74266e+07	0.0144445	0.427581	Common	NO	yes	yes	yes	yes
2:226121918-228121918	227164027	chr2:227164027	g	ga	0.6319	0.0037	0.6255	0.6356	0.1014	0.0163	5.5e-10	++-+++	31.7	7.321	5	0.1979	66940.9	2	0.3681	SV	rs10717342	0.948662	0.993402	6.22086	1.80997e+07	0.0150023	0.398191	Common	NO	yes	yes	yes	yes
2:226121918-228121918	227173609	chr2:227173609	t	ta	0.6476	0.0041	0.6423	0.6592	0.103	0.0168	8.48e-10	++-+++	32.5	7.411	5	0.1918	66940.7	2	0.3524	SV	NA	0.918151	0.992993	6.13095	1.06615e+07	0.00883704	0.792734	Common	NO	no	yes	yes	no
#Region: 3p25.2; closest Gene: PPARG; Genes in 99% Credible Set: PPARG|GSTM5P1
3:11336507-13336507	12360884	chr3:12360884	t	tg	0.1201	0.0107	0.1131	0.1621	-0.2001	0.0249	1.02e-15	------	0	2.111	5	0.8336	66941	3	0.1201	SV	rs150732434	1	0.984736	-8.03614	7962860000000	0.0431584	0.484246	Common	NO	yes	yes	yes	yes
3:11336507-13336507	12388908	chr3:12388908	cttg	c	0.8788	0.0102	0.8387	0.8863	0.1995	0.0248	9.51e-16	++++++	0	2.419	5	0.7887	66941	3	0.1212	SV	rs144595474	0.975187	0.984857	8.04435	8497130000000	0.0460541	0.441088	Common	NO	yes	yes	yes	yes
#Region: 3p24.3; closest Gene: UBE2E2; Genes in 99% Credible Set: RANP7|SALL4P5|RPL24P7|UBE2E2-AS1|RNU6-922P|RNU6-788P|UBE2E2
3:22454790-24454790	23190035	chr3:23190035	g	gagggagggagaaaagga	0.9002	0.0176	0.8367	0.9145	0.0382	0.0267	0.1534	+-+-++	0	2.752	5	0.7381	66941	3	0.0998	SV	NA	0.264754	0.98249	1.43071	0.3617	7.53e-05	0.989455	Common	NO	no	no	yes	no
3:22454790-24454790	23193918	chr3:23193918	ca	c	0.898	0.018	0.8331	0.9131	0.04	0.0262	0.1277	+-+-++	0	2.83	5	0.7262	66941	3	0.102	SV	rs11336399	0.396595	0.983129	1.52672	0.408487	8.5e-05	0.987765	Common	NO	yes	yes	yes	yes
3:22454790-24454790	23198705	chr3:23198705	g	gagt	0.1018	0.0179	0.0866	0.1663	-0.0411	0.0263	0.1179	-+-+--	0	2.924	5	0.7117	66941	3	0.1018	SV	rs35996159	0.391105	0.983002	-1.56274	0.433007	9.01e-05	0.986104	Common	NO	yes	yes	yes	yes
3:22454790-24454790	23205872	chr3:23205872	a	ag	0.897	0.018	0.832	0.9127	0.0409	0.0262	0.1185	+-+-++	0	2.772	5	0.7351	66941	3	0.103	SV	rs143296875	0.390601	0.983129	1.56107	0.430351	8.96e-05	0.986283	Common	NO	yes	yes	yes	yes
3:22454790-24454790	23210483	chr3:23210483	t	tg	0.2857	0.0144	0.2183	0.3027	0.0303	0.0173	0.07959	+-++-+	39.6	8.272	5	0.1419	66941.1	3	0.2857	SV	rs10712160	0.1306	0.992573	1.75145	0.394969	8.22e-05	0.988351	Common	NO	yes	yes	yes	yes
3:22454790-24454790	23232605	chr3:23232605	cag	c	0.7187	0.0146	0.7021	0.7894	-0.0336	0.0174	0.0532	-+--+-	38.3	8.1	5	0.1508	66941	3	0.2813	SV	rs10648929	0.135797	0.992488	-1.93103	0.551465	0.000114786	0.979555	Common	NO	yes	yes	yes	yes
3:22454790-24454790	23238829	chr3:23238829	a	aat	0.281	0.0147	0.2103	0.2981	0.0331	0.0174	0.05683	+-++-+	39.3	8.243	5	0.1433	66940.9	3	0.281	SV	rs35005612	0.141945	0.992488	1.9023	0.52213	0.00010868	0.981676	Common	NO	yes	yes	yes	yes
3:22454790-24454790	23243837	chr3:23243837	a	actct	0.0904	0.022	0.0755	0.1659	-0.0615	0.0283	0.02945	------	0	1.621	5	0.8987	66941	3	0.0904	SV	rs149477434	0.376918	0.980371	-2.17314	1.41845	0.000295247	0.970974	Common	NO	yes	yes	yes	yes
3:22454790-24454790	23254105	chr3:23254105	a	act	0.347	0.02	0.2428	0.36	0.0436	0.0164	0.007815	++++++	0	3.088	5	0.6864	66941	3	0.347	SV	rs10701454	0.196758	0.993321	2.65854	2.73442	0.000569163	0.958514	Common	NO	yes	yes	yes	yes
3:22454790-24454790	23266527	chr3:23266527	ctgatgga	c	0.094	0.0144	0.0805	0.146	-0.0873	0.0272	0.001307	------	0	3.742	5	0.5871	66941	3	0.094	SV	rs146022045	0.321331	0.98184	-3.20956	21.1753	0.00440759	0.434208	Common	NO	yes	yes	yes	yes
3:22454790-24454790	23301064	chr3:23301064	t	ta	0.3548	0.0154	0.2777	0.3649	0.0462	0.0163	0.004497	++++++	0	1.836	5	0.8714	66940.9	3	0.3548	SV	NA	0.141636	0.993402	2.83436	4.39215	0.000914218	0.907099	Common	NO	no	yes	yes	no
3:22454790-24454790	23305749	chr3:23305749	a	acattt	0.9057	0.0138	0.855	0.9169	0.0888	0.0271	0.001041	++++++	0	4.003	5	0.549	66941	3	0.0943	SV	rs71266421	0.315027	0.981971	3.27675	26.1509	0.00544325	0.192846	Common	NO	yes	yes	yes	yes
3:22454790-24454790	23318337	chr3:23318337	t	tgacaaa	0.0941	0.0139	0.0831	0.145	-0.0891	0.0271	0.001014	------	0	3.827	5	0.5746	66941	3	0.0941	SV	rs72406718	0.315027	0.981971	-3.28782	27.1008	0.00564098	0.170763	Common	NO	yes	yes	yes	yes
3:22454790-24454790	23318447	chr3:23318447	a	aaac	0.0944	0.0139	0.0834	0.1453	-0.0867	0.027	0.001342	------	0	3.613	5	0.6064	66941	3	0.0944	SV	rs138083313	0.315027	0.982101	-3.21111	21.154	0.00440315	0.447418	Common	NO	yes	yes	yes	yes
3:22454790-24454790	23322692	chr3:23322692	cactt	c	0.9056	0.0139	0.8547	0.9166	0.0866	0.027	0.001349	++++++	0	3.616	5	0.606	66941	3	0.0944	SV	rs139363777	0.315027	0.982101	3.20741	20.9085	0.00435205	0.456139	Common	NO	yes	yes	yes	yes
3:22454790-24454790	23326412	chr3:23326412	a	at	0.6433	0.0151	0.6331	0.7185	-0.0443	0.0164	0.006826	------	0	2.247	5	0.814	66941	3	0.3567	SV	NA	0.147273	0.993321	-2.70122	3.06344	0.000637649	0.949542	Common	NO	no	yes	yes	no
3:22454790-24454790	23336350	chr3:23336350	a	ac	0.3554	0.0157	0.2767	0.3651	0.0438	0.0162	0.007041	++++++	0	2.23	5	0.8164	66941	3	0.3554	SV	rs10718748	0.195706	0.993482	2.7037	3.04837	0.000634512	0.950177	Common	NO	yes	yes	yes	yes
3:22454790-24454790	23341545	chr3:23341545	ctt	c	0.9298	0.0129	0.8862	0.9411	0.0813	0.0345	0.01835	+-++++	0	4.309	5	0.5059	66940.7	3	0.0702	SV	rs202148787	0.188281	0.971104	2.35652	2.52022	0.000524578	0.966122	Common	NO	yes	yes	no	no
3:22454790-24454790	23353663	chr3:23353663	t	tc	0.679	0.0142	0.67	0.7479	-0.0401	0.0172	0.01987	------	0	2.927	5	0.7112	66940.3	3	0.321	SV	rs199788188	0.184379	0.992658	-2.3314	1.27208	0.000264782	0.971805	Common	NO	yes	no	no	no
3:22454790-24454790	23355923	chr3:23355923	a	ag	0.3554	0.0157	0.2768	0.3648	0.0437	0.0162	0.007091	++++++	0	2.228	5	0.8168	66941	3	0.3554	SV	rs34954186	0.195706	0.993482	2.69753	2.9983	0.00062409	0.950801	Common	NO	yes	yes	yes	yes
3:22454790-24454790	23366283	chr3:23366283	t	ta	0.576	0.0281	0.4439	0.5859	0.048	0.016	0.002604	++++++	0	1.556	5	0.9065	66940.8	3	0.424	SV	NA	0.324926	0.993641	3	6.97592	0.00145202	0.832394	Common	NO	no	no	yes	no
3:22454790-24454790	23383678	chr3:23383678	g	gtt	0.8845	0.0113	0.8404	0.8941	0.039	0.0247	0.1145	+-++-+	33.3	7.497	5	0.1862	66940.8	3	0.1155	SV	NA	0.250472	0.984977	1.57895	0.418419	8.71e-05	0.987078	Common	NO	no	no	yes	no
3:22454790-24454790	23385029	chr3:23385029	t	tac	0.4304	0.0113	0.3798	0.4427	0.0479	0.0157	0.002367	++++++	0	4.517	5	0.4777	66940.9	3	0.4304	SV	rs10578696	0.263643	0.993875	3.05096	7.98793	0.00166267	0.812275	Common	NO	yes	yes	yes	yes
3:22454790-24454790	23395310	chr3:23395310	a	att	0.2637	0.0124	0.2467	0.312	-0.0336	0.0179	0.06118	+-----	0	1.348	5	0.9299	66940.9	3	0.2637	SV	rs145886884	0.192565	0.992053	-1.87709	0.51183	0.000106536	0.98189	Common	NO	yes	yes	yes	yes
3:22454790-24454790	23399339	chr3:23399339	a	at	0.5703	0.0111	0.558	0.6198	-0.0468	0.0157	0.002944	------	0	4.491	5	0.4811	66941	3	0.4297	SV	rs11391624	0.264791	0.993875	-2.98089	6.47481	0.00134772	0.840787	Common	NO	yes	yes	yes	yes
3:22454790-24454790	23401469	chr3:23401469	g	gc	0.7353	0.0117	0.6878	0.7494	0.0345	0.0179	0.05377	-+++++	0	1.122	5	0.9521	66941	3	0.2647	SV	rs148512316	0.20609	0.992053	1.92737	0.562772	0.00011714	0.979324	Common	NO	yes	yes	yes	yes
3:22454790-24454790	23402871	chr3:23402871	cat	c	0.8786	0.0106	0.8369	0.8881	0.0448	0.024	0.06229	+-++-+	36.8	7.913	5	0.1611	66941	3	0.1214	SV	rs34258016	0.242489	0.985804	1.86667	0.663702	0.000138148	0.977423	Common	NO	yes	yes	yes	yes
3:22454790-24454790	23420183	chr3:23420183	a	at	0.5702	0.0111	0.5578	0.6198	-0.0466	0.0157	0.003052	------	0	4.547	5	0.4736	66941	3	0.4298	SV	rs34927279	0.264791	0.993875	-2.96815	6.2355	0.00129791	0.854032	Common	NO	yes	yes	yes	yes
3:22454790-24454790	23420738	chr3:23420738	a	at	0.4297	0.011	0.3802	0.4421	0.0466	0.0157	0.003073	++++++	0	4.535	5	0.4753	66941	3	0.4297	SV	rs149180630	0.264791	0.993875	2.96815	6.2355	0.00129791	0.855329	Common	NO	yes	no	yes	yes
3:22454790-24454790	23430333	chr3:23430333	t	taa	0.0902	0.0133	0.0791	0.1391	-0.0828	0.0275	0.002629	------	0	4.686	5	0.4554	66941.1	3	0.0902	SV	NA	0.380212	0.981445	-3.01091	11.6486	0.00242462	0.757825	Common	NO	no	yes	yes	no
3:22454790-24454790	23434654	chr3:23434654	t	tg	0.9097	0.0133	0.8609	0.9209	0.0827	0.0275	0.002671	++++++	0	4.732	5	0.4494	66940.9	3	0.0903	SV	rs36086737	0.323809	0.981445	3.00727	11.5241	0.00239872	0.772271	Common	NO	yes	yes	yes	yes
3:22454790-24454790	23437809	chr3:23437809	t	tac	0.8063	0.0276	0.6948	0.8198	0.0636	0.0202	0.001681	++++++	0	4.82	5	0.4382	66940.8	3	0.1937	SV	rs61381380	0.938324	0.989902	3.14851	13.5829	0.00282725	0.684107	Common	NO	yes	yes	no	no
3:22454790-24454790	23442123	chr3:23442123	a	atact	0.9592	0.0022	0.9537	0.9659	0.1119	0.0467	0.01655	++++++	39.9	8.316	5	0.1397	66940.8	3	0.0408	SV	rs201131809	0.130008	0.948297	2.39615	3.45981	0.000720151	0.930587	Common	NO	yes	no	no	no
3:22454790-24454790	23449508	chr3:23449508	a	acc	0.89	0.0125	0.8419	0.8988	0.0431	0.0258	0.09431	+-++-+	44.7	9.034	5	0.1077	66940.8	3	0.11	SV	rs202237553	0.232771	0.983631	1.67054	0.504757	0.000105064	0.982206	Common	NO	yes	no	no	no
3:22454790-24454790	23453935	chr3:23453935	cctg	c	0.7362	0.0119	0.688	0.7506	0.0339	0.0179	0.05887	-+++++	0	1.33	5	0.9318	66941	3	0.2638	SV	rs199935872	0.20609	0.992053	1.89385	0.528129	0.000109929	0.981348	Common	NO	yes	no	no	no
3:22454790-24454790	23453937	chr3:23453937	t	tgcta	0.2638	0.0119	0.2494	0.312	-0.0339	0.0179	0.05887	+-----	0	1.33	5	0.9318	66941	3	0.2638	SV	rs61584049	0.20609	0.992053	-1.89385	0.528129	0.000109929	0.981458	Common	NO	yes	yes	no	no
3:22454790-24454790	23454699	chr3:23454699	t	ta	0.4313	0.0109	0.3833	0.4441	0.0465	0.0158	0.003158	++++++	0	4.488	5	0.4816	66941	3	0.4313	SV	NA	0.209706	0.993798	2.94304	5.82674	0.00121282	0.880581	Common	NO	no	yes	yes	no
3:22454790-24454790	23464023	chr3:23464023	ct	c	0.1194	0.0111	0.1096	0.1629	-0.0386	0.0241	0.1086	-+--+-	40.5	8.398	5	0.1356	66941	3	0.1194	SV	rs67149090	0.255287	0.985688	-1.60166	0.423579	8.82e-05	0.986728	Common	NO	yes	yes	yes	yes
3:22454790-24454790	23477680	chr3:23477680	a	at	0.5399	0.0118	0.5323	0.596	-0.0563	0.0157	0.000324	------	0	3.446	5	0.6316	66940.8	3	0.4601	SV	rs60552304	0.271501	0.993875	-3.58599	46.6441	0.00970887	0.0314961	Common	NO	yes	yes	yes	yes
3:22454790-24454790	23478055	chr3:23478055	a	at	0.6174	0.0208	0.5221	0.6317	0.0476	0.0162	0.003246	++++++	0	2.653	5	0.7532	66940.9	3	0.3826	SV	NA	0.399499	0.993482	2.93827	5.88265	0.00122446	0.879369	Common	NO	no	yes	yes	no
3:22454790-24454790	23483307	chr3:23483307	a	at	0.9096	0.0133	0.861	0.9205	0.0854	0.0276	0.001944	++++++	0	4.761	5	0.4457	66941	3	0.0904	SV	rs35961001	0.320725	0.981312	3.0942	14.994	0.00312097	0.625022	Common	NO	yes	yes	yes	yes
3:22454790-24454790	23488584	chr3:23488584	t	tgc	0.4289	0.0112	0.3798	0.4421	0.0446	0.0158	0.004676	++++++	0	4.483	5	0.4822	66940.8	3	0.4289	SV	rs201671761	0.264081	0.993798	2.82278	4.12856	0.000859351	0.916797	Common	NO	yes	no	no	no
3:22454790-24454790	23496816	chr3:23496816	t	tc	0.0236	0.0039	0.0207	0.0377	-0.0565	0.0528	0.2841	-----+	0	3.674	5	0.5972	66941.1	3	0.0236	SV	rs148331482	0.122572	0.934845	-1.07008	0.435933	9.07e-05	0.985923	Common	NO	yes	yes	yes	yes
3:22454790-24454790	23512304	chr3:23512304	a	aat	0.5385	0.016	0.5271	0.6157	-0.0504	0.0157	0.001297	------	0	4.636	5	0.4619	66940.9	3	0.4615	SV	rs199589226	0.29084	0.993875	-3.21019	13.11	0.00272883	0.689634	Common	NO	yes	no	no	no
3:22454790-24454790	23512312	chr3:23512312	t	ta	0.5385	0.016	0.5271	0.6157	-0.0504	0.0157	0.001296	------	0	4.636	5	0.4619	66940.9	3	0.4615	SV	rs35161626	0.29084	0.993875	-3.21019	13.11	0.00272883	0.692363	Common	NO	yes	yes	yes	yes
3:22454790-24454790	23537415	chr3:23537415	a	aaac	0.0899	0.0133	0.0786	0.1383	-0.0912	0.0277	0.0009885	------	0	4.198	5	0.5212	66941	3	0.0899	SV	rs142237763	0.317667	0.981179	-3.29242	27.9835	0.0058247	0.142075	Common	NO	yes	yes	yes	yes
3:22454790-24454790	23568099	chr3:23568099	a	acc	0.9093	0.0132	0.8613	0.9209	0.09	0.0276	0.001132	++++++	0	3.921	5	0.5608	66941	3	0.0907	SV	NA	0.373869	0.981312	3.26087	25.2126	0.00524795	0.240798	Common	NO	no	yes	yes	no
3:22454790-24454790	23610540	chr3:23610540	a	at	0.9097	0.0132	0.8615	0.9207	0.0878	0.0276	0.001459	++++++	0	3.978	5	0.5526	66941	3	0.0903	SV	rs71266414	0.329794	0.981312	3.18116	19.5973	0.00407915	0.514332	Common	NO	yes	yes	yes	yes
3:22454790-24454790	23638844	chr3:23638844	ca	c	0.4197	0.0125	0.3621	0.4321	0.0432	0.0158	0.006284	++++++	18.5	6.137	5	0.2931	66940.8	3	0.4197	SV	rs35357047	0.169195	0.993798	2.73418	3.23252	0.000672842	0.941074	Common	NO	yes	yes	yes	yes
#Region: 3q21.1; closest Gene: ADCY5; Genes in 99% Credible Set: PDIA5|SEC22A|ADCY5
3:122065778-124065778	123092619	chr3:123092619	g	ga	0.7472	0.0134	0.7379	0.8124	0.0815	0.0183	8.5e-06	++++++	0	1.056	5	0.9579	66940.7	3	0.2528	SV	rs11286842	0.790452	0.991697	4.45355	1701.28	0.0832327	0.277447	Common	NO	yes	no	no	no
3:122065778-124065778	123096475	chr3:123096475	ca	c	0.7593	0.0126	0.7492	0.8198	0.0788	0.0185	2.13e-05	++++++	0	1.026	5	0.9604	66940.6	3	0.2407	SV	rs200864898	0.833299	0.991516	4.25946	742.284	0.0363151	0.591386	Common	NO	yes	no	no	no
3:122065778-124065778	123096476	chr3:123096476	a	ac	0.2413	0.0131	0.1802	0.2542	-0.0781	0.0185	2.43e-05	------	0	0.977	5	0.9644	66940.7	3	0.2413	SV	rs35543900	0.833299	0.991516	-4.22162	633.107	0.0309738	0.728048	Common	NO	yes	yes	yes	yes
#Region: 3q27.2; closest Gene: IGF2BP2; Genes in 99% Credible Set: IGF2BP2|C3orf65|MIR548AQ
3:184505787-186505787	185497552	chr3:185497552	t	ta	0.6776	0.007	0.6594	0.6836	-0.1335	0.0167	1.15e-15	------	0	1.973	5	0.8529	66940.9	3	0.3224	SV	rs5855072	1	0.993076	-7.99401	5020220000000	0.013046	0.840701	Common	NO	yes	yes	yes	yes
3:184505787-186505787	185503455	chr3:185503455	a	at	0.2649	0.007	0.2503	0.2818	0.1469	0.0182	6.5e-16	++++++	0	2.778	5	0.7342	66940.4	3	0.2649	SV	rs200538037	0.766768	0.991787	8.07143	9722180000000	0.025265	0.141359	Common	NO	yes	no	no	no
3:184505787-186505787	185505520	chr3:185505520	ca	c	0.6797	0.007	0.66	0.6857	-0.1345	0.0167	8.43e-16	------	0	1.825	5	0.8728	66940.9	3	0.3203	SV	NA	0.99564	0.993076	-8.05389	8089960000000	0.0210234	0.39734	Common	NO	no	yes	yes	no
3:184505787-186505787	185508068	chr3:185508068	a	aaaatgattgg	0.3206	0.007	0.3146	0.3397	0.1338	0.0167	1.13e-15	++++++	0	1.686	5	0.8906	66941	3	0.3206	SV	NA	0.993768	0.993076	8.01198	5790650000000	0.0150482	0.727787	Common	NO	no	yes	yes	no
3:184505787-186505787	185510245	chr3:185510245	t	ta	0.3199	0.0074	0.3134	0.3393	0.1342	0.0167	1.01e-15	++++++	0	1.953	5	0.8556	66940.9	3	0.3199	SV	rs201028038	1	0.993076	8.03593	7008370000000	0.0182126	0.617081	Common	NO	yes	no	no	no
3:184505787-186505787	185516581	chr3:185516581	t	ttc	0.3171	0.0067	0.311	0.3364	0.1328	0.0168	2.42e-15	++++++	0	2.071	5	0.8392	66940.9	3	0.3171	SV	rs200589286	0.993797	0.992993	7.90476	2489920000000	0.00647056	0.99385	Common	NO	yes	yes	no	no
3:184505787-186505787	185520022	chr3:185520022	t	tag	0.3211	0.0072	0.3149	0.3408	0.1345	0.0167	7.21e-16	++++++	0	1.753	5	0.8821	66941	3	0.3211	SV	rs10544430	1	0.993076	8.05389	8089960000000	0.0210234	0.481434	Common	NO	yes	yes	yes	yes
3:184505787-186505787	185520085	chr3:185520085	g	gtgttcttgactaaccaagaca	0.679	0.007	0.6597	0.6851	-0.1343	0.0167	8.08e-16	------	0	1.757	5	0.8816	66941	3	0.321	SV	rs144346724	1	0.993076	-8.04192	7351530000000	0.0191044	0.598869	Common	NO	yes	yes	no	no
3:184505787-186505787	185522224	chr3:185522224	ca	c	0.3196	0.0072	0.3134	0.339	0.1333	0.0167	1.6e-15	++++++	0	1.623	5	0.8985	66941	3	0.3196	SV	NA	0.985734	0.993076	7.98204	4565240000000	0.0118637	0.865006	Common	NO	no	yes	yes	no
3:184505787-186505787	185526108	chr3:185526108	ca	c	0.6774	0.0071	0.6584	0.6834	-0.1328	0.0167	1.52e-15	------	0	1.801	5	0.8759	66941	3	0.3226	SV	rs35188816	1	0.993076	-7.9521	3602360000000	0.00936144	0.952567	Common	NO	yes	yes	no	no
3:184505787-186505787	185528569	chr3:185528569	a	aac	0.3218	0.007	0.3158	0.3408	0.1334	0.0167	1.25e-15	++++++	0	1.754	5	0.8821	66941.1	3	0.3218	SV	rs201549346	1	0.993076	7.98802	4787250000000	0.0124406	0.853142	Common	NO	yes	no	no	no
3:184505787-186505787	185528570	chr3:185528570	a	ac	0.3231	0.007	0.317	0.3415	0.1333	0.0167	1.4e-15	++++++	0	1.701	5	0.8887	66941	3	0.3231	SV	rs199792915	0.993791	0.993076	7.98204	4565240000000	0.0118637	0.876869	Common	NO	yes	yes	no	no
#Region: 3q27.3; closest Gene: ST6GAL1; Genes in 99% Credible Set: ADIPOQ-AS1|RPS20P14|ADIPOQ|ST6GAL1
3:185665645-187665645	186631046	chr3:186631046	a	atcccgc	0.1165	0.0051	0.1041	0.127	-0.0676	0.0252	0.00732	++----	47.5	9.527	5	0.0898	66940.8	3	0.1165	SV	NA	0.137928	0.984372	-2.68254	4.31644	0.00415389	0.859467	Common	NO	no	yes	yes	no
3:185665645-187665645	186638620	chr3:186638620	t	ttc	0.1163	0.0043	0.1048	0.1227	-0.0537	0.0252	0.03302	+-----	60	12.498	5	0.02856	66940.7	3	0.1163	SV	rs199886150	0.101325	0.984372	-2.13095	1.16841	0.00112441	0.978368	Common	NO	yes	yes	no	no
3:185665645-187665645	186649931	chr3:186649931	cg	c	0.3718	0.0179	0.3573	0.451	-0.0533	0.0168	0.00152	++----	46.4	9.323	5	0.09684	66940.3	3	0.3718	SV	NA	0.248132	0.992993	-3.17262	12.3919	0.0119252	0.698336	Common	NO	no	yes	yes	no
3:185665645-187665645	186673287	chr3:186673287	ct	c	0.1222	0.0042	0.105	0.1279	0.0724	0.0261	0.005469	?+++++	0	0.441	4	0.979	62129.8	3	0.1222	SV	NA	0.116972	0.983255	2.77395	5.68675	0.0054726	0.831023	Common	NO	no	yes	yes	no
3:185665645-187665645	186681617	chr3:186681617	a	ag	0.1151	0.0077	0.103	0.1411	-0.0752	0.0254	0.003034	++----	68.7	15.986	5	0.006884	66940.7	3	0.1151	SV	rs71634020	0.144947	0.984127	-2.96063	9.40772	0.00905344	0.749948	Common	NO	yes	yes	yes	yes
3:185665645-187665645	186694383	chr3:186694383	a	at	0.8045	0.0062	0.7782	0.8084	0.0837	0.021	6.71e-05	+-++++	28.6	7.006	5	0.2202	66940.4	3	0.1955	SV	rs34631478	0.13085	0.989095	3.98571	269.634	0.25948	0.25948	Common	NO	yes	yes	yes	yes
#Region: 4p16.1; closest Gene: WFS1/PPP2R2C; Genes in 99% Credible Set: WFS1|PPP2R2C
4:5306144-7306144	6264629	chr4:6264629	ca	c	0.4098	0.0092	0.3981	0.4456	-0.071	0.0165	1.78e-05	------	31.7	7.316	5	0.1982	66937	4	0.4098	SV	rs35142888	0.751856	0.99324	-4.30303	810.053	0.000520849	0.98717	Common	NO	yes	yes	yes	yes
4:5306144-7306144	6292746	chr4:6292746	t	tgggcgtggcag	0.3947	0.0083	0.3839	0.4264	-0.0749	0.0167	7.27e-06	------	42.5	8.691	5	0.122	66935.2	4	0.3947	SV	rs200036639	0.883095	0.993076	-4.48503	1811.16	0.00116454	0.945097	Common	NO	yes	no	no	no
4:5306144-7306144	6296205	chr4:6296205	t	tc	0.5532	0.0071	0.5323	0.5647	0.0747	0.0167	8.22e-06	++-+++	19.6	6.22	5	0.2854	66934	4	0.4468	SV	rs200292473	0.62738	0.993076	4.47305	1717.21	0.00110413	0.966919	Common	NO	yes	no	no	no
4:5306144-7306144	6296206	chr4:6296206	ca	c	0.4454	0.0076	0.4323	0.4672	-0.0742	0.0167	9.14e-06	--+---	23.6	6.545	5	0.2568	66934	4	0.4454	SV	rs5855907	0.631717	0.993076	-4.44311	1504.03	0.000967063	0.974034	Common	NO	yes	yes	no	no
4:5306144-7306144	6320169	chr4:6320169	g	gga	0.344	0.0212	0.3105	0.4115	-0.0801	0.0176	5.49e-06	------	13.6	5.789	5	0.3273	66934.9	4	0.344	SV	rs60258155	0.366283	0.992316	-4.55114	2546.72	0.00163749	0.921322	Common	NO	yes	yes	no	no
#Region: 4q31.3; closest Gene: TMEM154; Genes in 99% Credible Set: TMEM154|FBXW7|MIR3140|MIR4453
4:152520475-154520475	153277565	chr4:153277565	t	ttttc	0.6876	0.0146	0.6256	0.702	0.0549	0.0172	0.001375	++++++	0	1.968	5	0.8536	66940.2	4	0.3124	SV	rs139147682	0.491055	0.992658	3.19186	13.457	0.000451865	0.985506	Common	NO	yes	yes	yes	yes
4:152520475-154520475	153340644	chr4:153340644	t	taa	0.3097	0.0083	0.297	0.3397	-0.0541	0.0171	0.001556	------	0	1.415	5	0.9227	66940.9	4	0.3097	SV	rs201536639	0.487067	0.992743	-3.16374	12.2489	0.0004113	0.98678	Common	NO	yes	no	no	no
4:152520475-154520475	153406663	chr4:153406663	g	ggaa	0.6875	0.0138	0.6285	0.7012	0.0551	0.017	0.001218	++++++	0	1.397	5	0.9246	66940.9	4	0.3125	SV	rs3047829	0.492298	0.992827	3.24118	15.5838	0.000523282	0.983118	Common	NO	yes	yes	yes	yes
4:152520475-154520475	153432568	chr4:153432568	ct	c	0.6885	0.013	0.6339	0.7019	0.055	0.0172	0.001369	++++++	0	1.175	5	0.9472	66940.8	4	0.3115	SV	NA	0.569488	0.992658	3.19767	13.7074	0.000460274	0.985054	Common	NO	no	yes	yes	no
4:152520475-154520475	153497080	chr4:153497080	a	ac	0.2834	0.007	0.2741	0.3092	-0.0738	0.0179	3.9e-05	------	0	1.63	5	0.8976	66940.2	4	0.2834	SV	rs201722153	0.764517	0.992053	-4.12291	409.169	0.0137393	0.870962	Common	NO	yes	yes	no	no
4:152520475-154520475	153497081	chr4:153497081	ca	c	0.6923	0.0095	0.6503	0.6993	0.0721	0.0172	2.87e-05	++++++	0	1.603	5	0.9009	66940.8	4	0.3077	SV	rs11304804	0.845524	0.992658	4.19186	525.448	0.0176438	0.810553	Common	NO	yes	no	yes	yes
4:152520475-154520475	153497144	chr4:153497144	a	at	0.3075	0.0096	0.3007	0.3497	-0.0726	0.0172	2.52e-05	------	0	1.825	5	0.8728	66940.8	4	0.3075	SV	rs11304805	0.852745	0.992658	-4.22093	593.26	0.0199208	0.773471	Common	NO	yes	yes	yes	yes
4:152520475-154520475	153499859	chr4:153499859	t	ttgtctgtc	0.3056	0.0099	0.2974	0.3477	-0.0723	0.0174	3.1e-05	------	0	1.7	5	0.8889	66940.8	4	0.3056	SV	NA	0.805117	0.992488	-4.15517	455.894	0.0153083	0.842272	Common	NO	no	yes	yes	no
4:152520475-154520475	153501534	chr4:153501534	g	ga	0.3207	0.0147	0.3091	0.3837	-0.0746	0.0172	1.47e-05	------	0	2.809	5	0.7295	66940	4	0.3207	SV	rs202126138	0.696125	0.992658	-4.33721	972.185	0.0326446	0.41143	Common	NO	yes	no	no	no
4:152520475-154520475	153501539	chr4:153501539	a	ag	0.326	0.0133	0.314	0.384	-0.0737	0.017	1.39e-05	------	0	2.341	5	0.8002	66940.8	4	0.326	SV	rs33935221	0.696125	0.992827	-4.33529	954.583	0.0320536	0.443483	Common	NO	yes	yes	yes	yes
4:152520475-154520475	153509503	chr4:153509503	a	at	0.3267	0.0147	0.3141	0.3908	-0.0745	0.0169	1.09e-05	------	0	2.387	5	0.7934	66940.7	4	0.3267	SV	rs33934109	0.733532	0.99291	-4.40828	1303.8	0.0437797	0.151791	Common	NO	yes	yes	yes	yes
4:152520475-154520475	153520862	chr4:153520862	a	ag	0.3115	0.0106	0.3045	0.3582	-0.0626	0.0177	0.0004003	------	5.5	5.29	5	0.3816	66935.4	4	0.3115	SV	rs200997951	0.793055	0.992229	-3.53672	43.6825	0.0014668	0.965611	Common	NO	yes	no	no	no
#Region: 5q11.2; closest Gene: ARL15; Genes in 99% Credible Set: MIR581|RN7SL801P|ARL15
5:52298923-54298923	53288136	chr5:53288136	t	ttaaa	0.2026	0.0061	0.1747	0.2072	0.0882	0.0193	4.68e-06	++++++	0	2.019	5	0.8465	66941	5	0.2026	SV	rs57140251	0.662704	0.990774	4.56995	2989.98	0.00271351	0.986557	Common	NO	yes	yes	yes	yes
5:52298923-54298923	53288948	chr5:53288948	g	ga	0.2023	0.0062	0.1746	0.2067	0.0879	0.0192	5.02e-06	++++++	0	1.924	5	0.8595	66941	5	0.2023	SV	rs11327249	0.662704	0.990868	4.57812	3089.99	0.00280426	0.981065	Common	NO	yes	yes	yes	yes
5:52298923-54298923	53289661	chr5:53289661	cta	c	0.2024	0.0062	0.1747	0.2067	0.0881	0.0192	4.7e-06	++++++	0	1.955	5	0.8554	66940.9	5	0.2024	SV	rs3836822	0.662704	0.990868	4.58854	3239.68	0.00294011	0.97245	Common	NO	yes	yes	yes	yes
5:52298923-54298923	53291671	chr5:53291671	a	ag	0.7413	0.0031	0.7379	0.7469	-0.0858	0.0177	1.21e-06	------	0	4.153	5	0.5275	66941.1	5	0.2587	SV	rs11450056	0.986515	0.992229	-4.84746	10188	0.00924593	0.749726	Common	NO	yes	yes	yes	yes
5:52298923-54298923	53293291	chr5:53293291	ca	c	0.258	0.0028	0.2532	0.2613	0.0872	0.0177	8.17e-07	++++++	0	4.058	5	0.5411	66940.9	5	0.258	SV	rs34579822	0.979533	0.992229	4.92655	14950.5	0.0135681	0.17127	Common	NO	yes	yes	yes	yes
5:52298923-54298923	53297990	chr5:53297990	a	ac	0.2519	0.0031	0.2471	0.2574	0.0874	0.0178	9.09e-07	++++++	0	4.975	5	0.419	66940.8	5	0.2519	SV	rs11318363	1	0.992141	4.91011	13860.6	0.0125789	0.274958	Common	NO	yes	yes	yes	yes
5:52298923-54298923	53299486	chr5:53299486	t	ttttc	0.2514	0.0032	0.2465	0.2575	0.0867	0.0178	1.16e-06	++++++	1.8	5.091	5	0.4049	66940.9	5	0.2514	SV	rs199747743	0.993167	0.992141	4.87079	11452.9	0.0103938	0.556246	Common	NO	yes	no	no	no
5:52298923-54298923	53299598	chr5:53299598	g	gc	0.748	0.0031	0.7426	0.7529	-0.088	0.0178	7.73e-07	------	0	4.895	5	0.4289	66940.9	5	0.252	SV	rs3842041	1	0.992141	-4.94382	16343.3	0.0148321	0.12936	Common	NO	yes	yes	yes	yes
5:52298923-54298923	53300865	chr5:53300865	a	ag	0.2487	0.0034	0.2435	0.2552	0.0877	0.018	1.12e-06	++++++	0	4.871	5	0.4318	66941	5	0.2487	SV	rs113013388	0.972909	0.991965	4.87222	11636.8	0.0105608	0.545853	Common	NO	yes	yes	yes	yes
5:52298923-54298923	53301096	chr5:53301096	cat	c	0.2388	0.0044	0.2343	0.2533	0.091	0.0185	8.47e-07	++++++	0	4.115	5	0.5329	66940.7	5	0.2388	SV	rs200295170	0.89796	0.991516	4.91892	14919.7	0.0135402	0.184811	Common	NO	yes	no	no	no
5:52298923-54298923	53301098	chr5:53301098	t	tataggac	0.7514	0.0032	0.7453	0.7564	-0.0878	0.018	1.02e-06	------	0	4.673	5	0.4571	66941	5	0.2486	SV	rs5867910	0.89796	0.991965	-4.87778	11953.7	0.0108483	0.524696	Common	NO	yes	yes	yes	yes
5:52298923-54298923	53302258	chr5:53302258	a	at	0.7558	0.0035	0.7503	0.7607	-0.0875	0.0182	1.63e-06	------	0	3.469	5	0.6281	66940.8	5	0.2442	SV	NA	0.942923	0.991787	-4.80769	8612.9	0.00781649	0.90624	Common	NO	no	yes	yes	no
5:52298923-54298923	53303038	chr5:53303038	g	gc	0.2523	0.003	0.2478	0.2574	0.087	0.0178	1.01e-06	++++++	0	4.973	5	0.4191	66940.9	5	0.2523	SV	rs11299731	0.993166	0.992141	4.88764	12426.4	0.0112774	0.491596	Common	NO	yes	yes	yes	yes
5:52298923-54298923	53305795	chr5:53305795	a	act	0.7406	0.0028	0.7374	0.7453	-0.0835	0.0177	2.26e-06	------	0	4.192	5	0.5222	66941	5	0.2594	SV	rs3836821	0.945763	0.992229	-4.71751	5499.1	0.00499062	0.956923	Common	NO	yes	yes	yes	yes
5:52298923-54298923	53307054	chr5:53307054	g	gaattc	0.6661	0.0112	0.6161	0.6707	-0.0862	0.0166	2.16e-07	-+----	5.5	5.292	5	0.3813	66940.8	5	0.3339	SV	NA	0.656682	0.993158	-5.19277	54059.7	0.0490609	0.0490609	Common	NO	no	yes	yes	no
5:52298923-54298923	53307837	chr5:53307837	ca	c	0.7488	0.003	0.7408	0.7532	-0.0863	0.0179	1.41e-06	------	6.3	5.339	5	0.3759	66941	5	0.2512	SV	NA	0.983974	0.992053	-4.82123	9065.78	0.0082275	0.882337	Common	NO	no	yes	yes	no
5:52298923-54298923	53308654	chr5:53308654	ct	c	0.7467	0.0031	0.7388	0.7509	-0.0846	0.0178	2.16e-06	------	12.7	5.729	5	0.3335	66941	5	0.2533	SV	NA	0.973964	0.992141	-4.75281	6520.92	0.00591795	0.946808	Common	NO	no	yes	yes	no
#Region: 5q11.2; closest Gene: ANKRD55; Genes in 99% Credible Set: HMGN1P17
5:54856375-56856375	55857025	chr5:55857025	g	gt	0.8111	0.0074	0.8039	0.8497	-0.1213	0.0198	8.57e-10	-+----	0	2.883	5	0.718	66941	5	0.1889	SV	rs11429307	0.906589	0.990294	-6.12626	1.15928e+07	0.0504924	0.900069	Common	NO	yes	yes	yes	yes
5:54856375-56856375	55860907	chr5:55860907	g	gc	0.1826	0.0071	0.1454	0.1894	0.124	0.02	6.06e-10	+-++++	0	3.105	5	0.6837	66941	5	0.1826	SV	rs5868014	0.882061	0.990099	6.2	1.82951e+07	0.0796838	0.696139	Common	NO	yes	yes	yes	yes
#Region: 6p22.3; closest Gene: CDKAL1; Genes in 99% Credible Set: CDKAL1
6:19679709-21679709	20676414	chr6:20676414	t	taa	0.7182	0.0197	0.6336	0.726	-0.132	0.0173	2.26e-14	------	2.8	5.142	5	0.3988	66940.9	6	0.2818	SV	rs34499031	0.976932	0.992573	-7.63006	304328000000	0.120471	0.584755	Common	NO	yes	yes	yes	yes
6:19679709-21679709	20701127	chr6:20701127	g	gt	0.7511	0.021	0.664	0.7609	-0.1357	0.0187	3.78e-13	------	24	6.578	5	0.254	66940.5	6	0.2489	SV	NA	0.804065	0.991334	-7.25668	20168799597	0.00798401	0.988086	Common	NO	no	yes	yes	no
#Region: 6p21.33-p21.32; closest Gene: POU5F1/PPT2/PPT2-EGFL8; Genes in 99% Credible Set: LY6G5B|LY6G5C|ABHD16A|RPL7P4|MDC1-AS1|RN7SL353P|HCG20|LINC00243|RN7SKP186|DDR1-AS1|MIR4640|RN7SL175P|HCG21|HCG22|RNU6-1133P|POLR2LP|PSORS1C3|USP8P1|RPL3P2|WASF5P|DHFRP2|RNU6-283P|FGFR3P1|ZDHHC20P2|HLA-S|HCP5|LINC01149|PPIAP9|RPL15P4|SNORD117|SNORD84|DDX39B-AS1|UQCRHP1|SNORA38|C6orf47-AS1|MIR4646|RNU6-850P|SA…
6:30134888-32134888	30729909	chr6:30729909	a	at	0.1036	0.0049	0.0925	0.1066	-0.0544	0.0564	0.3351	?---??	0	0.576	2	0.7497	8413.97	6	0.1036	SV	NA	0.149919	0.926334	-0.964539	0.41761	6.12e-05	0.965254	Common	NO	no	no	yes	no
6:30134888-32134888	30833943	chr6:30833943	a	attgcggg	0.4147	0.0143	0.4087	0.4743	-0.025	0.0174	0.1493	?+--+-	49.9	7.99	4	0.09196	62129.8	6	0.4147	SV	rs55649374	0.108223	0.992488	-1.43678	0.241424	3.54e-05	0.988962	Common	NO	yes	yes	no	no
6:30134888-32134888	30921417	chr6:30921417	g	ga	0.8934	0.0024	0.8905	0.9052	0.0393	0.0281	0.1623	?-++-+	0	3.955	4	0.4121	62129.8	6	0.1066	SV	NA	0.181971	0.980642	1.39858	0.363039	5.32e-05	0.973388	Common	NO	no	yes	yes	no
6:30134888-32134888	30924118	chr6:30924118	cag	c	0.8934	0.0025	0.8899	0.9043	0.0435	0.0279	0.1195	?-++-+	4.6	4.193	4	0.3806	62129.9	6	0.1066	SV	NA	0.202544	0.980911	1.55914	0.455176	6.67e-05	0.962447	Common	NO	no	yes	yes	no
6:30134888-32134888	31022736	chr6:31022736	t	tc	0.5949	0.0052	0.5706	0.6008	-0.0256	0.0177	0.1485	?+--+-	30.4	5.744	4	0.2191	62130	6	0.4051	SV	rs34080572	0.21079	0.992229	-1.44633	0.248864	3.64e-05	0.988384	Common	NO	yes	yes	no	no
6:30134888-32134888	31024286	chr6:31024286	ccact	c	0.595	0.0051	0.5715	0.6007	-0.0251	0.0177	0.156	?+--+-	27.3	5.502	4	0.2395	62130	6	0.405	SV	rs5875281	0.206838	0.992229	-1.41808	0.239071	3.5e-05	0.989172	Common	NO	yes	yes	yes	yes
6:30134888-32134888	31027668	chr6:31027668	t	tg	0.4049	0.0051	0.399	0.4282	0.0258	0.0177	0.1451	?-++-+	27.1	5.49	4	0.2406	62130	6	0.4049	SV	rs200641133	0.212322	0.992229	1.45763	0.252948	3.7e-05	0.987832	Common	NO	yes	no	no	no
6:30134888-32134888	31030680	chr6:31030680	t	ta	0.4052	0.0052	0.3994	0.4293	0.0256	0.0177	0.1485	?-++-+	28.6	5.605	4	0.2306	62129.9	6	0.4052	SV	NA	0.148163	0.992229	1.44633	0.248864	3.64e-05	0.988567	Common	NO	no	yes	yes	no
6:30134888-32134888	31036816	chr6:31036816	t	ta	0.5948	0.0053	0.5699	0.6007	-0.0257	0.0177	0.1475	?+--+-	29.7	5.69	4	0.2236	62130	6	0.4052	SV	rs9257030	0.21079	0.992229	-1.45198	0.250894	3.67e-05	0.988201	Common	NO	yes	yes	yes	yes
6:30134888-32134888	31037317	chr6:31037317	t	ta	0.3965	0.0057	0.3888	0.4222	0.0268	0.0179	0.1335	?-++-+	16.2	4.774	4	0.3113	62129.9	6	0.3965	SV	rs144996131	0.20165	0.992053	1.49721	0.27101	3.97e-05	0.985918	Common	NO	yes	yes	no	no
6:30134888-32134888	31037961	chr6:31037961	t	ta	0.4025	0.0054	0.3971	0.429	0.0273	0.0178	0.1251	?-++-+	29.1	5.645	4	0.2273	62129.8	6	0.4025	SV	rs201769502	0.207392	0.992141	1.53371	0.284741	4.17e-05	0.983951	Common	NO	yes	no	no	no
6:30134888-32134888	31037968	chr6:31037968	a	atttt	0.5975	0.0054	0.5711	0.6033	-0.027	0.0178	0.1295	?+--+-	28.6	5.603	4	0.2308	62129.9	6	0.4025	SV	rs147365229	0.205703	0.992141	-1.51685	0.27757	4.07e-05	0.985315	Common	NO	yes	yes	no	no
6:30134888-32134888	31042894	chr6:31042894	ctttg	c	0.6844	0.012	0.6425	0.6905	-0.0373	0.0186	0.04528	?+--+-	9.2	4.405	4	0.354	62129.9	6	0.3156	SV	rs145304444	0.144787	0.991425	-2.00538	0.679814	9.96e-05	0.9501	Common	NO	yes	yes	yes	yes
6:30134888-32134888	31043692	chr6:31043692	ca	c	0.6087	0.0072	0.579	0.6154	-0.0286	0.0179	0.1096	?+----	13.3	4.613	4	0.3294	62129.9	6	0.3913	SV	NA	0.141573	0.992053	-1.59777	0.31625	4.63e-05	0.979036	Common	NO	no	yes	yes	no
6:30134888-32134888	31043814	chr6:31043814	a	at	0.5993	0.0057	0.5721	0.605	-0.0273	0.0177	0.1241	?+--+-	23.3	5.218	4	0.2657	62130	6	0.4007	SV	rs9281190	0.204997	0.992229	-1.54237	0.286952	4.2e-05	0.98244	Common	NO	yes	yes	yes	yes
6:30134888-32134888	31045376	chr6:31045376	a	ag	0.4008	0.0057	0.395	0.4281	0.0272	0.0177	0.1249	?-++-+	21.9	5.123	4	0.2749	62129.9	6	0.4008	SV	rs71766229	0.206545	0.992229	1.53672	0.284486	4.17e-05	0.984118	Common	NO	yes	yes	no	no
6:30134888-32134888	31045892	chr6:31045892	ca	c	0.6001	0.0055	0.5732	0.6044	-0.0307	0.0178	0.08462	?+----	15.5	4.735	4	0.3155	62129.7	6	0.3999	SV	NA	0.148691	0.992141	-1.72472	0.387738	5.68e-05	0.969777	Common	NO	no	yes	yes	no
6:30134888-32134888	31048683	chr6:31048683	g	ga	0.3999	0.0055	0.3948	0.4273	0.0271	0.0178	0.1264	?-++-+	19.2	4.949	4	0.2926	62130	6	0.3999	SV	NA	0.151103	0.992141	1.52247	0.279931	4.1e-05	0.98511	Common	NO	no	yes	yes	no
6:30134888-32134888	31051264	chr6:31051264	ct	c	0.5942	0.0054	0.5685	0.5999	-0.0282	0.0177	0.112	?+--+-	21.1	5.071	4	0.2801	62130	6	0.4058	SV	NA	0.15001	0.992229	-1.59322	0.310571	4.55e-05	0.979494	Common	NO	no	yes	yes	no
6:30134888-32134888	31055536	chr6:31055536	t	tatc	0.3765	0.008	0.356	0.4097	0.0302	0.019	0.1119	?-++++	0	3.444	4	0.4864	62130	6	0.3765	SV	rs35871527	0.152982	0.991056	1.58947	0.330729	4.84e-05	0.978185	Common	NO	yes	yes	yes	yes
6:30134888-32134888	31055762	chr6:31055762	a	ag	0.4836	0.0078	0.4573	0.5097	-0.0299	0.0177	0.0914	?+----	44.2	7.173	4	0.127	62129.9	6	0.4836	SV	rs201220890	0.302308	0.992229	-1.68927	0.363152	5.32e-05	0.973335	Common	NO	yes	no	no	no
6:30134888-32134888	31055774	chr6:31055774	a	aaaaag	0.5219	0.0081	0.4929	0.5458	0.0305	0.0176	0.08308	?-++++	43.7	7.106	4	0.1304	62129.9	6	0.4781	SV	rs150405358	0.289012	0.992316	1.73295	0.388972	5.7e-05	0.969492	Common	NO	yes	no	no	no
6:30134888-32134888	31056336	chr6:31056336	a	aaaat	0.5222	0.0082	0.4928	0.5455	0.029	0.0176	0.0998	?-++++	46.6	7.488	4	0.1122	62130	6	0.4778	SV	rs199948625	0.291258	0.992316	1.64773	0.337158	4.94e-05	0.977499	Common	NO	yes	no	no	no
6:30134888-32134888	31056340	chr6:31056340	t	taaata	0.5232	0.0083	0.4931	0.5462	0.0293	0.0176	0.096	?-++++	44.3	7.176	4	0.1269	62130	6	0.4768	SV	rs146975640	0.289012	0.992316	1.66477	0.346737	5.08e-05	0.976697	Common	NO	yes	yes	yes	yes
6:30134888-32134888	31061078	chr6:31061078	t	ttataac	0.4772	0.0083	0.4539	0.5071	-0.03	0.0176	0.08747	?+----	43.9	7.136	4	0.1289	62130	6	0.4772	SV	rs112879447	0.293513	0.992316	-1.70455	0.370574	5.43e-05	0.972099	Common	NO	yes	yes	yes	yes
6:30134888-32134888	31061307	chr6:31061307	t	ta	0.5228	0.0083	0.4929	0.5461	0.0301	0.0176	0.08723	?-++++	44	7.137	4	0.1288	62129.9	6	0.4772	SV	rs34583086	0.291258	0.992316	1.71023	0.374159	5.48e-05	0.971389	Common	NO	yes	yes	yes	yes
6:30134888-32134888	31061624	chr6:31061624	a	aac	0.6217	0.0075	0.5885	0.6384	-0.0323	0.019	0.08904	?+----	0	3.555	4	0.4695	62129.7	6	0.3783	SV	rs200122485	0.158029	0.991056	-1.7	0.396018	5.8e-05	0.96886	Common	NO	yes	no	no	no
6:30134888-32134888	31065518	chr6:31065518	cctt	c	0.5226	0.0087	0.491	0.5469	0.0312	0.0176	0.07624	?-++++	43.2	7.038	4	0.1339	62130	6	0.4774	SV	rs3064759	0.293443	0.992316	1.77273	0.416833	6.11e-05	0.965316	Common	NO	yes	yes	yes	yes
6:30134888-32134888	31065912	chr6:31065912	a	aag	0.4774	0.0084	0.4539	0.508	-0.0307	0.0176	0.08096	?+----	42.5	6.951	4	0.1385	62130	6	0.4774	SV	rs75707489	0.294592	0.992316	-1.74432	0.396673	5.81e-05	0.968221	Common	NO	yes	yes	yes	yes
6:30134888-32134888	31066736	chr6:31066736	g	ga	0.3534	0.0058	0.3482	0.3829	0.0289	0.0192	0.1321	?-++++	0	2.001	4	0.7357	62130	6	0.3534	SV	rs34308896	0.156938	0.990868	1.50521	0.293607	4.3e-05	0.981209	Common	NO	yes	yes	yes	yes
6:30134888-32134888	31066935	chr6:31066935	t	tgcg	0.6469	0.0057	0.6183	0.6526	-0.0287	0.0192	0.1352	?+----	0	1.877	4	0.7584	62130	6	0.3531	SV	NA	0.182274	0.990868	-1.49479	0.289096	4.23e-05	0.981891	Common	NO	no	yes	yes	no
6:30134888-32134888	31069614	chr6:31069614	t	ta	0.6811	0.0108	0.6425	0.6882	-0.0325	0.0197	0.09911	?+----	0	2.279	4	0.6845	62129.5	6	0.3189	SV	rs199771640	0.151832	0.990391	-1.64975	0.377279	5.53e-05	0.970896	Common	NO	yes	no	no	no
6:30134888-32134888	31069835	chr6:31069835	t	tcc	0.7312	0.0081	0.6995	0.7353	-0.0434	0.0219	0.04772	?+----	0	2.747	4	0.601	62129	6	0.2688	SV	rs200728421	0.132498	0.988152	-1.98174	0.757737	0.000110982	0.947611	Common	NO	yes	no	no	no
6:30134888-32134888	31070271	chr6:31070271	g	gtc	0.4265	0.0061	0.4241	0.4555	0.0272	0.0181	0.133	?-++++	7.7	4.333	4	0.3629	62129.9	6	0.4265	SV	rs112951573	0.198199	0.991876	1.50276	0.276233	4.05e-05	0.985518	Common	NO	yes	yes	yes	yes
6:30134888-32134888	31071445	chr6:31071445	t	ta	0.6487	0.0056	0.62	0.6529	-0.0273	0.0193	0.1567	?+----	0	2.037	4	0.729	62129.8	6	0.3513	SV	rs9281208	0.15685	0.990774	-1.41451	0.25881	3.79e-05	0.987234	Common	NO	yes	yes	no	no
6:30134888-32134888	31072014	chr6:31072014	g	gc	0.5226	0.0084	0.492	0.5461	0.0307	0.0176	0.08045	?-++++	42.5	6.953	4	0.1384	62130.1	6	0.4774	SV	rs34045844	0.294592	0.992316	1.74432	0.396673	5.81e-05	0.968454	Common	NO	yes	yes	yes	yes
6:30134888-32134888	31072398	chr6:31072398	t	ttgagg	0.3535	0.0058	0.3482	0.3829	0.0286	0.0192	0.1371	?-++++	0	1.987	4	0.7381	62130	6	0.3535	SV	rs57556483	0.1583	0.990868	1.48958	0.286879	4.2e-05	0.983616	Common	NO	yes	yes	yes	yes
6:30134888-32134888	31073777	chr6:31073777	a	atat	0.1783	0.0048	0.1609	0.1941	-0.0362	0.0226	0.1096	?+--+-	19.3	4.957	4	0.2917	62130	6	0.1783	SV	NA	0.472446	0.987392	-1.60177	0.398498	5.84e-05	0.967873	Common	NO	no	yes	yes	no
6:30134888-32134888	31075601	chr6:31075601	g	gttt	0.4525	0.0101	0.4126	0.4702	0.0273	0.018	0.1301	?-++++	42.3	6.938	4	0.1392	62129.9	6	0.4525	SV	rs141232332	0.242295	0.991965	1.51667	0.280528	4.11e-05	0.984864	Common	NO	yes	yes	yes	yes
6:30134888-32134888	31075921	chr6:31075921	t	tc	0.1043	0.1205	0.0274	0.2985	0.1377	0.047	0.003383	?-++++	35	6.154	4	0.1879	62130	6	0.1043	SV	rs200161446	0.106131	0.947665	2.92979	13.3587	0.00195658	0.544603	Common	NO	yes	yes	yes	yes
6:30134888-32134888	31077020	chr6:31077020	a	atc	0.4459	0.0108	0.4042	0.4673	0.0252	0.018	0.1615	?-++++	35.2	6.177	4	0.1863	62129.8	6	0.4459	SV	rs199806184	0.225473	0.991965	1.4	0.236962	3.47e-05	0.989311	Common	NO	yes	no	no	no
6:30134888-32134888	31077021	chr6:31077021	t	tc	0.4459	0.0108	0.4042	0.4673	0.0252	0.018	0.1615	?-++++	35.2	6.177	4	0.1863	62129.8	6	0.4459	SV	rs9278981	0.225473	0.991965	1.4	0.236962	3.47e-05	0.989346	Common	NO	yes	yes	no	no
6:30134888-32134888	31086614	chr6:31086614	ct	c	0.5876	0.0228	0.498	0.6122	0.0337	0.0188	0.07316	?-++++	0	2.727	4	0.6044	62128.8	6	0.4124	SV	rs201665595	0.124343	0.991241	1.79255	0.460102	6.74e-05	0.962179	Common	NO	yes	no	no	no
6:30134888-32134888	31086617	chr6:31086617	ct	c	0.5858	0.0225	0.4979	0.612	0.0346	0.0188	0.06537	?-++++	0	2.779	4	0.5954	62128.9	6	0.4142	SV	rs199861968	0.125213	0.991241	1.84043	0.501521	7.35e-05	0.959643	Common	NO	yes	no	no	no
6:30134888-32134888	31096562	chr6:31096562	t	tc	0.0521	0.0045	0.0197	0.0533	-0.0698	0.0389	0.07262	?-+---	25.3	5.351	4	0.2531	62130	6	0.0521	SV	rs71552035	0.147701	0.963549	-1.79434	0.900564	0.000131901	0.942975	Common	NO	yes	yes	yes	yes
6:30134888-32134888	31116903	chr6:31116903	t	tg	0.2477	0.0044	0.2338	0.2619	-0.0657	0.0201	0.001105	?+----	0	2.213	4	0.6967	62129.9	6	0.2477	SV	rs9281229	0.681544	0.990001	-3.26866	19.8067	0.00290098	0.483891	Common	NO	yes	no	no	no
6:30134888-32134888	31121874	chr6:31121874	caa	c	0.4887	0.0129	0.4685	0.5406	-0.0525	0.0178	0.003132	?-----	0	2.181	4	0.7025	62129.9	6	0.4887	SV	rs9279003	0.111271	0.992141	-2.94944	6.63492	0.000971782	0.749079	Common	NO	yes	yes	yes	yes
6:30134888-32134888	31128941	chr6:31128941	a	aaaaag	0.5142	0.0136	0.4594	0.5349	0.0494	0.0178	0.00555	?+++++	0	2.304	4	0.6801	62130	6	0.4858	SV	rs145076888	0.115219	0.992141	2.77528	4.04614	0.000592617	0.826241	Common	NO	yes	yes	no	no
6:30134888-32134888	31132689	chr6:31132689	t	tga	0.3381	0.0201	0.33	0.4189	-0.0471	0.0185	0.01075	?+----	0	1.464	4	0.8331	62130	6	0.3381	SV	NA	0.541901	0.991516	-2.54595	2.29015	0.000335427	0.874205	Common	NO	no	yes	yes	no
6:30134888-32134888	31133577	chr6:31133577	a	aaagccc	0.3713	0.0266	0.3637	0.4789	-0.0353	0.0181	0.05199	?+----	0	1.16	4	0.8846	62129.9	6	0.3713	SV	rs145919884	0.28317	0.991876	-1.95028	0.594434	8.71e-05	0.954393	Common	NO	yes	yes	yes	yes
6:30134888-32134888	31133580	chr6:31133580	g	gcc	0.4446	0.0202	0.4313	0.5256	-0.0307	0.0185	0.09751	?+----	0	0.419	4	0.9809	62129	6	0.4446	SV	rs200714691	0.197128	0.991516	-1.65946	0.360745	5.28e-05	0.973707	Common	NO	yes	no	no	no
6:30134888-32134888	31133620	chr6:31133620	t	tag	0.3395	0.0197	0.3334	0.4191	-0.0477	0.0185	0.009861	?+----	0	1.555	4	0.8169	62129.9	6	0.3395	SV	rs9281233	0.338086	0.991516	-2.57838	2.48684	0.000364234	0.869966	Common	NO	yes	yes	no	no
6:30134888-32134888	31134118	chr6:31134118	cgag	c	0.8027	0.0036	0.7996	0.8207	0.0487	0.0218	0.02546	?-++++	0	3.715	4	0.4459	62130	6	0.1973	SV	rs75431008	0.56369	0.988259	2.23394	1.27589	0.000186873	0.921184	Common	NO	yes	yes	yes	yes
6:30134888-32134888	31134122	chr6:31134122	a	agc	0.9478	0.0045	0.9463	0.9801	0.072	0.039	0.06481	?--+++	29.9	5.709	4	0.222	62129.9	6	0.0522	SV	NA	0.107371	0.963368	1.84615	0.988368	0.000144761	0.937685	Common	NO	no	no	yes	no
6:30134888-32134888	31134721	chr6:31134721	a	actc	0.2428	0.0053	0.2295	0.2617	-0.0626	0.0202	0.001973	?+----	0	2.358	4	0.6703	62130	6	0.2428	SV	NA	0.776323	0.989902	-3.09901	11.655	0.00170704	0.566442	Common	NO	no	yes	yes	no
6:30134888-32134888	31135730	chr6:31135730	t	tc	0.4205	0.0103	0.3949	0.4266	-0.0593	0.0182	0.00113	?-----	0	3.547	4	0.4707	62129.6	6	0.4205	SV	rs113860293	0.237967	0.991787	-3.25824	17.522	0.00256635	0.505496	Common	NO	yes	no	no	no
6:30134888-32134888	31135734	chr6:31135734	ca	c	0.4205	0.0103	0.3949	0.4266	-0.0593	0.0182	0.00113	?-----	0	3.547	4	0.4707	62129.6	6	0.4205	SV	rs200320715	0.237967	0.991787	-3.25824	17.522	0.00256635	0.508062	Common	NO	yes	no	no	no
6:30134888-32134888	31137715	chr6:31137715	ccaga	c	0.4249	0.0143	0.3655	0.4328	0.0338	0.0182	0.06318	?+++++	0	1.97	4	0.7413	62129.9	6	0.4249	SV	NA	0.153017	0.991787	1.85714	0.501229	7.34e-05	0.959716	Common	NO	no	yes	yes	no
6:30134888-32134888	31160597	chr6:31160597	t	ttattta	0.8575	0.0042	0.85	0.8793	0.0701	0.025	0.00501	?-++++	0	2.774	4	0.5964	62129.9	6	0.1425	SV	rs111279592	0.370615	0.984615	2.804	5.95085	0.00087159	0.772053	Common	NO	yes	yes	no	no
6:30134888-32134888	31168865	chr6:31168865	a	atg	0.3387	0.0238	0.3262	0.4323	0.0437	0.0186	0.01877	?+++++	0	1.337	4	0.8551	62129.8	6	0.3387	SV	rs200364401	0.123522	0.991425	2.34946	1.42883	0.000209274	0.912112	Common	NO	yes	no	no	no
6:30134888-32134888	31172169	chr6:31172169	t	tg	0.643	0.007	0.6155	0.6482	-0.0391	0.0182	0.03194	?-----	0	0.209	4	0.9949	62130	6	0.357	SV	rs199609755	0.104678	0.991787	-2.14835	0.893807	0.000130911	0.9435	Common	NO	yes	no	no	no
6:30134888-32134888	31173983	chr6:31173983	caaag	c	0.4808	0.0176	0.4724	0.5507	0.0401	0.0178	0.0243	?+++++	0	0.846	4	0.9321	62129.9	6	0.4808	SV	NA	0.146392	0.992141	2.25281	1.09918	0.000160992	0.929918	Common	NO	no	yes	yes	no
6:30134888-32134888	31180356	chr6:31180356	a	aaacaaaaaacaaac	0.1956	0.0064	0.1716	0.2154	0.0305	0.0214	0.1534	?-++++	0	0.941	4	0.9186	62130	6	0.1956	SV	NA	0.102681	0.988681	1.42523	0.290408	4.25e-05	0.981679	Common	NO	no	yes	yes	no
6:30134888-32134888	31182922	chr6:31182922	t	ta	0.1965	0.0065	0.1722	0.2161	0.0305	0.0213	0.1529	?-++++	0	0.963	4	0.9154	62130	6	0.1965	SV	rs28381632	0.127913	0.988785	1.43192	0.291842	4.27e-05	0.981509	Common	NO	yes	yes	yes	yes
6:30134888-32134888	31184575	chr6:31184575	t	ttttc	0.716	0.0069	0.6933	0.72	-0.0274	0.0199	0.1688	?+----	0	0.708	4	0.9503	62129.4	6	0.284	SV	rs202021674	0.213231	0.990197	-1.37688	0.253115	3.71e-05	0.987758	Common	NO	yes	no	no	no
6:30134888-32134888	31192064	chr6:31192064	a	ac	0.139	0.0047	0.1162	0.1496	-0.0715	0.0251	0.004311	?+----	0	3.717	4	0.4457	62130	6	0.139	SV	rs9281268	0.350862	0.984494	-2.84861	6.76053	0.00099018	0.742244	Common	NO	yes	yes	no	no
6:30134888-32134888	31195673	chr6:31195673	a	atc	0.3529	0.0299	0.3431	0.4693	0.0371	0.0182	0.04179	?+++++	0	1.128	4	0.8898	62130.1	6	0.3529	SV	rs199982293	0.106699	0.991787	2.03846	0.711471	0.000104205	0.948781	Common	NO	yes	no	no	no
6:30134888-32134888	31195674	chr6:31195674	t	tc	0.3534	0.0298	0.3431	0.4693	0.0365	0.0182	0.04509	?+++++	0	1.003	4	0.9093	62129.9	6	0.3534	SV	rs28749471	0.106699	0.991787	2.00549	0.665956	9.75e-05	0.951086	Common	NO	yes	yes	yes	yes
6:30134888-32134888	31197822	chr6:31197822	t	ttc	0.6523	0.0263	0.5504	0.6602	-0.0394	0.0184	0.03233	?-----	0	0.745	4	0.9457	62129.8	6	0.3477	SV	rs201036393	0.106138	0.991607	-2.1413	0.889736	0.000130315	0.943761	Common	NO	yes	no	no	no
6:30134888-32134888	31197823	chr6:31197823	t	tc	0.6557	0.0271	0.5512	0.6634	-0.0367	0.0185	0.04713	?-----	0	0.913	4	0.9227	62129.9	6	0.3443	SV	rs28383842	0.106138	0.991516	-1.98378	0.648041	9.49e-05	0.951855	Common	NO	yes	no	no	no
6:30134888-32134888	31198937	chr6:31198937	caaag	c	0.6464	0.0301	0.5291	0.6577	-0.0375	0.0182	0.03979	?-----	0	1.013	4	0.9078	62130.1	6	0.3536	SV	rs138134119	0.105397	0.991787	-2.06044	0.743975	0.000108966	0.947831	Common	NO	yes	yes	yes	yes
6:30134888-32134888	31213619	chr6:31213619	g	gc	0.4172	0.0188	0.4019	0.4953	-0.0281	0.0178	0.1153	?--+--	0	2.12	4	0.7137	62129.8	6	0.4172	SV	NA	0.119643	0.992141	-1.57865	0.305201	4.47e-05	0.97981	Common	NO	no	yes	yes	no
6:30134888-32134888	31214672	chr6:31214672	g	gagaa	0.4098	0.0199	0.3947	0.4921	-0.0357	0.0179	0.04638	?-----	0	1.238	4	0.8719	62129.9	6	0.4098	SV	NA	0.118663	0.992053	-1.99441	0.641165	9.39e-05	0.952232	Common	NO	no	yes	yes	no
6:30134888-32134888	31218377	chr6:31218377	g	gaa	0.5906	0.0202	0.507	0.6051	0.036	0.0178	0.04381	?+++++	0	1.066	4	0.8996	62130	6	0.4094	SV	NA	0.120799	0.992141	2.02247	0.674394	9.88e-05	0.950496	Common	NO	no	yes	yes	no
6:30134888-32134888	31220548	chr6:31220548	t	ta	0.7742	0.0074	0.7709	0.8048	0.0384	0.0203	0.05809	?+++++	0	1.67	4	0.7962	62130	6	0.2258	SV	rs56140673	0.15547	0.989803	1.89163	0.593367	8.69e-05	0.954567	Common	NO	yes	yes	yes	yes
6:30134888-32134888	31220725	chr6:31220725	g	ggtcttcct	0.2139	0.0067	0.1892	0.2173	-0.0489	0.0209	0.01919	?-----	0	1.53	4	0.8213	62130	6	0.2139	SV	NA	0.215118	0.989198	-2.33971	1.55825	0.000228229	0.902248	Common	NO	no	yes	yes	no
6:30134888-32134888	31225198	chr6:31225198	ca	c	0.7313	0.0158	0.6978	0.7401	0.0356	0.021	0.0902	?-++++	19.7	4.983	4	0.289	62128.3	6	0.2687	SV	rs199816205	0.128844	0.989095	1.69524	0.432562	6.34e-05	0.963883	Common	NO	yes	yes	no	no
6:30134888-32134888	31226794	chr6:31226794	a	at	0.2494	0.0025	0.2458	0.255	-0.0365	0.0212	0.08426	?+--+-	0	3.961	4	0.4113	62128.1	6	0.2494	SV	rs200172535	0.11537	0.988889	-1.7217	0.456462	6.69e-05	0.96238	Common	NO	yes	no	no	no
6:30134888-32134888	31228184	chr6:31228184	g	ggc	0.2298	0.0126	0.2224	0.2544	-0.0479	0.0213	0.02415	?+----	26.4	5.434	4	0.2456	62128.7	6	0.2298	SV	rs201342750	0.1327	0.988785	-2.24883	1.29046	0.000189008	0.91987	Common	NO	yes	no	no	no
6:30134888-32134888	31229075	chr6:31229075	g	ga	0.7809	0.0028	0.7778	0.7949	0.0377	0.0208	0.06994	?-++++	0	3.877	4	0.4229	62129.8	6	0.2191	SV	rs9279060	0.156489	0.9893	1.8125	0.525323	7.69e-05	0.958448	Common	NO	yes	yes	no	no
6:30134888-32134888	31230003	chr6:31230003	t	tg	0.7904	0.0023	0.7894	0.8013	0.0389	0.0212	0.06619	?-++++	0	3.682	4	0.4508	62129.8	6	0.2096	SV	rs35257472	0.16374	0.988889	1.83491	0.557012	8.16e-05	0.957103	Common	NO	yes	yes	yes	yes
6:30134888-32134888	31231516	chr6:31231516	t	tc	0.2497	0.0131	0.2425	0.2887	-0.0456	0.0214	0.03281	?+----	0	3.644	4	0.4564	62128.5	6	0.2497	SV	rs9281291	0.124918	0.988681	-2.13084	1.00393	0.000147041	0.936809	Common	NO	yes	yes	no	no
6:30134888-32134888	31231630	chr6:31231630	g	ga	0.7508	0.0035	0.7368	0.7594	0.0488	0.0211	0.02069	?-++++	0	3.318	4	0.5061	62128.8	6	0.2492	SV	rs70990211	0.13691	0.988992	2.3128	1.47771	0.000216433	0.909564	Common	NO	yes	no	no	no
6:30134888-32134888	31231965	chr6:31231965	t	tc	0.7792	0.0031	0.7726	0.7813	0.0366	0.0211	0.08293	?-++-+	0	3.587	4	0.4648	62129.4	6	0.2208	SV	rs63034761	0.148359	0.988992	1.7346	0.464532	6.8e-05	0.96184	Common	NO	yes	yes	no	no
6:30134888-32134888	31234323	chr6:31234323	a	ac	0.7915	0.007	0.7759	0.7958	0.0448	0.0216	0.0375	?-++++	8.5	4.372	4	0.3579	62129.8	6	0.2085	SV	rs200488836	0.146614	0.98847	2.07407	0.900028	0.000131822	0.943106	Common	NO	yes	no	no	no
6:30134888-32134888	31234325	chr6:31234325	cccaccccacccact	c	0.2092	0.0077	0.2045	0.2257	-0.0453	0.0216	0.03554	?+----	6.9	4.298	4	0.3672	62129.8	6	0.2092	SV	rs146455018	0.145407	0.98847	-2.09722	0.944021	0.000138266	0.941492	Common	NO	yes	no	no	no
6:30134888-32134888	31234516	chr6:31234516	cat	c	0.2141	0.0041	0.2113	0.2254	-0.0369	0.0211	0.08089	?+--+-	0	3.283	4	0.5117	62129.9	6	0.2141	SV	rs9279065	0.149469	0.988992	-1.74882	0.476049	6.97e-05	0.961428	Common	NO	yes	yes	no	no
6:30134888-32134888	31244046	chr6:31244046	g	gc	0.2957	0.0082	0.2663	0.3024	-0.0426	0.0199	0.03242	?-----	0	2.034	4	0.7295	62130	6	0.2957	SV	rs9281303	0.109477	0.990197	-2.1407	0.95726	0.000140205	0.940098	Common	NO	yes	yes	yes	yes
6:30134888-32134888	31269985	chr6:31269985	t	tc	0.4313	0.0049	0.4243	0.4462	0.0436	0.0177	0.01343	?+++++	0	2.674	4	0.6137	62129.8	6	0.4313	SV	rs200341316	0.11996	0.992229	2.46328	1.78896	0.00026202	0.891223	Common	NO	yes	no	no	no
6:30134888-32134888	31270103	chr6:31270103	ctg	c	0.2493	0.0051	0.2271	0.2531	-0.0481	0.0216	0.02633	?-----	0	2.055	4	0.7257	62130	6	0.2493	SV	rs35261767	0.17596	0.98847	-2.22685	1.24536	0.000182402	0.923953	Common	NO	yes	yes	yes	yes
6:30134888-32134888	31279301	chr6:31279301	ct	c	0.3534	0.0071	0.3492	0.3675	-0.0553	0.0194	0.004291	?+----	10.8	4.485	4	0.3443	62129.5	6	0.3534	SV	rs9279108	0.118379	0.990679	-2.85052	5.40391	0.000791482	0.78702	Common	NO	yes	yes	no	no
6:30134888-32134888	31285234	chr6:31285234	a	ac	0.1682	0.0074	0.1635	0.1828	-0.0668	0.0238	0.00504	?-----	26.5	5.439	4	0.2452	62129.7	6	0.1682	SV	rs9281321	0.181676	0.986037	-2.80672	5.74416	0.000841318	0.778051	Common	NO	yes	yes	no	no
6:30134888-32134888	31287061	chr6:31287061	a	ag	0.1682	0.0067	0.164	0.1813	-0.0677	0.0238	0.004548	?-----	28.7	5.607	4	0.2305	62129.8	6	0.1682	SV	rs9281324	0.185951	0.986037	-2.84454	6.3824	0.000934797	0.759479	Common	NO	yes	yes	no	no
6:30134888-32134888	31288082	chr6:31288082	a	at	0.177	0.0101	0.1712	0.1964	-0.0693	0.0236	0.003267	?+----	19.9	4.991	4	0.2882	62129.5	6	0.177	SV	rs58297638	0.173235	0.986267	-2.93644	8.233	0.00120585	0.685866	Common	NO	yes	no	no	no
6:30134888-32134888	31309979	chr6:31309979	ct	c	0.8439	0.0025	0.8399	0.8522	0.0726	0.0239	0.0024	?-++++	22.6	5.167	4	0.2706	62129.9	6	0.1561	SV	rs9281361	0.178714	0.985921	3.03766	11.2144	0.00164251	0.574786	Common	NO	yes	yes	no	no
6:30134888-32134888	31310034	chr6:31310034	t	ta	0.4786	0.0163	0.4685	0.5193	0.0412	0.0202	0.0408	?-++++	0	2.551	4	0.6356	62128.4	6	0.4786	SV	rs76524097	0.109477	0.989902	2.0396	0.787635	0.000115361	0.947159	Common	NO	yes	no	no	no
6:30134888-32134888	31312006	chr6:31312006	t	tg	0.1314	0.0048	0.1148	0.1333	-0.0613	0.0256	0.01674	?+----	2.6	4.107	4	0.3917	62130	6	0.1314	SV	rs9281363	0.276327	0.98388	-2.39453	2.1315	0.00031219	0.880661	Common	NO	yes	yes	yes	yes
6:30134888-32134888	31317554	chr6:31317554	cct	c	0.4876	0.0076	0.4565	0.4941	-0.0522	0.0173	0.002529	?+----	0	2.019	4	0.7322	62130	6	0.4876	SV	rs9279141	0.12357	0.992573	-3.01734	7.9013	0.00115726	0.692938	Common	NO	yes	yes	yes	yes
6:30134888-32134888	31317750	chr6:31317750	g	ggttga	0.3982	0.0121	0.3888	0.4458	0.0526	0.0177	0.002971	?+++++	0	1.096	4	0.8949	62129.9	6	0.3982	SV	rs113221435	0.106071	0.992229	2.97175	7.04758	0.00103222	0.729117	Common	NO	yes	yes	yes	yes
6:30134888-32134888	31318394	chr6:31318394	t	tg	0.3999	0.0142	0.3914	0.4564	0.055	0.0177	0.001878	?+++++	0	0.786	4	0.9404	62129.9	6	0.3999	SV	rs75437162	0.106071	0.992229	3.10734	10.6082	0.00155372	0.597287	Common	NO	yes	yes	yes	yes
6:30134888-32134888	31332031	chr6:31332031	ct	c	0.1659	0.0034	0.146	0.1666	-0.034	0.023	0.14	?+----	0	3.739	4	0.4424	62130	6	0.1659	SV	rs34664434	0.165451	0.986948	-1.47826	0.335872	4.92e-05	0.977598	Common	NO	yes	yes	yes	yes
6:30134888-32134888	31336926	chr6:31336926	ctt	c	0.8341	0.0037	0.8332	0.8553	0.0349	0.023	0.1293	?-++++	0	3.696	4	0.4486	62130	6	0.1659	SV	NA	0.233205	0.986948	1.51739	0.355873	5.21e-05	0.974494	Common	NO	no	yes	yes	no
6:30134888-32134888	31343292	chr6:31343292	ctat	c	0.1754	0.0047	0.151	0.1773	-0.0279	0.023	0.2243	?+----	0	2.811	4	0.59	62129.8	6	0.1754	SV	rs10692098	0.123307	0.986948	-1.21304	0.236157	3.46e-05	0.989415	Common	NO	yes	yes	yes	yes
6:30134888-32134888	31344182	chr6:31344182	t	tg	0.0366	0.0033	0.012	0.0382	-0.0513	0.0456	0.2609	?-+---	0	2.685	4	0.6118	62130	6	0.0366	SV	rs149663102	0.103541	0.950585	-1.125	0.405673	5.94e-05	0.966459	Common	NO	yes	yes	yes	yes
6:30134888-32134888	31345771	chr6:31345771	cg	c	0.8334	0.0034	0.8326	0.8527	0.0354	0.023	0.1231	?-++++	0	3.726	4	0.4444	62130	6	0.1666	SV	rs60771638	0.165362	0.986948	1.53913	0.367736	5.39e-05	0.972694	Common	NO	yes	yes	no	no
6:30134888-32134888	31345772	chr6:31345772	g	gt	0.1785	0.0049	0.1531	0.186	-0.032	0.0229	0.1627	?+----	0	3.318	4	0.5061	62129.8	6	0.1785	SV	rs111643599	0.147818	0.987059	-1.39738	0.2982	4.37e-05	0.980516	Common	NO	yes	no	no	no
6:30134888-32134888	31346468	chr6:31346468	g	gaga	0.237	0.0096	0.2142	0.2736	-0.0439	0.0203	0.03089	?+----	0	3.034	4	0.5521	62130	6	0.237	SV	NA	0.284133	0.989803	-2.16256	1.02191	0.000149673	0.935176	Common	NO	no	yes	yes	no
6:30134888-32134888	31380001	chr6:31380001	t	tg	0.0381	0.0034	0.0129	0.0393	-0.0432	0.0445	0.331	?++-+-	0	3.02	4	0.5545	62130	6	0.0381	SV	rs199503730	0.100889	0.952829	-0.970787	0.340275	4.98e-05	0.977301	Common	NO	yes	yes	yes	yes
6:30134888-32134888	31436302	chr6:31436302	g	gc	0.7387	0.0045	0.7317	0.7556	0.0327	0.0198	0.0994	?+-+++	0	0.887	4	0.9264	62129.5	6	0.2613	SV	rs5875320	0.203356	0.990294	1.65152	0.380223	5.57e-05	0.970564	Common	NO	yes	yes	yes	yes
6:30134888-32134888	31477767	chr6:31477767	cag	c	0.2549	0.0178	0.2325	0.3254	-0.0425	0.0198	0.03172	?++---	17.8	4.866	4	0.3013	62130	6	0.2549	SV	rs35833207	0.120491	0.990294	-2.14646	0.964432	0.000141255	0.939395	Common	NO	yes	yes	yes	yes
6:30134888-32134888	31484726	chr6:31484726	t	ttctc	0.764	0.0123	0.7567	0.8116	0.0579	0.0204	0.00463	?-++++	0	2.917	4	0.5718	62129.6	6	0.236	SV	rs200818875	0.199551	0.989703	2.83824	5.46497	0.000800426	0.786228	Common	NO	yes	no	no	no
6:30134888-32134888	31484731	chr6:31484731	t	tctc	0.7893	0.0081	0.7851	0.822	0.0558	0.0215	0.009432	?-++++	0	2.682	4	0.6123	62129.7	6	0.2107	SV	NA	0.249628	0.988576	2.59535	2.9845	0.000437124	0.855881	Common	NO	no	no	yes	no
6:30134888-32134888	31486606	chr6:31486606	t	ttaaa	0.2399	0.0107	0.1932	0.2447	-0.0435	0.0201	0.03018	?+----	0	2.48	4	0.6483	62130.1	6	0.2399	SV	rs113508657	0.151345	0.990001	-2.16418	1.01592	0.000148797	0.935921	Common	NO	yes	yes	yes	yes
6:30134888-32134888	31487235	chr6:31487235	ca	c	0.76	0.0106	0.7551	0.8064	0.0459	0.0201	0.02204	?-++++	0	2.658	4	0.6167	62130	6	0.24	SV	NA	0.208411	0.990001	2.28358	1.32138	0.000193536	0.918915	Common	NO	no	yes	yes	no
6:30134888-32134888	31491948	chr6:31491948	g	ga	0.7631	0.0111	0.7581	0.8134	0.0447	0.0203	0.02742	?-++++	0	2.287	4	0.6831	62129.8	6	0.2369	SV	NA	0.200948	0.989803	2.20197	1.11271	0.000162972	0.928947	Common	NO	no	yes	yes	no
6:30134888-32134888	31492549	chr6:31492549	g	ga	0.7966	0.0033	0.7943	0.8093	0.0368	0.0222	0.09694	?-++++	0	3.506	4	0.477	62129.8	6	0.2034	SV	NA	0.150678	0.987829	1.65766	0.428632	6.28e-05	0.964387	Common	NO	no	yes	yes	no
6:30134888-32134888	31495523	chr6:31495523	a	aaaaggc	0.1794	0.0024	0.1696	0.1827	-0.0541	0.0226	0.01664	?+----	0	2.2	4	0.6991	62130	6	0.1794	SV	rs139163951	0.104268	0.987392	-2.39381	1.90088	0.000278412	0.890155	Common	NO	yes	yes	no	no
6:30134888-32134888	31508452	chr6:31508452	g	ga	0.6003	0.0148	0.5382	0.6064	0.0647	0.0178	0.0002734	?--+++	48	7.69	4	0.1036	62129.9	6	0.3997	SV	NA	0.234464	0.992141	3.63483	62.2414	0.00911618	0.346643	Common	NO	no	yes	yes	no
6:30134888-32134888	31514972	chr6:31514972	ct	c	0.1607	0.0023	0.1481	0.1618	-0.0538	0.0237	0.02343	?+----	0	1.447	4	0.836	62130	6	0.1607	SV	NA	0.185008	0.986152	-2.27004	1.49339	0.00021873	0.908044	Common	NO	no	yes	yes	no
6:30134888-32134888	31588984	chr6:31588984	cgtg	c	0.1825	0.0076	0.15	0.1862	-0.0398	0.0222	0.07257	?++---	0	1.305	4	0.8605	62130.1	6	0.1825	SV	NA	0.146183	0.987829	-1.79279	0.539639	7.9e-05	0.957825	Common	NO	no	yes	yes	no
6:30134888-32134888	31605976	chr6:31605976	t	ta	0.8644	0.0025	0.8609	0.8778	0.0686	0.0253	0.006759	?-++++	0	1.691	4	0.7924	62130	6	0.1356	SV	rs57298920	0.152765	0.98425	2.71146	4.67704	0.000685022	0.810999	Common	NO	yes	yes	yes	yes
6:30134888-32134888	31605978	chr6:31605978	a	ag	0.8595	0.0024	0.8565	0.8723	0.0687	0.0252	0.006405	?--+++	0	1.989	4	0.7377	62129.9	6	0.1405	SV	rs200612174	0.149099	0.984372	2.72619	4.84833	0.00071011	0.803318	Common	NO	yes	no	no	no
6:30134888-32134888	31666286	chr6:31666286	cag	c	0.8619	0.0024	0.8592	0.8754	0.0641	0.0251	0.01058	?-++++	0	1.633	4	0.8028	62130	6	0.1381	SV	rs9281557	0.14675	0.984494	2.55378	3.08664	0.000452083	0.849658	Common	NO	yes	yes	yes	yes
6:30134888-32134888	31751441	chr6:31751441	ct	c	0.8281	0.0049	0.825	0.8482	0.0655	0.0235	0.005232	?-++++	0	1.622	4	0.8048	62129.8	6	0.1719	SV	NA	0.246076	0.986382	2.78723	5.38311	0.000788436	0.787808	Common	NO	no	no	yes	no
6:30134888-32134888	31773146	chr6:31773146	ct	c	0.8295	0.0032	0.8275	0.8459	0.0732	0.0233	0.001664	?+++++	0	0.956	4	0.9164	62129.8	6	0.1705	SV	NA	0.270075	0.986609	3.14163	15.0629	0.00220619	0.519946	Common	NO	no	yes	yes	no
6:30134888-32134888	31803063	chr6:31803063	ct	c	0.0774	0.0037	0.0616	0.0841	-0.0943	0.0346	0.006364	?+----	33.5	6.017	4	0.1979	62129.7	6	0.0774	SV	rs34103657	0.110076	0.970941	-2.72543	6.27679	0.000919329	0.76132	Common	NO	yes	yes	yes	yes
6:30134888-32134888	31806799	chr6:31806799	ca	c	0.1678	0.0032	0.1513	0.1693	-0.0704	0.0233	0.002531	?-----	0	1.437	4	0.8378	62129.8	6	0.1678	SV	NA	0.256172	0.986609	-3.02146	10.4529	0.00153098	0.603436	Common	NO	no	yes	yes	no
6:30134888-32134888	31873384	chr6:31873384	t	taataa	0.6806	0.0074	0.6605	0.7085	0.0449	0.0198	0.02358	?+++++	0	2.295	4	0.6818	62129.9	6	0.3194	SV	rs55914817	0.138338	0.990294	2.26768	1.25698	0.000184103	0.923405	Common	NO	yes	yes	yes	yes
6:30134888-32134888	32056350	chr6:32056350	g	gtaa	0.8613	0.0029	0.8591	0.8722	0.0899	0.0251	0.0003401	?+++++	0	1.325	4	0.8571	62129.9	6	0.1387	SV	rs59631195	0.189932	0.984494	3.58167	68.8183	0.0100795	0.337527	Common	NO	yes	yes	yes	yes
6:30134888-32134888	32110698	chr6:32110698	ca	c	0.1409	0.0023	0.1325	0.1427	-0.0904	0.025	0.0002959	?-----	0	1.383	4	0.8472	62130	6	0.1409	SV	rs70990297	0.162571	0.984615	-3.616	77.4749	0.0113473	0.305659	Common	NO	yes	yes	yes	yes
#Region: 6p21.32; closest Gene: HLA-DRB9; Genes in 99% Credible Set: HCG23|HLA-DRB9|RNU1-61P|HLA-DRB6|HLA-DQB1-AS1|MTCO3P1|HLA-DQB3|MIR3135B|BTNL2|HLA-DRA|HLA-DRB5|HLA-DRB1|HLA-DQA1|HLA-DQB1|HLA-DQA2|HLA-DQB2
6:31452767-33452767	32416999	chr6:32416999	a	aaggg	0.2059	0.0121	0.1478	0.2147	0.1409	0.0245	8.44e-09	?+++++	0	3.544	4	0.4712	62128.3	6	0.2059	SV	rs200666612	0.229982	0.985216	5.75102	1.44777e+06	0.000318225	0.945341	Common	NO	yes	no	no	no
6:31452767-33452767	32417006	chr6:32417006	g	ggagggaggaaa	0.2014	0.0121	0.1444	0.2148	0.1441	0.0246	4.71e-09	?+++++	0	3.462	4	0.4836	62128.4	6	0.2014	SV	rs202150226	0.243364	0.985096	5.85772	2.67028e+06	0.000586935	0.914848	Common	NO	yes	no	no	no
6:31452767-33452767	32417016	chr6:32417016	a	ag	0.7993	0.0111	0.7871	0.8522	-0.1448	0.0246	4.04e-09	?-----	0	3.123	4	0.5375	62128.5	6	0.2007	SV	rs201059862	0.235713	0.985096	-5.88618	3.14804e+06	0.000691949	0.905487	Common	NO	yes	no	no	no
6:31452767-33452767	32417021	chr6:32417021	g	gaaa	0.2003	0.0119	0.1444	0.2137	0.1424	0.0246	7.19e-09	?+++++	0	3.152	4	0.5328	62128.5	6	0.2003	SV	rs199744551	0.243364	0.985096	5.78862	1.79636e+06	0.000394847	0.935947	Common	NO	yes	no	no	no
6:31452767-33452767	32432992	chr6:32432992	a	at	0.6753	0.0175	0.6691	0.7553	-0.1045	0.0183	1.19e-08	?-----	0	1.14	4	0.8878	62130.1	6	0.3247	SV	rs34335527	0.793992	0.991697	-5.71038	958648	0.000210714	0.962036	Common	NO	yes	yes	yes	yes
6:31452767-33452767	32444733	chr6:32444733	t	tg	0.4305	0.0053	0.4178	0.435	0.1042	0.0178	4.63e-09	?+++++	0	1.359	4	0.8513	62129.9	6	0.4305	SV	rs113660101	0.486741	0.992141	5.85393	2.14049e+06	0.000470487	0.927947	Common	NO	yes	yes	yes	yes
6:31452767-33452767	32446425	chr6:32446425	g	gaat	0.4258	0.0063	0.4133	0.4355	0.1079	0.0179	1.73e-09	?+++++	0	1.521	4	0.8228	62129.8	6	0.4258	SV	rs139916710	0.460492	0.992053	6.02793	5.99303e+06	0.00131729	0.882468	Common	NO	yes	yes	yes	yes
6:31452767-33452767	32447627	chr6:32447627	ca	c	0.6032	0.0056	0.5997	0.6152	-0.1038	0.0188	3.11e-08	?-----	0	1.379	4	0.8479	62128.7	6	0.3968	SV	rs34028988	0.372155	0.991241	-5.52128	341085	7.5e-05	0.989509	Common	NO	yes	no	no	no
6:31452767-33452767	32448583	chr6:32448583	t	tc	0.4852	0.0174	0.4752	0.5259	-0.1102	0.0179	7.43e-10	?-----	0	3.149	4	0.5333	62129	6	0.4852	SV	rs35617130	0.403453	0.992053	-6.15642	1.30289e+07	0.0028638	0.808983	Common	NO	yes	yes	no	no
6:31452767-33452767	32450270	chr6:32450270	cctt	c	0.5861	0.0053	0.5768	0.5994	-0.1067	0.018	2.87e-09	?-----	0	1.417	4	0.8412	62129.7	6	0.4139	SV	rs67817769	0.481505	0.991965	-5.92778	3.32217e+06	0.000730223	0.900534	Common	NO	yes	yes	no	no
6:31452767-33452767	32452028	chr6:32452028	a	acccggccagcggcaaggccgctct	0.4318	0.0047	0.4224	0.438	0.1037	0.0179	7.11e-09	?+++++	0	1.377	4	0.8483	62128.4	6	0.4318	SV	NA	0.539953	0.992053	5.7933	1.51402e+06	0.000332787	0.945023	Common	NO	no	yes	yes	no
6:31452767-33452767	32561047	chr6:32561047	g	gga	0.2998	0.0256	0.2217	0.3134	0.1072	0.019	1.77e-08	?+++++	0	1.401	4	0.844	62129.4	6	0.2998	SV	rs200294898	0.643493	0.991056	5.64211	670609	0.000147402	0.974761	Common	NO	yes	no	no	no
6:31452767-33452767	32577088	chr6:32577088	t	tc	0.1587	0.011	0.1232	0.1653	0.133	0.0236	1.75e-08	?+++++	0	0.385	4	0.9837	62129.8	6	0.1587	SV	rs200223047	0.42281	0.986267	5.63559	742587	0.000163223	0.971795	Common	NO	yes	yes	no	no
6:31452767-33452767	32581740	chr6:32581740	a	at	0.1683	0.0049	0.1489	0.172	0.1274	0.0227	2.13e-08	?+++++	0	0.678	4	0.954	62130	6	0.1683	SV	rs111710395	0.511784	0.987282	5.61233	638256	0.000140291	0.976331	Common	NO	yes	yes	no	no
6:31452767-33452767	32588970	chr6:32588970	a	aaac	0.6964	0.0204	0.6865	0.7736	-0.1045	0.0188	2.84e-08	?-----	0	2.166	4	0.7052	62129.8	6	0.3036	SV	rs145443211	0.66654	0.991241	-5.55851	418467	9.2e-05	0.985558	Common	NO	yes	yes	no	no
6:31452767-33452767	32589000	chr6:32589000	g	gt	0.6978	0.0217	0.6869	0.7737	-0.1065	0.0189	1.76e-08	?-----	0	1.727	4	0.7859	62129.8	6	0.3022	SV	rs200688486	0.666401	0.991149	-5.63492	641806	0.000141071	0.97619	Common	NO	yes	no	no	no
6:31452767-33452767	32589721	chr6:32589721	t	taattctc	0.3021	0.0196	0.231	0.3119	0.1072	0.0189	1.37e-08	?+++++	0	1.613	4	0.8064	62129.9	6	0.3021	SV	rs150701685	0.708413	0.991149	5.67196	789831	0.000173608	0.969424	Common	NO	yes	yes	no	no
6:31452767-33452767	32591840	chr6:32591840	ctt	c	0.5731	0.0124	0.5657	0.5969	-0.1145	0.0181	2.35e-10	?-----	0	0.891	4	0.9258	62129.7	6	0.4269	SV	rs41315758	0.505965	0.991876	-6.32597	3.75017e+07	0.008243	0.388558	Common	NO	yes	yes	no	no
6:31452767-33452767	32591843	chr6:32591843	a	atg	0.4269	0.0124	0.4031	0.4343	0.1145	0.0181	2.35e-10	?+++++	0	0.891	4	0.9258	62129.6	6	0.4269	SV	rs9279825	0.505965	0.991876	6.32597	3.75017e+07	0.008243	0.396801	Common	NO	yes	no	no	no
6:31452767-33452767	32592027	chr6:32592027	a	aatct	0.3093	0.0115	0.2627	0.3147	0.103	0.0186	3.11e-08	?+++++	0	1.316	4	0.8587	62129.9	6	0.3093	SV	rs66735039	0.714606	0.991425	5.53763	370186	8.14e-05	0.987797	Common	NO	yes	yes	no	no
6:31452767-33452767	32592675	chr6:32592675	a	ag	0.7965	0.0221	0.7179	0.807	0.1244	0.0219	1.44e-08	?+++++	0	1.622	4	0.8047	62129.8	6	0.2035	SV	rs201802161	0.113876	0.988152	5.68037	912857	0.000200649	0.963672	Common	NO	yes	no	no	no
6:31452767-33452767	32594819	chr6:32594819	g	gat	0.8138	0.0055	0.8084	0.8367	-0.1372	0.0227	1.55e-09	?-----	0	0.394	4	0.983	62129.7	6	0.1862	SV	rs200191577	0.454541	0.987282	-6.04405	7.65316e+06	0.00168219	0.857145	Common	NO	yes	yes	no	no
6:31452767-33452767	32596838	chr6:32596838	a	attg	0.3135	0.0102	0.2715	0.3242	0.1047	0.0186	1.69e-08	?+++++	0	1.198	4	0.8784	62129.8	6	0.3135	SV	rs149007683	0.732192	0.991425	5.62903	613963	0.000134951	0.977296	Common	NO	yes	yes	no	no
6:31452767-33452767	32607366	chr6:32607366	ct	c	0.8265	0.0085	0.8119	0.8522	-0.1407	0.0228	6.74e-10	?-----	0	0.198	4	0.9954	62129.7	6	0.1735	SV	rs201955920	0.506388	0.987171	-6.17105	1.64964e+07	0.00362596	0.782708	Common	NO	yes	no	no	no
6:31452767-33452767	32607441	chr6:32607441	a	ag	0.3031	0.0197	0.2297	0.3129	0.1061	0.019	2.18e-08	?+++++	0	2.04	4	0.7284	62129.7	6	0.3031	SV	rs148182436	0.641886	0.991056	5.58421	485957	0.000106815	0.982473	Common	NO	yes	no	no	no
6:31452767-33452767	32608177	chr6:32608177	a	ag	0.8268	0.0067	0.8222	0.8595	-0.1372	0.0228	1.62e-09	?-----	0	0.98	4	0.9128	62129.5	6	0.1732	SV	rs201409109	0.497066	0.987171	-6.01754	6.55098e+06	0.00143993	0.875675	Common	NO	yes	no	no	no
6:31452767-33452767	32608283	chr6:32608283	a	at	0.1717	0.0069	0.1519	0.1767	0.143	0.0231	5.52e-10	?+++++	0	0.458	4	0.9775	62129.7	6	0.1717	SV	rs201195623	0.48796	0.986835	6.19048	1.86926e+07	0.0041087	0.767845	Common	NO	yes	no	no	no
6:31452767-33452767	32608392	chr6:32608392	ct	c	0.3073	0.0145	0.2495	0.3143	0.1058	0.0187	1.54e-08	?+++++	0	1.591	4	0.8105	62129.8	6	0.3073	SV	rs28383903	0.70869	0.991334	5.65775	723775	0.000159088	0.9726	Common	NO	yes	yes	no	no
6:31452767-33452767	32608727	chr6:32608727	t	taaacc	0.2881	0.0289	0.2004	0.3028	0.1186	0.0196	1.49e-09	?+++++	0	3.027	4	0.5534	62129.6	6	0.2881	SV	rs67054100	0.53535	0.990487	6.05102	7.31696e+06	0.00160829	0.862042	Common	NO	yes	no	no	no
6:31452767-33452767	32608734	chr6:32608734	a	aatttc	0.2881	0.0289	0.2004	0.3028	0.1186	0.0196	1.47e-09	?+++++	0	3.051	4	0.5493	62129.5	6	0.2881	SV	rs201501292	0.539049	0.990487	6.05102	7.31696e+06	0.00160829	0.86365	Common	NO	yes	no	no	no
6:31452767-33452767	32608982	chr6:32608982	a	atg	0.297	0.0315	0.2014	0.3125	0.1094	0.0193	1.45e-08	?+++++	0	1.843	4	0.7645	62129.6	6	0.297	SV	rs67715515	0.557884	0.990774	5.66839	785655	0.00017269	0.969597	Common	NO	yes	no	no	no
6:31452767-33452767	32610099	chr6:32610099	t	tc	0.3079	0.0135	0.2541	0.3143	0.1035	0.0186	2.69e-08	?+++++	0	1.435	4	0.8382	62129.8	6	0.3079	SV	rs202164132	0.727461	0.991425	5.56452	429211	9.43e-05	0.985092	Common	NO	yes	yes	no	no
6:31452767-33452767	32613702	chr6:32613702	cca	c	0.7076	0.0383	0.6915	0.8254	-0.1109	0.02	2.8e-08	??----	0	1.683	3	0.6408	61002.5	6	0.2924	SV	rs67297805	0.464474	0.990099	-5.545	405850	8.92e-05	0.986098	Common	NO	yes	no	no	no
6:31452767-33452767	32663244	chr6:32663244	cag	c	0.8932	0.0026	0.883	0.8966	-0.1675	0.0268	4.14e-10	?-----	0	0.507	4	0.9728	62130	6	0.1068	SV	rs111953004	0.377223	0.982361	-6.25	2.85715e+07	0.0062801	0.495809	Common	NO	yes	no	yes	yes
6:31452767-33452767	32663870	chr6:32663870	ca	c	0.8953	0.0007	0.8943	0.8977	-0.1684	0.0272	5.91e-10	?-----	0	0.555	4	0.968	62130	6	0.1047	SV	NA	0.223526	0.98184	-6.19118	2.00357e+07	0.00440391	0.759376	Common	NO	no	no	yes	no
6:31452767-33452767	32665253	chr6:32665253	t	ta	0.8932	0.0026	0.883	0.8966	-0.1671	0.0268	4.59e-10	?-----	0	0.508	4	0.9727	62130	6	0.1068	SV	rs201662671	0.377223	0.982361	-6.23507	2.60725e+07	0.00573082	0.568403	Common	NO	yes	no	no	no
6:31452767-33452767	32665257	chr6:32665257	t	tg	0.1069	0.0026	0.1043	0.117	0.1663	0.0268	5.46e-10	?+++++	0	0.404	4	0.9822	62130	6	0.1069	SV	rs201091149	0.377223	0.982361	6.20522	2.17253e+07	0.0047753	0.722841	Common	NO	yes	no	no	no
6:31452767-33452767	32677586	chr6:32677586	t	ttc	0.3379	0.0123	0.3254	0.3855	0.102	0.0183	2.59e-08	?+++++	0	1.051	4	0.902	62129.7	6	0.3379	SV	rs199632811	0.310779	0.991697	5.57377	446370	9.81e-05	0.984517	Common	NO	yes	no	no	no
#Region: 6p21.1; closest Gene: VEGFA; Genes in 99% Credible Set: VEGFA
6:42811762-44811762	43804103	chr6:43804103	a	agtcggt	0.3043	0.0066	0.2986	0.3268	0.0801	0.0173	3.82e-06	+-++++	0	4.78	5	0.4433	66939.2	6	0.3043	SV	NA	0.775777	0.992573	4.63006	3596.71	0.0274689	0.857467	Common	NO	no	yes	yes	no
6:42811762-44811762	43806315	chr6:43806315	ctaag	c	0.6952	0.0064	0.6756	0.7013	-0.076	0.0171	8.69e-06	-+----	14.8	5.871	5	0.319	66939.9	6	0.3048	SV	NA	0.839246	0.992743	-4.44444	1543.78	0.0117902	0.944458	Common	NO	no	yes	yes	no
#Region: 6q22.32-q22.33; closest Gene: CENPW; Genes in 99% Credible Set: MIR588|RNU6-200P|VIMP1|PRELID1P1|RPS4XP9|CENPW
6:125764190-127764190	126660355	chr6:126660355	t	tagg	0.5358	0.0089	0.5038	0.5574	-0.061	0.0157	9.69e-05	------	0	1.555	5	0.9066	66941	6	0.4642	SV	rs79950493	0.979707	0.993875	-3.88535	141.743	0.00597441	0.694231	Common	NO	yes	yes	yes	yes
6:125764190-127764190	126666823	chr6:126666823	a	aaat	0.5355	0.009	0.5027	0.5575	-0.0612	0.0156	9.11e-05	------	0	1.169	5	0.9478	66940.9	6	0.4645	SV	rs200987420	0.984769	0.993953	-3.92308	163.147	0.00687657	0.60405	Common	NO	yes	no	no	no
6:125764190-127764190	126666824	chr6:126666824	a	aataac	0.5355	0.009	0.5027	0.5575	-0.0612	0.0156	9.09e-05	------	0	1.17	5	0.9477	66941	6	0.4645	SV	rs201988238	0.984769	0.993953	-3.92308	163.147	0.00687657	0.610927	Common	NO	yes	no	no	no
6:125764190-127764190	126666825	chr6:126666825	a	ataact	0.5362	0.009	0.5038	0.559	-0.0632	0.0157	5.5e-05	------	0	1.291	5	0.9359	66940.9	6	0.4638	SV	NA	0.964434	0.993875	-4.02548	245.89	0.0103641	0.0720553	Common	NO	no	yes	yes	no
6:125764190-127764190	126674371	chr6:126674371	ct	c	0.4996	0.0081	0.4736	0.5169	-0.0556	0.0159	0.0004678	------	0	1.968	5	0.8535	66940.6	6	0.4996	SV	NA	0.848602	0.993719	-3.49686	34.4825	0.00145342	0.898838	Common	NO	no	yes	yes	no
6:125764190-127764190	126676704	chr6:126676704	a	ac	0.5348	0.0088	0.503	0.5574	-0.0625	0.0157	6.78e-05	------	0	1.135	5	0.951	66940.9	6	0.4652	SV	6:126676704	0.984769	0.993875	-3.98089	205.921	0.00867946	0.26078	Common	NO	yes	yes	yes	yes
6:125764190-127764190	126678331	chr6:126678331	t	ta	0.5194	0.0089	0.4881	0.5507	-0.0601	0.0156	0.0001222	------	0	1.616	5	0.8993	66941	6	0.4806	SV	6:126678331	0.924913	0.993953	-3.85256	124.234	0.00523641	0.704834	Common	NO	yes	yes	yes	yes
6:125764190-127764190	126682068	chr6:126682068	a	at	0.464	0.0088	0.4424	0.4961	0.0619	0.0156	7.47e-05	++++++	0	1.172	5	0.9475	66941.1	6	0.464	SV	rs35634111	0.984769	0.993953	3.96795	194.537	0.00819965	0.337337	Common	NO	yes	yes	yes	yes
6:125764190-127764190	126688588	chr6:126688588	ct	c	0.4639	0.0087	0.4424	0.496	0.0624	0.0156	6.69e-05	++++++	0	1.172	5	0.9475	66940.9	6	0.4639	SV	rs35536837	0.979668	0.993953	4	220.863	0.00930927	0.180235	Common	NO	yes	yes	yes	yes
6:125764190-127764190	126689667	chr6:126689667	ct	c	0.4669	0.0079	0.4534	0.4981	0.0632	0.0157	5.89e-05	++++++	0	1.142	5	0.9503	66941	6	0.4669	SV	NA	0.949526	0.993875	4.02548	245.89	0.0103641	0.0824195	Common	NO	no	yes	yes	no
6:125764190-127764190	126699049	chr6:126699049	g	gt	0.3983	0.0118	0.3628	0.4231	0.0638	0.0168	0.0001437	++++++	0	0.28	5	0.998	66939.9	6	0.3983	SV	rs200587207	0.741232	0.992993	3.79762	107.768	0.00454235	0.7391	Common	NO	yes	no	no	no
6:125764190-127764190	126699050	chr6:126699050	t	tg	0.464	0.0087	0.4424	0.496	0.062	0.0156	7.24e-05	++++++	0	1.155	5	0.9491	66941	6	0.464	SV	rs67126256	0.984769	0.993953	3.97436	199.522	0.00840976	0.312318	Common	NO	yes	yes	yes	yes
6:125764190-127764190	126699054	chr6:126699054	g	ga	0.4016	0.0112	0.3753	0.4291	0.0627	0.0168	0.0001858	++++++	0	0.219	5	0.9989	66940	6	0.4016	SV	rs201509176	0.761596	0.992993	3.73214	84.3685	0.00355609	0.763811	Common	NO	yes	no	no	no
6:125764190-127764190	126699611	chr6:126699611	g	gt	0.4682	0.0088	0.4458	0.5007	0.0646	0.0157	3.93e-05	++++++	0	1.209	5	0.944	66940.9	6	0.4682	SV	NA	0.953183	0.993875	4.11465	352.693	0.0148658	0.0148658	Common	NO	no	no	yes	no
6:125764190-127764190	126707845	chr6:126707845	ct	c	0.5269	0.0101	0.4933	0.5523	-0.0629	0.0157	5.88e-05	------	0	1.8	5	0.8761	66940.9	6	0.4731	SV	rs11307281	0.943996	0.993875	-4.00637	227.834	0.00960309	0.151827	Common	NO	yes	yes	yes	yes
6:125764190-127764190	126715359	chr6:126715359	a	at	0.5326	0.0087	0.5024	0.5554	-0.0625	0.0156	6.46e-05	------	0	1.305	5	0.9344	66941	6	0.4674	SV	NA	0.985352	0.993953	-4.00641	226.569	0.00954977	0.170926	Common	NO	no	yes	yes	no
6:125764190-127764190	126727412	chr6:126727412	t	ta	0.5357	0.0088	0.5056	0.5584	-0.0617	0.0157	8.55e-05	------	0	1.39	5	0.9254	66940.8	6	0.4643	SV	rs199553791	0.984577	0.993875	-3.92994	168.541	0.0071039	0.583072	Common	NO	yes	no	no	no
6:125764190-127764190	126727415	chr6:126727415	a	ac	0.533	0.0084	0.5025	0.5553	-0.0622	0.0156	7.05e-05	------	0	1.244	5	0.9406	66941	6	0.467	SV	rs35640641	1	0.993953	-3.98718	209.905	0.00884737	0.225558	Common	NO	yes	yes	yes	yes
6:125764190-127764190	126740823	chr6:126740823	t	tta	0.4671	0.0085	0.445	0.4969	0.0626	0.0156	6.35e-05	++++++	0	1.344	5	0.9304	66941	6	0.4671	SV	rs34279746	0.989661	0.993953	4.01282	232.432	0.00979688	0.132427	Common	NO	yes	yes	yes	yes
6:125764190-127764190	126742728	chr6:126742728	ct	c	0.5264	0.0077	0.4899	0.5404	-0.0588	0.0158	0.0001926	--+---	0	1.696	5	0.8894	66940.8	6	0.4736	SV	NA	0.959911	0.993798	-3.72152	76.7446	0.00323475	0.770517	Common	NO	no	yes	yes	no
6:125764190-127764190	126744993	chr6:126744993	a	aatt	0.4665	0.0081	0.4453	0.4948	0.0614	0.0156	8.65e-05	++++++	0	1.364	5	0.9282	66941	6	0.4665	SV	rs145608233	0.98969	0.993953	3.9359	171.524	0.00722967	0.554279	Common	NO	yes	yes	yes	yes
6:125764190-127764190	126759641	chr6:126759641	g	gt	0.5332	0.0079	0.5045	0.5527	-0.0622	0.0156	6.85e-05	------	0	0.997	5	0.9628	66941	6	0.4668	SV	rs35168838	0.994831	0.993953	-3.98718	209.905	0.00884737	0.2521	Common	NO	yes	yes	yes	yes
6:125764190-127764190	126825882	chr6:126825882	cttataa	c	0.5819	0.0071	0.5652	0.5979	-0.0602	0.0165	0.0002661	------	0	1.595	5	0.9019	66940.1	6	0.4181	SV	rs202086771	0.817065	0.99324	-3.64848	61.0918	0.00257499	0.781562	Common	NO	yes	no	no	no
6:125764190-127764190	126825885	chr6:126825885	a	ataattat	0.4659	0.0079	0.447	0.4946	0.0612	0.0156	8.95e-05	++++++	0	0.902	5	0.9701	66941	6	0.4659	SV	rs72422730	0.994831	0.993953	3.92308	163.147	0.00687657	0.62468	Common	NO	yes	no	yes	yes
6:125764190-127764190	126836447	chr6:126836447	a	at	0.4592	0.0074	0.4453	0.4884	0.0552	0.0157	0.0004572	++++++	0	0.982	5	0.964	66940.8	6	0.4592	SV	NA	0.953893	0.993875	3.51592	36.4258	0.00153533	0.891403	Common	NO	no	yes	yes	no
6:125764190-127764190	126856209	chr6:126856209	t	ta	0.5016	0.0094	0.4705	0.5321	0.0523	0.0156	0.000815	++++++	0	2.281	5	0.8091	66940.9	6	0.4984	SV	rs10717620	0.820805	0.993953	3.35256	20.7341	0.000873931	0.986975	Common	NO	yes	yes	yes	yes
6:125764190-127764190	126862555	chr6:126862555	t	ttg	0.5003	0.0123	0.452	0.5311	0.0521	0.0156	0.0008577	++++++	0	2.225	5	0.8172	66941	6	0.4997	SV	rs77225415	0.825413	0.993953	3.33974	19.8686	0.00083745	0.987813	Common	NO	yes	yes	yes	yes
6:125764190-127764190	126871364	chr6:126871364	ca	c	0.4999	0.0068	0.4754	0.5217	-0.0558	0.0159	0.0004631	------	0	3.623	5	0.6048	66940.4	6	0.4999	SV	NA	0.704498	0.993719	-3.50943	36.0259	0.00151847	0.892922	Common	NO	no	yes	yes	no
6:125764190-127764190	126875371	chr6:126875371	cat	c	0.5018	0.0085	0.4763	0.5326	0.0551	0.0156	0.0004129	++++++	0	2.686	5	0.7482	66941	6	0.4982	SV	rs5879807	0.817245	0.993953	3.53205	38.317	0.00161504	0.8819	Common	NO	yes	yes	yes	yes
6:125764190-127764190	126880684	chr6:126880684	t	tctc	0.5014	0.0082	0.4772	0.5319	0.0559	0.0156	0.0003476	++++++	0	2.501	5	0.7763	66941	6	0.4986	SV	rs144742171	0.79899	0.993953	3.58333	45.9354	0.00193615	0.843263	Common	NO	yes	yes	yes	yes
6:125764190-127764190	126891296	chr6:126891296	ca	c	0.4983	0.0084	0.468	0.5237	-0.0551	0.0156	0.0004193	------	0	2.408	5	0.7903	66941	6	0.4983	SV	NA	0.773791	0.993953	-3.53205	38.317	0.00161504	0.88513	Common	NO	no	yes	yes	no
6:125764190-127764190	126899266	chr6:126899266	a	aagag	0.4987	0.0082	0.4686	0.5241	-0.056	0.0156	0.0003393	------	0	2.714	5	0.7439	66941	6	0.4987	SV	NA	0.771291	0.993953	-3.58974	46.9972	0.00198091	0.835429	Common	NO	no	yes	yes	no
6:125764190-127764190	126911080	chr6:126911080	g	gt	0.5123	0.0073	0.4843	0.5329	-0.0568	0.0159	0.0003592	------	0	2.784	5	0.7333	66940.4	6	0.4877	SV	NA	0.730252	0.993719	-3.57233	44.9494	0.00189459	0.845157	Common	NO	no	yes	yes	no
6:125764190-127764190	126927854	chr6:126927854	g	gt	0.5055	0.0085	0.4816	0.5379	0.0529	0.0157	0.0007327	++++++	0	2.873	5	0.7196	66940.8	6	0.4945	SV	NA	0.761821	0.993875	3.36943	22.0657	0.000930058	0.983384	Common	NO	no	yes	yes	no
6:125764190-127764190	126974175	chr6:126974175	ca	c	0.4974	0.0083	0.4664	0.5235	-0.0543	0.0156	0.0005148	------	0	2.655	5	0.753	66940.9	6	0.4974	SV	NA	0.762433	0.993953	-3.48077	32.0458	0.00135071	0.916983	Common	NO	no	yes	yes	no
6:125764190-127764190	126986055	chr6:126986055	g	gc	0.498	0.0084	0.4679	0.5243	-0.0533	0.0156	0.0006314	------	0	2.5	5	0.7765	66941.1	6	0.498	SV	rs34542859	0.797915	0.993953	-3.41667	25.7241	0.00108426	0.957618	Common	NO	yes	yes	yes	yes
6:125764190-127764190	126986436	chr6:126986436	a	ag	0.5001	0.008	0.4755	0.5315	0.0541	0.0156	0.0005359	++++++	0	2.409	5	0.7901	66940.9	6	0.4999	SV	rs34588961	0.792278	0.993953	3.46795	30.6579	0.00129222	0.928758	Common	NO	yes	yes	yes	yes
6:125764190-127764190	126986438	chr6:126986438	g	gc	0.4983	0.0075	0.4753	0.529	0.0546	0.0156	0.0004806	++++++	0	2.369	5	0.7961	66940.9	6	0.4983	SV	rs199591923	0.786664	0.993953	3.5	34.2567	0.0014439	0.904614	Common	NO	yes	no	no	no
6:125764190-127764190	126987213	chr6:126987213	a	aaaaat	0.4978	0.0089	0.4677	0.5279	-0.0543	0.0156	0.0005131	------	0	2.622	5	0.758	66941	6	0.4978	SV	rs144578168	0.786664	0.993953	-3.48077	32.0458	0.00135071	0.918334	Common	NO	yes	yes	yes	yes
6:125764190-127764190	127000564	chr6:127000564	g	ga	0.4981	0.0083	0.4693	0.525	-0.0527	0.0156	0.0007449	------	0	2.562	5	0.7671	66940.8	6	0.4981	SV	rs5879811	0.797915	0.993953	-3.37821	22.591	0.000952197	0.98055	Common	NO	yes	yes	no	no
6:125764190-127764190	127000950	chr6:127000950	g	ga	0.4818	0.0073	0.4637	0.5069	0.0529	0.016	0.0009528	++++++	0	2.66	5	0.7522	66940.2	6	0.4818	SV	rs201713195	0.728155	0.993641	3.30625	18.21	0.00076754	0.9894	Common	NO	yes	no	no	no
6:125764190-127764190	127000951	chr6:127000951	a	ag	0.5017	0.0083	0.4757	0.5315	0.0528	0.0156	0.0007095	++++++	0	2.395	5	0.7922	66941	6	0.4983	SV	rs5879812	0.797915	0.993953	3.38462	23.0829	0.000972934	0.971837	Common	NO	yes	yes	yes	yes
6:125764190-127764190	127000954	chr6:127000954	g	gt	0.4858	0.0078	0.4649	0.5106	0.0546	0.0159	0.0006025	++++++	0	2.608	5	0.7602	66940.5	6	0.4858	SV	rs201381645	0.737276	0.993719	3.43396	27.7676	0.00117039	0.949737	Common	NO	yes	no	no	no
6:125764190-127764190	127007946	chr6:127007946	ca	c	0.502	0.0084	0.4757	0.532	0.0528	0.0156	0.0007083	++++++	0	2.49	5	0.7779	66941	6	0.498	SV	rs35797339	0.797915	0.993953	3.38462	23.0829	0.000972934	0.974756	Common	NO	yes	yes	yes	yes
6:125764190-127764190	127017114	chr6:127017114	ca	c	0.499	0.0082	0.4731	0.5288	0.054	0.0157	0.0005778	++++++	0	2.082	5	0.8376	66940.9	6	0.499	SV	NA	0.754436	0.993875	3.43949	27.9689	0.00117887	0.948567	Common	NO	no	yes	yes	no
6:125764190-127764190	127017219	chr6:127017219	t	tg	0.4984	0.0082	0.4685	0.5243	-0.053	0.0156	0.0006803	------	0	2.426	5	0.7875	66941	6	0.4984	SV	rs55996656	0.797915	0.993953	-3.39744	24.1023	0.0010159	0.962889	Common	NO	yes	no	yes	yes
6:125764190-127764190	127017224	chr6:127017224	g	ga	0.361	0.0057	0.3506	0.3726	-0.0599	0.0179	0.000816	------	0	1.937	5	0.8577	66938.7	6	0.361	SV	rs201965070	0.501605	0.992053	-3.34637	23.0368	0.000970989	0.978645	Common	NO	yes	no	no	no
6:125764190-127764190	127066487	chr6:127066487	g	ga	0.5112	0.0093	0.4837	0.5386	0.0589	0.0157	0.0001785	++++++	2.8	5.146	5	0.3983	66940.8	6	0.4888	SV	rs11450488	0.694077	0.993875	3.75159	85.3188	0.00359614	0.760255	Common	NO	yes	yes	yes	yes
#Region: 7p21.2; closest Gene: DGKB; Genes in 99% Credible Set: DGKB
7:14065003-16065003	15035275	chr7:15035275	a	at	0.5341	0.0269	0.4057	0.5491	0.0609	0.016	0.0001348	+++++-	65.8	14.634	5	0.01205	66940.5	7	0.4659	SV	NA	0.689927	0.993641	3.80625	106.568	0.00122774	0.989842	Common	NO	no	yes	yes	no
7:14065003-16065003	15052179	chr7:15052179	a	aaggggacaaagcc	0.5177	0.0219	0.4153	0.5313	0.0727	0.0158	4.54e-06	++++++	65.9	14.684	5	0.0118	66940.6	7	0.4823	SV	NA	0.870454	0.993798	4.60127	2918.28	0.0336205	0.18823	Common	NO	no	yes	yes	no
7:14065003-16065003	15054828	chr7:15054828	g	gatata	0.5403	0.019	0.4554	0.556	0.0696	0.0158	1.06e-05	++++++	57.5	11.769	5	0.03809	66940.6	7	0.4597	SV	rs10643202	0.738395	0.993798	4.40506	1212.81	0.0139724	0.601201	Common	NO	yes	yes	yes	yes
7:14065003-16065003	15054861	chr7:15054861	t	tta	0.4909	0.0246	0.4748	0.6076	-0.0685	0.0158	1.47e-05	------	59.7	12.422	5	0.02944	66940.5	7	0.4909	SV	rs147594496	0.823747	0.993798	-4.33544	896.345	0.0103265	0.756736	Common	NO	yes	yes	no	no
7:14065003-16065003	15064883	chr7:15064883	a	agaaagag	0.375	0.0215	0.3662	0.4749	-0.0666	0.0169	8.51e-05	------	20.8	6.313	5	0.2769	66940.1	7	0.375	SV	rs66825728	0.635787	0.99291	-3.94083	187.814	0.00216374	0.980213	Common	NO	yes	yes	yes	yes
7:14065003-16065003	15065983	chr7:15065983	a	ag	0.4526	0.0206	0.4418	0.5492	-0.0668	0.0164	4.45e-05	------	58.4	12.011	5	0.03463	66939.2	7	0.4526	SV	rs34843412	0.949977	0.993321	-4.07317	309.689	0.00356782	0.965288	Common	NO	yes	yes	yes	yes
7:14065003-16065003	15066013	chr7:15066013	ct	c	0.5367	0.0172	0.4565	0.5465	0.0699	0.0165	2.35e-05	++++++	59.9	12.455	5	0.02905	66938.6	7	0.4633	SV	NA	0.871096	0.99324	4.23636	610.561	0.00703406	0.876175	Common	NO	no	yes	yes	no
#Region: 7p15.1; closest Gene: JAZF1; Genes in 99% Credible Set: RNU6-979P|JAZF1-AS1|JAZF1
7:27180556-29180556	28186775	chr7:28186775	a	at	0.5034	0.0067	0.497	0.5254	0.1369	0.0156	1.73e-18	++++++	0	1.222	5	0.9428	66941	7	0.4966	SV	rs11455969	0.955867	0.993953	8.77564	3255120000000000	0.0377068	0.984345	Common	NO	yes	yes	yes	yes
7:27180556-29180556	28214300	chr7:28214300	a	aacagtgatgttttataaaggatgatctgactgtttacaggtgagaagaggctaatggaaaaaccagtgaaaacagagttttggagactgccgtaaagtttcagatttcgggttccctgatcctgcctatggggtgtgtgggtgtgtgtgtgtgtgtgtgtgtgtgtgtatgcacatgtatttaaaactcctagcattacacctgggggcttctcgggaaccctgggagtaacagggagatcttgccgccaagccacagggcacaggcagagagcagggcaggcagcaacaagcctttcattcattcatttattaattcagtcattccttctccccacaggaagtgtcctcaatggaatgcaccc	0.4916	0.01	0.4492	0.4986	-0.1391	0.0157	7.22e-19	------	0	1.895	5	0.8634	66940.6	7	0.4916	SV	esv2665878	0.921887	0.993875	-8.85987	6833160000000000	0.0791544	0.842982	Common	NO	yes	no	no	no
#Region: 7q32.2-q32.3; closest Gene: KLF14; Genes in 99% Credible Set: KLF14
7:129444934-131444934	130424893	chr7:130424893	t	ttgc	0.284	0.0024	0.2785	0.2918	0.0704	0.0175	5.6e-05	+--+++	22.5	6.454	5	0.2645	66940.5	7	0.284	SV	rs72226766	0.303903	0.992402	4.02286	267.81	0.0053987	0.935433	Common	NO	yes	yes	yes	yes
7:129444934-131444934	130426554	chr7:130426554	ctcg	c	0.4802	0.0036	0.466	0.4823	-0.067	0.0158	2.24e-05	--+---	0	3.883	5	0.5664	66940.2	7	0.4802	SV	rs200015011	0.987843	0.993798	-4.24051	598.104	0.012057	0.611575	Common	NO	yes	yes	no	no
7:129444934-131444934	130436075	chr7:130436075	a	aat	0.52	0.0034	0.518	0.5338	0.0672	0.0157	1.95e-05	++-+++	0	3.824	5	0.575	66940.8	7	0.48	SV	rs149716619	0.987843	0.993875	4.28025	703.776	0.0141872	0.292863	Common	NO	yes	yes	no	no
7:129444934-131444934	130436402	chr7:130436402	t	ta	0.5207	0.0034	0.5186	0.5341	0.067	0.0157	2.04e-05	++-+++	0	3.824	5	0.575	66941	7	0.4793	SV	rs34084575	1	0.993875	4.26752	666.706	0.0134399	0.404194	Common	NO	yes	yes	yes	yes
7:129444934-131444934	130442603	chr7:130442603	ct	c	0.5256	0.0026	0.5214	0.534	-0.0654	0.016	4.54e-05	------	0	2.383	5	0.7939	66940.3	7	0.4744	SV	NA	0.804829	0.993641	-4.0875	321.11	0.00647316	0.900073	Common	NO	no	yes	yes	no
7:129444934-131444934	130445428	chr7:130445428	ct	c	0.4787	0.0034	0.4659	0.4809	-0.0677	0.0158	1.73e-05	--+---	0	4.125	5	0.5316	66940.8	7	0.4787	SV	NA	0.997356	0.993798	-4.28481	721.581	0.0145461	0.235757	Common	NO	no	yes	yes	no
7:129444934-131444934	130445847	chr7:130445847	t	ta	0.4789	0.0033	0.4658	0.4811	-0.0679	0.0158	1.67e-05	--+---	0	3.93	5	0.5595	66940.4	7	0.4789	SV	rs35712907	1	0.993798	-4.29747	761.604	0.0153529	0.206665	Common	NO	yes	yes	yes	yes
7:129444934-131444934	130446737	chr7:130446737	a	aag	0.7049	0.0024	0.6983	0.7119	-0.0843	0.0189	8.46e-06	--+---	5.6	5.299	5	0.3805	66937.9	7	0.2951	SV	NA	0.217796	0.991149	-4.46032	1800.05	0.0362866	0.0362866	Common	NO	no	no	yes	no
7:129444934-131444934	130451984	chr7:130451984	cttta	c	0.5241	0.0024	0.5221	0.5344	0.0666	0.0158	2.46e-05	++-+++	0	4.208	5	0.5198	66940.6	7	0.4759	SV	rs56258902	0.987792	0.993798	4.21519	537.75	0.0108403	0.726841	Common	NO	yes	yes	yes	yes
7:129444934-131444934	130457925	chr7:130457925	a	agc	0.3265	0.0063	0.2982	0.3348	0.0679	0.017	6.76e-05	++++++	0	4.35	5	0.5002	66939.7	7	0.3265	SV	rs201021458	0.393375	0.992827	3.99412	232.89	0.00469476	0.970846	Common	NO	yes	no	no	no
7:129444934-131444934	130461857	chr7:130461857	t	ta	0.4732	0.0034	0.4641	0.4758	-0.0653	0.0159	3.85e-05	--+---	0	4.024	5	0.546	66939.7	7	0.4732	SV	rs199978239	0.987792	0.993719	-4.10692	345.597	0.00696678	0.880264	Common	NO	yes	no	no	no
7:129444934-131444934	130461858	chr7:130461858	a	at	0.4748	0.0025	0.4642	0.4774	-0.0665	0.0158	2.54e-05	--+---	0	4.143	5	0.529	66940.3	7	0.4748	SV	rs35964477	0.987792	0.993798	-4.20886	523.691	0.0105569	0.791032	Common	NO	yes	yes	yes	yes
7:129444934-131444934	130465615	chr7:130465615	g	gt	0.5962	0.0042	0.5881	0.6062	-0.0656	0.0162	5.02e-05	------	0	4.441	5	0.4878	66940.1	7	0.4038	SV	rs34188023	0.60514	0.993482	-4.04938	278.309	0.00561035	0.930034	Common	NO	yes	yes	yes	yes
7:129444934-131444934	130467178	chr7:130467178	ctctt	c	0.6671	0.0075	0.6639	0.7034	-0.0695	0.0169	3.85e-05	------	0	4.582	5	0.469	66939.7	7	0.3329	SV	NA	0.437162	0.99291	-4.11243	372.975	0.00751869	0.859139	Common	NO	no	no	yes	no
7:129444934-131444934	130467183	chr7:130467183	t	tc	0.335	0.0068	0.303	0.3422	0.0689	0.0169	4.75e-05	++++++	0	4.74	5	0.4484	66938	7	0.335	SV	rs201022464	0.410959	0.99291	4.07692	322.844	0.00650811	0.8936	Common	NO	yes	no	no	no
#Region: 8p11.21; closest Gene: AGPAT6/ANK1; Genes in 99% Credible Set: MIR486|GINS4|AGPAT6|NKX6-3|ANK1
8:40523745-42523745	41437095	chr8:41437095	g	gc	0.8806	0.0088	0.8756	0.9335	0.0962	0.0248	0.0001024	++++++	48.2	9.651	5	0.08576	66940.9	8	0.1194	SV	8:41437095	0.180023	0.984857	3.87903	203.245	0.00346545	0.926715	Common	NO	yes	yes	yes	yes
8:40523745-42523745	41439465	chr8:41439465	t	taa	0.8534	0.0073	0.8504	0.8927	0.101	0.0227	8.45e-06	++++++	62.6	13.383	5	0.02004	66940.9	8	0.1466	SV	NA	0.299031	0.987282	4.44934	1978.45	0.0337336	0.826094	Common	NO	no	yes	yes	no
8:40523745-42523745	41453330	chr8:41453330	t	tctcttttc	0.1184	0.0085	0.0673	0.123	-0.0993	0.0249	6.72e-05	------	43.8	8.896	5	0.1133	66941	8	0.1184	SV	rs149261127	0.185553	0.984736	-3.98795	310.867	0.00530046	0.892796	Common	NO	yes	yes	yes	yes
8:40523745-42523745	41480329	chr8:41480329	t	ta	0.1498	0.0071	0.1118	0.1528	-0.1016	0.0223	5.31e-06	------	59.3	12.289	5	0.03104	66941	8	0.1498	SV	rs3839876	0.307116	0.98772	-4.55605	3138.36	0.0535109	0.587805	Common	NO	yes	yes	yes	yes
8:40523745-42523745	41481037	chr8:41481037	g	gtt	0.7381	0.0166	0.7302	0.8275	0.069	0.0184	0.0001721	++++++	0	3.938	5	0.5584	66940.1	8	0.2619	SV	rs199703849	0.448547	0.991607	3.75	97.7151	0.0016661	0.979072	Common	NO	yes	no	no	no
8:40523745-42523745	41488501	chr8:41488501	a	ag	0.1563	0.008	0.1138	0.1594	-0.1041	0.0222	2.74e-06	------	47	9.425	5	0.09326	66940.9	8	0.1563	SV	rs34493253	0.322221	0.987829	-4.68919	5745.02	0.0979558	0.235532	Common	NO	yes	yes	yes	yes
8:40523745-42523745	41503853	chr8:41503853	caaag	c	0.4137	0.0059	0.39	0.4186	-0.062	0.0161	0.0001195	------	0	4.74	5	0.4485	66940.5	8	0.4137	SV	rs140821380	0.187702	0.993561	-3.85093	127.023	0.00216582	0.972041	Common	NO	yes	yes	yes	yes
8:40523745-42523745	41504957	chr8:41504957	t	tc	0.4475	0.0117	0.3979	0.4535	-0.0679	0.016	2.21e-05	------	0	4.281	5	0.5097	66939.5	8	0.4475	SV	rs199779074	0.250771	0.993641	-4.24375	613.098	0.0104537	0.847583	Common	NO	yes	no	no	no
8:40523745-42523745	41504961	chr8:41504961	cg	c	0.5559	0.0103	0.5517	0.6021	0.0669	0.0159	2.56e-05	++++++	0	4.228	5	0.5171	66940.5	8	0.4441	SV	rs35659384	0.250771	0.993719	4.20755	523.734	0.00892997	0.865926	Common	NO	yes	yes	yes	yes
8:40523745-42523745	41508550	chr8:41508550	g	gtt	0.4508	0.0101	0.4137	0.4566	-0.0677	0.0159	2.17e-05	------	0	4.596	5	0.4671	66939.5	8	0.4508	SV	rs71961507	0.295263	0.993719	-4.25786	647.173	0.0110347	0.837129	Common	NO	yes	no	no	no
8:40523745-42523745	41512581	chr8:41512581	cacagcagagtctat	c	0.4601	0.0074	0.4445	0.4652	-0.0645	0.0159	4.76e-05	------	8.4	5.46	5	0.3624	66940.6	8	0.4601	SV	rs6150565	0.351221	0.993719	-4.0566	281.798	0.00480483	0.897601	Common	NO	yes	yes	yes	yes
8:40523745-42523745	41523759	chr8:41523759	ct	c	0.757	0.0098	0.7515	0.8008	0.072	0.0183	8.65e-05	++++++	24.3	6.603	5	0.2519	66940.9	8	0.243	SV	rs11354309	1	0.991697	3.93443	196.371	0.00334825	0.936897	Common	NO	yes	yes	yes	yes
8:40523745-42523745	41533198	chr8:41533198	ca	c	0.2088	0.0068	0.1882	0.2134	-0.0786	0.0199	7.88e-05	------	21	6.328	5	0.2756	66939.5	8	0.2088	SV	rs199538338	0.861467	0.990197	-3.94975	223.915	0.00381788	0.901418	Common	NO	yes	no	no	no
#Region: 8q22.1; closest Gene: TP53INP1; Genes in 99% Credible Set: RNU6-1209P|MIR3150B|MIR3150A|ESRP1|DPY19L4|INTS8|CCNE2|NDUFAF6|TP53INP1|PLEKHF2
8:94965695-96965695	95757573	chr8:95757573	ca	c	0.3581	0.0061	0.3301	0.3606	0.0382	0.0164	0.01963	++++++	50.5	10.095	5	0.07259	66940.6	8	0.3581	SV	rs200097362	0.204947	0.993321	2.32927	1.20954	0.000207654	0.986996	Common	NO	yes	no	no	no
8:94965695-96965695	95757574	chr8:95757574	a	ag	0.6409	0.0064	0.6358	0.6699	-0.0382	0.0163	0.0193	------	49	9.805	5	0.08096	66940.9	8	0.3591	SV	rs11464987	0.204947	0.993402	-2.34356	1.24303	0.000213403	0.986788	Common	NO	yes	yes	yes	yes
8:94965695-96965695	95759632	chr8:95759632	a	at	0.6425	0.0059	0.6375	0.6692	-0.0389	0.0163	0.01724	------	51	10.2	5	0.06976	66941	8	0.3575	SV	rs11428328	0.205921	0.993402	-2.3865	1.37499	0.000236058	0.983657	Common	NO	yes	yes	yes	yes
8:94965695-96965695	95800324	chr8:95800324	t	ta	0.3566	0.0047	0.3368	0.3601	0.0418	0.0169	0.01338	++++++	51.6	10.324	5	0.06657	66939.3	8	0.3566	SV	rs200315531	0.215404	0.99291	2.47337	1.75512	0.00030132	0.981339	Common	NO	yes	no	no	no
8:94965695-96965695	95807740	chr8:95807740	g	gc	0.823	0.0049	0.8092	0.8378	-0.0439	0.0208	0.0343	------	0	2.919	5	0.7125	66940.6	8	0.177	SV	rs200859640	0.159046	0.9893	-2.11058	0.936779	0.000160826	0.989968	Common	NO	yes	yes	no	no
8:94965695-96965695	95819497	chr8:95819497	a	at	0.4745	0.0067	0.4657	0.5008	-0.0508	0.0158	0.001295	------	63.7	13.771	5	0.01713	66940.7	8	0.4745	SV	rs5893301	0.544989	0.993798	-3.21519	13.3999	0.00230049	0.600195	Common	NO	yes	yes	yes	yes
8:94965695-96965695	95822434	chr8:95822434	t	tgcactcca	0.4974	0.0058	0.4938	0.522	-0.047	0.0157	0.002779	------	63.3	13.613	5	0.01826	66940.8	8	0.4974	SV	rs36119804	0.610285	0.993875	-2.99363	6.72438	0.00115444	0.876322	Common	NO	yes	yes	yes	yes
8:94965695-96965695	95829794	chr8:95829794	g	gtgtt	0.1814	0.0074	0.1725	0.2106	0.062	0.0202	0.002144	++++++	0	4.701	5	0.4534	66940.8	8	0.1814	SV	rs150182233	0.180317	0.989902	3.06931	10.6446	0.00182746	0.677085	Common	NO	yes	yes	yes	yes
8:94965695-96965695	95831823	chr8:95831823	a	at	0.8256	0.0053	0.8077	0.8345	-0.0653	0.0209	0.001779	------	11.7	5.661	5	0.3407	66940.8	8	0.1744	SV	NA	0.13955	0.989198	-3.1244	12.9905	0.00223021	0.607019	Common	NO	no	yes	yes	no
8:94965695-96965695	95834526	chr8:95834526	ct	c	0.5187	0.0033	0.515	0.5306	-0.0439	0.0158	0.005276	------	54.8	11.056	5	0.05027	66940.8	8	0.4813	SV	NA	0.539373	0.993798	-2.77848	3.64961	0.000626564	0.955186	Common	NO	no	yes	yes	no
8:94965695-96965695	95836229	chr8:95836229	a	at	0.4556	0.0085	0.4514	0.4921	-0.0476	0.0158	0.0026	------	63.1	13.549	5	0.01874	66940.9	8	0.4556	SV	NA	0.70193	0.993798	-3.01266	7.15986	0.0012292	0.834615	Common	NO	no	yes	yes	no
8:94965695-96965695	95837018	chr8:95837018	cccccccaccca	c	0.8182	0.0071	0.7907	0.8278	-0.0587	0.0202	0.003677	------	5.7	5.305	5	0.3798	66940.7	8	0.1818	SV	rs201771439	0.184932	0.989902	-2.90594	6.56597	0.00112725	0.887692	Common	NO	yes	no	no	no
8:94965695-96965695	95837019	chr8:95837019	ccccccaccca	c	0.8181	0.0071	0.7907	0.8277	-0.0589	0.0202	0.003566	------	5.2	5.277	5	0.383	66940.7	8	0.1819	SV	rs200797517	0.184932	0.989902	-2.91584	6.75599	0.00115987	0.86821	Common	NO	yes	no	no	no
8:94965695-96965695	95837020	chr8:95837020	cccccaccca	c	0.8181	0.0071	0.7907	0.8277	-0.0589	0.0202	0.003567	------	5.2	5.277	5	0.383	66940.7	8	0.1819	SV	rs201069536	0.184932	0.989902	-2.91584	6.75599	0.00115987	0.86937	Common	NO	yes	yes	no	no
8:94965695-96965695	95837021	chr8:95837021	ccccaccca	c	0.8181	0.0071	0.7907	0.8277	-0.0589	0.0202	0.003569	------	5.2	5.277	5	0.3831	66940.7	8	0.1819	SV	rs201801172	0.184932	0.989902	-2.91584	6.75599	0.00115987	0.870529	Common	NO	yes	no	no	no
8:94965695-96965695	95837022	chr8:95837022	cccaccca	c	0.8176	0.0069	0.7906	0.8262	-0.0593	0.0202	0.003325	------	2.1	5.105	5	0.4032	66940.8	8	0.1824	SV	rs200559952	0.184932	0.989902	-2.93564	7.15477	0.00122833	0.835844	Common	NO	yes	no	no	no
8:94965695-96965695	95837028	chr8:95837028	ca	c	0.8181	0.0071	0.7907	0.8277	-0.0589	0.0202	0.003574	------	5.2	5.277	5	0.383	66940.7	8	0.1819	SV	rs201546435	0.184932	0.989902	-2.91584	6.75599	0.00115987	0.871689	Common	NO	yes	no	no	no
8:94965695-96965695	95837439	chr8:95837439	g	ga	0.7758	0.0043	0.77	0.786	-0.0479	0.0186	0.01015	------	0	3.255	5	0.6608	66941	8	0.2242	SV	rs111568899	0.139723	0.991425	-2.57527	2.47963	0.000425702	0.977779	Common	NO	yes	yes	yes	yes
8:94965695-96965695	95837669	chr8:95837669	a	at	0.5579	0.0072	0.5302	0.572	-0.0483	0.0158	0.002277	------	53.7	10.793	5	0.05563	66940.8	8	0.4421	SV	rs202191433	0.718738	0.993798	-3.05696	8.18342	0.00140493	0.761077	Common	NO	yes	no	no	no
8:94965695-96965695	95849072	chr8:95849072	t	ttc	0.1858	0.0072	0.1749	0.2128	0.0599	0.0199	0.002601	++++++	0	4.902	5	0.428	66941	8	0.1858	SV	rs149765435	0.184307	0.990197	3.01005	8.78695	0.00150854	0.747951	Common	NO	yes	yes	yes	yes
8:94965695-96965695	95850231	chr8:95850231	ct	c	0.8142	0.0071	0.7873	0.8244	-0.0607	0.0199	0.002264	------	0	4.895	5	0.4288	66941	8	0.1858	SV	rs34565755	0.192992	0.990197	-3.05025	9.91341	0.00170193	0.696356	Common	NO	yes	yes	yes	yes
8:94965695-96965695	95850236	chr8:95850236	t	tg	0.1197	0.0139	0.1117	0.1731	0.0867	0.0249	0.0004889	++++++	20.9	6.319	5	0.2764	66940.8	8	0.1197	SV	rs202094801	0.125566	0.984736	3.48193	48.3392	0.00829887	0.37645	Common	NO	yes	no	no	no
8:94965695-96965695	95855170	chr8:95855170	t	tga	0.1859	0.0071	0.1756	0.2127	0.0605	0.0199	0.002334	++++++	0	4.92	5	0.4257	66941.1	8	0.1859	SV	rs35928166	0.192992	0.990197	3.0402	9.61749	0.00165113	0.713021	Common	NO	yes	no	no	no
8:94965695-96965695	95855173	chr8:95855173	g	gaga	0.1863	0.0071	0.1761	0.2133	0.0611	0.0199	0.002124	++++++	0	4.817	5	0.4386	66941.1	8	0.1863	SV	rs148289961	0.193317	0.990197	3.07035	10.536	0.00180882	0.680709	Common	NO	yes	yes	yes	yes
8:94965695-96965695	95855953	chr8:95855953	cat	c	0.8139	0.0071	0.7871	0.824	-0.06	0.0199	0.002573	------	0	4.751	5	0.447	66941	8	0.1861	SV	rs138363141	0.187367	0.990197	-3.01508	8.91966	0.00153133	0.743393	Common	NO	yes	yes	yes	yes
8:94965695-96965695	95857413	chr8:95857413	a	at	0.1859	0.0071	0.1756	0.2127	0.0605	0.0199	0.002337	++++++	0	4.92	5	0.4257	66941	8	0.1859	SV	rs138905105	0.192992	0.990197	3.0402	9.61749	0.00165113	0.716324	Common	NO	yes	yes	yes	yes
8:94965695-96965695	95861785	chr8:95861785	ct	c	0.8167	0.0053	0.7996	0.8262	-0.0649	0.02	0.001184	------	0	4.999	5	0.416	66940.9	8	0.1833	SV	NA	0.158685	0.990099	-3.245	18.2712	0.00313679	0.463166	Common	NO	no	yes	yes	no
8:94965695-96965695	95863463	chr8:95863463	t	taa	0.1857	0.0072	0.1752	0.2128	0.0616	0.0199	0.00194	++++++	0.1	5.005	5	0.4153	66941	8	0.1857	SV	rs140357105	0.192992	0.990197	3.09548	11.3759	0.00195302	0.654479	Common	NO	yes	yes	yes	yes
8:94965695-96965695	95866386	chr8:95866386	g	gtgagctgaaa	0.7759	0.0042	0.7693	0.7856	-0.0491	0.0186	0.00841	------	0	3.233	5	0.6641	66941	8	0.2241	SV	rs112153006	0.117252	0.991425	-2.63978	2.92968	0.000502968	0.969921	Common	NO	yes	yes	yes	yes
8:94965695-96965695	95872510	chr8:95872510	t	ta	0.4814	0.0028	0.4707	0.4846	0.0408	0.0157	0.009318	++++++	52.9	10.61	5	0.05969	66941.1	8	0.4814	SV	NA	0.535216	0.993875	2.59873	2.24404	0.000385257	0.978588	Common	NO	no	yes	yes	no
8:94965695-96965695	95879228	chr8:95879228	t	ta	0.1862	0.0071	0.1757	0.2128	0.0622	0.0199	0.001752	++++++	0	4.632	5	0.4624	66941	8	0.1862	SV	rs3214816	0.192992	0.990197	3.12563	12.483	0.00214308	0.617896	Common	NO	yes	yes	yes	yes
8:94965695-96965695	95880908	chr8:95880908	ct	c	0.1856	0.0073	0.1748	0.2134	0.0629	0.0199	0.001566	++++++	0	4.582	5	0.469	66941	8	0.1856	SV	8:95880908	0.193317	0.990197	3.1608	13.9272	0.00239103	0.593228	Common	NO	yes	yes	yes	yes
8:94965695-96965695	95891842	chr8:95891842	a	ac	0.5128	0.0035	0.5099	0.5277	-0.0478	0.0161	0.002914	------	50.3	10.053	5	0.07375	66940.2	8	0.4872	SV	rs66553687	0.638836	0.993561	-2.96894	6.39944	0.00109866	0.90322	Common	NO	yes	no	no	no
8:94965695-96965695	95905545	chr8:95905545	ct	c	0.7037	0.0101	0.6858	0.7389	-0.044	0.0173	0.01122	------	42.6	8.703	5	0.1215	66940.6	8	0.2963	SV	NA	0.127589	0.992573	-2.54335	2.13606	0.000366719	0.979336	Common	NO	no	yes	yes	no
8:94965695-96965695	95966377	chr8:95966377	g	gc	0.4911	0.004	0.4804	0.4942	0.0482	0.0157	0.002208	+++-++	63	13.528	5	0.01891	66941	8	0.4911	SV	NA	0.924614	0.993875	3.07006	8.46597	0.00145344	0.758221	Common	NO	no	yes	yes	no
8:94965695-96965695	95966904	chr8:95966904	ct	c	0.4742	0.0041	0.4648	0.4786	0.057	0.0158	0.000296	+++-++	59.3	12.27	5	0.03127	66940.9	8	0.4742	SV	rs34624977	0.995061	0.993798	3.60759	50.6831	0.00870126	0.343013	Common	NO	yes	yes	yes	yes
8:94965695-96965695	95971301	chr8:95971301	g	gaa	0.4996	0.0077	0.4953	0.534	-0.0495	0.0159	0.001814	------	37.6	8.008	5	0.1558	66940.6	8	0.4996	SV	rs201460177	0.778071	0.993719	-3.11321	9.78105	0.00167921	0.698035	Common	NO	yes	no	no	no
8:94965695-96965695	95971303	chr8:95971303	a	aag	0.5229	0.0079	0.5183	0.5582	-0.0514	0.0157	0.001062	------	45.9	9.236	5	0.1	66940.9	8	0.4771	SV	rs34017741	0.879685	0.993875	-3.27389	16.0967	0.00276347	0.483596	Common	NO	yes	yes	yes	yes
8:94965695-96965695	95971766	chr8:95971766	t	tg	0.523	0.0079	0.5184	0.5582	-0.0511	0.0157	0.001122	------	46.4	9.32	5	0.09696	66940.9	8	0.477	SV	rs200744916	0.879685	0.993875	-3.25478	15.1291	0.00259736	0.509948	Common	NO	yes	no	no	no
8:94965695-96965695	95972662	chr8:95972662	t	tagac	0.4742	0.0076	0.4414	0.4786	0.0491	0.0157	0.001777	++++++	48.1	9.637	5	0.08619	66941	8	0.4742	SV	rs35983012	0.874809	0.993875	3.12739	10.1007	0.00173408	0.692926	Common	NO	yes	yes	yes	yes
8:94965695-96965695	95974835	chr8:95974835	t	ttg	0.5114	0.0096	0.506	0.5533	-0.0505	0.0158	0.001445	------	46.3	9.303	5	0.09758	66940.8	8	0.4886	SV	rs113735322	0.837781	0.993798	-3.1962	12.6134	0.00216546	0.613604	Common	NO	yes	yes	no	no
8:94965695-96965695	95974839	chr8:95974839	t	tttg	0.4061	0.0055	0.3825	0.4086	0.0517	0.0165	0.001692	++++++	15.8	5.941	5	0.312	66940.4	8	0.4061	SV	rs200960435	0.660222	0.99324	3.13333	10.7764	0.00185009	0.675257	Common	NO	yes	no	no	no
8:94965695-96965695	95978103	chr8:95978103	a	at	0.1795	0.0052	0.173	0.2001	0.0595	0.0202	0.003165	++++++	0	3.72	5	0.5904	66941.1	8	0.1795	SV	rs141224408	0.295969	0.989902	2.94554	7.36398	0.00126425	0.796796	Common	NO	yes	yes	yes	yes
8:94965695-96965695	95982834	chr8:95982834	ca	c	0.8205	0.0052	0.7999	0.827	-0.0595	0.0202	0.00317	------	0	3.722	5	0.5902	66941	8	0.1795	SV	rs143873153	0.295969	0.989902	-2.94554	7.36398	0.00126425	0.814496	Common	NO	yes	yes	no	no
8:94965695-96965695	95985544	chr8:95985544	a	aaaaat	0.8196	0.0051	0.7996	0.8261	-0.0617	0.0202	0.002227	------	0	3.287	5	0.6559	66940.9	8	0.1804	SV	NA	0.217866	0.989902	-3.05446	10.176	0.00174702	0.685971	Common	NO	no	yes	yes	no
8:94965695-96965695	95986083	chr8:95986083	t	taa	0.1989	0.0048	0.1908	0.2153	0.0574	0.0201	0.00433	+++-++	0	4.455	5	0.4859	66940.3	8	0.1989	SV	NA	0.181226	0.990001	2.85572	5.66427	0.000972441	0.929839	Common	NO	no	no	yes	no
8:94965695-96965695	95986448	chr8:95986448	g	gt	0.8221	0.0055	0.8006	0.8289	-0.0635	0.0203	0.001806	------	0	3.97	5	0.5537	66940.8	8	0.1779	SV	NA	0.214469	0.989803	-3.12808	12.8036	0.00219812	0.611439	Common	NO	no	no	yes	no
8:94965695-96965695	95986458	chr8:95986458	t	ta	0.3897	0.0177	0.3808	0.4668	-0.0388	0.0172	0.02409	----+-	49.3	9.869	5	0.07905	66939.5	8	0.3897	SV	rs199821802	0.494484	0.992658	-2.25581	1.07098	0.000183866	0.988934	Common	NO	yes	no	no	no
8:94965695-96965695	95999737	chr8:95999737	ca	c	0.4591	0.0069	0.4512	0.4861	-0.0595	0.016	0.0002075	------	44.9	9.067	5	0.1064	66940.2	8	0.4591	SV	rs61215732	0.573643	0.993641	-3.71875	76.835	0.013191	0.271301	Common	NO	yes	yes	yes	yes
8:94965695-96965695	96024860	chr8:96024860	a	act	0.1445	0.0044	0.1381	0.161	0.0634	0.0219	0.003851	++++++	0	2.579	5	0.7646	66941	8	0.1445	SV	rs34903476	0.155545	0.988152	2.89498	6.8415	0.00117455	0.858841	Common	NO	yes	yes	yes	yes
8:94965695-96965695	96025051	chr8:96025051	ca	c	0.8641	0.0046	0.8453	0.868	-0.0667	0.0229	0.003564	------	0	2.961	5	0.7061	66940.9	8	0.1359	SV	NA	0.146543	0.987059	-2.91266	7.48739	0.00128543	0.790438	Common	NO	no	yes	yes	no
8:94965695-96965695	96025901	chr8:96025901	t	tta	0.1287	0.0038	0.1235	0.1416	0.0601	0.0239	0.01195	++++++	0	2.648	5	0.7541	66940.7	8	0.1287	SV	rs202216397	0.138744	0.985921	2.51464	2.67962	0.000460037	0.974675	Common	NO	yes	no	no	no
8:94965695-96965695	96028370	chr8:96028370	cat	c	0.1445	0.0044	0.1382	0.161	0.0632	0.0219	0.003958	++++++	0	2.626	5	0.7574	66941	8	0.1445	SV	rs112951714	0.155545	0.988152	2.88584	6.66536	0.00114431	0.877466	Common	NO	yes	yes	yes	yes
8:94965695-96965695	96034350	chr8:96034350	t	ttga	0.1449	0.0044	0.1388	0.1618	0.061	0.022	0.005504	++++++	0	2.406	5	0.7905	66941	8	0.1449	SV	rs147238241	0.15564	0.988045	2.77273	4.87814	0.000837478	0.942432	Common	NO	yes	yes	yes	yes
8:94965695-96965695	96039176	chr8:96039176	a	ag	0.855	0.004	0.8408	0.8613	-0.0617	0.022	0.004954	------	0	2.302	5	0.8059	66941	8	0.145	SV	8:96039176	0.153089	0.988045	-2.80455	5.3251	0.000914213	0.934531	Common	NO	yes	yes	yes	yes
8:94965695-96965695	96047470	chr8:96047470	ctt	c	0.8554	0.0041	0.8411	0.8618	-0.0623	0.022	0.004519	------	0	2.249	5	0.8138	66941	8	0.1446	SV	rs145356418	0.153089	0.988045	-2.83182	5.74524	0.000986343	0.925933	Common	NO	yes	yes	yes	yes
8:94965695-96965695	96053782	chr8:96053782	g	gct	0.7941	0.0099	0.7508	0.7974	-0.0525	0.0192	0.006343	------	0	3.342	5	0.6474	66941	8	0.2059	SV	rs79118993	0.199553	0.990868	-2.73438	3.88169	0.000666408	0.952012	Common	NO	yes	yes	yes	yes
8:94965695-96965695	96055686	chr8:96055686	g	ga	0.1447	0.0041	0.1381	0.159	0.0624	0.022	0.004501	++++++	0	2.346	5	0.7995	66941	8	0.1447	SV	rs150970091	0.153089	0.988045	2.83636	5.81884	0.000998978	0.920989	Common	NO	yes	yes	yes	yes
8:94965695-96965695	96057293	chr8:96057293	t	tc	0.2053	0.01	0.2021	0.2492	0.0519	0.0192	0.006974	++++++	0	3.176	5	0.6728	66940.9	8	0.2053	SV	NA	0.167067	0.990868	2.70312	3.56829	0.000612603	0.957038	Common	NO	no	yes	yes	no
8:94965695-96965695	96078112	chr8:96078112	t	ta	0.3549	0.0048	0.3501	0.3629	-0.0395	0.0168	0.01884	----+-	27.6	6.903	5	0.228	66940.5	8	0.3549	SV	rs34415117	0.279351	0.992993	-2.35119	1.30242	0.0002236	0.985484	Common	NO	yes	yes	yes	yes
8:94965695-96965695	96092104	chr8:96092104	t	tattttttgtagtg	0.5486	0.01	0.5176	0.5727	-0.0502	0.0158	0.001422	------	0	4.372	5	0.4972	66940.9	8	0.4514	SV	rs139092559	0.180578	0.993798	-3.17722	11.8773	0.00203908	0.638625	Common	NO	yes	yes	yes	yes
8:94965695-96965695	96105848	chr8:96105848	ct	c	0.5581	0.0058	0.5423	0.5632	0.0386	0.0162	0.01707	++++-+	21.1	6.339	5	0.2746	66939.8	8	0.4419	SV	rs35341652	0.284623	0.993482	2.38272	1.35471	0.000232577	0.984122	Common	NO	yes	no	no	no
#Region: 9p24.2; closest Gene: GLIS3; Genes in 99% Credible Set: GLIS3
9:3292083-5292083	4263513	chr9:4263513	ca	c	0.7607	0.0116	0.7357	0.815	-0.0567	0.0186	0.002243	------	0	1.248	5	0.9402	66940.9	9	0.2393	SV	NA	0.193901	0.991425	-3.04839	9.27227	0.0205821	0.593042	Common	NO	no	yes	yes	no
9:3292083-5292083	4270929	chr9:4270929	g	gtgtgta	0.2511	0.0087	0.2146	0.2748	0.054	0.0183	0.003147	++-+++	0	2.08	5	0.838	66940.2	9	0.2511	SV	rs141098706	0.218075	0.991697	2.95082	6.83418	0.0151702	0.805556	Common	NO	yes	no	no	no
9:3292083-5292083	4284961	chr9:4284961	a	at	0.4934	0.0061	0.4866	0.5121	0.0481	0.0156	0.002119	++-+++	0	1.783	5	0.8783	66941	9	0.4934	SV	NA	0.702549	0.993953	3.08333	8.76396	0.0194538	0.65257	Common	NO	no	yes	yes	no
9:3292083-5292083	4294707	chr9:4294707	t	tg	0.6339	0.0058	0.6154	0.6406	-0.0614	0.0164	0.0001767	------	0	1.683	5	0.891	66940.7	9	0.3661	SV	rs34706136	0.673911	0.993321	-3.7439	86.2462	0.191445	0.191445	Common	NO	yes	yes	yes	yes
9:3292083-5292083	4310110	chr9:4310110	t	tac	0.1495	0.0066	0.1166	0.1532	-0.0237	0.0251	0.3438	------	0	0.457	5	0.9936	66939	9	0.1495	SV	rs202126881	0.160074	0.984494	-0.944223	0.193129	0.000428698	0.984545	Common	NO	yes	no	no	no
#Region: 9q21.31; closest Gene: CHCHD2P9/TLE4; Genes in 99% Credible Set: CHCHD2P9|TLE4
9:80897365-82897365	81888811	chr9:81888811	g	gaa	0.1099	0.0102	0.1028	0.1489	-0.0634	0.0272	0.01971	---+--	71.4	17.466	5	0.003695	66940.6	9	0.1099	SV	rs71504936	0.632084	0.98184	-2.33088	1.94043	0.000758312	0.980232	Common	NO	yes	yes	yes	yes
9:80897365-82897365	81902011	chr9:81902011	g	ga	0.063	0.0185	0.0514	0.1226	-0.1276	0.0342	0.000189	---+--	8.7	5.474	5	0.3608	66941	9	0.063	SV	NA	0.965185	0.97159	-3.73099	145.753	0.0569598	0.440992	Common	NO	no	yes	yes	no
9:80897365-82897365	81906494	chr9:81906494	g	ggc	0.1784	0.0055	0.1673	0.2013	-0.0374	0.0207	0.07051	---+--	54.2	10.906	5	0.05327	66941	9	0.1784	SV	rs140319309	0.337982	0.989401	-1.80676	0.517568	0.000202263	0.984452	Common	NO	yes	yes	yes	yes
9:80897365-82897365	81913180	chr9:81913180	a	aagtg	0.0617	0.0198	0.0471	0.1242	-0.1164	0.0343	0.0006912	---+--	0.5	5.025	5	0.4129	66940.9	9	0.0617	SV	rs147429629	0.960916	0.971428	-3.39359	45.4232	0.0177512	0.702643	Common	NO	yes	yes	yes	yes
9:80897365-82897365	81917111	chr9:81917111	g	gcat	0.0657	0.0189	0.0532	0.1268	-0.0957	0.0333	0.004098	---+--	1.3	5.064	5	0.4081	66941	9	0.0657	SV	rs71504938	0.922907	0.973026	-2.87387	9.13168	0.00356862	0.956216	Common	NO	yes	yes	no	no
9:80897365-82897365	81997387	chr9:81997387	t	tc	0.082	0.0284	0.0646	0.1719	-0.0391	0.0296	0.187	-+-+--	0	1.448	5	0.919	66941	9	0.082	SV	rs71364408	0.331943	0.978566	-1.32095	0.343823	0.000134365	0.986588	Common	NO	yes	yes	yes	yes
9:80897365-82897365	82025803	chr9:82025803	g	gtgtgtgtctgtgta	0.1592	0.0122	0.1498	0.2092	0.0266	0.0212	0.21	++-+++	0	4.176	5	0.5244	66941	9	0.1592	SV	rs36208697	0.13005	0.988889	1.25472	0.229583	8.97e-05	0.989654	Common	NO	yes	no	yes	yes
#Region: 9q34.2; closest Gene: ABO; Genes in 99% Credible Set: LCN1P1|ABO|LCN1P2|OBP2B|SURF6|MED22
9:135149229-137149229	136132908	chr9:136132908	t	tc	0.6357	0.0236	0.5284	0.6431	-0.0582	0.0162	0.0003388	------	39	8.201	5	0.1455	66941	9	0.3643	SV	rs8176719	0.871078	0.993482	-3.59259	49.1423	0.00374992	0.952331	Common	YES	yes	yes	yes	yes
9:135149229-137149229	136138765	chr9:136138765	g	gcgcccaccacta	0.1952	0.0034	0.1926	0.2003	0.0705	0.0197	0.0003364	++++++	0	4.044	5	0.5431	66940.9	9	0.1952	SV	rs8176685	0.399755	0.990391	3.57868	55.6687	0.00424793	0.948581	Common	YES	yes	yes	yes	yes
9:135149229-137149229	136139907	chr9:136139907	g	gaaactgcc	0.2651	0.0091	0.2601	0.3027	0.0615	0.0176	0.0004732	++-+++	5.1	5.269	5	0.3839	66941	9	0.2651	SV	rs149092047	0.680429	0.992316	3.49432	37.4849	0.00286038	0.955192	Common	YES	yes	yes	yes	yes
9:135149229-137149229	136145418	chr9:136145418	a	ac	0.2801	0.0219	0.2686	0.3744	0.0649	0.0187	0.0005372	++++++	26	6.755	5	0.2395	66939.8	9	0.2801	SV	rs200533593	0.752137	0.991334	3.47059	36.4577	0.00278199	0.957974	Common	YES	yes	no	no	no
9:135149229-137149229	136145424	chr9:136145424	a	ac	0.2288	0.0081	0.2242	0.2625	0.0615	0.0197	0.001743	++-+++	23.9	6.573	5	0.2543	66939.7	9	0.2288	SV	rs201298979	0.604289	0.990391	3.12183	12.2259	0.000932923	0.988216	Common	YES	yes	no	no	no
9:135149229-137149229	136145907	chr9:136145907	g	ga	0.6547	0.0241	0.5462	0.6625	-0.0654	0.0164	6.8e-05	-+----	25.6	6.72	5	0.2423	66941	9	0.3453	SV	rs34357864	0.989545	0.993321	-3.9878	220.038	0.0167905	0.659351	Common	YES	yes	yes	yes	yes
9:135149229-137149229	136145993	chr9:136145993	a	aagaagggaaattaataaatatt	0.3344	0.0231	0.3274	0.4384	0.0685	0.0167	4.19e-05	+-++++	25	6.671	5	0.2463	66940.6	9	0.3344	SV	NA	0.942484	0.993076	4.1018	353.448	0.0269707	0.575986	Common	YES	no	yes	yes	no
9:135149229-137149229	136146061	chr9:136146061	t	ta	0.6584	0.0244	0.5488	0.6689	-0.0624	0.0165	0.0001617	-+----	29	7.046	5	0.2173	66940.7	9	0.3416	SV	rs200738971	0.973964	0.99324	-3.78182	99.9213	0.00762473	0.912932	Common	YES	yes	no	no	no
9:135149229-137149229	136146068	chr9:136146068	a	at	0.6583	0.0244	0.5487	0.6682	-0.0628	0.0165	0.0001475	-+----	29.1	7.056	5	0.2165	66940.7	9	0.3417	SV	rs59602812	0.973964	0.99324	-3.80606	109.479	0.00835408	0.897327	Common	YES	yes	yes	no	no
9:135149229-137149229	136146448	chr9:136146448	t	taagac	0.3405	0.0251	0.3322	0.4525	0.0626	0.0165	0.0001521	+-++++	32	7.352	5	0.1957	66940.9	9	0.3405	SV	rs139840563	0.978963	0.99324	3.79394	104.584	0.00798049	0.905307	Common	YES	yes	yes	no	no
9:135149229-137149229	136149095	chr9:136149095	ca	c	0.6364	0.0239	0.528	0.6444	-0.0555	0.0162	0.0006381	------	43.3	8.82	5	0.1165	66940.9	9	0.3636	SV	rs8176646	0.891647	0.993482	-3.42593	27.4854	0.00209734	0.960071	Common	YES	yes	yes	yes	yes
9:135149229-137149229	136149709	chr9:136149709	a	ac	0.1905	0.0051	0.1859	0.2001	0.0579	0.02	0.003725	++++++	0	3.657	5	0.5997	66940.7	9	0.1905	SV	rs146518861	0.409593	0.990099	2.895	6.30575	0.000481175	0.989374	Common	YES	yes	yes	yes	yes
########################################
####### CREDIBLE SETS BASED ON RARE/LOW-FREQUENCY BASED LOCI
########################################
#Region: 5q21.1; closest Gene: PAM; Genes in 99% Credible Set: EIF3KP1|PAM|GIN1|PPIP5K2|C5orf30
5:101338811-103338811	102420189	chr5:102420189	t	tttg	0.0505	0.0046	0.0473	0.0609	0.1742	0.0356	1.02e-06	++++++	0	3.64	5	0.6023	66940.9	5	0.0505	SV	rs149158009	0.966902	0.969289	4.89326	19201.6	0.079038	0.491856	lowfreq	NO	yes	yes	yes	yes
#Region: 6p21.33-p21.32; conditioning on rs9268835; closest Gene: EHMT2/C6orf10; Genes in 99% Credible Set: LY6G5B|LY6G5C|ABHD16A|DHFRP2|RNU6-283P|FGFR3P1|ZDHHC20P2|HLA-S|HCP5|LINC01149|PPIAP9|RPL15P4|SNORD117|SNORD84|DDX39B-AS1|UQCRHP1|SNORA38|C6orf47-AS1|MIR4646|RNU6-850P|SAPCD1-AS1|SNORD48|SNORD52|EHMT2-AS1|MIR1236|C4A-AS1|CYP21A1P|TNXA|STK19P|C4B-AS1|RNA5SP206|HNRNPA1P2|RNU6-603P|HCG23|HLA-DR…
6:30864538-32864538	31404170	chr6:31404170	a	at	0.9225	0.0127	0.8785	0.9291	-0.0816	0.0315	0.009588	-+---	11.9	4.542	4	0.3376	62130	6	0.0775	SV	NA	0.171104	0.975794	-2.59048	4.11025	0.000364215	0.988222	lowfreq	YES	no	yes	yes	no
6:30864538-32864538	31525738	chr6:31525738	t	tg	0.0222	0.0041	0.0204	0.0363	0.1826	0.0591	0.001997	+-+++	0	3.507	4	0.4769	62130	6	0.0222	SV	rs34877047	0.300889	0.919692	3.08968	22.8465	0.00202446	0.922771	lowfreq	YES	yes	yes	yes	yes
6:30864538-32864538	31525742	chr6:31525742	g	gc	0.0348	0.0029	0.0316	0.0449	0.1425	0.0506	0.004895	--+++	0	3.597	4	0.4633	62129.7	6	0.0348	SV	rs145394686	0.274516	0.939842	2.81621	10.1916	0.000903089	0.974909	lowfreq	YES	yes	yes	yes	yes
6:30864538-32864538	31704065	chr6:31704065	g	gttc	0.042	0.0063	0.0359	0.0641	0.165	0.0436	0.0001567	+++++	0	3.279	4	0.5123	62129.9	6	0.042	SV	rs147567766	0.284798	0.954632	3.7844	198.246	0.0175668	0.649476	lowfreq	YES	yes	yes	yes	yes
6:30864538-32864538	32318801	chr6:32318801	a	at	0.0199	0.0051	0.0175	0.0368	0.2903	0.063	4.012e-06	+-+++	44.7	7.232	4	0.1241	62129.9	6	0.0199	SV	rs148996348	0.725362	0.909732	4.60794	4701.89	0.416641	0.416641	lowfreq	YES	yes	yes	yes	yes
6:30864538-32864538	32663244	chr6:32663244	cag	c	0.8933	0.0024	0.883	0.8966	-0.1012	0.0314	0.001278	-----	0	1.178	4	0.8818	62130	6	0.1067	SV	rs111953004	0.140489	0.975944	-3.22293	24.6559	0.00218479	0.860163	lowfreq	YES	yes	no	yes	yes
6:30864538-32864538	32665253	chr6:32665253	t	ta	0.8933	0.0023	0.883	0.8966	-0.1007	0.0314	0.001359	-----	0	1.178	4	0.8818	62130	6	0.1067	SV	rs201662671	0.140489	0.975944	-3.20701	23.4543	0.00207832	0.881495	lowfreq	YES	yes	no	no	no
6:30864538-32864538	32665257	chr6:32665257	t	tg	0.1067	0.0023	0.1043	0.117	0.0997	0.0314	0.001516	+++++	0	1.081	4	0.8973	62130	6	0.1067	SV	rs201091149	0.140489	0.975944	3.17516	21.2397	0.00188208	0.940354	lowfreq	YES	yes	no	no	no
6:30864538-32864538	32781755	chr6:32781755	g	gt	0.0296	0.0082	0.0231	0.0574	0.1834	0.0492	0.0001956	+-+++	0	3.123	4	0.5375	62129.9	6	0.0296	SV	rs34818665	0.233002	0.942937	3.72764	167.236	0.014819	0.679435	lowfreq	YES	yes	yes	yes	yes
