# Supplementary material for: Re-analysis of public genetic data reveals a rare X-chromosomal variant associated with type 2 diabetes
Source: Nat Commun. 2018 Jan 22;9:321. doi: 10.1038/s41467-017-02380-9 (PMC5778074; doi:10.1038/s41467-017-02380-9)
Supplement: Supplementary file 10 — Supplementary Data 7 [file 41467_2017_2380_MOESM10_ESM.xlsx]

## Sheet: Suppl Data7
Supplementary Data 7. Variants with moderate or high annotation according to VEP.
region	BP	MarkerName	Allele1	Allele2	Freq1	FreqSE	MinFreq	MaxFreq	Effect	StdErr	P-value	Direction	HetISq	HetChiSq	HetDf	HetPVal	TotalSampleSize	Chr	MAF	Type_Variant	SNP_ID	R.squared.with.top	r	z	abf	postProb	CumSum	Comment	Novelty	Most Severe Consequence	Most Severe Impact	Aa change	Gene	SIFT	POLYPHEN	LoFtool	Condel
#Region: 11p15.1; closest Gene: KCNJ11/ABCC8; Genes in 99% Credible Set: SDHCP4|NUCB2|NCR3LG1|KCNJ11|ABCC8
11:16408630-18408630	17418477	chr11:17418477	a	c	0.6292	0.0222	0.5311	0.6411	-0.0873	0.0162	7.43e-08	------	0	3.958	5	0.5554	66940.9	11	0.3708	SNP	rs757110	0.894431	0.993482	-5.38889	148574	0.206044	0.206044	Common	NO	missense_variant	MODERATE	p.Ala1369Ser	ABCC8	tolerated	benign	0.0423	-
11:16408630-18408630	17409572	chr11:17409572	t	c	0.3674	0.0219	0.3558	0.4645	0.0843	0.0163	2.35e-07	++++++	1.4	5.07	5	0.4074	66940.9	11	0.3674	SNP	rs5219	1	0.993402	5.17178	47807.7	0.0663001	0.820802	Common	NO	missense_variant	MODERATE	p.Lys23Glu	KCNJ11	tolerated	benign	0.0189	neutral
11:16408630-18408630	17408630	chr11:17408630	t	c	0.6327	0.0219	0.5354	0.6437	-0.0839	0.0163	2.65e-07	------	1.3	5.063	5	0.4082	66941	11	0.3673	SNP	rs5215	1	0.993402	-5.14724	42157.3	0.0584641	0.879266	Common	NO	missense_variant	MODERATE	p.Val337Ile	KCNJ11	tolerated	benign	0.0189	-
#Region: 12p11.23-p11.22; closest Gene: KLHDC5; Genes in 99% Credible Set: MANSC4|KLHDC5|RN7SKP15|PPFIBP1|REP15|MRPS35
12:26964648-28964648	27916206	chr12:27916206	a	g	0.1606	0.0053	0.1382	0.1695	-0.0818	0.0218	0.0001722	------	0	3.682	5	0.596	66941	12	0.1606	SNP	rs11049125	0.319307	0.988259	-3.75229	113.85	0.0040417	0.897005	Common	NO	missense_variant	MODERATE	p.Thr163Met	MANSC4	tolerated	benign	-	-
12:26964648-28964648	27916224	chr12:27916224	a	g	0.8395	0.0053	0.8305	0.8618	0.0815	0.0218	0.0001849	++++++	0	3.673	5	0.5974	66941	12	0.1605	SNP	rs11049126	0.319307	0.988259	3.73853	108.196	0.00384099	0.916768	Common	NO	missense_variant	MODERATE	p.Leu157Ser	MANSC4	tolerated	benign	-	deleterious
12:26964648-28964648	27850113	chr12:27850113	a	t	0.8206	0.0038	0.8127	0.8357	0.0633	0.0207	0.002193	++++++	0	0.533	5	0.9908	66940.9	12	0.1794	SNP	rs12819160	0.126699	0.989401	3.05797	10.5121	0.000373182	0.987636	Common	NO	missense_variant	MODERATE	p.Glu206Asp	REP15	tolerated	benign	0.817	neutral
#Region: 12q24.31; closest Gene: CAMKK2; Genes in 99% Credible Set: P2RX7|P2RX4|CAMKK2|ANAPC5|RNF34
12:120686929-122686929	121605355	chr12:121605355	a	g	0.2561	0.0077	0.2186	0.2595	-0.0488	0.0182	0.007429	++++--	68.4	15.838	5	0.007322	66940.8	12	0.2561	SNP	rs7958311	0.259573	0.991787	-2.68132	3.20333	0.00383337	0.907507	Common	YES	missense_variant	MODERATE	p.Arg270His	P2RX7	-	benign	0.966	-
#Region: 15q24.3; closest Gene: HMG20A; Genes in 99% Credible Set: MIR3713|RN7SKP217|RN7SL278P|KRT8P23|ISL2|SCAPER|RCN2|PSTPIP1|TSPAN3|PEAK1|HMG20A|LINGO1
15:76673459-78673459	77450964	chr15:77450964	t	c	0.37	0.0071	0.3365	0.3733	0.0303	0.0162	0.06075	--++++	6.9	5.372	5	0.3722	66941	15	0.37	SNP	rs12909704	0.216664	0.993482	1.87037	0.458941	0.000259141	0.908954	Common	NO	missense_variant	MODERATE	p.Arg1071Lys	PEAK1	tolerated	benign	-	-
15:76673459-78673459	77407114	chr15:77407114	c	g	0.717	0.0057	0.7084	0.736	-0.0186	0.0174	0.285	--+--+	0	4.421	5	0.4905	66940.9	15	0.283	SNP	rs1867780	0.136744	0.992488	-1.06897	0.152809	8.63e-05	0.980431	Common	NO	missense_variant	MODERATE	p.Ser1542Thr	PEAK1	tolerated	benign	-	neutral
#Region: 15q26.1; closest Gene: PRC1; Genes in 99% Credible Set: FURIN|FES|MAN2A2|UNC45A|HDDC3|RCCD1|PRC1|VPS33B|RN7SL363P|PRC1-AS1|SV2B
15:90525197-92525197	91543761	chr15:91543761	t	c	0.404	0.0044	0.3973	0.4164	0.0338	0.016	0.03424	++++-+	0	3.768	5	0.5834	66940.8	15	0.404	SNP	rs11073964	0.349978	0.993641	2.1125	0.732143	0.00252622	0.727949	Common	NO	missense_variant	MODERATE	p.Gly514Ser	VPS33B	tolerated	benign	0.822	-
15:90525197-92525197	91461545	chr15:91461545	a	g	0.0654	0.0046	0.0405	0.0673	0.0582	0.0337	0.08388	++-+-+	6.3	5.336	5	0.3762	66940.4	15	0.0654	SNP	rs52828316	0.151902	0.972392	1.727	0.708419	0.00244436	0.737909	Common	NO	missense_variant	MODERATE	p.Arg1039His	MAN2A2	tolerated	benign	0.285	-
15:90525197-92525197	91459475	chr15:91459475	a	g	0.0786	0.0035	0.0697	0.0914	0.0525	0.0309	0.08876	++++-+	34.4	7.627	5	0.178	66940.4	15	0.0786	SNP	rs12909056	0.221471	0.976686	1.69903	0.625217	0.00215728	0.767786	Common	NO	missense_variant	MODERATE	p.Val995Met	MAN2A2	tolerated	benign	0.285	-
15:90525197-92525197	91513674	chr15:91513674	t	c	0.9293	0.0015	0.928	0.9361	-0.0451	0.0305	0.139	----+-	11.1	5.625	5	0.3445	66941	15	0.0707	SNP	rs12911192	0.292523	0.977272	-1.47869	0.438817	0.00151411	0.886097	Common	NO	missense_variant	MODERATE	p.Tyr511Cys	PRC1	tolerated	benign	0.934	neutral
#Region: 17q21.32; closest Gene: UBE2Z; Genes in 99% Credible Set: ATP5G1|UBE2Z|SNF8|GIP|IGF2BP1|TTLL6|CALCOCO2|RN7SL125P|SUMO2P17|RNU1-42P
17:45994970-47994970	46939658	chr17:46939658	c	g	0.6916	0.0092	0.6753	0.7293	0.0688	0.0172	6.14e-05	++++++	2	5.101	5	0.4036	66940.9	17	0.3084	SNP	rs10278	0.423418	0.992658	4	240.85	0.00370945	0.603724	Common	YES	missense_variant	MODERATE	p.Pro347Ala	CALCOCO2	tolerated	possibly_damaging	0.818	neutral
17:45994970-47994970	47039132	chr17:47039132	t	c	0.473	0.0033	0.4658	0.4769	-0.0602	0.016	0.0001634	--+---	0	4.395	5	0.4941	66940.7	17	0.473	SNP	rs2291725	0.939145	0.993641	-3.7625	90.4025	0.00139233	0.962727	Common	YES	missense_variant	MODERATE	p.Ser103Gly	GIP	tolerated	benign	0.416	neutral
#Region: 1p34.3-p34.2; closest Gene: MACF1/PABPC4; Genes in 99% Credible Set: RNU6-608P|RNA5SP44|HSPE1P8|OXCT2P1|PPIEL|SNORA55|MACF1|KIAA0754|BMP8A|PABPC4|HEYL
1:39035928-41035928	39801815	chr1:39801815	a	c	0.785	0.0047	0.7801	0.8047	-0.1065	0.0187	1.3e-08	------	0	1.868	5	0.8671	66941	1	0.215	SNP	rs41270807	0.686368	0.991334	-5.69519	893483	0.0113901	0.427867	Common	NO	missense_variant	MODERATE	p.Lys3222Asn	MACF1	-	possibly_damaging	0.458	-
1:39035928-41035928	39835817	chr1:39835817	a	g	0.7842	0.0047	0.78	0.8036	-0.1062	0.0187	1.41e-08	------	0	1.779	5	0.8788	66941	1	0.2158	SNP	rs2296172	0.679668	0.991334	-5.67914	816217	0.0104051	0.590208	Common	NO	missense_variant	MODERATE	p.Met2290Val	MACF1	-	benign	0.458	-
1:39035928-41035928	39797055	chr1:39797055	a	g	0.7823	0.0047	0.7788	0.8008	-0.1017	0.0187	4.98e-08	------	0	2.277	5	0.8097	66941	1	0.2177	SNP	rs16826069	0.666498	0.991334	-5.4385	216716	0.00276268	0.950808	Common	NO	missense_variant	MODERATE	p.Ile39Val	MACF1	-	benign	0.458	-
#Region: 2p23.3-p23.2; closest Gene: GCKR; Genes in 99% Credible Set: DNAJC5G|TRIM54|UCN|MPV17|GTF3C2|EIF2B4|SNX17|ZNF513|PPM1G|NRBP1|KRTCAP3|IFT172|FTH1P3|RNU6-986P|MIR4263|FNDC4|GCKR|C2orf16|ZNF512|CCDC121|GPN1|CGREF1|SUPT7L|SLC4A1AP|ABHD1|MRPL33|RBKS|PREB|BRE|C2orf53|TCF23|SLC5A6|ATRAID|CAD|SLC30A3
2:26741237-28741237	27730940	chr2:27730940	t	c	0.4173	0.0193	0.3344	0.4272	-0.0674	0.016	2.55e-05	------	49.5	9.904	5	0.078	66940.9	2	0.4173	SNP	rs1260326	0.910268	0.993641	-4.2125	537.665	0.366481	0.366481	Common	NO	missense_variant	MODERATE	p.Leu446Pro	GCKR	tolerated	benign	0.325	neutral
2:26741237-28741237	27851918	chr2:27851918	a	g	0.2654	0.0089	0.2359	0.2725	-0.0449	0.0179	0.01195	------	8.1	5.439	5	0.3647	66940.9	2	0.2654	SNP	rs3749147	0.433347	0.992053	-2.50838	2.02077	0.00137739	0.807703	Common	NO	missense_variant	MODERATE	p.Arg12Lys	GPN1	tolerated_low_confidence	benign	0.488	-
2:26741237-28741237	27801493	chr2:27801493	t	c	0.727	0.0071	0.7212	0.7438	0.0441	0.0177	0.01266	-+++++	29.9	7.128	5	0.2113	66941	2	0.273	SNP	rs1919127	0.435633	0.992229	2.49153	1.9176	0.00130707	0.826467	Common	NO	missense_variant	MODERATE	p.Val685Ala	C2orf16	tolerated	benign	0.866	deleterious
2:26741237-28741237	27801759	chr2:27801759	a	g	0.7271	0.0071	0.7212	0.7439	0.0439	0.0177	0.01303	-+++++	30.8	7.226	5	0.2044	66941	2	0.2729	SNP	rs1919128	0.435633	0.992229	2.48023	1.86489	0.00127114	0.830329	Common	NO	missense_variant	MODERATE	p.Ile774Val	C2orf16	tolerated	probably_damaging	0.866	deleterious
2:26741237-28741237	27424636	chr2:27424636	a	g	0.7001	0.0038	0.6894	0.7026	-0.0218	0.0171	0.2031	--+-+-	0	3.335	5	0.6485	66940.9	2	0.2999	SNP	rs1395	0.205122	0.992743	-1.27485	0.190872	0.000130101	0.985861	Common	NO	missense_variant	MODERATE	p.Ser481Phe	SLC5A6	deleterious	benign	0.125	-
#Region: 2p21; closest Gene: THADA; Genes in 99% Credible Set: RNU6-958P|THADA|ZFP36L2
2:42586287-44586287	43732823	chr2:43732823	t	c	0.8953	0.0093	0.8918	0.9541	0.1565	0.0264	3.17e-09	+-++++	0	4	5	0.5495	66941	2	0.1047	SNP	rs7578597	0.889078	0.982874	5.92803	4.14027e+06	0.00455917	0.700062	Common	NO	missense_variant	MODERATE	p.Thr1187Ala	THADA	deleterious	possibly_damaging	1	deleterious
#Region: 2q24.3; closest Gene: GRB14/COBLL1; Genes in 99% Credible Set: SNORA70F|RNA5SP110|RNA5SP111|GRB14|COBLL1|SLC38A11
2:164528876-166528876	165551201	chr2:165551201	t	c	0.8754	0.0089	0.8694	0.9141	0.0791	0.0241	0.001035	+--+++	0	4.562	5	0.4716	66941	2	0.1246	SNP	rs7607980	0.260095	0.985688	3.28216	24.1885	0.0112279	0.427051	Common	NO	missense_variant	MODERATE	p.Asn939Asp	COBLL1	tolerated	benign	0.0845	deleterious
#Region: 3p25.2; closest Gene: PPARG; Genes in 99% Credible Set: PPARG|GSTM5P1
3:11336507-13336507	12393125	chr3:12393125	c	g	0.8783	0.0101	0.8385	0.8855	0.2014	0.0248	4.77e-16	++++++	0	2.449	5	0.7841	66941	3	0.1217	SNP	rs1801282	0.975187	0.984857	8.12097	15636200000000	0.0847475	0.0847475	Common	NO	missense_variant	MODERATE	p.Pro12Ala	PPARG	deleterious_low_confidence	uknown	0.0635	deleterious
#Region: 4p16.1; closest Gene: WFS1/PPP2R2C; Genes in 99% Credible Set: WFS1|PPP2R2C
4:5306144-7306144	6303354	chr4:6303354	a	g	0.5391	0.0159	0.4905	0.5634	0.0714	0.0165	1.57e-05	++++++	63.2	13.594	5	0.0184	66933.8	4	0.4609	SNP	rs734312	0.682596	0.99324	4.32727	898.748	0.000577878	0.983336	Common	NO	missense_variant	MODERATE	p.Arg611His	WFS1	deleterious	benign	0.00682	-
#Region: 6p21.33-p21.32; closest Gene: POU5F1/PPT2/PPT2-EGFL8; Genes in 99% Credible Set: LY6G5B|LY6G5C|ABHD16A|RPL7P4|MDC1-AS1|RN7SL353P|HCG20|LINC00243|RN7SKP186|DDR1-AS1|MIR4640|RN7SL175P|HCG21|HCG22|RNU6-1133P|POLR2LP|PSORS1C3|USP8P1|RPL3P2|WASF5P|DHFRP2|RNU6-283P|FGFR3P1|ZDHHC20P2|HLA-S|HCP5|LINC01149|PPIAP9|RPL15P4|SNORD117|SNORD84|DDX39B-AS1|UQCRHP1|SNORA38|C6orf47-AS1|MIR4646|RNU6-850P|SA…
6:30134888-32134888	32122386	chr6:32122386	c	g	0.1335	0.0043	0.1161	0.1358	-0.1046	0.026	5.57e-05	?-----	0	0.73	4	0.9476	62129.8	6	0.1335	SNP	rs115218245	0.149845	0.983381	-4.02308	368.515	0.0539745	0.192662	Common	NO	missense_variant	MODERATE	p.Cys5Trp	PPT2	tolerated_low_confidence	benign	0.106	neutral
6:30134888-32134888	31525912	chr6:31525912	t	c	0.9303	0.005	0.9213	0.9371	0.1188	0.0367	0.001194	?-++++	0	2.967	4	0.5633	62129.7	6	0.0697	SNP	rs3130062	0.138818	0.967425	3.23706	28.6886	0.00420187	0.449882	Common	NO	missense_variant	MODERATE	p.Arg201Cys	NFKBIL1	deleterious	benign	0.95	-
6:30134888-32134888	31239821	chr6:31239821	t	g	0.5832	0.0053	0.5794	0.6036	0.0593	0.0185	0.001315	?+++++	0	3.9	4	0.4197	62129.1	6	0.4168	SNP	rs114620415	0.13097	0.991516	3.20541	15.0131	0.00219889	0.522145	Common	NO	missense_variant	MODERATE	p.Leu10Ile	HLA-C	deleterious_low_confidence	benign	0.954	-
6:30134888-32134888	31129616	chr6:31129616	a	g	0.2432	0.0052	0.2298	0.2617	-0.0623	0.0202	0.002064	?+----	0	2.384	4	0.6654	62130	6	0.2432	SNP	rs113581344	0.697873	0.989902	-3.08416	11.1371	0.00163119	0.578055	Common	NO	missense_variant	MODERATE	p.Met211Val	TCF19	tolerated	benign	0.534	neutral
6:30134888-32134888	31239101	chr6:31239101	t	g	0.8515	0.0037	0.8419	0.8618	0.0712	0.0248	0.004097	?-++++	0	3.698	4	0.4484	62129.8	6	0.1485	SNP	rs115377398	0.330137	0.984857	2.87097	7.12576	0.00104367	0.726007	Common	NO	missense_variant	MODERATE	p.Ser123Tyr	HLA-C	tolerated_low_confidence	benign	0.954	-
6:30134888-32134888	31778272	chr6:31778272	a	g	0.8261	0.0038	0.8241	0.8447	0.0647	0.0227	0.004365	?+++++	0	1.376	4	0.8484	62130	6	0.1739	SNP	rs2227956	0.240441	0.987282	2.85022	6.22059	0.000911097	0.763149	Common	NO	missense_variant	MODERATE	p.Thr493Met	HSPA1L	tolerated_low_confidence	benign	0.844
6:30134888-32134888	31118511	chr6:31118511	t	g	0.8077	0.0074	0.7802	0.8252	-0.0565	0.0216	0.00897	?-----	0	2.979	4	0.5613	62130	6	0.1923	SNP	rs115664826	0.120778	0.98847	-2.61574	3.15878	0.000462649	0.845557	Common	NO	missense_variant	MODERATE	p.Glu364Asp	CCHCR1	tolerated	benign	0.99	neutral
6:30134888-32134888	31604044	chr6:31604044	t	g	0.0683	0.0034	0.0581	0.0785	-0.0882	0.0384	0.02157	?+-?--	36.1	4.696	3	0.1955	56466.7	6	0.0683	SNP	rs116352213	0.112905	0.964447	-2.29688	2.40049	0.000351588	0.872841	Common	NO	missense_variant	MODERATE	p.Leu1895Val	PRRC2A	-	unknown	-	-
6:30134888-32134888	31124849	chr6:31124849	t	c	0.4848	0.0206	0.3996	0.508	0.0452	0.0179	0.01158	?+++++	0	1.773	4	0.7774	62130	6	0.4848	SNP	rs115419545	0.103524	0.992053	2.52514	2.10712	0.00030862	0.882209	Common	NO	stop_gained	HIGH	p.Trp78Ter	CCHCR1	-	-	0.99	-
6:30134888-32134888	31496925	chr6:31496925	a	g	0.8207	0.0024	0.8178	0.831	0.0547	0.0226	0.01546	?-++++	0	2.272	4	0.6858	62130	6	0.1793	SNP	rs114800489	0.102548	0.987392	2.42035	2.02469	0.000296546	0.886107	Common	NO	missense_variant	MODERATE	p.Ser45Asn	MCCD1	deleterious	benign	0.791	-
6:30134888-32134888	31324531	chr6:31324531	t	c	0.7316	0.0091	0.7263	0.7579	0.0519	0.0218	0.01747	?--+++	0	3.477	4	0.4813	62128.1	6	0.2684	SNP	rs139134873	0.180052	0.988259	2.38073	1.78311	0.000261163	0.892006	Common	NO	missense_variant	MODERATE	p.Ala93Thr	HLA-B	tolerated_low_confidence	benign	0.996	-
6:30134888-32134888	31134118	chr6:31134118	cgag	c	0.8027	0.0036	0.7996	0.8207	0.0487	0.0218	0.02546	?-++++	0	3.715	4	0.4459	62130	6	0.1973	SV	rs75431008	0.56369	0.988259	2.23394	1.27589	0.000186873	0.921184	Common	NO	inframe_insertion	MODERATE	p.Arg207_Glu208insGly	TCF19	-	-	0.534	-
6:30134888-32134888	31477681	chr6:31477681	a	g	0.2552	0.0177	0.2325	0.3254	-0.0428	0.0198	0.03027	?++---	18.3	4.894	4	0.2984	62130	6	0.2552	SNP	rs1065076	0.120491	0.990294	-2.16162	0.996112	0.000145895	0.937395	Common	NO	missense_variant	MODERATE	p.Thr383Ala	MICB	deleterious_low_confidence	unknown	0.84	-
6:30134888-32134888	31134122	chr6:31134122	a	agc	0.9478	0.0045	0.9463	0.9801	0.072	0.039	0.06481	?--+++	29.9	5.709	4	0.222	62129.9	6	0.0522	SV	NA	0.107371	0.963368	1.84615	0.988368	0.000144761	0.937685	Common	NO	frameshift_variant	HIGH	p.Leu210ThrfsTer11	TCF19	-	-	0.534	-
6:30134888-32134888	31239057	chr6:31239057	t	c	0.2668	0.0047	0.2646	0.2826	0.0429	0.0212	0.04251	?+++++	26	5.409	4	0.2478	62128.3	6	0.2668	SNP	rs114279122	0.120924	0.988889	2.02358	0.798353	0.000116931	0.946695	Common	NO	missense_variant	MODERATE	p.Asp138Asn	HLA-C	tolerated_low_confidence	benign	0.954	-
6:30134888-32134888	31324525	chr6:31324525	t	c	0.6683	0	0.6683	0.6683	-0.1026	0.0935	0.2725	??-???	0	0	0	1	1623.94	6	0.3317	SNP	rs145860580	0.123852	0.820643	-1.09733	0.69412	0.000101664	0.949397	Common	NO	missense_variant	MODERATE	p.Thr95Ala	HLA-B	deleterious_low_confidence	benign	0.996	-
6:30134888-32134888	30993377	chr6:30993377	a	t	0.7575	0.0049	0.7428	0.7764	0.0399	0.0202	0.04807	?--+++	26.3	5.429	4	0.246	62129.8	6	0.2425	SNP	rs114417437	0.308658	0.989902	1.97525	0.693082	0.000101512	0.949498	Common	NO	missense_variant	MODERATE	p.Ser57Thr	MUC22	-	unknown	-	-
6:30134888-32134888	31324526	chr6:31324526	c	g	0.3294	0	0.3294	0.3294	0.0993	0.0938	0.2897	??+???	0	0	0	1	1623.94	6	0.3294	SNP	rs1131212	0.127175	0.819698	1.05864	0.672172	9.84e-05	0.950792	Common	NO	missense_variant	MODERATE	p.Gln94His	HLA-B	tolerated_low_confidence	benign	0.996	neutral
6:30134888-32134888	31324528	chr6:31324528	t	g	0.7476	0	0.7476	0.7476	-0.0599	0.1046	0.5666	??-???	0	0	0	1	1623.95	6	0.2524	SNP	rs149512147	0.113878	0.78522	-0.572658	0.527125	7.72e-05	0.958294	Common	NO	missense_variant	MODERATE	p.Lys94Gln	HLA-B	-	-	0.996	-
6:30134888-32134888	31239050	chr6:31239050	a	g	0.2895	0.0038	0.2849	0.303	0.0355	0.0204	0.08155	?+++++	0	1.23	4	0.8731	62128.3	6	0.2895	SNP	rs115028194	0.14552	0.989703	1.7402	0.454114	6.65e-05	0.96258	Common	NO	missense_variant	MODERATE	p.Ser140Phe	HLA-C	tolerated_low_confidence	benign	0.954	-
6:30134888-32134888	31079643	chr6:31079643	t	c	0.4773	0.0085	0.4533	0.5079	-0.0311	0.0176	0.07731	?+----	41.7	6.858	4	0.1436	62129.9	6	0.4773	SNP	rs1265054	0.300165	0.992316	-1.76705	0.412694	6.04e-05	0.965681	Common	NO	missense_variant	MODERATE	p.Lys165Glu	C6orf15	tolerated	benign	0.829	neutral
6:30134888-32134888	31079889	chr6:31079889	c	g	0.4794	0.0082	0.4552	0.5084	-0.0303	0.0176	0.08566	?+----	39.9	6.661	4	0.1549	62130.1	6	0.4794	SNP	rs1265053	0.297902	0.992316	-1.72159	0.381469	5.59e-05	0.970452	Common	NO	missense_variant	MODERATE	p.Ala83Pro	C6orf15	tolerated	benign	0.829	neutral
6:30134888-32134888	31378864	chr6:31378864	a	g	0.9636	0.0033	0.9625	0.988	0.048	0.0457	0.2934	?--+++	0	2.841	4	0.5847	62129.9	6	0.0364	SNP	rs148069425	0.102194	0.950379	1.05033	0.376272	5.51e-05	0.970951	Common	NO	missense_variant	MODERATE	p.Gln114Arg	MICA	deleterious	benign	-	deleterious
6:30134888-32134888	31324705	chr6:31324705	a	c	0.3279	0.0103	0.3222	0.3518	-0.0324	0.0197	0.1004	?-----	0	0.751	4	0.9449	62128.2	6	0.3279	SNP	rs143704603	0.109077	0.990391	-1.64467	0.374167	5.48e-05	0.971006	Common	NO	missense_variant	MODERATE	p.Ser35Ala	HLA-B	tolerated_low_confidence	benign	0.996	neutral
6:30134888-32134888	31380001	chr6:31380001	t	tg	0.0381	0.0034	0.0129	0.0393	-0.0432	0.0445	0.331	?++-+-	0	3.02	4	0.5545	62130	6	0.0381	SV	rs199503730	0.100889	0.952829	-0.970787	0.340275	4.98e-05	0.977301	Common	NO	frameshift_variant	HIGH	-	MICA	-	-	-	-
6:30134888-32134888	31239577	chr6:31239577	a	c	0.4443	0.0075	0.4193	0.4536	-0.0289	0.0181	0.1099	?---+-	0	3.53	4	0.4734	62129.8	6	0.4443	SNP	rs117656410	0.130191	0.991876	-1.59669	0.319136	4.67e-05	0.978804	Common	NO	missense_variant	MODERATE	p.Ser48Ala	HLA-C	tolerated_low_confidence	benign	0.954	neutral
6:30134888-32134888	30711805	chr6:30711805	c	g	0.084	0.0078	0.0715	0.0891	-0.0068	0.0618	0.9127	?--+??	16.7	2.401	2	0.301	8413.98	6	0.084	SNP	rs114637387	0.118239	0.912841	-0.110032	0.296863	4.35e-05	0.980821	Common	NO	missense_variant	MODERATE	p.Ala127Pro	IER3	tolerated	benign	-	neutral
6:30134888-32134888	30997692	chr6:30997692	c	g	0.7107	0.0137	0.7024	0.7374	0.029	0.0377	0.4421	?-++??	0	0.22	2	0.896	8413.96	6	0.2893	SNP	rs116815096	0.129792	0.965687	0.769231	0.246496	3.61e-05	0.988748	Common	NO	missense_variant	MODERATE	p.Ser1495Thr	MUC22	-	benign	-	-
#Region: 6p21.32; closest Gene: HLA-DRB9; Genes in 99% Credible Set: HCG23|HLA-DRB9|RNU1-61P|HLA-DRB6|HLA-DQB1-AS1|MTCO3P1|HLA-DQB3|MIR3135B|BTNL2|HLA-DRA|HLA-DRB5|HLA-DRB1|HLA-DQA1|HLA-DQB1|HLA-DQA2|HLA-DQB2
6:31452767-33452767	32609150	chr6:32609150	c	g	0.8384	0.0039	0.8361	0.8589	-0.1431	0.0237	1.46e-09	?-----	0	0.265	4	0.9919	62129.6	6	0.1616	SNP	rs3188011	0.479427	0.986152	-6.03797	7.5445e+06	0.0016583	0.858803	Common	NO	missense_variant	MODERATE	p.Thr49Ser	HLA-DQA1	tolerated	benign	0.628	neutral
6:31452767-33452767	32610401	chr6:32610401	a	g	0.1789	0.0035	0.163	0.186	0.1329	0.0222	2.04e-09	?+++++	0	0.229	4	0.9939	62130	6	0.1789	SNP	rs9272785	0.568896	0.987829	5.98649	5.37124e+06	0.00118062	0.888764	Common	NO	missense_variant	MODERATE	p.Ala210Thr	HLA-DQA1	tolerated	benign	0.628	-
6:31452767-33452767	32611068	chr6:32611068	a	g	0.7045	0.027	0.6907	0.789	-0.1088	0.0193	1.85e-08	?-----	0	1.291	4	0.863	62129.2	6	0.2955	SNP	rs707947	0.575439	0.990774	-5.63731	660108	0.000145094	0.975196	Common	NO	splice_acceptor_variant	HIGH		HLA-DQA1	-	-	0.628	-
#Region: 8q24.11; closest Gene: SLC30A8; Genes in 99% Credible Set: RN7SL826P|SLC30A8
8:117184783-119184783	118184783	chr8:118184783	t	c	0.3047	0.0151	0.2822	0.3679	-0.1377	0.0174	3.01e-15	------	41.6	8.565	5	0.1277	66940.7	8	0.3047	SNP	rs13266634	1	0.992488	-7.91379	2724230000000	0.51139	0.51139	Common	NO	missense_variant	MODERATE	p.Arg325Trp	SLC30A8	tolerated	benign	0.998	-
#Region: 9q34.2; closest Gene: ABO; Genes in 99% Credible Set: LCN1P1|ABO|LCN1P2|OBP2B|SURF6|MED22
9:135149229-137149229	136132908	chr9:136132908	t	tc	0.6357	0.0236	0.5284	0.6431	-0.0582	0.0162	0.0003388	------	39	8.201	5	0.1455	66941	9	0.3643	SV	rs8176719	0.871078	0.993482	-3.59259	49.1423	0.00374992	0.952331	Common	YES	frameshift_variant	HIGH		ABO	-	-	-	-
########################################
####### CREDIBLE SETS BASED ON RARE/LOW-FREQUENCY BASED LOCI
########################################
#Region: 5q21.1; closest Gene: PAM; Genes in 99% Credible Set: EIF3KP1|PAM|GIN1|PPIP5K2|C5orf30
5:101338811-103338811	102338811	chr5:102338811	a	g	0.9491	0.0048	0.9381	0.9524	-0.1777	0.0355	5.61e-07	------	0	3.6	5	0.6083	66940.9	5	0.0509	SNP	rs35658696	1	0.969456	-5.00563	32900.1	0.135424	0.323683	lowfreq	NO	missense_variant	MODERATE	p.Asp563Gly	PAM	deleterious	probably_damaging	0.191	deleterious
5:101338811-103338811	102537285	chr5:102537285	a	g	0.9499	0.005	0.9392	0.9534	-0.1676	0.0358	2.93e-06	------	0	3.062	5	0.6904	66940.9	5	0.0501	SNP	rs36046591	0.376611	0.968954	-4.68156	7202.35	0.0296464	0.904867	lowfreq	NO	missense_variant	MODERATE	p.Ser1207Gly	PPIP5K2	tolerated_low_confidence	benign	0.918	deleterious
#Region: 6p21.33-p21.32; conditioning on rs9268835; closest Gene: EHMT2/C6orf10; Genes in 99% Credible Set: LY6G5B|LY6G5C|ABHD16A|DHFRP2|RNU6-283P|FGFR3P1|ZDHHC20P2|HLA-S|HCP5|LINC01149|PPIAP9|RPL15P4|SNORD117|SNORD84|DDX39B-AS1|UQCRHP1|SNORA38|C6orf47-AS1|MIR4646|RNU6-850P|SAPCD1-AS1|SNORD48|SNORD52|EHMT2-AS1|MIR1236|C4A-AS1|CYP21A1P|TNXA|STK19P|C4B-AS1|RNA5SP206|HNRNPA1P2|RNU6-603P|HCG23|HLA-DR…
6:30864538-32864538	31704065	chr6:31704065	g	gttc	0.042	0.0063	0.0359	0.0641	0.165	0.0436	0.0001567	+++++	0	3.279	4	0.5123	62129.9	6	0.042	SV	rs147567766	0.284798	0.954632	3.7844	198.246	0.0175668	0.649476	lowfreq	YES	inframe_deletion	MODERATE	p.Glu4del	CLIC1	-	-	0.517	-
6:30864538-32864538	31864538	chr6:31864538	a	g	0.0202	0.0037	0.0179	0.0335	0.2115	0.0598	0.0004082	+-+++	35	6.157	4	0.1877	62129.9	6	0.0202	SNP	rs115884658	1	0.917936	3.53679	89.2148	0.00790545	0.732546	lowfreq	YES	missense_variant	MODERATE	p.Ser58Phe	EHMT2	deleterious_low_confidence	benign	0.626
6:30864538-32864538	31737818	chr6:31737818	c	g	0.9785	0.0036	0.9653	0.9807	-0.203	0.0577	0.0004367	-+---	14.8	4.694	4	0.3202	62129.9	6	0.0215	SNP	rs115526889	0.779309	0.923163	-3.5182	83.9557	0.00743943	0.762868	lowfreq	YES	missense_variant	MODERATE	p.Gly387Ala	VWA7	deleterious	probably_damaging	-	deleterious
6:30864538-32864538	31647001	chr6:31647001	a	g	0.9727	0.0102	0.9417	0.9764	-0.1335	0.0527	0.01125	++---	0	3.303	4	0.5084	62130	6	0.0273	SNP	rs114914452	0.442142	0.935076	-2.53321	5.11915	0.000453615	0.985504	lowfreq	YES	missense_variant	MODERATE	p.Phe56Leu	LY6G5C	tolerated	benign	0.469	neutral
6:30864538-32864538	32784676	chr6:32784676	t	c	0.0436	0.006	0.041	0.0662	0.106	0.041	0.009709	+-+++	0	3.981	4	0.4086	62130	6	0.0436	SNP	rs2071554	0.139012	0.95967	2.58537	4.96267	0.000439749	0.985944	lowfreq	YES	missense_variant	MODERATE	p.Arg18Gln	HLA-DOB	deleterious	benign	0.729	-
