# Supplementary material for: Re-analysis of public genetic data reveals a rare X-chromosomal variant associated with type 2 diabetes
Source: Nat Commun. 2018 Jan 22;9:321. doi: 10.1038/s41467-017-02380-9 (PMC5778074; doi:10.1038/s41467-017-02380-9)
Supplement: Supplementary file 11 — Supplementary Data 8 [file 41467_2017_2380_MOESM11_ESM.xlsx]

## Sheet: Suppl Data8
Supplementary Data 8. Combined Annotation Dependent Depletion (CADD) for variants in the 99% credible sets. Prediction of deleteriousness for coding and non-coding variants. Only variants with CADD higher than 10 are shown.
region	BP	MarkerName	Allele1	Allele2	Freq1	FreqSE	MinFreq	MaxFreq	Effect	StdErr	P-value	Direction	HetISq	HetChiSq	HetDf	HetPVal	TotalSampleSize	Chr	MAF	Type_Variant	SNP_ID	R squared with top	r	z	abf	postProb	CumSum	Comment	Novelty	unscaled C-scores	scaled C-scores
#Region: 10q22.3; closest Gene: ZMIZ1; Genes in 99% Credible Set: ZMIZ1|ZMIZ1-AS1
10:79942631-81942631	80944147	chr10:80944147	c	g	0.4201	0.0288	0.3491	0.4419	0.0909	0.027	0.0007439	++++??	0	1.189	3	0.7557	13224.8	10	0.4201	SNP	rs703978	0.505872	0.982101	3.36667	34.9625	0.00133971	0.986291	Common	NO	2.20806	17.56
10:79942631-81942631	80944230	chr10:80944230	t	g	0.5467	0.0146	0.5337	0.5724	0.0666	0.0175	0.0001354	++-+++	60.7	12.709	5	0.02626	66935.3	10	0.4533	SNP	rs703977	0.8238	0.992402	3.80571	115.212	0.00441476	0.974715	Common	NO	1.91837	15.7
#Region: 10q23.33; closest Gene: KIF11/HHEX; Genes in 99% Credible Set: KIF11|HHEX|RN7SL644P|EIF2S2P3
10:93436851-95436851	94463962	chr10:94463962	g	gt	0.4049	0.0124	0.3923	0.457	-0.0904	0.0161	1.82e-08	------	41.5	8.541	5	0.1288	66940.9	10	0.4049	SV	rs11309330	0.922385	0.993561	-5.61491	508575	0.0205773	0.686072	Common	NO	1.88596	15.5
10:93436851-95436851	94480334	chr10:94480334	t	c	0.3729	0.0045	0.3643	0.3822	-0.0888	0.0163	5.15e-08	------	32.7	7.428	5	0.1907	66940.8	10	0.3729	SNP	rs10882106	0.701698	0.993402	-5.44785	205083	0.00829781	0.965018	Common	NO	1.45906	13.1
#Region: 11p15.5-p15.4; closest Gene: KCNQ1; Genes in 99% Credible Set: PHLDA2|COX6CP18|KCNQ1-AS1|KCNQ1DN|KCNQ1|CDKN1C|SLC22A18AS|SLC22A18
11:1839751-3839751	2828799	chr11:2828799	t	c	0.1409	0.0055	0.1266	0.1443	-0.1004	0.0386	0.00934	----??	0	1.709	3	0.6349	13225	11	0.1409	SNP	rs11601574	0.139157	0.964089	-2.60104	4.94248	0.00209132	0.989813	Common	NO	1.02083	10.78
#Region: 11p15.1; closest Gene: KCNJ11/ABCC8; Genes in 99% Credible Set: SDHCP4|NUCB2|NCR3LG1|KCNJ11|ABCC8
11:16408630-18408630	17408630	chr11:17408630	t	c	0.6327	0.0219	0.5354	0.6437	-0.0839	0.0163	2.65e-07	------	1.3	5.063	5	0.4082	66941	11	0.3673	SNP	rs5215	1	0.993402	-5.14724	42157.3	0.0584641	0.879266	Common	NO	1.31719	12.36
11:16408630-18408630	17418477	chr11:17418477	a	c	0.6292	0.0222	0.5311	0.6411	-0.0873	0.0162	7.43e-08	------	0	3.958	5	0.5554	66940.9	11	0.3708	SNP	rs757110	0.894431	0.993482	-5.38889	148574	0.206044	0.206044	Common	NO	0.928607	10.25
#Region: 11q13.4; closest Gene: ARAP1; Genes in 99% Credible Set: ARAP1-AS1|ARAP1-AS2|RPS12P20|MIR4692|RNU6-672P|PDE2A|ARAP1|STARD10|ATG16L2|FCHSD2
11:71474839-73474839	72501002	chr11:72501002	t	c	0.1731	0.0284	0.1558	0.2783	-0.0911	0.0217	2.6e-05	--+---	0	2.124	5	0.8318	66940.7	11	0.1731	SNP	rs3862791	0.857164	0.988365	-4.19816	653.845	0.0136744	0.876914	Common	NO	1.88579	15.5
11:71474839-73474839	72629946	chr11:72629946	a	g	0.8144	0.0322	0.6925	0.8332	0.0883	0.0207	2.03e-05	++++++	0	1.547	5	0.9076	66940.8	11	0.1856	SNP	rs17244499	0.774715	0.989401	4.2657	835.609	0.0174758	0.78291	Common	NO	2.76731	21.2
#Region: 12p11.23-p11.22; closest Gene: KLHDC5; Genes in 99% Credible Set: MANSC4|KLHDC5|RN7SKP15|PPFIBP1|REP15|MRPS35
12:26964648-28964648	27913844	chr12:27913844	ct	c	0.1605	0.0054	0.1374	0.1695	-0.0827	0.0218	0.0001481	------	0	3.298	5	0.6542	66940.9	12	0.1605	SV	rs11454452	0.319307	0.988259	-3.79358	132.796	0.0047143	0.844587	Common	NO	2.03144	16.41
12:26964648-28964648	27916224	chr12:27916224	a	g	0.8395	0.0053	0.8305	0.8618	0.0815	0.0218	0.0001849	++++++	0	3.673	5	0.5974	66941	12	0.1605	SNP	rs11049126	0.319307	0.988259	3.73853	108.196	0.00384099	0.916768	Common	NO	1.35361	12.55
12:26964648-28964648	27923528	chr12:27923528	t	c	0.7745	0.0073	0.7561	0.8017	0.0774	0.0191	5.1e-05	++++++	36.4	7.857	5	0.1643	66940.9	12	0.2255	SNP	rs11049135	0.710411	0.990962	4.05236	324.868	0.0115329	0.369054	Common	NO	0.920572	10.2
12:26964648-28964648	27926784	chr12:27926784	t	g	0.7744	0.0073	0.7557	0.8017	0.0781	0.0191	4.36e-05	++++++	34.4	7.627	5	0.178	66940.9	12	0.2256	SNP	rs11049136	0.705042	0.990962	4.08901	376.628	0.0133704	0.235361	Common	NO	1.25121	12.01
12:26964648-28964648	27951387	chr12:27951387	a	g	0.7769	0.0054	0.7585	0.7968	0.0659	0.0191	0.0005476	++++++	24	6.58	5	0.2538	66941	12	0.2231	SNP	rs7971518	0.784409	0.990962	3.45026	34.6463	0.00122995	0.972313	Common	NO	0.929874	10.25
#Region: 12q24.31; closest Gene: CAMKK2; Genes in 99% Credible Set: P2RX7|P2RX4|CAMKK2|ANAPC5|RNF34
12:120686929-122686929	121605355	chr12:121605355	a	g	0.2561	0.0077	0.2186	0.2595	-0.0488	0.0182	0.007429	++++--	68.4	15.838	5	0.007322	66940.8	12	0.2561	SNP	rs7958311	0.259573	0.991787	-2.68132	3.20333	0.00383337	0.907507	Common	YES	2.74482	21.1
12:120686929-122686929	121652473	chr12:121652473	a	t	0.6718	0.0266	0.5566	0.6802	-0.0387	0.0168	0.02127	-++---	25.9	6.748	5	0.2401	66940.7	12	0.3282	SNP	rs10849856	0.188802	0.992993	-2.30357	1.1667	0.00139616	0.967433	Common	YES	0.921128	10.2
12:120686929-122686929	121701681	chr12:121701681	a	g	0.0817	0.0077	0.039	0.0848	-0.075	0.0334	0.02455	?---+-	7.4	4.32	4	0.3644	62129.6	12	0.0817	SNP	rs2230776	0.138226	0.972868	-2.24551	1.91408	0.00229054	0.931387	Common	YES	0.951915	10.38
12:120686929-122686929	121717398	chr12:121717398	c	g	0.0787	0.0077	0.0248	0.0811	-0.0556	0.0339	0.1011	?-+-+-	8.5	4.373	4	0.3579	62129.4	12	0.0787	SNP	rs78772517	0.123266	0.972072	-1.64012	0.617773	0.000739277	0.988477	Common	YES	0.988538	10.6
12:120686929-122686929	121735102	chr12:121735102	a	c	0.0477	0	0.0477	0.0477	-0.084	0.2581	0.7449	?-????	0	0	0	1	1126.99	12	0.0477	SNP	rs143835365	0.100186	0.37518	-0.325455	0.806319	0.000964906	0.98618	Common	YES	1.16283	11.55
12:120686929-122686929	121735102	chr12:121735102	a	c	0.0477	0	0.0477	0.0477	-0.084	0.2581	0.7449	?-????	0	0	0	1	1126.99	12	0.0477	SNP	rs143835365	0.100186	0.37518	-0.325455	0.806319	0.000964906	0.98618	Common	YES	1.17329	11.61
12:120686929-122686929	121769265	chr12:121769265	t	c	0.9518	0	0.9518	0.9518	0.1347	0.2568	0.6	?+????	0	0	0	1	1126.98	12	0.0482	SNP	rs62620751	0.100186	0.37755	0.524533	0.831015	0.000994459	0.985215	Common	YES	2.31106	18.24
#Region: 13q31.1; closest Gene: SPRY2; Genes in 99% Credible Set: SPRY2
13:79707429-81707429	80706455	chr13:80706455	t	c	0.7163	0.0052	0.6985	0.7242	0.0866	0.0176	8.23e-07	++++++	0	1.226	5	0.9424	66940.9	13	0.2837	SNP	rs1215470	0.985016	0.992316	4.92045	14445.5	0.0258814	0.977673	Common	NO	2.29276	18.12
#Region: 15q24.3; closest Gene: HMG20A; Genes in 99% Credible Set: MIR3713|RN7SKP217|RN7SL278P|KRT8P23|ISL2|SCAPER|RCN2|PSTPIP1|TSPAN3|PEAK1|HMG20A|LINGO1
15:76673459-78673459	76696252	chr15:76696252	a	g	0.074	0.005	0.0567	0.0839	-0.031	0.0301	0.3031	-+--+-	31.4	7.287	5	0.2002	66941	15	0.074	SNP	rs62028389	0.152006	0.977851	-1.0299	0.249976	0.000141149	0.959567	Common	NO	1.44467	13.02
15:76673459-78673459	76696768	chr15:76696768	t	c	0.9287	0.0041	0.9215	0.9433	0.0299	0.0306	0.3276	+-+++-	18.3	6.121	5	0.2946	66941	15	0.0713	SNP	rs3743175	0.158029	0.977126	0.977124	0.24113	0.000136154	0.964555	Common	NO	1.51962	13.42
15:76673459-78673459	76740219	chr15:76740219	c	g	0.9287	0.0041	0.9215	0.9433	0.031	0.0306	0.3105	+-++++	19.9	6.24	5	0.2836	66941	15	0.0713	SNP	rs16968242	0.158029	0.977126	1.01307	0.249707	0.000140997	0.959708	Common	NO	1.43749	12.98
15:76673459-78673459	76765667	chr15:76765667	a	g	0.4345	0.0044	0.4304	0.4472	-0.0333	0.0158	0.03541	-+---+	19.8	6.235	5	0.284	66941	15	0.4345	SNP	rs12914005	0.103285	0.993798	-2.10759	0.7159	0.000404233	0.890177	Common	NO	0.995951	10.64
15:76673459-78673459	76770846	chr15:76770846	a	c	0.9289	0.0041	0.9215	0.9433	0.0321	0.0306	0.294	+-++++	18.2	6.114	5	0.2953	66941	15	0.0711	SNP	rs62028433	0.158029	0.977126	1.04902	0.258916	0.000146197	0.952374	Common	NO	1.9376	15.82
15:76673459-78673459	76775770	chr15:76775770	t	c	0.926	0.005	0.9161	0.9433	0.0314	0.0301	0.297	+-++-+	34.4	7.626	5	0.1781	66941	15	0.074	SNP	rs74024121	0.152006	0.977851	1.04319	0.253366	0.000143063	0.958005	Common	NO	1.61847	13.95
15:76673459-78673459	76782022	chr15:76782022	a	t	0.1481	0.0016	0.1469	0.1517	-0.0205	0.022	0.3525	-+---+	45.5	9.183	5	0.102	66941	15	0.1481	SNP	rs190771	0.236185	0.988045	-0.931818	0.167908	9.48e-05	0.978637	Common	NO	1.00812	10.71
15:76673459-78673459	76851978	chr15:76851978	a	c	0.0713	0.0042	0.0567	0.0788	-0.0317	0.0306	0.3009	-+----	12.4	5.708	5	0.3357	66941	15	0.0713	SNP	rs78296433	0.158029	0.977126	-1.03595	0.255491	0.000144263	0.955132	Common	NO	1.2786	12.16
15:76673459-78673459	76877369	chr15:76877369	t	c	0.9259	0.0051	0.9158	0.9433	0.0315	0.0301	0.2946	+-++++	32.4	7.395	5	0.1929	66941	15	0.0741	SNP	rs74024154	0.152006	0.977851	1.04651	0.254227	0.00014355	0.957432	Common	NO	1.32274	12.39
15:76673459-78673459	76886324	chr15:76886324	a	g	0.9248	0.0052	0.914	0.9429	0.0305	0.0301	0.3107	+-++-+	30.5	7.191	5	0.2068	66940.9	15	0.0752	SNP	rs147918557	0.149287	0.977851	1.01329	0.245862	0.000138826	0.962085	Common	NO	1.83418	15.19
15:76673459-78673459	76938972	chr15:76938972	a	g	0.926	0.005	0.9157	0.9433	0.0357	0.0301	0.2358	+-++++	29.4	7.08	5	0.2147	66941	15	0.074	SNP	rs28605733	0.152006	0.977851	1.18605	0.296053	0.000167167	0.940136	Common	NO	0.89302	10.03
15:76673459-78673459	76992979	chr15:76992979	a	c	0.0716	0.0043	0.0567	0.079	-0.0291	0.0305	0.3409	-+----	0	4.98	5	0.4184	66941	15	0.0716	SNP	rs62028178	0.158029	0.977272	-0.954098	0.23521	0.000132811	0.967232	Common	NO	1.26263	12.07
15:76673459-78673459	77034175	chr15:77034175	a	g	0.9257	0.0057	0.9122	0.9433	0.0118	0.0326	0.7182	+-+?++	4.8	4.201	4	0.3795	61278	15	0.0743	SNP	rs280025	0.152006	0.974119	0.361963	0.171478	9.68e-05	0.977679	Common	NO	1.08622	11.14
15:76673459-78673459	77052687	chr15:77052687	a	c	0.1497	0.1142	0.0567	0.3149	-0.0043	0.0273	0.8748	-+-+--	0	3.335	5	0.6485	66941	15	0.1497	SNP	rs62028730	0.158029	0.981709	-0.157509	0.136903	7.73e-05	0.983073	Common	NO	1.80335	15.01
15:76673459-78673459	77061989	chr15:77061989	t	ta	0.1488	0.1136	0.0566	0.3135	-0.0017	0.0274	0.9504	-+-+-+	0	3.329	5	0.6494	66940.9	15	0.1488	SV	rs199753865	0.158029	0.981577	-0.0620438	0.135989	7.68e-05	0.983843	Common	NO	0.987573	10.59
15:76673459-78673459	77125503	chr15:77125503	a	g	0.1646	0.1306	0.0567	0.3462	-0.0012	0.027	0.9636	-+-+--	0	3.552	5	0.6155	66940.9	15	0.1646	SNP	rs62029190	0.158029	0.982101	-0.0444444	0.133916	7.56e-05	0.986577	Common	NO	1.28219	12.18
15:76673459-78673459	77129593	chr15:77129593	a	g	0.1636	0.1296	0.0567	0.3445	-0.0016	0.027	0.9516	-+-+--	0	3.546	5	0.6165	66940.9	15	0.1636	SNP	rs62029194	0.158029	0.982101	-0.0592593	0.134017	7.57e-05	0.985896	Common	NO	1.17249	11.6
15:76673459-78673459	77131928	chr15:77131928	a	c	0.164	0.13	0.0567	0.3452	-0.001	0.027	0.9693	-+-+--	0	3.504	5	0.6227	66941	15	0.164	SNP	rs16968532	0.158029	0.982101	-0.037037	0.133877	7.56e-05	0.987408	Common	NO	1.12782	11.36
15:76673459-78673459	77158237	chr15:77158237	t	c	0.1637	0.1296	0.0567	0.3443	-0.0009	0.027	0.9729	-+-+--	0	3.493	5	0.6244	66941	15	0.1637	SNP	rs16968557	0.158029	0.982101	-0.0333333	0.133859	7.56e-05	0.987711	Common	NO	2.21814	17.63
15:76673459-78673459	77159789	chr15:77159789	t	tga	0.1639	0.1297	0.0567	0.344	-0.0001	0.0271	0.9972	-+-+--	0	3.479	5	0.6265	66940.9	15	0.1639	SV	rs150944871	0.155937	0.981971	-0.00369004	0.134274	7.58e-05	0.985669	Common	NO	1.38534	12.71
15:76673459-78673459	77164652	chr15:77164652	t	g	0.8363	0.1295	0.6557	0.9433	-0.0001	0.027	0.9968	+-+-++	0	3.467	5	0.6284	66941	15	0.1637	SNP	rs73455381	0.158029	0.982101	-0.0037037	0.133787	7.55e-05	0.988919	Common	NO	1.28296	12.18
15:76673459-78673459	77164911	chr15:77164911	a	act	0.1637	0.1295	0.0567	0.3443	0.0001	0.027	0.9968	-+-+--	0	3.467	5	0.6284	66941	15	0.1637	SV	rs111553645	0.158029	0.982101	0.0037037	0.133787	7.55e-05	0.988995	Common	NO	1.68403	14.32
15:76673459-78673459	77194457	chr15:77194457	a	g	0.1634	0.1292	0.0567	0.3435	-0.0007	0.027	0.98	-+-+--	0	3.244	5	0.6624	66940.9	15	0.1634	SNP	rs73457161	0.158029	0.982101	-0.0259259	0.133831	7.56e-05	0.987862	Common	NO	1.13871	11.42
15:76673459-78673459	77197581	chr15:77197581	c	g	0.8374	0.1285	0.6577	0.9433	0.0012	0.0271	0.9656	+-+-++	0	3.181	5	0.6722	66941	15	0.1626	SNP	rs2277891	0.158029	0.981971	0.0442804	0.134402	7.59e-05	0.984986	Common	NO	2.30425	18.19
15:76673459-78673459	77220833	chr15:77220833	c	g	0.8519	0.1156	0.6794	0.9434	0.0068	0.0277	0.8072	+-+-++	0	2.665	5	0.7515	66940.8	15	0.1481	SNP	rs62027273	0.147829	0.981179	0.245487	0.141307	7.98e-05	0.981822	Common	NO	2.29087	18.11
15:76673459-78673459	77223029	chr15:77223029	a	g	0.1474	0.1149	0.0566	0.3195	-0.0069	0.0277	0.8034	-+-+--	0	2.665	5	0.7515	66940.8	15	0.1474	SNP	rs62027274	0.147829	0.981179	-0.249097	0.141431	7.99e-05	0.981742	Common	NO	1.62281	13.98
15:76673459-78673459	77344793	chr15:77344793	a	t	0.6765	0.0135	0.6193	0.6833	0.0509	0.0172	0.003136	++++++	0	3.189	5	0.6709	66940.2	15	0.3235	SNP	rs11737	0.412017	0.992658	2.9593	6.61603	0.00373575	0.55798	Common	NO	2.09443	16.82
15:76673459-78673459	77403477	chr15:77403477	a	t	0.2836	0.0058	0.264	0.2913	0.0188	0.0174	0.2792	++-++-	0	4.029	5	0.5453	66940.9	15	0.2836	SNP	rs17381821	0.136744	0.992488	1.08046	0.154694	8.73e-05	0.979997	Common	NO	1.18372	11.66
15:76673459-78673459	77407114	chr15:77407114	c	g	0.717	0.0057	0.7084	0.736	-0.0186	0.0174	0.285	--+--+	0	4.421	5	0.4905	66940.9	15	0.283	SNP	rs1867780	0.136744	0.992488	-1.06897	0.152809	8.63e-05	0.980431	Common	NO	1.11547	11.3
15:76673459-78673459	77409506	chr15:77409506	t	c	0.9103	0.0072	0.8833	0.9197	0.0265	0.0282	0.3471	+-++--	47.4	9.512	5	0.09029	66940.8	15	0.0897	SNP	rs55793412	0.414284	0.980507	0.939716	0.215259	0.000121546	0.970941	Common	NO	1.03539	10.86
15:76673459-78673459	77411387	chr15:77411387	a	aggctgct	0.3667	0.0068	0.3362	0.3724	0.0276	0.0162	0.0887	--++++	15.1	5.889	5	0.3171	66940.8	15	0.3667	SV	rs143946019	0.212225	0.993482	1.7037	0.341389	0.000192766	0.932058	Common	NO	1.90683	15.63
15:76673459-78673459	77418259	chr15:77418259	g	gagc	0.6301	0.0079	0.6274	0.6671	-0.0331	0.0162	0.04163	++----	0	3.968	5	0.5541	66941	15	0.3699	SV	NA	0.167261	0.993482	-2.04321	0.642217	0.000362628	0.895152	Common	NO	1.01577	10.75
15:76673459-78673459	77425228	chr15:77425228	a	g	0.629	0.0074	0.6259	0.6635	-0.0305	0.0162	0.05926	++----	1.6	5.082	5	0.4059	66940.9	15	0.371	SNP	rs11638220	0.215178	0.993482	-1.88272	0.469626	0.000265175	0.906596	Common	NO	0.95728	10.41
15:76673459-78673459	77481210	chr15:77481210	t	c	0.8536	0.0043	0.845	0.8671	-0.0419	0.022	0.05631	-+----	34.2	7.604	5	0.1794	66940.9	15	0.1464	SNP	rs34129891	0.100983	0.988045	-1.90455	0.656177	0.000370511	0.894424	Common	NO	0.924547	10.22
15:76673459-78673459	77485564	chr15:77485564	t	c	0.6325	0.0073	0.6289	0.6666	-0.0323	0.0162	0.04583	++----	1.4	5.071	5	0.4073	66940.9	15	0.3675	SNP	rs7181345	0.229045	0.993482	-1.99383	0.581666	0.000328438	0.901043	Common	NO	0.901893	10.09
15:76673459-78673459	77568198	chr15:77568198	t	g	0.6313	0.0076	0.6277	0.6666	-0.0318	0.0162	0.04935	++----	10.8	5.607	5	0.3464	66941	15	0.3687	SNP	rs62008434	0.230138	0.993482	-1.96296	0.547429	0.000309106	0.902313	Common	NO	1.08022	11.11
15:76673459-78673459	77569959	chr15:77569959	g	gaatt	0.2478	0.009	0.2369	0.2851	-0.0503	0.0181	0.005483	-+----	0	2.464	5	0.7819	66941	15	0.2478	SV	rs5813861	0.993627	0.991876	-2.77901	4.15197	0.00234441	0.749077	Common	NO	0.93609	10.29
15:76673459-78673459	77578745	chr15:77578745	t	c	0.6317	0.0075	0.6272	0.6666	-0.0334	0.0162	0.03886	++----	0	4.799	5	0.4409	66941.1	15	0.3683	SNP	rs11631909	0.226937	0.993482	-2.06173	0.666932	0.000376583	0.892929	Common	NO	2.19791	17.49
15:76673459-78673459	77599002	chr15:77599002	a	t	0.2451	0.0093	0.2311	0.2795	-0.0514	0.0183	0.004848	-+----	0	2.51	5	0.775	66940.9	15	0.2451	SNP	rs28524916	0.949666	0.991697	-2.80874	4.55481	0.00257188	0.729589	Common	NO	2.59608	20.2
15:76673459-78673459	77599003	chr15:77599003	a	c	0.2451	0.0093	0.2311	0.2795	-0.0519	0.0183	0.004473	-+----	0	2.547	5	0.7694	66941	15	0.2451	SNP	rs28584877	0.949666	0.991697	-2.83607	4.9168	0.00277628	0.689427	Common	NO	2.54231	19.74
15:76673459-78673459	77601049	chr15:77601049	c	g	0.6148	0.0093	0.6099	0.6579	-0.0296	0.0161	0.06669	++----	0	3.073	5	0.6887	66940.7	15	0.3852	SNP	rs17384406	0.238812	0.993561	-1.83851	0.43018	0.000242902	0.913993	Common	NO	2.58699	20.1
15:76673459-78673459	77604629	chr15:77604629	a	t	0.9655	0.0012	0.9638	0.9682	0.0293	0.044	0.5059	+++-++	0	3.739	5	0.5876	66940.9	15	0.0345	SNP	rs79564078	0.104485	0.953834	0.665909	0.265463	0.000149894	0.949861	Common	NO	1.56689	13.67
15:76673459-78673459	77606432	chr15:77606432	a	t	0.3682	0.0074	0.3334	0.3728	0.0338	0.0162	0.03693	--++++	0	4.925	5	0.4251	66941	15	0.3682	SNP	rs17469276	0.226937	0.993482	2.08642	0.701742	0.000396239	0.891379	Common	NO	1.57468	13.71
15:76673459-78673459	77608957	chr15:77608957	c	g	0.8367	0.0076	0.8099	0.8491	0.0451	0.0216	0.03683	+--+++	23.6	6.542	5	0.257	66940.5	15	0.1633	SNP	rs12594505	0.66023	0.98847	2.08796	0.926112	0.00052293	0.879859	Common	NO	1.57334	13.71
15:76673459-78673459	77623737	chr15:77623737	a	g	0.3637	0.0074	0.329	0.3678	0.0302	0.0162	0.06256	--++++	0	4.145	5	0.5288	66940.9	15	0.3637	SNP	rs12903253	0.225842	0.993482	1.8642	0.453715	0.000256191	0.910497	Common	NO	1.38845	12.73
15:76673459-78673459	77625703	chr15:77625703	c	g	0.6363	0.0074	0.6322	0.6711	-0.0297	0.0162	0.06771	++----	0	4.092	5	0.5362	66940.9	15	0.3637	SNP	rs10519164	0.225842	0.993482	-1.83333	0.42871	0.000242071	0.914235	Common	NO	1.00713	10.7
15:76673459-78673459	77654784	chr15:77654784	t	c	0.2853	0.0055	0.2687	0.294	0.0206	0.0173	0.2352	++-+++	0	3.585	5	0.6106	66941	15	0.2853	SNP	rs78481361	0.13947	0.992573	1.19075	0.174181	9.84e-05	0.976997	Common	NO	1.92007	15.71
15:76673459-78673459	77669451	chr15:77669451	g	gggcagt	0.3669	0.0075	0.3316	0.371	0.0333	0.0163	0.04031	--++++	10.3	5.575	5	0.3498	66940.8	15	0.3669	SV	rs151030501	0.226937	0.993402	2.04294	0.6457	0.000364595	0.894789	Common	NO	1.8785	15.46
15:76673459-78673459	77713586	chr15:77713586	a	g	0.2925	0.0068	0.2816	0.3177	-0.0605	0.0172	0.0004391	-+----	0	4.823	5	0.4379	66941	15	0.2925	SNP	rs34591043	0.774081	0.992658	-3.51744	39.7929	0.0224691	0.203255	Common	NO	1.11203	11.28
15:76673459-78673459	77722006	chr15:77722006	a	g	0.323	0.0049	0.3008	0.3276	0.0525	0.0167	0.001646	--++++	37.5	7.996	5	0.1565	66941	15	0.323	SNP	rs11632729	0.163612	0.993076	3.14371	11.2556	0.00635549	0.399788	Common	NO	1.28359	12.18
15:76673459-78673459	77734261	chr15:77734261	a	g	0.3231	0.005	0.3008	0.328	0.0506	0.0167	0.00244	--++++	39.9	8.317	5	0.1396	66940.9	15	0.3231	SNP	rs16968835	0.163612	0.993076	3.02994	7.94151	0.00448418	0.494007	Common	NO	1.02183	10.79
15:76673459-78673459	77753688	chr15:77753688	c	g	0.677	0.0049	0.6727	0.6992	-0.0509	0.0167	0.002284	++----	38.2	8.097	5	0.151	66941	15	0.323	SNP	rs35268067	0.160689	0.993076	-3.0479	8.38393	0.00473399	0.461794	Common	NO	0.926729	10.23
15:76673459-78673459	77765429	chr15:77765429	t	g	0.0342	0.0017	0.0304	0.0365	-0.0323	0.0435	0.4578	---+--	0	4.194	5	0.5218	66940.9	15	0.0342	SNP	rs17393472	0.102106	0.954831	-0.742529	0.276528	0.000156141	0.944828	Common	NO	1.39759	12.78
15:76673459-78673459	77767291	chr15:77767291	t	c	0.3224	0.0048	0.3008	0.327	0.0508	0.0167	0.002374	--++++	38.2	8.09	5	0.1513	66940.9	15	0.3224	SNP	rs11636412	0.160689	0.993076	3.04192	8.23349	0.00464904	0.471092	Common	NO	1.97615	16.06
15:76673459-78673459	77767539	chr15:77767539	a	g	0.2924	0.0069	0.2812	0.3178	-0.06	0.0172	0.0004882	-+----	0	4.774	5	0.4441	66940.9	15	0.2924	SNP	rs12324627	0.767643	0.992658	-3.48837	35.9672	0.0203089	0.311646	Common	NO	1.72079	14.53
15:76673459-78673459	77816431	chr15:77816431	a	t	0.6745	0.0104	0.6512	0.684	-0.0301	0.0167	0.07134	-+----	33.1	7.477	5	0.1875	66940.8	15	0.3255	SNP	rs11631274	0.178817	0.993076	-1.8024	0.417565	0.000235778	0.919014	Common	NO	1.5617	13.64
15:76673459-78673459	77839616	chr15:77839616	t	c	0.3101	0.0116	0.3026	0.3445	0.0234	0.017	0.1694	--++++	22.8	6.473	5	0.2628	66940.5	15	0.3101	SNP	rs8025968	0.152541	0.992827	1.37647	0.216934	0.000122492	0.970698	Common	NO	1.02077	10.78
15:76673459-78673459	77840074	chr15:77840074	t	c	0.3103	0.0115	0.3027	0.3445	0.023	0.017	0.1767	--++++	21.6	6.381	5	0.2709	66940.7	15	0.3103	SNP	rs35577135	0.152541	0.992827	1.35294	0.210127	0.000118648	0.971659	Common	NO	0.958676	10.42
15:76673459-78673459	77849254	chr15:77849254	t	c	0.6879	0.0118	0.6531	0.695	-0.0239	0.0171	0.1615	++----	31.3	7.276	5	0.2009	66940.4	15	0.3121	SNP	rs12902948	0.14541	0.992743	-1.39766	0.224643	0.000126845	0.969702	Common	NO	2.77841	21.3
15:76673459-78673459	77854876	chr15:77854876	a	c	0.6805	0.0124	0.6462	0.6877	-0.0208	0.0171	0.2244	++----	18.7	6.149	5	0.292	66940	15	0.3195	SNP	rs11636231	0.13066	0.992743	-1.21637	0.177557	0.000100257	0.976503	Common	NO	0.896144	10.05
15:76673459-78673459	77862296	chr15:77862296	a	c	0.3221	0.0115	0.315	0.3526	0.0246	0.0171	0.1497	--++++	0	4.764	5	0.4453	66939.8	15	0.3221	SNP	rs2667782	0.113302	0.992743	1.4386	0.23797	0.00013437	0.965633	Common	NO	1.46621	13.13
15:76673459-78673459	77862529	chr15:77862529	a	g	0.6789	0.0116	0.6475	0.686	-0.0243	0.0171	0.1564	++----	0	4.822	5	0.438	66939.7	15	0.3211	SNP	rs2667783	0.113302	0.992743	-1.42105	0.232117	0.000131065	0.968022	Common	NO	1.01412	10.74
15:76673459-78673459	77879975	chr15:77879975	a	g	0.3685	0.0102	0.3604	0.3931	0.0384	0.0165	0.02017	--++++	23.1	6.503	5	0.2603	66939.9	15	0.3685	SNP	rs938090	0.140808	0.99324	2.32727	1.211	0.00068379	0.871598	Common	NO	1.35682	12.56
15:76673459-78673459	77884322	chr15:77884322	t	c	0.6256	0.0117	0.6079	0.653	0.0287	0.0165	0.08257	+-++++	16.2	5.968	5	0.3094	66939.9	15	0.3744	SNP	rs58600827	0.253865	0.99324	1.73939	0.369417	0.000208592	0.928243	Common	NO	1.0178	10.76
15:76673459-78673459	77884642	chr15:77884642	a	g	0.6266	0.0117	0.6079	0.6539	0.03	0.0166	0.07023	+-++++	24.6	6.632	5	0.2495	66939.6	15	0.3734	SNP	rs2667759	0.251542	0.993158	1.80723	0.41875	0.000236447	0.918541	Common	NO	1.24429	11.98
15:76673459-78673459	77889461	chr15:77889461	a	g	0.3809	0.0134	0.3529	0.4158	-0.0207	0.0165	0.2079	-+---+	0	4.076	5	0.5385	66939.7	15	0.3809	SNP	rs55808627	0.244229	0.99324	-1.25455	0.179653	0.000101441	0.975695	Common	NO	1.74998	14.69
15:76673459-78673459	77893885	chr15:77893885	a	g	0.3748	0.0101	0.3691	0.3993	0.0407	0.0165	0.01383	--++++	24.7	6.643	5	0.2486	66939.9	15	0.3748	SNP	rs4886519	0.140776	0.99324	2.46667	1.6876	0.000952905	0.857562	Common	NO	1.79834	14.98
15:76673459-78673459	77898419	chr15:77898419	a	c	0.3194	0.0106	0.2936	0.3259	-0.0189	0.0173	0.2755	-+--+-	32.8	7.444	5	0.1897	66940	15	0.3194	SNP	rs55722502	0.160698	0.992573	-1.09249	0.155827	8.8e-05	0.97991	Common	NO	1.23744	11.94
15:76673459-78673459	77906231	chr15:77906231	c	g	0.6805	0.0114	0.6738	0.7085	0.0212	0.0175	0.2246	+-++-+	40.2	8.363	5	0.1373	66939.5	15	0.3195	SNP	rs11853396	0.16502	0.992402	1.21143	0.180554	0.00010195	0.975391	Common	NO	1.90234	15.6
15:76673459-78673459	77907784	chr15:77907784	a	g	0.6302	0.0095	0.6071	0.6359	-0.0464	0.0166	0.005347	-+----	32.1	7.36	5	0.1952	66939.8	15	0.3698	SNP	rs2271398	0.136984	0.993158	-2.79518	4.00459	0.0022612	0.762782	Common	NO	0.937164	10.3
#Region: 15q26.1; closest Gene: C15orf38-AP3S2; Genes in 99% Credible Set: MIR5094|MIR5009|RNU6-1111P|RNU7-111P|MESP2|ANPEP|AP3S2|C15orf38-AP3S2|C15orf38
15:89429148-91429148	90369148	chr15:90369148	t	g	0.2844	0.0081	0.2538	0.2965	0.0726	0.0174	2.99e-05	++++++	0	4.163	5	0.5262	66939.5	15	0.2844	SNP	rs11634658	0.900921	0.992488	4.17241	489.562	0.0159821	0.629098	Common	NO	1.3502	12.53
15:89429148-91429148	90379632	chr15:90379632	a	c	0.72	0.0081	0.7101	0.7491	-0.0684	0.0173	7.66e-05	------	0	3.699	5	0.5935	66941	15	0.28	SNP	rs6496609	0.932956	0.992573	-3.95376	201.686	0.00658417	0.914103	Common	NO	0.891289	10.02
15:89429148-91429148	90443747	chr15:90443747	a	g	0.2618	0.0063	0.2374	0.2719	0.0711	0.0178	6.24e-05	++++++	0	4.63	5	0.4627	66940.2	15	0.2618	SNP	rs3844575	0.913722	0.992141	3.99438	242.69	0.00792278	0.836156	Common	NO	0.911645	10.15
#Region: 15q26.1; closest Gene: PRC1; Genes in 99% Credible Set: FURIN|FES|MAN2A2|UNC45A|HDDC3|RCCD1|PRC1|VPS33B|RN7SL363P|PRC1-AS1|SV2B
15:90525197-92525197	91448166	chr15:91448166	t	c	0.9217	0.0036	0.9087	0.9329	-0.0504	0.0311	0.1048	-+--+-	30.8	7.224	5	0.2045	66940.2	15	0.0783	SNP	rs71407345	0.229481	0.976391	-1.62058	0.553817	0.00191092	0.809465	Common	NO	1.7923	14.94
15:90525197-92525197	91461545	chr15:91461545	a	g	0.0654	0.0046	0.0405	0.0673	0.0582	0.0337	0.08388	++-+-+	6.3	5.336	5	0.3762	66940.4	15	0.0654	SNP	rs52828316	0.151902	0.972392	1.727	0.708419	0.00244436	0.737909	Common	NO	3.42328	23
15:90525197-92525197	91464169	chr15:91464169	a	c	0.9222	0.0038	0.9081	0.9317	-0.0441	0.0309	0.1538	-+--+-	26.4	6.794	5	0.2364	66940.4	15	0.0778	SNP	rs1059891	0.225802	0.976686	-1.42718	0.41285	0.00142452	0.902104	Common	NO	1.25312	12.02
15:90525197-92525197	91473957	chr15:91473957	a	g	0.0778	0.0039	0.0685	0.0923	0.0409	0.0309	0.1855	+-++-+	30.1	7.153	5	0.2095	66940.4	15	0.0778	SNP	rs71407350	0.229481	0.976686	1.32362	0.359232	0.00123951	0.931214	Common	NO	1.31425	12.34
15:90525197-92525197	91475274	chr15:91475274	a	g	0.0777	0.0039	0.0685	0.0922	0.0406	0.0309	0.1891	+-++-+	29.7	7.111	5	0.2125	66940.4	15	0.0777	SNP	rs34967259	0.229481	0.976686	1.31392	0.354767	0.00122411	0.934906	Common	NO	1.22725	11.89
15:90525197-92525197	91479986	chr15:91479986	c	g	0.9263	0.005	0.9076	0.9313	-0.0555	0.0322	0.08483	-+--+-	0	3.883	5	0.5665	66939.5	15	0.0737	SNP	rs35023899	0.229481	0.974734	-1.7236	0.676195	0.00233317	0.752178	Common	NO	0.948896	10.36
15:90525197-92525197	91479986	chr15:91479986	c	g	0.9263	0.005	0.9076	0.9313	-0.0555	0.0322	0.08483	-+--+-	0	3.883	5	0.5665	66939.5	15	0.0737	SNP	rs35023899	0.229481	0.974734	-1.7236	0.676195	0.00233317	0.752178	Common	NO	1.10471	11.24
15:90525197-92525197	91486305	chr15:91486305	t	c	0.0925	0.0027	0.0803	0.097	0.0394	0.0288	0.171	+-++-+	0	4.984	5	0.4178	66940.1	15	0.0925	SNP	rs8034551	0.156541	0.979685	1.36806	0.356498	0.00123008	0.933682	Common	NO	2.3654	18.59
15:90525197-92525197	91509920	chr15:91509920	t	g	0.0701	0.0013	0.0642	0.0721	0.0414	0.0306	0.1757	++++-+	14.5	5.846	5	0.3215	66941	15	0.0701	SNP	rs3743450	0.296268	0.977126	1.35294	0.369873	0.00127623	0.924949	Common	NO	1.98638	16.13
15:90525197-92525197	91512267	chr15:91512267	t	g	0.1364	0.007	0.1286	0.1645	0.0527	0.0227	0.02008	+-+-++	0	2.572	5	0.7655	66940.9	15	0.1364	SNP	rs2290202	0.522158	0.987282	2.32159	1.61325	0.00556645	0.426154	Common	NO	1.51593	13.4
15:90525197-92525197	91513100	chr15:91513100	a	g	0.0701	0.0014	0.0641	0.0718	0.0436	0.0306	0.154	++++-+	16	5.955	5	0.3106	66941	15	0.0701	SNP	rs35309300	0.296268	0.977126	1.42484	0.407781	0.00140703	0.907759	Common	NO	1.21686	11.84
15:90525197-92525197	91525197	chr15:91525197	t	c	0.2069	0.0068	0.2013	0.2343	0.0567	0.0193	0.003333	++++++	0	3.34	5	0.6478	66940.6	15	0.2069	SNP	rs2301826	1	0.990774	2.93782	6.90843	0.0238372	0.0880216	Common	NO	0.908669	10.13
15:90525197-92525197	91537151	chr15:91537151	t	ta	0.3251	0.0057	0.3138	0.3384	0.0393	0.0168	0.0189	++++-+	20.2	6.267	5	0.2811	66940.9	15	0.3251	SV	NA	0.561359	0.992993	2.33929	1.26681	0.00437107	0.562346	Common	NO	1.02506	10.8
15:90525197-92525197	91543761	chr15:91543761	t	c	0.404	0.0044	0.3973	0.4164	0.0338	0.016	0.03424	++++-+	0	3.768	5	0.5834	66940.8	15	0.404	SNP	rs11073964	0.349978	0.993641	2.1125	0.732143	0.00252622	0.727949	Common	NO	2.71464	20.9
15:90525197-92525197	91554425	chr15:91554425	t	g	0.6109	0.0041	0.6012	0.6184	-0.0361	0.016	0.02405	----+-	8	5.433	5	0.3653	66940.9	15	0.3891	SNP	rs10775251	0.279113	0.993641	-2.25625	1.00023	0.00345123	0.653657	Common	NO	0.944243	10.34
15:90525197-92525197	91564756	chr15:91564756	t	c	0.2141	0.0035	0.2082	0.2283	0.0315	0.019	0.09702	+++-++	0	2.585	5	0.7637	66940.9	15	0.2141	SNP	rs28478359	0.132992	0.991056	1.65789	0.369223	0.00127398	0.926223	Common	NO	1.08196	11.12
#Region: 16q23.1; closest Gene: CTRB2; Genes in 99% Credible Set: RNU6-758P|ZFP1|CTRB2|CTRB1|BCAR1|CFDP1
16:74245003-76245003	75251551	chr16:75251551	cctt	c	0.9211	0.0028	0.9183	0.9282	0.1418	0.0301	2.5e-06	++++++	0	2.405	5	0.7907	66940.9	16	0.0789	SV	rs147630228	0.756899	0.977851	4.71096	7675.77	0.0100049	0.847415	Common	NO	1.17696	11.63
16:74245003-76245003	75258617	chr16:75258617	t	c	0.0988	0.0068	0.0899	0.1235	-0.1206	0.0275	1.12e-05	------	0	1.303	5	0.9347	66940.9	16	0.0988	SNP	rs2287990	0.985211	0.981445	-4.38545	1709.88	0.00222873	0.933362	Common	NO	1.39863	12.78
16:74245003-76245003	75300038	chr16:75300038	t	c	0.1008	0.0067	0.0913	0.1247	-0.1176	0.0274	1.77e-05	------	0	1.453	5	0.9184	66940.8	16	0.1008	SNP	rs73605139	0.925479	0.981577	-4.29197	1145.67	0.00149332	0.988561	Common	NO	0.97322	10.51
16:74245003-76245003	75300248	chr16:75300248	c	g	0.0994	0.007	0.0902	0.1247	-0.1207	0.0277	1.29e-05	------	0	1.179	5	0.9468	66940.8	16	0.0994	SNP	rs7185352	0.925479	0.981179	-4.3574	1522.95	0.00198509	0.958688	Common	NO	1.44255	13.01
#Region: 17q12; closest Gene: HNF1B; Genes in 99% Credible Set: HNF1B
17:35101156-37101156	36101586	chr17:36101586	a	c	0.4813	0.0248	0.3664	0.4957	0.0616	0.0169	0.000259	?+++++	67.1	12.151	4	0.01626	62129.9	17	0.4813	SNP	rs8064454	0.725247	0.99291	3.64497	61.6361	0.0840473	0.448494	Common	NO	1.04449	10.91
17:35101156-37101156	36102833	chr17:36102833	a	g	0.4151	0.0311	0.3978	0.5504	-0.0593	0.0175	0.0006954	?-----	65.7	11.661	4	0.02006	62129.6	17	0.4151	SNP	rs757209	0.452529	0.992402	-3.38857	25.9885	0.0354381	0.811062	Common	NO	1.20076	11.75
17:35101156-37101156	36103565	chr17:36103565	a	g	0.5179	0.0245	0.5018	0.6317	-0.0572	0.0169	0.0007174	?----+	63.4	10.921	4	0.02746	62129.8	17	0.4821	SNP	rs11263763	0.721136	0.99291	-3.38462	24.8446	0.0338783	0.879044	Common	NO	0.927905	10.24
#Region: 17q21.32; closest Gene: UBE2Z; Genes in 99% Credible Set: ATP5G1|UBE2Z|SNF8|GIP|IGF2BP1|TTLL6|CALCOCO2|RN7SL125P|SUMO2P17|RNU1-42P
17:45994970-47994970	46970259	chr17:46970259	t	c	0.3048	0.011	0.2587	0.3156	-0.0714	0.0173	3.63e-05	------	0	3.171	5	0.6736	66941	17	0.3048	SNP	rs1962412	0.474735	0.992573	-4.12717	404.304	0.00622688	0.513949	Common	YES	1.84294	15.24
17:45994970-47994970	46970509	chr17:46970509	a	g	0.2624	0.0082	0.2266	0.2744	-0.068	0.0181	0.0001735	--+---	0	3.188	5	0.671	66940.9	17	0.2624	SNP	rs1800632	0.432926	0.991876	-3.75691	98.8257	0.00152206	0.949885	Common	YES	1.09398	11.18
17:45994970-47994970	46971140	chr17:46971140	a	g	0.5281	0.0057	0.5225	0.5502	0.063	0.0158	6.53e-05	++-+++	0	2.578	5	0.7647	66940.9	17	0.4719	SNP	rs519537	0.994338	0.993798	3.98734	212.454	0.0032721	0.681597	Common	YES	1.02177	10.78
17:45994970-47994970	46975370	chr17:46975370	a	g	0.5281	0.0056	0.5224	0.5502	0.0629	0.0158	6.63e-05	++-+++	0	2.592	5	0.7626	66940.9	17	0.4719	SNP	rs318096	0.994338	0.993798	3.98101	207.196	0.00319112	0.717023	Common	YES	1.84742	15.27
17:45994970-47994970	46988044	chr17:46988044	a	g	0.2901	0.0093	0.2503	0.302	-0.0737	0.0175	2.52e-05	------	0	2.962	5	0.7058	66941	17	0.2901	SNP	rs999475	0.463359	0.992402	-4.21143	578.683	0.00891258	0.346092	Common	YES	2.37946	18.69
17:45994970-47994970	46989154	chr17:46989154	a	g	0.5687	0.0074	0.5657	0.6032	0.0724	0.0159	5.26e-06	++-+++	18.6	6.14	5	0.2928	66941	17	0.4313	SNP	rs9894220	0.821251	0.993719	4.55346	2360.75	0.0363591	0.271968	Common	YES	1.08313	11.12
17:45994970-47994970	46991531	chr17:46991531	t	c	0.4719	0.0055	0.4499	0.477	-0.0617	0.0157	8.8e-05	--+---	0	3.006	5	0.699	66940.9	17	0.4719	SNP	rs170319	0.994338	0.993875	-3.92994	168.541	0.00259577	0.880477	Common	YES	1.18979	11.69
17:45994970-47994970	47000251	chr17:47000251	t	c	0.5675	0.0061	0.5643	0.5956	0.0721	0.0159	5.75e-06	++-+++	16.1	5.96	5	0.3101	66941	17	0.4325	SNP	rs1058018	0.797182	0.993719	4.53459	2167.95	0.0333897	0.305358	Common	YES	1.63669	14.05
17:45994970-47994970	47005509	chr17:47005509	t	g	0.4708	0.0055	0.4497	0.4767	-0.0621	0.0157	8.06e-05	--+---	0	2.638	5	0.7556	66941	17	0.4708	SNP	rs1057897	0.988692	0.993875	-3.95541	186.235	0.0028683	0.801382	Common	YES	1.61949	13.96
17:45994970-47994970	47006493	chr17:47006493	t	c	0.4719	0.0055	0.4499	0.4768	-0.0622	0.0157	7.78e-05	--+---	0	2.86	5	0.7216	66941	17	0.4719	SNP	rs12601672	0.994338	0.993875	-3.96178	190.961	0.00294109	0.787002	Common	YES	1.34355	12.49
17:45994970-47994970	47007963	chr17:47007963	t	c	0.2902	0.0093	0.2503	0.302	-0.0737	0.0175	2.46e-05	------	0	2.939	5	0.7095	66941	17	0.2902	SNP	rs2270576	0.463359	0.992402	-4.21143	578.683	0.00891258	0.355004	Common	YES	1.5803	13.74
17:45994970-47994970	47022755	chr17:47022755	c	g	0.4726	0.0036	0.4623	0.4769	-0.061	0.0157	0.0001059	--+---	0	3.094	5	0.6854	66941	17	0.4726	SNP	rs4794000	0.988675	0.993875	-3.88535	141.743	0.00218306	0.909263	Common	YES	0.941758	10.32
17:45994970-47994970	47026076	chr17:47026076	a	g	0.5241	0.0035	0.5209	0.5323	0.0608	0.0158	0.0001139	++-+++	0	3.566	5	0.6135	66941	17	0.4759	SNP	rs58591767	0.944573	0.993798	3.8481	123.545	0.00190277	0.925441	Common	YES	2.4664	19.25
17:45994970-47994970	47036042	chr17:47036042	a	c	0.29	0.009	0.2508	0.3014	-0.0704	0.0177	6.7e-05	--+---	0	2.63	5	0.7568	66940.9	17	0.29	SNP	rs55936433	0.453726	0.992229	-3.9774	225.819	0.00347795	0.66481	Common	YES	2.69593	20.8
17:45994970-47994970	47042162	chr17:47042162	a	c	0.2741	0.0082	0.2377	0.2847	-0.0663	0.0179	0.0002147	--+---	0	3.747	5	0.5864	66941	17	0.2741	SNP	rs7221126	0.433664	0.992053	-3.70391	80.436	0.00123883	0.969196	Common	YES	0.931513	10.26
#Region: 19q13.32; closest Gene: GIPR; Genes in 99% Credible Set: MIR330|RN7SL836P|MIR642A|OPA3|GPR4|EML2|C19orf83|GIPR|SNRPD2|QPCTL|FBXO46
19:45158513-47158513	46148386	chr19:46148386	t	c	0.3082	0.0149	0.2958	0.3689	0.0778	0.0182	1.98e-05	++++++	0	1.359	5	0.9288	66938	19	0.3082	SNP	rs11670462	0.852631	0.991787	4.27473	781.004	0.00863695	0.930404	Common	NO	2.24031	17.77
19:45158513-47158513	46156372	chr19:46156372	c	g	0.6966	0.0089	0.6633	0.7086	-0.0863	0.0182	2.13e-06	------	0	1.857	5	0.8686	66938	19	0.3034	SNP	rs12985050	0.864426	0.991787	-4.74176	6303.02	0.0697038	0.315758	Common	NO	1.12102	11.33
19:45158513-47158513	46157237	chr19:46157237	a	g	0.4175	0.0055	0.4058	0.4377	-0.0698	0.0177	8.18e-05	------	0	2.945	5	0.7085	66937.6	19	0.4175	SNP	rs10407429	0.350156	0.992229	-3.9435	197.656	0.00218583	0.970231	Common	NO	1.67101	14.24
19:45158513-47158513	46160935	chr19:46160935	t	c	0.3005	0.011	0.2827	0.3394	0.081	0.0179	5.87e-06	++++++	0	2.572	5	0.7656	66938.9	19	0.3005	SNP	rs10409882	1	0.992053	4.52514	2297.5	0.0254076	0.369261	Common	NO	1.78765	14.91
#Region: 1p34.3-p34.2; closest Gene: MACF1/PABPC4; Genes in 99% Credible Set: RNU6-608P|RNA5SP44|HSPE1P8|OXCT2P1|PPIEL|SNORA55|MACF1|KIAA0754|BMP8A|PABPC4|HEYL
1:39035928-41035928	39552963	chr1:39552963	t	c	0.2374	0.0067	0.2106	0.2525	0.095	0.0186	3.06e-07	++++++	50.3	10.068	5	0.07334	66940	1	0.2374	SNP	rs72634502	0.521217	0.991425	5.10753	38258	0.00048771	0.986394	Common	NO	1.32419	12.39
1:39035928-41035928	39643382	chr1:39643382	a	g	0.2143	0.0044	0.1964	0.2188	0.1048	0.0187	2.27e-08	++++++	0	2.43	5	0.787	66941.1	1	0.2143	SNP	rs16825887	0.678488	0.991334	5.60428	536983	0.00684542	0.865667	Common	NO	1.60545	13.88
1:39035928-41035928	39688552	chr1:39688552	t	g	0.7856	0.0044	0.7813	0.8034	-0.1053	0.0187	1.95e-08	------	0	2.225	5	0.8172	66941.1	1	0.2144	SNP	rs905381	0.678488	0.991334	-5.63102	623201	0.00794452	0.726545	Common	NO	1.2305	11.91
1:39035928-41035928	39708302	chr1:39708302	a	g	0.2144	0.0045	0.1957	0.2189	0.1051	0.0187	2.03e-08	++++++	0	2.445	5	0.7848	66941	1	0.2144	SNP	rs72637906	0.678488	0.991334	5.62032	587117	0.00748452	0.772474	Common	NO	1.12809	11.37
1:39035928-41035928	39711930	chr1:39711930	t	c	0.2144	0.0045	0.1957	0.2189	0.1051	0.0187	2.04e-08	++++++	0	2.443	5	0.785	66941	1	0.2144	SNP	rs66727439	0.678488	0.991334	5.62032	587117	0.00748452	0.794928	Common	NO	1.62223	13.97
1:39035928-41035928	39716902	chr1:39716902	a	g	0.7857	0.0045	0.7813	0.8044	-0.1048	0.0188	2.28e-08	------	0	2.621	5	0.7581	66940.9	1	0.2143	SNP	rs16826009	0.678488	0.991241	-5.57447	456984	0.00582559	0.897559	Common	NO	1.29252	12.23
1:39035928-41035928	39736334	chr1:39736334	c	g	0.7846	0.0047	0.78	0.8045	-0.1062	0.0187	1.43e-08	------	0	2.054	5	0.8416	66941.1	1	0.2154	SNP	rs4660603	0.678488	0.991334	-5.67914	816217	0.0104051	0.569398	Common	NO	1.20697	11.78
1:39035928-41035928	39762203	chr1:39762203	a	g	0.7847	0.0049	0.7796	0.8047	-0.1068	0.0187	1.2e-08	------	0	2.023	5	0.846	66941	1	0.2153	SNP	rs111797516	0.678488	0.991334	-5.71123	978313	0.0124715	0.224017	Common	NO	1.62359	13.98
1:39035928-41035928	39815143	chr1:39815143	a	t	0.215	0.0047	0.1953	0.2199	0.1063	0.0187	1.38e-08	++++++	0	1.871	5	0.8667	66941	1	0.215	SNP	rs16826093	0.686368	0.991334	5.68449	841176	0.0107233	0.516104	Common	NO	1.63201	14.03
1:39035928-41035928	39870793	chr1:39870793	t	c	0.2153	0.0046	0.1963	0.2197	0.1065	0.0187	1.28e-08	++++++	0	1.859	5	0.8682	66941	1	0.2153	SNP	rs3768301	0.694311	0.991334	5.69519	893483	0.0113901	0.439257	Common	NO	1.8769	15.45
1:39035928-41035928	39880319	chr1:39880319	t	g	0.7847	0.0046	0.7803	0.8037	-0.1066	0.0187	1.22e-08	------	0	1.863	5	0.8678	66941	1	0.2153	SNP	rs3768302	0.694311	0.991334	-5.70053	920884	0.0117394	0.393302	Common	NO	1.35547	12.56
1:39035928-41035928	39923732	chr1:39923732	t	c	0.7851	0.0045	0.7816	0.8039	-0.1067	0.0187	1.27e-08	------	0	2.007	5	0.8482	66941	1	0.2149	SNP	rs41270821	0.694311	0.991334	-5.70588	949151	0.0120997	0.322673	Common	NO	2.04784	16.52
1:39035928-41035928	39967223	chr1:39967223	a	g	0.2336	0.0027	0.2281	0.2421	0.0958	0.0184	1.88e-07	++++++	0	3.69	5	0.5948	66940.9	1	0.2336	SNP	rs61779330	0.67994	0.991607	5.20652	62943.7	0.000802401	0.979004	Common	NO	0.961649	10.44
1:39035928-41035928	39969059	chr1:39969059	t	c	0.2341	0.0025	0.2288	0.2418	0.0954	0.0184	2.1e-07	++++++	0	3.853	5	0.5707	66940.9	1	0.2341	SNP	rs72663503	0.67994	0.991607	5.18478	56274.4	0.000717382	0.980521	Common	NO	1.4452	13.02
1:39035928-41035928	40003410	chr1:40003410	t	c	0.2311	0.0025	0.2244	0.2352	0.0923	0.0184	5.05e-07	++++++	0	3.682	5	0.596	66940.9	1	0.2311	SNP	rs72663520	0.721129	0.991607	5.0163	24001.6	0.000305971	0.989462	Common	NO	1.1712	11.6
1:39035928-41035928	40028180	chr1:40028180	a	g	0.7635	0.0025	0.7609	0.774	-0.0968	0.0183	1.15e-07	------	0	3.344	5	0.6471	66940.9	1	0.2365	SNP	rs4660293	0.710507	0.991697	-5.28962	96595.4	0.00123139	0.966148	Common	NO	1.32444	12.4
1:39035928-41035928	40035928	chr1:40035928	t	g	0.1965	0.0061	0.1667	0.2016	0.1121	0.0195	9.02e-09	++++++	0	4.824	5	0.4377	66940.7	1	0.1965	SNP	rs3768321	1	0.990583	5.74872	1.24624e+06	0.015887	0.015887	Common	NO	2.70491	20.8
#Region: 1p32.3; closest Gene: FAF1; Genes in 99% Credible Set: RNU6-1026P|RNU6-1253P|PHBP12|MRPS6P2|MIR4421|HMGB1P45|FCF1P6|DMRTA2|FAF1|CDKN2C|C1orf185
1:50284905-52284905	50891021	chr1:50891021	a	g	0.9536	0.0033	0.9515	0.9737	0.1474	0.04	0.0002276	++++++	0	4.096	5	0.5357	66940.9	1	0.0464	SNP	rs145147649	0.218353	0.961538	3.685	134.213	0.000870284	0.98032	Common	NO	1.23855	11.95
1:50284905-52284905	50908741	chr1:50908741	a	t	0.0993	0.009	0.0522	0.1106	-0.1022	0.0267	0.0001271	------	0	2.017	5	0.8468	66941	1	0.0993	SNP	rs12072155	0.87965	0.98249	-3.82772	176.786	0.00114635	0.975336	Common	NO	1.81079	15.05
1:50284905-52284905	50961221	chr1:50961221	t	c	0.9043	0.0088	0.8931	0.9492	0.1081	0.0272	6.85e-05	++++++	0	1.684	5	0.8909	66941.1	1	0.0957	SNP	rs72898950	0.9375	0.98184	3.97426	314.099	0.00203673	0.91019	Common	NO	1.28948	12.21
1:50284905-52284905	50971408	chr1:50971408	a	g	0.9088	0.0082	0.8957	0.9493	0.1116	0.0278	6.08e-05	++++++	0	1.589	5	0.9025	66941	1	0.0912	SNP	rs72898971	0.9375	0.981045	4.01439	373.186	0.00241987	0.853742	Common	NO	1.42609	12.92
1:50284905-52284905	51037660	chr1:51037660	g	gt	0.9104	0.0079	0.8987	0.9495	0.1095	0.028	9.37e-05	++++++	0	1.518	5	0.9109	66940.9	1	0.0896	SV	NA	0.967122	0.980777	3.91071	250.643	0.00162526	0.949859	Common	NO	1.07468	11.08
1:50284905-52284905	51127524	chr1:51127524	a	c	0.0896	0.0078	0.0508	0.1016	-0.1122	0.028	6.14e-05	------	0	1.74	5	0.8838	66941	1	0.0896	SNP	rs12098132	0.968848	0.980777	-4.00714	364.47	0.00236336	0.858526	Common	NO	0.972673	10.5
1:50284905-52284905	51149819	chr1:51149819	t	ta	0.9102	0.008	0.8988	0.9514	0.1144	0.028	4.47e-05	++++++	0	1.585	5	0.9031	66941	1	0.0898	SV	rs201457467	0.984375	0.980777	4.08571	497.833	0.00322813	0.505228	Common	NO	2.65845	20.6
1:50284905-52284905	51208574	chr1:51208574	a	g	0.0895	0.0078	0.0508	0.101	-0.1127	0.0279	5.39e-05	------	0	1.518	5	0.911	66941	1	0.0895	SNP	rs76589723	0.968848	0.980911	-4.03943	412.989	0.00267797	0.802181	Common	NO	1.81505	15.08
1:50284905-52284905	51219188	chr1:51219188	c	g	0.9102	0.0077	0.8989	0.9489	0.1142	0.0279	4.22e-05	++++++	0	1.217	5	0.9432	66941.1	1	0.0898	SNP	rs12073283	1	0.980911	4.09319	511.765	0.00331847	0.459404	Common	NO	1.11062	11.27
1:50284905-52284905	51228764	chr1:51228764	t	ta	0.0345	0.003	0.0135	0.0359	-0.1868	0.0469	6.9e-05	------	0	4.745	5	0.4478	66940.9	1	0.0345	SV	rs200779505	0.204191	0.947876	-3.98294	420.484	0.00272657	0.76707	Common	NO	1.37725	12.67
1:50284905-52284905	51228799	chr1:51228799	a	g	0.9104	0.0078	0.8989	0.9492	0.113	0.0279	5.14e-05	++++++	0	1.523	5	0.9103	66941	1	0.0896	SNP	rs112717424	0.984375	0.980911	4.05018	430.989	0.00279469	0.711783	Common	NO	1.32942	12.42
1:50284905-52284905	51232628	chr1:51232628	c	g	0.0896	0.0078	0.0508	0.1011	-0.1131	0.0279	5.11e-05	------	0	1.528	5	0.9098	66941	1	0.0896	SNP	rs77701130	0.984375	0.980911	-4.05376	437.173	0.00283479	0.683675	Common	NO	1.05236	10.95
1:50284905-52284905	51235816	chr1:51235816	t	c	0.9104	0.0077	0.8989	0.9489	0.1136	0.0279	4.69e-05	++++++	0	1.248	5	0.9402	66941	1	0.0896	SNP	rs113119450	0.984375	0.980911	4.07168	469.537	0.00304465	0.587051	Common	NO	0.977592	10.53
1:50284905-52284905	51249315	chr1:51249315	a	g	0.0896	0.0078	0.0508	0.1012	-0.113	0.0279	5.13e-05	------	0	1.539	5	0.9085	66940.9	1	0.0896	SNP	rs112299817	0.968848	0.980911	-4.05018	430.989	0.00279469	0.714578	Common	NO	1.11833	11.31
1:50284905-52284905	51255677	chr1:51255677	a	c	0.0896	0.0077	0.0508	0.1012	-0.1138	0.0279	4.51e-05	------	0	1.495	5	0.9137	66941	1	0.0896	SNP	rs80297338	0.984375	0.980911	-4.07885	483.187	0.00313316	0.543519	Common	NO	2.08581	16.76
1:50284905-52284905	51256572	chr1:51256572	t	c	0.9628	0.0033	0.9611	0.9858	0.1844	0.0444	3.32e-05	++++++	0	4.321	5	0.5042	66941	1	0.0372	SNP	rs116691517	0.262662	0.953031	4.15315	804.427	0.0052162	0.123815	Common	NO	1.62281	13.98
1:50284905-52284905	51266474	chr1:51266474	t	c	0.0908	0.008	0.0508	0.102	-0.113	0.0278	4.66e-05	------	0	1.582	5	0.9034	66941	1	0.0908	SNP	rs3789587	1	0.981045	-4.06475	455.617	0.00295439	0.62022	Common	NO	1.69735	14.39
1:50284905-52284905	51266523	chr1:51266523	a	g	0.0896	0.0077	0.0508	0.1012	-0.1138	0.0279	4.52e-05	------	0	1.496	5	0.9136	66941	1	0.0896	SNP	rs3789588	0.984375	0.980911	-4.07885	483.187	0.00313316	0.552918	Common	NO	1.94616	15.87
1:50284905-52284905	51391569	chr1:51391569	a	g	0.9089	0.0081	0.8972	0.9491	0.113	0.0278	4.74e-05	++++++	0	1.627	5	0.898	66940.9	1	0.0911	SNP	rs12085666	0.98453	0.981045	4.06475	455.617	0.00295439	0.623175	Common	NO	1.47598	13.19
1:50284905-52284905	51413964	chr1:51413964	a	g	0.0899	0.0078	0.0511	0.1012	-0.1157	0.0279	3.41e-05	------	0	1.288	5	0.9362	66941	1	0.0899	SNP	rs76183105	0.984375	0.980911	-4.14695	635.967	0.00412384	0.231768	Common	NO	1.34314	12.49
1:50284905-52284905	51415247	chr1:51415247	t	g	0.9102	0.0079	0.8988	0.9489	0.1144	0.0279	4.16e-05	++++++	0	1.384	5	0.9261	66941.1	1	0.0898	SNP	rs72904788	0.984375	0.980911	4.10036	526.722	0.00341546	0.419061	Common	NO	1.84782	15.27
1:50284905-52284905	51439777	chr1:51439777	t	c	0.0889	0.0078	0.0504	0.1009	-0.1165	0.0281	3.49e-05	------	0	1.754	5	0.882	66941	1	0.0889	SNP	rs1043141	0.984375	0.980642	-4.14591	636.245	0.00412564	0.22352	Common	NO	1.39869	12.78
1:50284905-52284905	51442137	chr1:51442137	a	g	0.9102	0.0077	0.8987	0.949	0.1144	0.028	4.36e-05	++++++	0	1.464	5	0.9172	66941	1	0.0898	SNP	rs72904801	0.984375	0.980777	4.08571	497.833	0.00322813	0.508456	Common	NO	2.24306	17.79
1:50284905-52284905	51450144	chr1:51450144	a	g	0.9104	0.0079	0.8988	0.9497	0.1162	0.028	3.39e-05	++++++	0	2.05	5	0.8422	66941	1	0.0896	SNP	rs72906804	0.968927	0.980777	4.15	645.417	0.00418512	0.211026	Common	NO	1.57485	13.71
1:50284905-52284905	51482411	chr1:51482411	c	g	0.9108	0.0082	0.8996	0.9495	0.116	0.0282	3.87e-05	++++++	0	2.39	5	0.7929	66941	1	0.0892	SNP	rs72906827	0.953412	0.980507	4.11348	559.24	0.00362632	0.327733	Common	NO	1.45006	13.05
1:50284905-52284905	51499525	chr1:51499525	a	c	0.8918	0.0089	0.8784	0.931	0.0929	0.0257	0.0003088	++++++	0	0.803	5	0.9768	66941	1	0.1082	SNP	rs12078447	0.736963	0.983756	3.61479	78.8223	0.000511113	0.983989	Common	NO	1.16093	11.54
1:50284905-52284905	51517693	chr1:51517693	t	c	0.9093	0.008	0.8999	0.9476	0.1134	0.028	5.16e-05	++++++	0	1.45	5	0.9187	66940.9	1	0.0907	SNP	rs58957319	0.877102	0.980777	4.05	431.72	0.00279943	0.697809	Common	NO	1.91416	15.68
#Region: 1q32.3; closest Gene: PROX1; Genes in 99% Credible Set: PROX1-AS1|PROX1
1:213159256-215159256	214145389	chr1:214145389	t	c	0.3844	0.0215	0.3501	0.466	-0.0622	0.0163	0.000131	------	2.5	5.129	5	0.4004	66940.7	1	0.3844	SNP	rs340884	0.681237	0.993402	-3.81595	112.419	0.000876922	0.979574	Common	NO	2.51324	19.55
1:213159256-215159256	214156860	chr1:214156860	t	c	0.3629	0.0196	0.3328	0.4387	-0.0753	0.0165	4.74e-06	------	0	4.949	5	0.4221	66940.8	1	0.3629	SNP	rs235924	0.745364	0.99324	-4.56364	2552.03	0.0199069	0.916823	Common	NO	1.16316	11.55
1:213159256-215159256	214157246	chr1:214157246	a	g	0.5644	0.0254	0.4532	0.5906	0.0679	0.0159	2.01e-05	++++++	0	4.135	5	0.5301	66940.7	1	0.4356	SNP	rs340877	0.86278	0.993719	4.27044	682.603	0.00532461	0.963231	Common	NO	1.69042	14.35
1:213159256-215159256	214159256	chr1:214159256	t	c	0.4537	0.0266	0.4195	0.5656	-0.0842	0.0158	1e-07	------	22.3	6.437	5	0.266	66940.8	1	0.4537	SNP	rs340874	1	0.993798	-5.32911	105899	0.826057	0.826057	Common	NO	2.09262	16.81
1:213159256-215159256	214161820	chr1:214161820	a	g	0.4862	0.0204	0.3938	0.509	0.0669	0.0157	1.97e-05	++++++	15.6	5.927	5	0.3134	66940.9	1	0.4862	SNP	rs340839	0.775707	0.993875	4.26115	648.949	0.00506209	0.968294	Common	NO	2.2241	17.67
1:213159256-215159256	214163675	chr1:214163675	a	g	0.4715	0.0193	0.3895	0.4984	0.0654	0.0156	2.75e-05	++++++	34.4	7.62	5	0.1785	66941	1	0.4715	SNP	rs340835	0.756015	0.993953	4.19231	483.234	0.00376944	0.975854	Common	NO	2.02259	16.36
1:213159256-215159256	214176779	chr1:214176779	t	c	0.2568	0.0078	0.2522	0.2891	-0.0685	0.0182	0.0001609	------	5	5.264	5	0.3845	66940.7	1	0.2568	SNP	rs7541039	0.20044	0.991787	-3.76374	101.867	0.000794605	0.980369	Common	NO	1.16393	11.56
1:213159256-215159256	214176797	chr1:214176797	c	g	0.2594	0.0079	0.2534	0.2921	-0.0656	0.0181	0.0002812	------	14.7	5.863	5	0.3198	66940.7	1	0.2594	SNP	rs7517701	0.203721	0.991876	-3.62431	60.8231	0.000474448	0.987591	Common	NO	0.939407	10.31
1:213159256-215159256	214177413	chr1:214177413	t	g	0.7409	0.0079	0.7079	0.7474	0.0656	0.0181	0.0002846	++++++	14.2	5.829	5	0.3232	66940.8	1	0.2591	SNP	rs6657185	0.203721	0.991876	3.62431	60.8231	0.000474448	0.988065	Common	NO	0.94499	10.34
1:213159256-215159256	214177423	chr1:214177423	a	g	0.2591	0.0079	0.2529	0.2921	-0.0655	0.0181	0.000291	------	14.7	5.86	5	0.3201	66940.7	1	0.2591	SNP	rs6665764	0.203721	0.991876	-3.61878	59.6279	0.000465124	0.988531	Common	NO	1.02435	10.8
#Region: 1q41; closest Gene: LYPLAL1; Genes in 99% Credible Set: ZC3H11B
1:218753509-220753509	219634553	chr1:219634553	t	g	0.6081	0.0079	0.597	0.6299	0.0726	0.0161	6.29e-06	++++++	0	2.718	5	0.7434	66940.9	1	0.3919	SNP	rs12025282	0.367768	0.993561	4.50932	1956.24	0.00685199	0.60266	Common	YES	1.69816	14.4
1:218753509-220753509	219634787	chr1:219634787	a	g	0.6081	0.0079	0.5969	0.63	0.0727	0.0161	6.08e-06	++++++	0	2.589	5	0.763	66940.9	1	0.3919	SNP	rs12025363	0.367768	0.993561	4.51553	2011.48	0.00704547	0.588762	Common	YES	1.28008	12.17
1:218753509-220753509	219652033	chr1:219652033	a	c	0.3106	0.0063	0.2923	0.321	-0.0681	0.017	6.16e-05	------	0	1.41	5	0.9232	66941	1	0.3106	SNP	rs2791552	0.479997	0.992827	-4.00588	244.029	0.000854744	0.965229	Common	YES	2.02001	16.34
1:218753509-220753509	219686440	chr1:219686440	t	c	0.5801	0.008	0.572	0.603	0.0721	0.0159	6.15e-06	++++++	0	3.116	5	0.682	66941	1	0.4199	SNP	rs12031785	0.503067	0.993719	4.53459	2167.95	0.00759353	0.567092	Common	YES	1.41174	12.85
1:218753509-220753509	219688634	chr1:219688634	t	c	0.3883	0.0088	0.3602	0.4016	-0.0722	0.0161	7.61e-06	--+---	0	3.389	5	0.6402	66941	1	0.3883	SNP	rs2494195	0.519497	0.993561	-4.48447	1750.71	0.00613208	0.641109	Common	YES	0.926344	10.23
1:218753509-220753509	219709126	chr1:219709126	a	g	0.3223	0.0089	0.2937	0.3378	-0.0649	0.0169	0.0001214	--+---	0	4.527	5	0.4762	66941	1	0.3223	SNP	rs2785985	0.765485	0.99291	-3.84024	127.341	0.000446029	0.987514	Common	YES	1.36825	12.62
1:218753509-220753509	219713730	chr1:219713730	a	t	0.6743	0.0075	0.6607	0.6979	0.0657	0.0168	9.59e-05	++-+++	3.3	5.171	5	0.3954	66941	1	0.3257	SNP	rs10779358	0.753212	0.992993	3.91071	166.137	0.000581915	0.982013	Common	YES	1.94075	15.84
1:218753509-220753509	219750717	chr1:219750717	t	g	0.2802	0.0083	0.2513	0.2962	-0.076	0.0176	1.57e-05	------	0	4.012	5	0.5477	66941	1	0.2802	SNP	rs4846567	0.9799	0.992316	-4.31818	913.631	0.00320011	0.898437	Common	YES	1.48269	13.22
#Region: 20q13.12; closest Gene: HNF4A; Genes in 99% Credible Set: OSER1-AS1|HNF4A-AS1|MIR3646|JPH2|OSER1|GDAP1L1|FITM2|R3HDML|HNF4A|C20orf62
20:41999630-43999630	42891934	chr20:42891934	t	c	0.0396	0.0014	0.033	0.042	0.0546	0.0425	0.1997	-+-+++	0	4.232	5	0.5165	66940.9	20	0.0396	SNP	rs2425632	0.114303	0.956795	1.28471	0.457803	0.00179851	0.942286	Common	NO	2.17017	17.31
20:41999630-43999630	42994812	chr20:42994812	t	c	0.8833	0.009	0.8584	0.9016	-0.0754	0.0247	0.002231	------	44.5	9.002	5	0.109	66940.9	20	0.1167	SNP	rs12625671	0.193799	0.984977	-3.05263	12.0637	0.0473931	0.632502	Common	NO	1.30714	12.31
20:41999630-43999630	43009159	chr20:43009159	t	c	0.2924	0.0039	0.2775	0.3044	-0.0246	0.0177	0.1642	++----	46	9.257	5	0.09925	66940.2	20	0.2924	SNP	rs6073421	0.123475	0.992229	-1.38983	0.229846	0.000902967	0.971748	Common	NO	1.04723	10.93
20:41999630-43999630	43009684	chr20:43009684	ctttga	c	0.6145	0.0134	0.6029	0.6758	0.0279	0.0164	0.08806	-+++++	17.8	6.086	5	0.2979	66940.4	20	0.3855	SV	rs10626048	0.308902	0.993321	1.70122	0.344047	0.00135161	0.946835	Common	NO	1.42257	12.91
20:41999630-43999630	43012018	chr20:43012018	t	c	0.8349	0.0033	0.827	0.8385	-0.0526	0.0221	0.01724	+-+---	12.4	5.71	5	0.3355	66940.3	20	0.1651	SNP	rs76422097	0.358921	0.987937	-2.38009	1.80298	0.00708313	0.9147	Common	NO	0.947306	10.36
20:41999630-43999630	43028037	chr20:43028037	a	g	0.3566	0.0083	0.3509	0.3913	-0.0236	0.0178	0.1849	?----+	72.4	14.482	4	0.005904	62129.8	20	0.3566	SNP	rs2425640	0.141022	0.992141	-1.32584	0.212027	0.000832963	0.977948	Common	NO	1.0557	10.97
20:41999630-43999630	43040137	chr20:43040137	t	c	0.2053	0.0142	0.1357	0.2176	0.0275	0.0211	0.1925	?---++	2.7	4.111	4	0.3912	62129.5	20	0.2053	SNP	rs3212193	0.120106	0.988992	1.30332	0.243021	0.000954724	0.969897	Common	NO	2.04511	16.5
#Region: 2p23.3-p23.2; closest Gene: GCKR; Genes in 99% Credible Set: DNAJC5G|TRIM54|UCN|MPV17|GTF3C2|EIF2B4|SNX17|ZNF513|PPM1G|NRBP1|KRTCAP3|IFT172|FTH1P3|RNU6-986P|MIR4263|FNDC4|GCKR|C2orf16|ZNF512|CCDC121|GPN1|CGREF1|SUPT7L|SLC4A1AP|ABHD1|MRPL33|RBKS|PREB|BRE|C2orf53|TCF23|SLC5A6|ATRAID|CAD|SLC30A3
2:26741237-28741237	27389195	chr2:27389195	a	g	0.3009	0.0093	0.257	0.3122	0.024	0.0172	0.1626	++-+-+	0	4.335	5	0.5023	66940.6	2	0.3009	SNP	rs1275541	0.194497	0.992658	1.39535	0.225206	0.000153504	0.98434	Common	NO	1.05065	10.95
2:26741237-28741237	27389634	chr2:27389634	a	g	0.7713	0.0045	0.7666	0.7896	-0.0286	0.0188	0.1278	--+-+-	0	2.879	5	0.7187	66940.7	2	0.2287	SNP	rs1439767	0.130066	0.991241	-1.52128	0.294684	0.000200861	0.969381	Common	NO	1.7925	14.94
2:26741237-28741237	27390169	chr2:27390169	a	g	0.7707	0.0046	0.7659	0.7896	-0.0289	0.0187	0.1229	--+-+-	0	2.947	5	0.7082	66940.8	2	0.2293	SNP	rs62128743	0.130066	0.991334	-1.54545	0.304136	0.000207304	0.967948	Common	NO	2.1003	16.86
2:26741237-28741237	27406944	chr2:27406944	a	t	0.7095	0.0085	0.6992	0.7488	-0.0268	0.0172	0.1194	--+-+-	0	3.041	5	0.6937	66940.9	2	0.2905	SNP	rs1659695	0.181436	0.992658	-1.55814	0.285902	0.000194875	0.972342	Common	NO	1.69173	14.36
2:26741237-28741237	27419282	chr2:27419282	t	g	0.2905	0.0085	0.2512	0.3016	0.0269	0.0172	0.1181	++-+-+	0	2.913	5	0.7134	66940.9	2	0.2905	SNP	rs1275501	0.18223	0.992658	1.56395	0.28849	0.000196639	0.971364	Common	NO	1.54247	13.54
2:26741237-28741237	27424636	chr2:27424636	a	g	0.7001	0.0038	0.6894	0.7026	-0.0218	0.0171	0.2031	--+-+-	0	3.335	5	0.6485	66940.9	2	0.2999	SNP	rs1395	0.205122	0.992743	-1.27485	0.190872	0.000130101	0.985861	Common	NO	3.35746	22.9
2:26741237-28741237	27432500	chr2:27432500	t	g	0.7707	0.005	0.7644	0.7913	-0.0284	0.0186	0.127	--+-+-	0	2.749	5	0.7386	66940.9	2	0.2293	SNP	rs2580759	0.130066	0.991425	-1.52688	0.294118	0.000200476	0.969782	Common	NO	1.19908	11.74
2:26741237-28741237	27437820	chr2:27437820	a	at	0.7099	0.0085	0.6988	0.7491	-0.0265	0.0172	0.1249	--+-+-	0	3.023	5	0.6964	66940.9	2	0.2901	SV	rs36109859	0.18223	0.992658	-1.5407	0.278335	0.000189717	0.974647	Common	NO	2.24967	17.84
2:26741237-28741237	27438817	chr2:27438817	a	g	0.2292	0.0048	0.2087	0.2356	0.0282	0.0186	0.1299	++-+-+	0	2.726	5	0.7422	66940.9	2	0.2292	SNP	rs2840026	0.130066	0.991425	1.51613	0.289386	0.00019725	0.970774	Common	NO	0.933304	10.27
2:26741237-28741237	27443256	chr2:27443256	t	c	0.2291	0.0047	0.2087	0.2356	0.0281	0.0186	0.1315	++-+-+	0	2.753	5	0.7381	66940.9	2	0.2291	SNP	rs4665959	0.130066	0.991425	1.51075	0.287061	0.000195665	0.971952	Common	NO	1.18199	11.65
2:26741237-28741237	27462076	chr2:27462076	t	c	0.229	0.0047	0.2087	0.2356	0.028	0.0186	0.1333	++-+-+	0	2.74	5	0.74	66940.9	2	0.229	SNP	rs3739092	0.131898	0.991425	1.50538	0.284763	0.000194099	0.972925	Common	NO	1.72266	14.54
2:26741237-28741237	27483101	chr2:27483101	t	g	0.2362	0.0074	0.201	0.2474	0.0218	0.0185	0.2385	++-+-+	0	2.729	5	0.7417	66941	2	0.2362	SNP	rs11126936	0.142114	0.991516	1.17838	0.183341	0.000124968	0.985986	Common	NO	1.05392	10.96
2:26741237-28741237	27484620	chr2:27484620	a	g	0.7099	0.0083	0.699	0.7484	-0.0266	0.0173	0.124	--+-+-	0	2.859	5	0.7217	66941.1	2	0.2901	SNP	rs11693052	0.185871	0.992573	-1.53757	0.278579	0.000189884	0.974457	Common	NO	1.05798	10.99
2:26741237-28741237	27486134	chr2:27486134	a	g	0.1068	0.0041	0.0866	0.1096	-0.0476	0.0267	0.07528	--+-+-	30.2	7.166	5	0.2086	66940.8	2	0.1068	SNP	rs113407226	0.117573	0.98249	-1.78277	0.630542	0.000429787	0.948698	Common	NO	1.68986	14.35
2:26741237-28741237	27519254	chr2:27519254	a	g	0.2535	0.0057	0.2275	0.2596	0.0405	0.0179	0.02415	++++++	0	2.668	5	0.7509	66940.9	2	0.2535	SNP	rs13404446	0.225285	0.992053	2.26257	1.12949	0.000769877	0.867013	Common	NO	0.921985	10.21
2:26741237-28741237	27542041	chr2:27542041	t	c	0.2035	0.0023	0.2017	0.2086	0.0359	0.0194	0.0644	++-+-+	0	2.788	5	0.7326	66941	2	0.2035	SNP	rs1975384	0.187825	0.990679	1.85052	0.526511	0.000358878	0.958544	Common	NO	1.63142	14.02
2:26741237-28741237	27574953	chr2:27574953	t	c	0.6142	0.0149	0.5515	0.621	-0.0309	0.0161	0.05408	--+-+-	0	4.169	5	0.5254	66940.9	2	0.3858	SNP	rs4665969	0.421664	0.993561	-1.91925	0.500165	0.00034092	0.962045	Common	NO	0.978384	10.54
2:26741237-28741237	27592423	chr2:27592423	t	c	0.3783	0.0139	0.3705	0.4381	0.036	0.0161	0.02553	++-+++	0	2.645	5	0.7545	66941	2	0.3783	SNP	rs7602534	0.376783	0.993561	2.23602	0.961828	0.000655596	0.885904	Common	NO	2.03695	16.45
2:26741237-28741237	27631191	chr2:27631191	t	c	0.3807	0.0133	0.3756	0.4385	0.0364	0.0161	0.02364	++-+++	0	3.966	5	0.5543	66941	2	0.3807	SNP	rs7563162	0.391568	0.993561	2.26087	1.01672	0.000693012	0.87643	Common	NO	0.972837	10.51
2:26741237-28741237	27637235	chr2:27637235	t	c	0.3781	0.0139	0.3712	0.4381	0.0358	0.0161	0.02619	++-+++	0	2.858	5	0.7218	66940.9	2	0.3781	SNP	rs2010087	0.376908	0.993561	2.2236	0.935718	0.0006378	0.895636	Common	NO	1.05104	10.95
2:26741237-28741237	27649526	chr2:27649526	a	act	0.3778	0.0137	0.3706	0.4366	0.0353	0.0161	0.02829	++-+++	0	3.572	5	0.6125	66941	2	0.3778	SV	rs71724268	0.376783	0.993561	2.19255	0.874089	0.000595792	0.916109	Common	NO	1.64602	14.1
2:26741237-28741237	27674931	chr2:27674931	a	aaac	0.1524	0.0069	0.1472	0.1754	0.0296	0.0219	0.1772	-+-+++	46.6	9.368	5	0.09525	66940.5	2	0.1524	SV	rs151269177	0.109364	0.988152	1.3516	0.26842	0.000182959	0.978005	Common	NO	1.20465	11.77
2:26741237-28741237	27697953	chr2:27697953	caga	c	0.3814	0.013	0.3762	0.4377	0.0354	0.0161	0.02789	++-+-+	1.7	5.088	5	0.4052	66940.9	2	0.3814	SV	rs147998458	0.40895	0.993561	2.19876	0.886013	0.00060392	0.913722	Common	NO	1.46489	13.13
2:26741237-28741237	27715207	chr2:27715207	a	t	0.3773	0.014	0.3709	0.4375	0.0362	0.0161	0.02467	++-+++	0	4.112	5	0.5334	66941	2	0.3773	SNP	rs8395	0.393978	0.993561	2.24845	0.988818	0.000673993	0.88391	Common	NO	2.22963	17.7
2:26741237-28741237	27716494	chr2:27716494	a	g	0.3808	0.0132	0.3754	0.438	0.0353	0.0161	0.02837	++-+-+	6.1	5.327	5	0.3773	66940.9	2	0.3808	SNP	rs704795	0.40894	0.993561	2.19255	0.874089	0.000595792	0.916705	Common	NO	1.63643	14.05
2:26741237-28741237	27718474	chr2:27718474	t	c	0.0871	0.0058	0.0582	0.0954	-0.0678	0.0286	0.01762	+-+---	29.9	7.129	5	0.2112	66940.9	2	0.0871	SNP	rs780090	0.169039	0.979961	-2.37063	2.22243	0.00151484	0.786187	Common	NO	2.05759	16.58
2:26741237-28741237	27725572	chr2:27725572	a	c	0.3803	0.0136	0.3746	0.4376	0.0359	0.0161	0.02595	++-+++	0	4.816	5	0.4387	66940.8	2	0.3803	SNP	rs715325	0.411332	0.993561	2.22981	0.948665	0.000646624	0.894358	Common	NO	1.51747	13.41
2:26741237-28741237	27791555	chr2:27791555	c	g	0.7272	0.007	0.7214	0.7439	0.0449	0.0177	0.01126	-+++++	28.2	6.968	5	0.223	66940.9	2	0.2728	SNP	rs4665383	0.435633	0.992229	2.53672	2.14647	0.00146307	0.792108	Common	NO	1.21195	11.81
2:26741237-28741237	27801759	chr2:27801759	a	g	0.7271	0.0071	0.7212	0.7439	0.0439	0.0177	0.01303	-+++++	30.8	7.226	5	0.2044	66941	2	0.2729	SNP	rs1919128	0.435633	0.992229	2.48023	1.86489	0.00127114	0.830329	Common	NO	2.85833	21.7
2:26741237-28741237	27811722	chr2:27811722	a	g	0.7269	0.0072	0.7209	0.744	0.0444	0.0177	0.01208	-+++++	31.4	7.286	5	0.2002	66941	2	0.2731	SNP	rs12478841	0.435633	0.992229	2.50847	1.99994	0.00136319	0.809067	Common	NO	1.3294	12.42
2:26741237-28741237	27854524	chr2:27854524	a	g	0.2653	0.0088	0.236	0.2721	-0.0429	0.0179	0.01641	------	12.5	5.712	5	0.3352	66941.1	2	0.2653	SNP	rs34502053	0.433347	0.992053	-2.39665	1.53977	0.00104953	0.844273	Common	NO	1.26042	12.06
2:26741237-28741237	27913188	chr2:27913188	t	c	0.7844	0.0079	0.779	0.8139	0.0499	0.0192	0.009386	++++++	14	5.817	5	0.3245	66941	2	0.2156	SNP	rs12998770	0.326931	0.990868	2.59896	2.71409	0.00184997	0.77789	Common	NO	2.01956	16.34
2:26741237-28741237	27928797	chr2:27928797	t	c	0.7831	0.0088	0.7772	0.8137	0.0513	0.0192	0.007672	++++++	17.1	6.033	5	0.303	66940.8	2	0.2169	SNP	rs13030973	0.326931	0.990868	2.67188	3.28336	0.00223799	0.759679	Common	NO	0.924049	10.22
2:26741237-28741237	27994597	chr2:27994597	t	g	0.038	0.0018	0.0324	0.0392	-0.094	0.0435	0.03077	---+--	0	1.437	5	0.9202	66940.7	2	0.038	SNP	rs34796799	0.100032	0.954831	-2.16092	1.97518	0.00134631	0.815849	Common	NO	1.47188	13.16
2:26741237-28741237	28066122	chr2:28066122	t	c	0.8107	0.0086	0.8058	0.8391	0.0458	0.0204	0.02435	++++++	0	0.594	5	0.9883	66940.9	2	0.1893	SNP	rs74446114	0.255508	0.989703	2.2451	1.22915	0.000837809	0.854964	Common	NO	1.34693	12.51
2:26741237-28741237	28321056	chr2:28321056	a	g	0.9083	0.0023	0.9069	0.9183	0.0204	0.0273	0.4558	-+--++	7.4	5.398	5	0.3693	66941	2	0.0917	SNP	rs57582121	0.126317	0.981709	0.747253	0.177893	0.000121254	0.986599	Common	NO	1.44816	13.04
2:26741237-28741237	28323869	chr2:28323869	t	c	0.0913	0.0027	0.0794	0.0929	-0.0174	0.0274	0.5258	+-++--	5.6	5.296	5	0.3809	66941	2	0.0913	SNP	rs6547829	0.126343	0.981577	-0.635036	0.165439	0.000112766	0.987185	Common	NO	1.22999	11.9
2:26741237-28741237	28342536	chr2:28342536	t	c	0.1048	0.0038	0.0874	0.1076	-0.0074	0.0256	0.7726	--++-+	0	3.646	5	0.6014	66941.1	2	0.1048	SNP	rs60553414	0.149594	0.98388	-0.289062	0.132292	9.02e-05	0.988859	Common	NO	1.46098	13.11
2:26741237-28741237	28357551	chr2:28357551	a	g	0.1273	0.0029	0.1209	0.1339	-0.0298	0.024	0.2134	+-+---	0	1.939	5	0.8575	66940.9	2	0.1273	SNP	rs62140459	0.111402	0.985804	-1.24167	0.254746	0.000173639	0.981224	Common	NO	1.16649	11.57
2:26741237-28741237	28362552	chr2:28362552	a	g	0.1045	0.0035	0.0885	0.1073	-0.0032	0.0256	0.8998	--++-+	0	3.796	5	0.5791	66941.1	2	0.1045	SNP	rs34784711	0.136148	0.98388	-0.125	0.127944	8.72e-05	0.990015	Common	NO	1.8732	15.42
2:26741237-28741237	28404674	chr2:28404674	caaaat	c	0.8977	0.0031	0.8944	0.9126	0.0043	0.0258	0.8675	-+-++-	0	3.948	5	0.5569	66940.9	2	0.1023	SV	rs139950784	0.136148	0.983631	0.166667	0.1297	8.84e-05	0.98984	Common	NO	0.937659	10.3
2:26741237-28741237	28404862	chr2:28404862	a	g	0.8975	0.0032	0.8944	0.9128	0.0064	0.0258	0.8054	-+-++-	0	3.759	5	0.5846	66940.9	2	0.1025	SNP	rs74943580	0.136148	0.983631	0.248062	0.131871	8.99e-05	0.988949	Common	NO	1.44011	13
#Region: 2p21; closest Gene: THADA; Genes in 99% Credible Set: RNU6-958P|THADA|ZFP36L2
2:42586287-44586287	43586287	chr2:43586287	t	g	0.904	0.0085	0.9006	0.9625	0.1709	0.0276	5.78e-10	++++++	0	4.428	5	0.4896	66941	2	0.096	SNP	rs6743071	1	0.981312	6.19203	2.02247e+07	0.022271	0.022271	Common	NO	1.62777	14
2:42586287-44586287	43598160	chr2:43598160	a	g	0.9037	0.0087	0.8992	0.9623	0.1686	0.0275	9.29e-10	+-++++	0	4.892	5	0.4292	66941	2	0.0963	SNP	rs78681698	0.981934	0.981445	6.13091	1.39612e+07	0.0153738	0.0899409	Common	NO	1.42579	12.92
2:42586287-44586287	43602932	chr2:43602932	t	g	0.9043	0.0085	0.9011	0.9623	0.1693	0.0276	8.76e-10	++++++	0	4.644	5	0.4609	66941	2	0.0957	SNP	rs79629200	0.981934	0.981312	6.13406	1.42435e+07	0.0156847	0.0745671	Common	NO	2.05356	16.55
2:42586287-44586287	43618819	chr2:43618819	t	c	0.0962	0.0086	0.0379	0.0999	-0.1653	0.0275	1.97e-09	------	0	4.724	5	0.4504	66940.9	2	0.0962	SNP	rs11899863	0.981934	0.981445	-6.01091	6.82979e+06	0.00752081	0.337366	Common	NO	2.01963	16.34
2:42586287-44586287	43676790	chr2:43676790	a	c	0.1031	0.0088	0.0468	0.1063	-0.1559	0.0266	4.53e-09	------	0	3.725	5	0.5897	66940.9	2	0.1031	SNP	rs12105394	0.900584	0.982618	-5.8609	2.81475e+06	0.00309954	0.881383	Common	NO	1.27566	12.14
2:42586287-44586287	43686245	chr2:43686245	c	g	0.8966	0.0089	0.8933	0.9533	0.1583	0.0265	2.46e-09	++++++	0	3.834	5	0.5735	66941	2	0.1034	SNP	rs17030835	0.900584	0.982747	5.97358	5.41212e+06	0.00595971	0.43052	Common	NO	1.53158	13.48
2:42586287-44586287	43687542	chr2:43687542	t	c	0.8965	0.0089	0.8932	0.9533	0.1591	0.0265	2.01e-09	++++++	0	3.774	5	0.5825	66941	2	0.1035	SNP	rs6746058	0.900584	0.982747	6.00377	6.46441e+06	0.00711847	0.373959	Common	NO	1.9145	15.68
2:42586287-44586287	43688324	chr2:43688324	a	c	0.1033	0.0089	0.0467	0.1066	-0.1579	0.0265	2.72e-09	-+----	0	4.406	5	0.4925	66941	2	0.1033	SNP	rs77377889	0.900584	0.982747	-5.95849	4.95373e+06	0.00545494	0.515241	Common	NO	1.53139	13.48
2:42586287-44586287	43690030	chr2:43690030	t	c	0.1113	0.0095	0.0522	0.1151	-0.1533	0.0256	2.16e-09	------	0	3.869	5	0.5684	66941	2	0.1113	SNP	rs10203174	0.829585	0.98388	-5.98828	5.8204e+06	0.0064093	0.393711	Common	NO	0.922308	10.21
2:42586287-44586287	43690836	chr2:43690836	t	tccaatggtg	0.1115	0.0096	0.0514	0.1154	-0.152	0.0256	2.96e-09	------	0	3.735	5	0.5881	66941	2	0.1115	SV	rs143060278	0.821468	0.98388	-5.9375	4.32083e+06	0.004758	0.667685	Common	NO	1.83018	15.17
2:42586287-44586287	43690860	chr2:43690860	t	c	0.1115	0.0096	0.0514	0.1153	-0.1528	0.0256	2.46e-09	------	0	3.743	5	0.587	66941.1	2	0.1115	SNP	rs72881068	0.821468	0.98388	-5.96875	5.1887e+06	0.00571369	0.459551	Common	NO	1.07266	11.07
2:42586287-44586287	43732823	chr2:43732823	t	c	0.8953	0.0093	0.8918	0.9541	0.1565	0.0264	3.17e-09	+-++++	0	4	5	0.5495	66941	2	0.1047	SNP	rs7578597	0.889078	0.982874	5.92803	4.14027e+06	0.00455917	0.700062	Common	NO	3.89181	23.5
2:42586287-44586287	43734847	chr2:43734847	t	c	0.1044	0.0092	0.0459	0.1078	-0.1525	0.0264	7.98e-09	-+----	0	4.053	5	0.5419	66941	2	0.1044	SNP	rs6757251	0.889078	0.982874	-5.77652	1.73193e+06	0.00190717	0.963152	Common	NO	1.05859	10.99
2:42586287-44586287	43739184	chr2:43739184	t	g	0.8957	0.0092	0.8923	0.9541	0.1553	0.0265	4.35e-09	+-++++	0	4.209	5	0.5197	66941	2	0.1043	SNP	rs13419380	0.889078	0.982747	5.86038	2.80205e+06	0.00308556	0.890654	Common	NO	1.59309	13.81
2:42586287-44586287	43748983	chr2:43748983	a	g	0.1036	0.009	0.0459	0.107	-0.1538	0.0266	7.01e-09	-+----	0	4.243	5	0.5149	66941	2	0.1036	SNP	rs17030967	0.889078	0.982618	-5.78195	1.7919e+06	0.0019732	0.957406	Common	NO	2.36622	18.6
2:42586287-44586287	43751480	chr2:43751480	t	c	0.8875	0.0099	0.8833	0.953	0.1454	0.0255	1.2e-08	+-++++	1.7	5.087	5	0.4053	66941	2	0.1125	SNP	rs17030980	0.847456	0.984004	5.70196	1.11955e+06	0.00123283	0.982477	Common	NO	1.42251	12.91
2:42586287-44586287	43753913	chr2:43753913	a	c	0.8959	0.0091	0.8926	0.954	0.158	0.0265	2.55e-09	+-++++	0	4.324	5	0.5037	66940.9	2	0.1041	SNP	rs6726917	0.889078	0.982747	5.96226	5.06445e+06	0.00557686	0.493274	Common	NO	1.30682	12.3
2:42586287-44586287	43759709	chr2:43759709	c	g	0.8961	0.0091	0.8927	0.9548	0.1577	0.0265	2.76e-09	+-++++	0	4.127	5	0.5313	66941	2	0.1039	SNP	rs113156595	0.879975	0.982747	5.95094	4.73971e+06	0.00521926	0.568769	Common	NO	1.39948	12.79
2:42586287-44586287	43763539	chr2:43763539	t	g	0.8837	0.0099	0.8801	0.9446	0.1417	0.0252	1.75e-08	+-++++	0	4.38	5	0.496	66941	2	0.1163	SNP	rs74608713	0.803738	0.984372	5.62302	716935	0.000789474	0.987754	Common	NO	1.39056	12.74
#Region: 2p16.1; closest Gene: BCL11A; Genes in 99% Credible Set: RNU1-32P|MIR4432
2:59584819-61584819	60582051	chr2:60582051	t	c	0.3672	0.0093	0.3245	0.3811	0.0725	0.0163	8.24e-06	++++++	0	2.709	5	0.7447	66940.8	2	0.3672	SNP	rs243025	0.611772	0.993402	4.44785	1504.12	0.0370146	0.560139	Common	NO	1.2659	12.09
2:59584819-61584819	60583202	chr2:60583202	t	c	0.4668	0.0183	0.3786	0.487	0.0669	0.0157	2.1e-05	++++++	0	2.484	5	0.7789	66940.9	2	0.4668	SNP	rs6731582	0.370991	0.993875	4.26115	648.949	0.0159698	0.784643	Common	NO	1.79366	14.95
2:59584819-61584819	60584819	chr2:60584819	a	g	0.4705	0.0056	0.46	0.4836	0.0716	0.0158	5.79e-06	++++++	34.8	7.666	5	0.1756	66940.6	2	0.4705	SNP	rs243021	1	0.993798	4.53165	2127.71	0.0523603	0.112771	Common	NO	2.0241	16.37
2:59584819-61584819	60585028	chr2:60585028	a	g	0.5302	0.0056	0.515	0.5401	-0.0716	0.0158	5.91e-06	------	33.7	7.538	5	0.1836	66940.7	2	0.4698	SNP	rs243020	0.994275	0.993798	-4.53165	2127.71	0.0523603	0.165131	Common	NO	1.77624	14.85
2:59584819-61584819	60585806	chr2:60585806	t	c	0.5312	0.0058	0.5136	0.5399	-0.0711	0.0159	7.59e-06	------	28.5	6.99	5	0.2214	66940.4	2	0.4688	SNP	rs243019	0.994275	0.993719	-4.4717	1636.15	0.0402636	0.485551	Common	NO	1.09522	11.19
2:59584819-61584819	60586100	chr2:60586100	t	c	0.3736	0.01	0.3284	0.3903	0.0738	0.0164	6.66e-06	++++++	0	2.508	5	0.7753	66940.6	2	0.3736	SNP	rs171450	0.62734	0.993321	4.5	1906.43	0.0469148	0.362092	Common	NO	1.93228	15.79
2:59584819-61584819	60592027	chr2:60592027	a	g	0.3124	0.0181	0.2961	0.3881	-0.0665	0.0171	0.0001022	------	0	2.136	5	0.83	66940.9	2	0.3124	SNP	rs243050	0.208973	0.992743	-3.88889	155.085	0.00381644	0.90203	Common	NO	1.00675	10.7
2:59584819-61584819	60592232	chr2:60592232	t	g	0.3123	0.0181	0.2961	0.3883	-0.0661	0.0171	0.0001117	------	0	2.148	5	0.8283	66940.9	2	0.3123	SNP	rs243049	0.208973	0.992743	-3.8655	141.731	0.00348783	0.931148	Common	NO	1.497	13.3
2:59584819-61584819	60593405	chr2:60593405	a	g	0.3125	0.018	0.2961	0.3878	-0.0662	0.0171	0.0001108	------	0	2.26	5	0.8121	66940.8	2	0.3125	SNP	rs173374	0.203622	0.992743	-3.87135	144.951	0.00356705	0.924128	Common	NO	1.62109	13.97
#Region: 2q24.3; closest Gene: GRB14/COBLL1; Genes in 99% Credible Set: SNORA70F|RNA5SP110|RNA5SP111|GRB14|COBLL1|SLC38A11
2:164528876-166528876	165501849	chr2:165501849	a	c	0.6436	0.0072	0.6388	0.6666	0.0476	0.0164	0.003741	+--+++	0	3.729	5	0.5891	66940.6	2	0.3564	SNP	rs3923113	0.809431	0.993321	2.90244	5.36318	0.00248951	0.89794	Common	NO	0.941058	10.32
2:164528876-166528876	165518799	chr2:165518799	c	g	0.8758	0.0087	0.8705	0.9138	0.0794	0.0242	0.001017	+--+++	0	4.44	5	0.488	66941	2	0.1242	SNP	rs75265117	0.26782	0.98557	3.28099	24.1807	0.0112243	0.438275	Common	NO	2.51609	19.57
2:164528876-166528876	165528624	chr2:165528624	t	g	0.3885	0.012	0.3369	0.3952	-0.0599	0.0161	0.0002032	--+---	2.8	5.145	5	0.3984	66940.9	2	0.3885	SNP	rs1128249	1	0.993561	-3.7205	77.7703	0.0360999	0.114915	Common	NO	1.09448	11.19
2:164528876-166528876	165532454	chr2:165532454	a	g	0.6565	0.0072	0.6511	0.6783	0.0532	0.0165	0.001291	++-+++	0	2.545	5	0.7698	66940.9	2	0.3435	SNP	rs10187501	0.864273	0.99324	3.22424	14.3591	0.00666528	0.673029	Common	NO	1.98547	16.12
2:164528876-166528876	165558181	chr2:165558181	t	taa	0.2052	0.012	0.1589	0.2129	-0.0493	0.0204	0.01544	--+---	0	2.886	5	0.7176	66940.9	2	0.2052	SV	NA	0.354498	0.989703	-2.41667	1.82597	0.000847591	0.957541	Common	NO	0.916057	10.17
2:164528876-166528876	165608021	chr2:165608021	a	at	0.1953	0.0105	0.1559	0.2033	-0.0383	0.0198	0.05331	+-----	0	1.311	5	0.9337	66941	2	0.1953	SV	rs66960121	0.244657	0.990294	-1.93434	0.628243	0.000291622	0.972938	Common	NO	1.48412	13.23
2:164528876-166528876	165608024	chr2:165608024	c	g	0.7815	0.0093	0.7753	0.8192	0.0519	0.0194	0.007372	++++++	0	1.15	5	0.9496	66940.6	2	0.2185	SNP	rs3769893	0.309141	0.990679	2.67526	3.34484	0.00155263	0.938779	Common	NO	1.57846	13.73
2:164528876-166528876	165612039	chr2:165612039	a	g	0.8049	0.0103	0.7966	0.8431	0.0369	0.0198	0.06236	-+++++	0	1.456	5	0.918	66941	2	0.1951	SNP	rs355825	0.267493	0.990294	1.86364	0.550022	0.000255313	0.9879	Common	NO	2.1198	16.98
2:164528876-166528876	165612741	chr2:165612741	t	c	0.6059	0.0132	0.5509	0.6178	-0.0514	0.0159	0.001271	--+---	0	3.714	5	0.5912	66940.9	2	0.3941	SNP	rs355828	0.380657	0.993719	-3.2327	14.2566	0.00661773	0.679647	Common	NO	1.89418	15.55
2:164528876-166528876	165628977	chr2:165628977	a	t	0.1956	0.0104	0.157	0.2038	-0.0384	0.0198	0.05226	+-----	0	1.29	5	0.936	66941	2	0.1956	SNP	rs355856	0.267493	0.990294	-1.93939	0.634359	0.00029446	0.971764	Common	NO	0.984552	10.57
2:164528876-166528876	165647332	chr2:165647332	t	c	0.4316	0.0051	0.421	0.439	-0.0407	0.0158	0.01017	--+---	0	2.228	5	0.8168	66940.9	2	0.4316	SNP	rs355910	0.24851	0.993798	-2.57595	2.12923	0.00098836	0.952824	Common	NO	1.60672	13.89
2:164528876-166528876	165657185	chr2:165657185	a	g	0.2399	0.0083	0.2103	0.2488	-0.039	0.0184	0.03383	+-----	0	4.024	5	0.546	66940.9	2	0.2399	SNP	rs355915	0.134878	0.991607	-2.11957	0.849799	0.000394465	0.966418	Common	NO	1.22942	11.9
2:164528876-166528876	165736705	chr2:165736705	g	ga	0.3167	0.006	0.3115	0.3409	0.039	0.0168	0.02016	++--++	0	2.572	5	0.7656	66940.7	2	0.3167	SV	rs79038706	0.160439	0.992993	2.32143	1.21553	0.000564233	0.959382	Common	NO	1.22026	11.85
2:164528876-166528876	165777872	chr2:165777872	a	g	0.6989	0.0133	0.641	0.7042	-0.044	0.017	0.009732	--+---	0	1.761	5	0.8812	66940.9	2	0.3011	SNP	rs11677770	0.157674	0.992827	-2.58824	2.3555	0.00109339	0.948735	Common	NO	2.03529	16.44
2:164528876-166528876	165786654	chr2:165786654	a	c	0.3412	0.0051	0.3332	0.3516	-0.0375	0.0165	0.0232	++-+--	34.3	7.613	5	0.1789	66941	2	0.3412	SNP	rs10185305	0.101419	0.99324	-2.27273	1.06912	0.000496271	0.964651	Common	NO	1.68339	14.31
2:164528876-166528876	165790401	chr2:165790401	t	c	0.4594	0.0093	0.4468	0.4964	0.034	0.0157	0.03077	+-+-++	20.8	6.315	5	0.2767	66941	2	0.4594	SNP	rs1454414	0.115495	0.993875	2.16561	0.804795	0.000373575	0.968322	Common	NO	1.03994	10.89
#Region: 2q36.3; closest Gene: IRS1; Genes in 99% Credible Set: MIR5702
2:226121918-228121918	227159867	chr2:227159867	a	g	0.6414	0.0049	0.6266	0.6458	0.1023	0.0164	4.85e-10	++-+++	22.5	6.456	5	0.2644	66940.9	2	0.3586	SNP	rs2673140	0.947835	0.993321	6.2378	2.01916e+07	0.0167362	0.286261	Common	NO	1.31502	12.35
#Region: 3p25.2; closest Gene: PPARG; Genes in 99% Credible Set: PPARG|GSTM5P1
3:11336507-13336507	12329783	chr3:12329783	t	c	0.1204	0.0106	0.1132	0.162	-0.1992	0.025	1.71e-15	------	0	2.16	5	0.8265	66941	3	0.1204	SNP	rs17036160	1	0.984615	-7.968	4654900000000	0.0252294	0.84033	Common	NO	0.940361	10.31
3:11336507-13336507	12336507	chr3:12336507	a	g	0.1205	0.0107	0.1128	0.1622	-0.2005	0.0249	8.02e-16	------	0	1.89	5	0.8641	66941	3	0.1205	SNP	rs11709077	1	0.984736	-8.05221	9043440000000	0.0490151	0.395034	Common	NO	1.6271	14
3:11336507-13336507	12389313	chr3:12389313	a	g	0.8774	0.0099	0.8386	0.8849	0.1974	0.0247	1.28e-15	++++++	0	2.49	5	0.7779	66941	3	0.1226	SNP	rs17036326	0.963733	0.984977	7.9919	5614680000000	0.0304313	0.698912	Common	NO	1.99357	16.17
3:11336507-13336507	12393125	chr3:12393125	c	g	0.8783	0.0101	0.8385	0.8855	0.2014	0.0248	4.77e-16	++++++	0	2.449	5	0.7841	66941	3	0.1217	SNP	rs1801282	0.975187	0.984857	8.12097	15636200000000	0.0847475	0.0847475	Common	NO	2.65786	20.6
#Region: 3p24.3; closest Gene: UBE2E2; Genes in 99% Credible Set: RANP7|SALL4P5|RPL24P7|UBE2E2-AS1|RNU6-922P|RNU6-788P|UBE2E2
3:22454790-24454790	22977414	chr3:22977414	t	g	0.962	0.0079	0.9341	0.9658	0.0588	0.0419	0.1608	+-++--	51.9	10.393	5	0.06483	66941	3	0.038	SNP	rs9874842	0.121713	0.957955	1.40334	0.526646	0.00010962	0.981567	Common	NO	1.24143	11.96
3:22454790-24454790	23191666	chr3:23191666	a	g	0.1021	0.0179	0.0869	0.1669	-0.0403	0.0262	0.125	-+-+--	0	2.898	5	0.7158	66941	3	0.1021	SNP	rs6805244	0.396595	0.983129	-1.53817	0.415595	8.65e-05	0.987251	Common	NO	1.36578	12.61
3:22454790-24454790	23210483	chr3:23210483	t	tg	0.2857	0.0144	0.2183	0.3027	0.0303	0.0173	0.07959	+-++-+	39.6	8.272	5	0.1419	66941.1	3	0.2857	SV	rs10712160	0.1306	0.992573	1.75145	0.394969	8.22e-05	0.988351	Common	NO	1.17994	11.64
3:22454790-24454790	23218611	chr3:23218611	t	c	0.083	0.0233	0.0691	0.1611	-0.0551	0.0292	0.05891	---+--	0	2.106	5	0.8343	66940.9	3	0.083	SNP	rs6550739	0.387473	0.979129	-1.88699	0.825725	0.000171873	0.974296	Common	NO	1.05651	10.98
3:22454790-24454790	23228993	chr3:23228993	a	g	0.9195	0.0238	0.8403	0.9319	0.0515	0.0295	0.08116	++++++	0	2.028	5	0.8453	66941	3	0.0805	SNP	rs79171797	0.395055	0.978707	1.74576	0.648371	0.000134957	0.97783	Common	NO	1.83463	15.19
3:22454790-24454790	23233633	chr3:23233633	t	c	0.9101	0.0223	0.8339	0.9248	0.0624	0.0283	0.02776	++++++	0	1.444	5	0.9195	66940.9	3	0.0899	SNP	rs60782093	0.373438	0.980371	2.20495	1.51863	0.000316101	0.97006	Common	NO	1.71545	14.5
3:22454790-24454790	23244251	chr3:23244251	t	c	0.0944	0.0143	0.0808	0.1463	-0.0888	0.0272	0.001075	-+----	0	3.651	5	0.6007	66941	3	0.0944	SNP	rs76860107	0.312839	0.98184	-3.26471	25.2319	0.00525198	0.23555	Common	NO	1.34493	12.5
3:22454790-24454790	23266527	chr3:23266527	ctgatgga	c	0.094	0.0144	0.0805	0.146	-0.0873	0.0272	0.001307	------	0	3.742	5	0.5871	66941	3	0.094	SV	rs146022045	0.321331	0.98184	-3.20956	21.1753	0.00440759	0.434208	Common	NO	1.43788	12.99
3:22454790-24454790	23286001	chr3:23286001	a	g	0.3569	0.0157	0.2774	0.3677	0.0445	0.0162	0.006116	++++++	0	2.158	5	0.8268	66941	3	0.3569	SNP	rs4858484	0.195706	0.993482	2.74691	3.42671	0.000713262	0.9313	Common	NO	0.902726	10.09
3:22454790-24454790	23371446	chr3:23371446	a	g	0.6449	0.0155	0.6355	0.7227	-0.0431	0.0163	0.008078	------	0	2.262	5	0.8118	66941	3	0.3551	SNP	rs4858500	0.195706	0.993402	-2.64417	2.61769	0.000544867	0.963483	Common	NO	1.1375	11.42
3:22454790-24454790	23408427	chr3:23408427	t	c	0.5704	0.011	0.5581	0.6198	-0.0466	0.0157	0.003027	------	0	4.396	5	0.4939	66940.9	3	0.4296	SNP	rs7631334	0.264791	0.993875	-2.96815	6.2355	0.00129791	0.852734	Common	NO	0.928089	10.24
3:22454790-24454790	23418419	chr3:23418419	t	g	0.7304	0.0111	0.6866	0.7453	0.0372	0.0178	0.03648	++++++	0	1.004	5	0.9622	66941	3	0.2696	SNP	rs1908772	0.203405	0.992141	2.08989	0.773824	0.00016107	0.975952	Common	NO	1.34723	12.51
3:22454790-24454790	23454175	chr3:23454175	t	c	0.0901	0.0133	0.0788	0.1388	-0.085	0.0276	0.002047	------	0	4.957	5	0.4212	66941	3	0.0901	SNP	rs35408638	0.332846	0.981312	-3.07971	14.35	0.00298692	0.652333	Common	NO	0.915709	10.17
3:22454790-24454790	23454366	chr3:23454366	t	c	0.9097	0.0133	0.8608	0.9209	0.083	0.0275	0.002581	++++++	0	4.745	5	0.4478	66941	3	0.0903	SNP	rs35055753	0.332846	0.981445	3.01818	11.9019	0.00247736	0.740728	Common	NO	0.965077	10.46
3:22454790-24454790	23473346	chr3:23473346	t	c	0.4623	0.0087	0.4225	0.4712	0.0566	0.0157	0.0003029	++++++	0	3.29	5	0.6554	66941.1	3	0.4623	SNP	rs704534	0.27869	0.993875	3.6051	49.9404	0.010395	0.0217872	Common	NO	0.897644	10.06
3:22454790-24454790	23482110	chr3:23482110	t	c	0.8808	0.0111	0.8372	0.8906	0.0401	0.0241	0.09589	+-++-+	38.4	8.119	5	0.1498	66941	3	0.1192	SNP	rs17013241	0.252006	0.985688	1.6639	0.468208	9.75e-05	0.983418	Common	NO	1.28149	12.17
3:22454790-24454790	23482138	chr3:23482138	a	t	0.4603	0.0163	0.3834	0.4751	0.054	0.0157	0.0005604	++++++	0	4.136	5	0.53	66940.9	3	0.4603	SNP	rs7645209	0.292381	0.993875	3.43949	27.9689	0.00582166	0.153721	Common	NO	1.7872	14.91
3:22454790-24454790	23482493	chr3:23482493	a	g	0.0902	0.0134	0.079	0.1391	-0.0856	0.0276	0.001919	------	0	4.621	5	0.4639	66941	3	0.0902	SNP	rs71322190	0.329794	0.981312	-3.10145	15.328	0.00319049	0.615625	Common	NO	2.10536	16.89
3:22454790-24454790	23488499	chr3:23488499	t	c	0.9098	0.0134	0.8609	0.921	0.0853	0.0276	0.001979	++++++	0	4.635	5	0.4621	66941.1	3	0.0902	SNP	rs34322396	0.329794	0.981312	3.09058	14.8301	0.00308685	0.631196	Common	NO	1.22584	11.88
3:22454790-24454790	23491444	chr3:23491444	t	c	0.9098	0.0134	0.861	0.921	0.0857	0.0276	0.001884	++++++	0	4.565	5	0.4712	66941.1	3	0.0902	SNP	rs13100499	0.329794	0.981312	3.10507	15.498	0.00322588	0.612434	Common	NO	2.28236	18.05
3:22454790-24454790	23511338	chr3:23511338	t	c	0.2696	0.0123	0.2576	0.322	-0.0312	0.0177	0.07751	---+--	0	3.254	5	0.6608	66941	3	0.2696	SNP	rs999764	0.153639	0.992229	-1.76271	0.411828	8.57e-05	0.987509	Common	NO	0.988134	10.59
3:22454790-24454790	23585115	chr3:23585115	t	g	0.0897	0.0133	0.0787	0.1381	-0.0911	0.0277	0.001016	------	0	4.335	5	0.5022	66941	3	0.0897	SNP	rs13071171	0.323775	0.981179	-3.28881	27.6592	0.00575721	0.159479	Common	NO	1.02625	10.81
3:22454790-24454790	23618632	chr3:23618632	a	g	0.0899	0.0133	0.0783	0.1385	-0.0861	0.0277	0.001865	------	0	4.419	5	0.4908	66941	3	0.0899	SNP	rs77659073	0.32677	0.981179	-3.1083	15.697	0.00326729	0.602685	Common	NO	1.33571	12.45
#Region: 3q21.1; closest Gene: ADCY5; Genes in 99% Credible Set: PDIA5|SEC22A|ADCY5
3:122065778-124065778	123065778	chr3:123065778	a	g	0.7803	0.0111	0.772	0.8345	0.0894	0.0193	3.49e-06	++++++	0	3.036	5	0.6945	66940.5	3	0.2197	SNP	rs11708067	1	0.990774	4.63212	3969.75	0.194214	0.194214	Common	NO	2.99795	22.2
3:122065778-124065778	123090360	chr3:123090360	a	g	0.2412	0.0127	0.1802	0.2509	-0.0794	0.0185	1.77e-05	------	0	1.219	5	0.9431	66940.9	3	0.2412	SNP	rs34970607	0.844124	0.991516	-4.29189	851.692	0.0416678	0.441395	Common	NO	0.928056	10.24
3:122065778-124065778	123095312	chr3:123095312	a	g	0.2413	0.013	0.1804	0.254	-0.0787	0.0185	2.08e-05	------	0	0.918	5	0.9689	66941	3	0.2413	SNP	rs6798189	0.833299	0.991516	-4.25405	725.541	0.035496	0.626882	Common	NO	1.12899	11.37
#Region: 3q27.2; closest Gene: IGF2BP2; Genes in 99% Credible Set: IGF2BP2|C3orf65|MIR548AQ
3:184505787-186505787	185520022	chr3:185520022	t	tag	0.3211	0.0072	0.3149	0.3408	0.1345	0.0167	7.21e-16	++++++	0	1.753	5	0.8821	66941	3	0.3211	SV	rs10544430	1	0.993076	8.05389	8089960000000	0.0210234	0.481434	Common	NO	0.970198	10.49
#Region: 3q27.3; closest Gene: ST6GAL1; Genes in 99% Credible Set: ADIPOQ-AS1|RPS20P14|ADIPOQ|ST6GAL1
3:185665645-187665645	186646817	chr3:186646817	t	g	0.1177	0.0042	0.1068	0.1242	-0.0577	0.025	0.02097	+-----	50.4	10.086	5	0.07283	66940.9	3	0.1177	SNP	rs13059833	0.112438	0.984615	-2.308	1.7079	0.00164358	0.964792	Common	NO	0.971833	10.5
3:185665645-187665645	186647652	chr3:186647652	t	c	0.2864	0.0066	0.2738	0.2964	0.0336	0.0174	0.05332	+-+-++	27	6.848	5	0.2322	66940.6	3	0.2864	SNP	rs9814673	0.197293	0.992488	1.93103	0.551465	0.000530698	0.987065	Common	NO	1.24272	11.97
3:185665645-187665645	186649103	chr3:186649103	a	g	0.2897	0.0063	0.277	0.3004	0.0339	0.0174	0.05077	+-+-++	35.4	7.737	5	0.1713	66940.7	3	0.2897	SNP	rs1981767	0.207437	0.992488	1.94828	0.570076	0.000548608	0.986534	Common	NO	1.00378	10.68
3:185665645-187665645	186661767	chr3:186661767	t	c	0.8736	0.0047	0.8586	0.8836	0.0574	0.0243	0.01817	--++++	40	8.333	5	0.1388	66940.9	3	0.1264	SNP	rs34794275	0.152279	0.985453	2.36214	1.88532	0.00181432	0.955992	Common	NO	0.8902	10.02
3:185665645-187665645	186681617	chr3:186681617	a	ag	0.1151	0.0077	0.103	0.1411	-0.0752	0.0254	0.003034	++----	68.7	15.986	5	0.006884	66940.7	3	0.1151	SV	rs71634020	0.144947	0.984127	-2.96063	9.40772	0.00905344	0.749948	Common	NO	0.939409	10.31
3:185665645-187665645	186682324	chr3:186682324	t	g	0.8826	0.0167	0.819	0.8963	0.0691	0.0251	0.005942	--++++	64.2	13.957	5	0.01589	66940.9	3	0.1174	SNP	rs6771438	0.141307	0.984494	2.75299	5.19371	0.00499812	0.841398	Common	NO	1.1603	11.54
3:185665645-187665645	186685974	chr3:186685974	t	g	0.9151	0.0115	0.8696	0.9211	0.0738	0.0297	0.01295	-+++++	39.1	8.205	5	0.1453	66940.8	3	0.0849	SNP	rs17374212	0.13108	0.978424	2.48485	3.01183	0.00289841	0.909931	Common	NO	1.81497	15.07
3:185665645-187665645	186689528	chr3:186689528	a	g	0.1183	0.0095	0.1105	0.1574	-0.0628	0.0255	0.01384	+-+---	42.2	8.655	5	0.1236	66940.8	3	0.1183	SNP	rs62292612	0.105516	0.984004	-2.46275	2.50014	0.00240599	0.928256	Common	NO	0.959755	10.43
#Region: 4p16.1; closest Gene: WFS1/PPP2R2C; Genes in 99% Credible Set: WFS1|PPP2R2C
4:5306144-7306144	6303354	chr4:6303354	a	g	0.5391	0.0159	0.4905	0.5634	0.0714	0.0165	1.57e-05	++++++	63.2	13.594	5	0.0184	66933.8	4	0.4609	SNP	rs734312	0.682596	0.99324	4.32727	898.748	0.000577878	0.983336	Common	NO	1.18904	11.69
#Region: 4q31.3; closest Gene: TMEM154; Genes in 99% Credible Set: TMEM154|FBXW7|MIR3140|MIR4453
4:152520475-154520475	153513369	chr4:153513369	a	t	0.3001	0.0115	0.2913	0.3505	-0.0687	0.0173	7.29e-05	------	0	1.867	5	0.8672	66940.8	4	0.3001	SNP	rs7669833	0.902402	0.992573	-3.9711	215.921	0.00725034	0.909695	Common	NO	0.963154	10.45
#Region: 5q11.2; closest Gene: ARL15; Genes in 99% Credible Set: MIR581|RN7SL801P|ARL15
5:52298923-54298923	53289068	chr5:53289068	t	c	0.7978	0.0063	0.7938	0.8256	-0.089	0.0193	3.82e-06	------	0	1.784	5	0.8782	66941	5	0.2022	SNP	rs35027270	0.662704	0.990774	-4.6114	3610.33	0.00327649	0.963476	Common	NO	0.920941	10.2
5:52298923-54298923	53290052	chr5:53290052	a	t	0.2024	0.0062	0.1747	0.2066	0.0881	0.0192	4.7e-06	++++++	0	1.906	5	0.862	66941	5	0.2024	SNP	rs3776726	0.662704	0.990868	4.58854	3239.68	0.00294011	0.97539	Common	NO	0.893743	10.04
5:52298923-54298923	53290138	chr5:53290138	a	c	0.2022	0.0063	0.1746	0.2063	0.0879	0.0193	5.04e-06	++++++	0	1.923	5	0.8597	66941	5	0.2022	SNP	rs3776725	0.662704	0.990774	4.5544	2787.12	0.0025294	0.991616	Common	NO	1.64723	14.11
5:52298923-54298923	53293077	chr5:53293077	a	t	0.2589	0.003	0.2543	0.2625	0.0861	0.0177	1.11e-06	++++++	0	3.883	5	0.5665	66941	5	0.2589	SNP	rs6884760	0.986515	0.992229	4.86441	11054.9	0.0100327	0.606853	Common	NO	1.06415	11.02
5:52298923-54298923	53293291	chr5:53293291	ca	c	0.258	0.0028	0.2532	0.2613	0.0872	0.0177	8.17e-07	++++++	0	4.058	5	0.5411	66940.9	5	0.258	SV	rs34579822	0.979533	0.992229	4.92655	14950.5	0.0135681	0.17127	Common	NO	2.14671	17.16
5:52298923-54298923	53297611	chr5:53297611	a	g	0.2519	0.0031	0.2472	0.2574	0.0873	0.0178	9.35e-07	++++++	0.6	5.032	5	0.412	66941.1	5	0.2519	SNP	rs7735253	1	0.992141	4.90449	13486.6	0.0122395	0.349414	Common	NO	1.15673	11.52
5:52298923-54298923	53297990	chr5:53297990	a	ac	0.2519	0.0031	0.2471	0.2574	0.0874	0.0178	9.09e-07	++++++	0	4.975	5	0.419	66940.8	5	0.2519	SV	rs11318363	1	0.992141	4.91011	13860.6	0.0125789	0.274958	Common	NO	2.29327	18.12
5:52298923-54298923	53298025	chr5:53298025	a	g	0.252	0.003	0.2472	0.2574	0.088	0.0178	7.7e-07	++++++	0	4.897	5	0.4286	66941	5	0.252	SNP	rs6450176	0.993166	0.992141	4.94382	16343.3	0.0148321	0.114528	Common	NO	1.57529	13.72
5:52298923-54298923	53298684	chr5:53298684	t	g	0.741	0.003	0.7376	0.7463	-0.0851	0.0176	1.41e-06	------	0	4.025	5	0.5459	66941	5	0.259	SNP	rs3776719	0.986515	0.992316	-4.83523	9562.52	0.0086783	0.865508	Common	NO	1.10879	11.26
5:52298923-54298923	53298714	chr5:53298714	c	g	0.2519	0.0031	0.247	0.2574	0.0875	0.0178	8.83e-07	++++++	0	4.927	5	0.4248	66941	5	0.2519	SNP	rs3776718	1	0.992141	4.91573	14245.4	0.0129281	0.210667	Common	NO	1.29687	12.25
5:52298923-54298923	53299376	chr5:53299376	a	t	0.7481	0.0031	0.7426	0.753	-0.0875	0.0178	8.72e-07	------	0	4.912	5	0.4267	66941	5	0.2519	SNP	rs1445887	1	0.992141	-4.91573	14245.4	0.0129281	0.249451	Common	NO	2.10046	16.86
5:52298923-54298923	53305259	chr5:53305259	t	c	0.7474	0.0032	0.7406	0.7521	-0.0858	0.0178	1.44e-06	------	0.8	5.042	5	0.4108	66940.9	5	0.2526	SNP	rs3776703	0.986387	0.992141	-4.82022	8981.5	0.00815101	0.890488	Common	NO	1.49587	13.29
#Region: 5q11.2; closest Gene: ANKRD55; Genes in 99% Credible Set: HMGN1P17
5:54856375-56856375	55860781	chr5:55860781	a	g	0.8108	0.0076	0.8034	0.8507	-0.1189	0.0197	1.73e-09	-+----	0	2.808	5	0.7295	66941	5	0.1892	SNP	rs3936511	0.898416	0.990391	-6.03553	6.69108e+06	0.0291428	0.929212	Common	NO	1.22004	11.85
5:54856375-56856375	55860907	chr5:55860907	g	gc	0.1826	0.0071	0.1454	0.1894	0.124	0.02	6.06e-10	+-++++	0	3.105	5	0.6837	66941	5	0.1826	SV	rs5868014	0.882061	0.990099	6.2	1.82951e+07	0.0796838	0.696139	Common	NO	2.04738	16.51
#Region: 6p21.33-p21.32; closest Gene: POU5F1/PPT2/PPT2-EGFL8; Genes in 99% Credible Set: LY6G5B|LY6G5C|ABHD16A|RPL7P4|MDC1-AS1|RN7SL353P|HCG20|LINC00243|RN7SKP186|DDR1-AS1|MIR4640|RN7SL175P|HCG21|HCG22|RNU6-1133P|POLR2LP|PSORS1C3|USP8P1|RPL3P2|WASF5P|DHFRP2|RNU6-283P|FGFR3P1|ZDHHC20P2|HLA-S|HCP5|LINC01149|PPIAP9|RPL15P4|SNORD117|SNORD84|DDX39B-AS1|UQCRHP1|SNORA38|C6orf47-AS1|MIR4646|RNU6-850P|SA…
6:30134888-32134888	30685066	chr6:30685066	a	g	0.0849	0.0079	0.0719	0.09	-0.0025	0.0613	0.967	?--+??	14.6	2.343	2	0.3099	8413.99	6	0.0849	SNP	rs114152784	0.108206	0.914125	-0.040783	0.293267	4.3e-05	0.981338	Common	NO	1.68141	14.3
6:30134888-32134888	30912691	chr6:30912691	a	g	0.8878	0.0021	0.8845	0.8953	0.0312	0.0271	0.2489	?-++-+	29.7	5.688	4	0.2237	62130	6	0.1122	SNP	rs115398881	0.166586	0.981971	1.15129	0.257408	3.77e-05	0.987272	Common	NO	1.13934	11.43
6:30134888-32134888	30933864	chr6:30933864	t	c	0.4788	0.0247	0.4693	0.5834	-0.0385	0.0175	0.02809	?+----	0	3.888	4	0.4214	62129.3	6	0.4788	SNP	rs115347502	0.112618	0.992402	-2.2	0.962407	0.000140959	0.939677	Common	NO	1.013	10.74
6:30134888-32134888	31024286	chr6:31024286	ccact	c	0.595	0.0051	0.5715	0.6007	-0.0251	0.0177	0.156	?+--+-	27.3	5.502	4	0.2395	62130	6	0.405	SV	rs5875281	0.206838	0.992229	-1.41808	0.239071	3.5e-05	0.989172	Common	NO	1.65347	14.15
6:30134888-32134888	31045846	chr6:31045846	a	g	0.4008	0.0057	0.395	0.4281	0.0272	0.0177	0.1253	?-++-+	22	5.128	4	0.2745	62130	6	0.4008	SNP	rs114089749	0.206545	0.992229	1.53672	0.284486	4.17e-05	0.98416	Common	NO	1.15318	11.5
6:30134888-32134888	31051854	chr6:31051854	t	c	0.4007	0.0057	0.395	0.4281	0.0268	0.0177	0.1312	?-++-+	21.4	5.086	4	0.2786	62130	6	0.4007	SNP	rs114638487	0.206545	0.992229	1.51412	0.27492	4.03e-05	0.985639	Common	NO	1.07712	11.09
6:30134888-32134888	31054381	chr6:31054381	a	g	0.5623	0.0067	0.5375	0.5808	-0.0267	0.0175	0.1282	?+----	0	2.646	4	0.6187	62130	6	0.4377	SNP	rs114232786	0.262913	0.992402	-1.52571	0.276686	4.05e-05	0.985477	Common	NO	1.16469	11.56
6:30134888-32134888	31056632	chr6:31056632	a	t	0.5228	0.0082	0.4929	0.5461	0.0298	0.0176	0.09002	?-++++	43.9	7.131	4	0.1291	62130.1	6	0.4772	SNP	rs116206091	0.293513	0.992316	1.69318	0.363543	5.32e-05	0.973122	Common	NO	0.985322	10.58
6:30134888-32134888	31063540	chr6:31063540	t	c	0.5226	0.0084	0.4922	0.5461	0.0304	0.0176	0.08437	?-++++	42.3	6.927	4	0.1398	62130	6	0.4774	SNP	rs114637209	0.294592	0.992316	1.72727	0.385196	5.64e-05	0.969947	Common	NO	1.50922	13.36
6:30134888-32134888	31065518	chr6:31065518	cctt	c	0.5226	0.0087	0.491	0.5469	0.0312	0.0176	0.07624	?-++++	43.2	7.038	4	0.1339	62130	6	0.4774	SV	rs3064759	0.293443	0.992316	1.77273	0.416833	6.11e-05	0.965316	Common	NO	1.37818	12.67
6:30134888-32134888	31065562	chr6:31065562	a	g	0.4774	0.0084	0.4539	0.508	-0.0307	0.0176	0.08099	?+----	42.5	6.951	4	0.1385	62130	6	0.4774	SNP	rs114870104	0.294592	0.992316	-1.74432	0.396673	5.81e-05	0.968163	Common	NO	2.34753	18.48
6:30134888-32134888	31066736	chr6:31066736	g	ga	0.3534	0.0058	0.3482	0.3829	0.0289	0.0192	0.1321	?-++++	0	2.001	4	0.7357	62130	6	0.3534	SV	rs34308896	0.156938	0.990868	1.50521	0.293607	4.3e-05	0.981209	Common	NO	1.82507	15.13
6:30134888-32134888	31073532	chr6:31073532	c	g	0.3532	0.0058	0.3482	0.3828	0.0292	0.0192	0.1296	?-++++	0	2.003	4	0.7353	62130.1	6	0.3532	SNP	rs140483409	0.1583	0.990868	1.52083	0.300566	4.4e-05	0.980165	Common	NO	1.41056	12.84
6:30134888-32134888	31080471	chr6:31080471	t	c	0.4637	0.0048	0.4444	0.4783	-0.0309	0.0177	0.0809	?+--+-	50.1	8.018	4	0.09094	62129.9	6	0.4637	SNP	rs1265052	0.234028	0.992229	-1.74576	0.399855	5.86e-05	0.967697	Common	NO	0.89221	10.03
6:30134888-32134888	31107087	chr6:31107087	t	c	0.2915	0.0028	0.2887	0.2999	-0.0431	0.019	0.02305	?+----	0	1.718	4	0.7875	62130	6	0.2915	SNP	rs3094663	0.446574	0.991056	-2.26842	1.21105	0.000177376	0.925739	Common	NO	0.892003	10.03
6:30134888-32134888	31113030	chr6:31113030	a	g	0.1975	0.0036	0.1797	0.2	-0.0469	0.0218	0.0315	?+----	0	3.788	4	0.4354	62130	6	0.1975	SNP	rs112809097	0.56369	0.988259	-2.15138	1.06687	0.000156258	0.931973	Common	NO	0.899246	10.07
6:30134888-32134888	31113214	chr6:31113214	a	c	0.1923	0.0074	0.1748	0.2198	0.0564	0.0216	0.009039	?+++++	0	3	4	0.5579	62130	6	0.1923	SNP	rs114566751	0.120778	0.98847	2.61111	3.12122	0.000457149	0.846936	Common	NO	1.30422	12.29
6:30134888-32134888	31114745	chr6:31114745	t	c	0.4551	0.0091	0.4172	0.4588	-0.0502	0.0175	0.004127	?-----	0	1.642	4	0.8013	62130	6	0.4551	SNP	rs114244998	0.16157	0.992402	-2.86857	5.17148	0.00075744	0.791657	Common	NO	1.05691	10.98
6:30134888-32134888	31121874	chr6:31121874	caa	c	0.4887	0.0129	0.4685	0.5406	-0.0525	0.0178	0.003132	?-----	0	2.181	4	0.7025	62129.9	6	0.4887	SV	rs9279003	0.111271	0.992141	-2.94944	6.63492	0.000971782	0.749079	Common	NO	1.69238	14.36
6:30134888-32134888	31124849	chr6:31124849	t	c	0.4848	0.0206	0.3996	0.508	0.0452	0.0179	0.01158	?+++++	0	1.773	4	0.7774	62130	6	0.4848	SNP	rs115419545	0.103524	0.992053	2.52514	2.10712	0.00030862	0.882209	Common	NO	11.5299	37
6:30134888-32134888	31125158	chr6:31125158	t	c	0.6051	0.0056	0.6022	0.6304	0.0554	0.0179	0.002003	?+++++	0	2.058	4	0.725	62129.9	6	0.3949	SNP	rs114988900	0.253947	0.992053	3.09497	10.3177	0.00151118	0.60799	Common	NO	1.7274	14.56
6:30134888-32134888	31126252	chr6:31126252	a	c	0.602	0.006	0.599	0.6273	0.0589	0.0179	0.0009837	?+++++	0	1.871	4	0.7594	62129.9	6	0.398	SNP	rs116146485	0.248334	0.992053	3.2905	19.1668	0.00280726	0.489568	Common	NO	1.32096	12.38
6:30134888-32134888	31132414	chr6:31132414	a	g	0.6624	0.0201	0.5816	0.6701	0.0474	0.0184	0.01014	?-++++	0	1.552	4	0.8173	62130	6	0.3376	SNP	rs114284229	0.341862	0.991607	2.57609	2.45981	0.000360275	0.871053	Common	NO	1.68662	14.33
6:30134888-32134888	31133577	chr6:31133577	a	aaagccc	0.3713	0.0266	0.3637	0.4789	-0.0353	0.0181	0.05199	?+----	0	1.16	4	0.8846	62129.9	6	0.3713	SV	rs145919884	0.28317	0.991876	-1.95028	0.594434	8.71e-05	0.954393	Common	NO	1.08814	11.15
6:30134888-32134888	31140008	chr6:31140008	t	c	0.4874	0.0035	0.4761	0.4966	0.0459	0.0177	0.009735	?+++++	0	2.701	4	0.6091	62129.9	6	0.4874	SNP	rs115224045	0.104412	0.992229	2.59322	2.4784	0.000362998	0.870692	Common	NO	0.937439	10.3
6:30134888-32134888	31141209	chr6:31141209	a	g	0.2509	0.0046	0.233	0.2582	-0.0358	0.0199	0.07185	?+----	0	1.746	4	0.7823	62130	6	0.2509	SNP	rs114399813	0.328242	0.990197	-1.79899	0.491548	7.2e-05	0.960223	Common	NO	1.06147	11
6:30134888-32134888	31141836	chr6:31141836	t	c	0.8033	0.0037	0.8012	0.8216	0.0538	0.0219	0.01386	?-++++	0	3.761	4	0.4393	62129.9	6	0.1967	SNP	rs114250466	0.56713	0.988152	2.45662	2.14674	0.000314422	0.87941	Common	NO	1.12354	11.34
6:30134888-32134888	31176335	chr6:31176335	t	c	0.3626	0.0072	0.3568	0.3914	0.0397	0.018	0.02753	?+++++	0	0.363	4	0.9854	62130.2	6	0.3626	SNP	rs116777825	0.11226	0.991965	2.20556	1.00072	0.00014657	0.937249	Common	NO	1.68887	14.34
6:30134888-32134888	31176678	chr6:31176678	a	g	0.8035	0.0065	0.7839	0.828	-0.0303	0.0213	0.1547	?+----	0	0.965	4	0.9151	62130	6	0.1965	SNP	rs114383170	0.127913	0.988785	-1.42254	0.288	4.22e-05	0.982018	Common	NO	1.85255	15.3
6:30134888-32134888	31177458	chr6:31177458	a	c	0.1967	0.0065	0.172	0.2161	0.0288	0.0213	0.1773	?-++++	0	0.998	4	0.9101	62130	6	0.1967	SNP	rs114938710	0.127913	0.988785	1.35211	0.26148	3.83e-05	0.986816	Common	NO	1.47164	13.16
6:30134888-32134888	31177814	chr6:31177814	t	g	0.1965	0.0065	0.172	0.2161	0.0303	0.0213	0.1547	?-++++	0	0.965	4	0.915	62130	6	0.1965	SNP	rs115249957	0.127913	0.988785	1.42254	0.288	4.22e-05	0.98206	Common	NO	0.96425	10.45
6:30134888-32134888	31178068	chr6:31178068	t	c	0.1965	0.0065	0.1721	0.2161	0.0303	0.0213	0.1547	?-++++	0	0.965	4	0.915	62130	6	0.1965	SNP	rs115629082	0.127913	0.988785	1.42254	0.288	4.22e-05	0.982187	Common	NO	1.20389	11.77
6:30134888-32134888	31178743	chr6:31178743	t	g	0.139	0.0047	0.116	0.1497	-0.0725	0.0251	0.003815	?+----	0	3.348	4	0.5014	62130	6	0.139	SNP	rs116317489	0.350862	0.984494	-2.88845	7.56561	0.0011081	0.707638	Common	NO	1.15755	11.52
6:30134888-32134888	31222119	chr6:31222119	a	g	0.7862	0.0024	0.781	0.7897	0.0386	0.0209	0.06442	?-++++	4.1	4.17	4	0.3835	62130	6	0.2138	SNP	rs9264227	0.153583	0.989198	1.84689	0.561625	8.23e-05	0.95694	Common	NO	1.05079	10.95
6:30134888-32134888	31225907	chr6:31225907	t	g	0.7687	0.0098	0.7473	0.7738	0.0412	0.0213	0.05366	?-++++	0	3.708	4	0.4469	62128.3	6	0.2313	SNP	rs144345809	0.145597	0.988785	1.93427	0.673327	9.86e-05	0.950595	Common	NO	1.37654	12.67
6:30134888-32134888	31239821	chr6:31239821	t	g	0.5832	0.0053	0.5794	0.6036	0.0593	0.0185	0.001315	?+++++	0	3.9	4	0.4197	62129.1	6	0.4168	SNP	rs114620415	0.13097	0.991516	3.20541	15.0131	0.00219889	0.522145	Common	NO	1.5411	13.53
6:30134888-32134888	31242089	chr6:31242089	a	t	0.2803	0.006	0.2617	0.2852	-0.0414	0.0205	0.04308	?-----	0	1.459	4	0.834	62129.8	6	0.2803	SNP	rs111980301	0.145031	0.989603	-2.01951	0.767125	0.000112357	0.9475	Common	NO	1.21189	11.81
6:30134888-32134888	31244021	chr6:31244021	a	g	0.7043	0.0082	0.6976	0.7337	0.0424	0.0199	0.03308	?+++++	0	2.042	4	0.7281	62129.9	6	0.2957	SNP	rs113136841	0.111976	0.990197	2.13065	0.93713	0.000137257	0.941767	Common	NO	1.4127	12.85
6:30134888-32134888	31244046	chr6:31244046	g	gc	0.2957	0.0082	0.2663	0.3024	-0.0426	0.0199	0.03242	?-----	0	2.034	4	0.7295	62130	6	0.2957	SV	rs9281303	0.109477	0.990197	-2.1407	0.95726	0.000140205	0.940098	Common	NO	1.70927	14.46
6:30134888-32134888	31244068	chr6:31244068	a	g	0.8597	0.0048	0.8495	0.8832	0.0664	0.0249	0.007686	?-++++	0	3.593	4	0.4639	62130	6	0.1403	SNP	rs111594747	0.319953	0.984736	2.66667	4.09655	0.0006	0.825649	Common	NO	1.7173	14.51
6:30134888-32134888	31306346	chr6:31306346	c	g	0.0496	0.0056	0.0176	0.0527	-0.0868	0.0427	0.04206	?-+---	0	3.555	4	0.4696	62129.8	6	0.0496	SNP	rs114670475	0.112737	0.956405	-2.03279	1.50627	0.000220615	0.906287	Common	NO	1.11476	11.29
6:30134888-32134888	31323116	chr6:31323116	t	c	0.0368	0.0042	0.0123	0.0383	-0.029	0.0588	0.622	?++-+?	0	2.665	3	0.4462	35258	6	0.0368	SNP	rs1131446	0.104907	0.920441	-0.493197	0.315473	4.62e-05	0.979128	Common	NO	1.33751	12.46
6:30134888-32134888	31324531	chr6:31324531	t	c	0.7316	0.0091	0.7263	0.7579	0.0519	0.0218	0.01747	?--+++	0	3.477	4	0.4813	62128.1	6	0.2684	SNP	rs139134873	0.180052	0.988259	2.38073	1.78311	0.000261163	0.892006	Common	NO	1.19332	11.71
6:30134888-32134888	31329628	chr6:31329628	a	g	0.0373	0.0034	0.0123	0.0385	-0.0404	0.045	0.3702	?-+-+-	0	3.732	4	0.4434	62130	6	0.0373	SNP	rs111518019	0.104907	0.951814	-0.897778	0.322142	4.72e-05	0.978617	Common	NO	1.48679	13.24
6:30134888-32134888	31341128	chr6:31341128	t	g	0.1659	0.0034	0.146	0.1667	-0.0347	0.023	0.1314	?+----	0	3.685	4	0.4503	62130.1	6	0.1659	SNP	rs112419529	0.165362	0.986948	-1.5087	0.351282	5.15e-05	0.975217	Common	NO	1.50208	13.32
6:30134888-32134888	31345771	chr6:31345771	cg	c	0.8334	0.0034	0.8326	0.8527	0.0354	0.023	0.1231	?-++++	0	3.726	4	0.4444	62130	6	0.1666	SV	rs60771638	0.165362	0.986948	1.53913	0.367736	5.39e-05	0.972694	Common	NO	2.07839	16.71
6:30134888-32134888	31345771	chr6:31345771	cg	c	0.8334	0.0034	0.8326	0.8527	0.0354	0.023	0.1231	?-++++	0	3.726	4	0.4444	62130	6	0.1666	SV	rs60771638	0.165362	0.986948	1.53913	0.367736	5.39e-05	0.972694	Common	NO	2.07839	16.71
6:30134888-32134888	31345771	chr6:31345771	cg	c	0.8334	0.0034	0.8326	0.8527	0.0354	0.023	0.1231	?-++++	0	3.726	4	0.4444	62130	6	0.1666	SV	rs60771638	0.165362	0.986948	1.53913	0.367736	5.39e-05	0.972694	Common	NO	2.07839	16.71
6:30134888-32134888	31378864	chr6:31378864	a	g	0.9636	0.0033	0.9625	0.988	0.048	0.0457	0.2934	?--+++	0	2.841	4	0.5847	62129.9	6	0.0364	SNP	rs148069425	0.102194	0.950379	1.05033	0.376272	5.51e-05	0.970951	Common	NO	2.25327	17.86
6:30134888-32134888	31380001	chr6:31380001	t	tg	0.0381	0.0034	0.0129	0.0393	-0.0432	0.0445	0.331	?++-+-	0	3.02	4	0.5545	62130	6	0.0381	SV	rs199503730	0.100889	0.952829	-0.970787	0.340275	4.98e-05	0.977301	Common	NO	4.25008	23.9
6:30134888-32134888	31477189	chr6:31477189	a	g	0.2549	0.0178	0.2325	0.3254	-0.0425	0.0198	0.03185	?++---	17.7	4.862	4	0.3017	62130	6	0.2549	SNP	rs145994929	0.120491	0.990294	-2.14646	0.964432	0.000141255	0.939254	Common	NO	1.74926	14.69
6:30134888-32134888	31477681	chr6:31477681	a	g	0.2552	0.0177	0.2325	0.3254	-0.0428	0.0198	0.03027	?++---	18.3	4.894	4	0.2984	62130	6	0.2552	SNP	rs1065076	0.120491	0.990294	-2.16162	0.996112	0.000145895	0.937395	Common	NO	0.958538	10.42
6:30134888-32134888	31490725	chr6:31490725	a	c	0.7604	0.0102	0.7557	0.8045	0.0444	0.02	0.02684	?-++++	0	2.565	4	0.6331	62130	6	0.2396	SNP	rs116203749	0.151345	0.990099	2.22	1.14138	0.000167173	0.92763	Common	NO	2.29956	18.16
6:30134888-32134888	31496776	chr6:31496776	t	g	0.1782	0.0024	0.1689	0.1818	-0.0551	0.0227	0.01525	?+----	0	2.367	4	0.6687	62130	6	0.1782	SNP	rs115497160	0.102548	0.987282	-2.42731	2.06701	0.000302744	0.882816	Common	NO	0.986554	10.58
6:30134888-32134888	31496925	chr6:31496925	a	g	0.8207	0.0024	0.8178	0.831	0.0547	0.0226	0.01546	?-++++	0	2.272	4	0.6858	62130	6	0.1793	SNP	rs114800489	0.102548	0.987392	2.42035	2.02469	0.000296546	0.886107	Common	NO	1.8756	15.44
6:30134888-32134888	31502767	chr6:31502767	t	c	0.8207	0.0025	0.8176	0.8312	0.0547	0.0226	0.01556	?-++++	0	2.21	4	0.6972	62130	6	0.1793	SNP	rs115956290	0.102548	0.987392	2.42035	2.02469	0.000296546	0.88759	Common	NO	1.60008	13.85
6:30134888-32134888	31604044	chr6:31604044	t	g	0.0683	0.0034	0.0581	0.0785	-0.0882	0.0384	0.02157	?+-?--	36.1	4.696	3	0.1955	56466.7	6	0.0683	SNP	rs116352213	0.112905	0.964447	-2.29688	2.40049	0.000351588	0.872841	Common	NO	1.05357	10.96
6:30134888-32134888	31778272	chr6:31778272	a	g	0.8261	0.0038	0.8241	0.8447	0.0647	0.0227	0.004365	?+++++	0	1.376	4	0.8484	62130	6	0.1739	SNP	rs2227956	0.240441	0.987282	2.85022	6.22059	0.000911097	0.763149	Common	NO	1.05592	10.97
6:30134888-32134888	31803063	chr6:31803063	ct	c	0.0774	0.0037	0.0616	0.0841	-0.0943	0.0346	0.006364	?+----	33.5	6.017	4	0.1979	62129.7	6	0.0774	SV	rs34103657	0.110076	0.970941	-2.72543	6.27679	0.000919329	0.76132	Common	NO	2.57209	19.93
6:30134888-32134888	31860337	chr6:31860337	t	c	0.3196	0.0074	0.291	0.339	-0.0433	0.0197	0.0284	?-----	0	2.74	4	0.6022	62130	6	0.3196	SNP	rs115699637	0.135791	0.990391	-2.19797	1.07229	0.000157053	0.931347	Common	NO	0.906742	10.12
6:30134888-32134888	32119898	chr6:32119898	t	c	0.1333	0.0021	0.1227	0.1354	-0.097	0.0255	0.000145	?-----	0	1.133	4	0.889	62129.9	6	0.1333	SNP	rs116221838	0.181357	0.984004	-3.80392	156.253	0.0228856	0.247581	Common	NO	1.56066	13.64
6:30134888-32134888	32122386	chr6:32122386	c	g	0.1335	0.0043	0.1161	0.1358	-0.1046	0.026	5.57e-05	?-----	0	0.73	4	0.9476	62129.8	6	0.1335	SNP	rs115218245	0.149845	0.983381	-4.02308	368.515	0.0539745	0.192662	Common	NO	1.99654	16.19
#Region: 6p21.32; closest Gene: HLA-DRB9; Genes in 99% Credible Set: HCG23|HLA-DRB9|RNU1-61P|HLA-DRB6|HLA-DQB1-AS1|MTCO3P1|HLA-DQB3|MIR3135B|BTNL2|HLA-DRA|HLA-DRB5|HLA-DRB1|HLA-DQA1|HLA-DQB1|HLA-DQA2|HLA-DQB2
6:31452767-33452767	32416366	chr6:32416366	a	g	0.215	0.0137	0.2019	0.2688	-0.1172	0.021	2.25e-08	?+----	0	1.908	4	0.7526	62130	6	0.215	SNP	rs115095465	0.123409	0.989095	-5.58095	511147	0.000112352	0.981711	Common	NO	1.00277	10.68
6:31452767-33452767	32428715	chr6:32428715	a	g	0.2899	0.0132	0.2306	0.2949	0.1229	0.0189	7.49e-11	?+++++	0	1.227	4	0.8736	62130	6	0.2899	SNP	rs114800139	0.993693	0.991149	6.50265	1.18623e+08	0.0260738	0.302013	Common	NO	0.928869	10.25
6:31452767-33452767	32559904	chr6:32559904	t	c	0.1674	0.0037	0.1543	0.1704	0.1292	0.023	1.97e-08	?+++++	0	0.421	4	0.9808	62129.2	6	0.1674	SNP	rs35743245	0.488287	0.986948	5.61739	661467	0.000145393	0.974906	Common	NO	1.09269	11.18
6:31452767-33452767	32591173	chr6:32591173	t	c	0.3096	0.0139	0.2484	0.3145	0.1024	0.0185	3.36e-08	?+++++	0	1.488	4	0.8288	62129.9	6	0.3096	SNP	rs114158560	0.750222	0.991516	5.53514	363703	7.99e-05	0.988037	Common	NO	0.909449	10.13
6:31452767-33452767	32591448	chr6:32591448	a	g	0.3096	0.0139	0.2484	0.3145	0.1023	0.0185	3.42e-08	?+++++	0	1.491	4	0.8283	62129.9	6	0.3096	SNP	rs115472351	0.750222	0.991516	5.52973	353077	7.76e-05	0.988745	Common	NO	0.970313	10.49
6:31452767-33452767	32591971	chr6:32591971	t	g	0.6907	0.0115	0.6854	0.7371	-0.1031	0.0186	2.87e-08	?-----	0	1.326	4	0.8569	62130	6	0.3093	SNP	rs9271628	0.719046	0.991425	-5.54301	381281	8.38e-05	0.987302	Common	NO	1.33064	12.43
6:31452767-33452767	32596203	chr6:32596203	t	c	0.1685	0.0047	0.1567	0.1771	0.1305	0.0228	1.08e-08	?+++++	0	0.613	4	0.9617	62129.9	6	0.1685	SNP	rs115632661	0.50969	0.987171	5.72368	1.19317e+06	0.000262262	0.951165	Common	NO	1.11591	11.3
6:31452767-33452767	32657844	chr6:32657844	t	c	0.7903	0.0095	0.7871	0.8351	-0.116	0.0207	1.95e-08	?-----	14.1	4.657	4	0.3244	62130	6	0.2097	SNP	rs114292052	0.645226	0.989401	-5.60386	574768	0.000126336	0.979383	Common	NO	0.980354	10.55
6:31452767-33452767	32664126	chr6:32664126	a	g	0.8929	0.0025	0.883	0.8967	-0.1659	0.0268	5.62e-10	?-----	0	0.521	4	0.9714	62130	6	0.1071	SNP	rs116427033	0.37492	0.982361	-6.1903	1.98381e+07	0.00436049	0.763737	Common	NO	1.82145	15.11
6:31452767-33452767	32683382	chr6:32683382	t	c	0.1176	0.0058	0.1137	0.1409	0.1431	0.026	3.73e-08	?+++++	17.2	4.829	4	0.3053	62129.9	6	0.1176	SNP	rs141270462	0.222001	0.983381	5.50385	379210	8.34e-05	0.987385	Common	NO	0.918813	10.19
#Region: 6p21.1; closest Gene: VEGFA; Genes in 99% Credible Set: VEGFA
6:42811762-44811762	43805362	chr6:43805362	a	t	0.6887	0.0064	0.6693	0.6946	-0.0827	0.0171	1.27e-06	-+----	11.6	5.655	5	0.3413	66939.8	6	0.3113	SNP	rs744103	0.847083	0.992743	-4.83626	9385.69	0.0716806	0.232391	Common	NO	1.36953	12.63
6:42811762-44811762	43806609	chr6:43806609	a	g	0.6958	0.0062	0.6756	0.7015	-0.0763	0.0171	7.69e-06	-+----	12.8	5.736	5	0.3328	66940.1	6	0.3042	SNP	rs881858	0.868377	0.992743	-4.46199	1668.28	0.012741	0.932668	Common	NO	1.0272	10.82
6:42811762-44811762	43812540	chr6:43812540	t	g	0.7088	0.0065	0.6895	0.7147	-0.0807	0.0171	2.54e-06	-+----	0	4.392	5	0.4944	66940.6	6	0.2912	SNP	rs6931147	0.98742	0.992743	-4.7193	5389.41	0.0411602	0.727334	Common	NO	1.24866	12
6:42811762-44811762	43815364	chr6:43815364	a	g	0.7068	0.0067	0.6859	0.7128	-0.0818	0.0172	1.98e-06	-+----	0	4.264	5	0.5121	66940.3	6	0.2932	SNP	rs6937438	0.98742	0.992658	-4.75581	6430.22	0.0491091	0.448349	Common	NO	2.62789	20.4
6:42811762-44811762	43816126	chr6:43816126	a	g	0.2918	0.0067	0.2859	0.3141	0.0804	0.0172	3.1e-06	+-++++	0	3.576	5	0.6119	66940.5	6	0.2918	SNP	rs12189774	0.98742	0.992658	4.67442	4393.11	0.0335512	0.801444	Common	NO	1.57394	13.71
#Region: 6q22.32-q22.33; closest Gene: CENPW; Genes in 99% Credible Set: MIR588|RNU6-200P|VIMP1|PRELID1P1|RPS4XP9|CENPW
6:125764190-127764190	126669479	chr6:126669479	a	c	0.464	0.0088	0.4425	0.4962	0.0615	0.0156	8.52e-05	++++++	0	1.179	5	0.9469	66941	6	0.464	SNP	rs9401876	0.984769	0.993953	3.94231	175.884	0.00741341	0.502569	Common	NO	0.974794	10.52
6:125764190-127764190	126683594	chr6:126683594	a	g	0.5191	0.0089	0.4881	0.5509	-0.0601	0.0156	0.0001205	------	0	1.711	5	0.8875	66941	6	0.4809	SNP	rs9398803	0.924913	0.993953	-3.85256	124.234	0.00523641	0.710071	Common	NO	1.01682	10.76
6:125764190-127764190	126685827	chr6:126685827	c	g	0.4646	0.0089	0.4425	0.4972	0.0618	0.0156	7.68e-05	++++++	0	1.156	5	0.949	66941	6	0.4646	SNP	rs2027299	0.984769	0.993953	3.96154	189.685	0.00799511	0.394325	Common	NO	1.17468	11.61
6:125764190-127764190	126698719	chr6:126698719	a	g	0.5362	0.0087	0.504	0.5576	-0.0621	0.0156	7.09e-05	------	0	1.143	5	0.9502	66941	6	0.4638	SNP	rs9388489	0.984769	0.993953	-3.98077	204.643	0.00862561	0.278031	Common	NO	1.16055	11.54
6:125764190-127764190	126699050	chr6:126699050	t	tg	0.464	0.0087	0.4424	0.496	0.062	0.0156	7.24e-05	++++++	0	1.155	5	0.9491	66941	6	0.464	SV	rs67126256	0.984769	0.993953	3.97436	199.522	0.00840976	0.312318	Common	NO	1.22014	11.85
6:125764190-127764190	126726295	chr6:126726295	t	c	0.4669	0.0084	0.4448	0.4975	0.062	0.0156	7.29e-05	++++++	0	1.281	5	0.9368	66940.9	6	0.4669	SNP	rs9398805	1	0.993953	3.97436	199.522	0.00840976	0.320727	Common	NO	1.53232	13.49
6:125764190-127764190	126751921	chr6:126751921	t	c	0.4665	0.0081	0.4456	0.4962	0.0621	0.0156	7.04e-05	++++++	0	1.206	5	0.9443	66941.1	6	0.4665	SNP	rs9401881	1	0.993953	3.98077	204.643	0.00862561	0.286657	Common	NO	1.71676	14.5
6:125764190-127764190	126752798	chr6:126752798	t	c	0.4661	0.0079	0.4456	0.4942	0.0618	0.0156	7.82e-05	++++++	0	1.288	5	0.9362	66941	6	0.4661	SNP	rs4565329	1	0.993953	3.96154	189.685	0.00799511	0.40232	Common	NO	1.04061	10.89
6:125764190-127764190	126758540	chr6:126758540	c	g	0.5334	0.0078	0.5053	0.5528	-0.0621	0.0156	7.1e-05	------	0	0.984	5	0.9638	66940.9	6	0.4666	SNP	rs9375439	1	0.993953	-3.98077	204.643	0.00862561	0.295282	Common	NO	2.56005	19.85
6:125764190-127764190	126764190	chr6:126764190	t	g	0.5332	0.0079	0.5053	0.5528	-0.0629	0.0156	5.7e-05	------	0	0.978	5	0.9643	66941	6	0.4668	SNP	rs9385400	1	0.993953	-4.03205	251.008	0.0105798	0.0616912	Common	NO	0.908948	10.13
6:125764190-127764190	126767600	chr6:126767600	t	c	0.4667	0.0078	0.4472	0.4953	0.0619	0.0156	7.56e-05	++++++	0	0.971	5	0.9649	66941	6	0.4667	SNP	rs1361108	1	0.993953	3.96795	194.537	0.00819965	0.353736	Common	NO	2.61195	20.3
6:125764190-127764190	126771024	chr6:126771024	a	t	0.4663	0.0077	0.4472	0.4947	0.0597	0.0156	0.0001316	++++++	0	1.042	5	0.9591	66941	6	0.4663	SNP	rs1337735	1	0.993953	3.82692	112.653	0.00474825	0.729877	Common	NO	1.42792	12.93
6:125764190-127764190	126789144	chr6:126789144	t	c	0.4661	0.0077	0.4472	0.4947	0.0634	0.0156	5.03e-05	++++++	0	0.975	5	0.9646	66941	6	0.4661	SNP	rs9398809	0.994831	0.993953	4.0641	285.558	0.0120361	0.040256	Common	NO	2.17536	17.35
6:125764190-127764190	126801144	chr6:126801144	a	c	0.4664	0.0078	0.4472	0.4947	0.0614	0.0156	8.61e-05	++++++	0	0.982	5	0.964	66940.9	6	0.4664	SNP	rs1159619	0.994831	0.993953	3.9359	171.524	0.00722967	0.568739	Common	NO	3.12151	22.6
6:125764190-127764190	126805255	chr6:126805255	a	g	0.5335	0.0078	0.5052	0.5528	-0.0602	0.0156	0.0001165	------	0	0.995	5	0.9629	66941	6	0.4665	SNP	rs2050644	0.994831	0.993953	-3.85897	127.324	0.00536664	0.699598	Common	NO	2.33004	18.36
6:125764190-127764190	126837663	chr6:126837663	a	c	0.5335	0.0078	0.5049	0.5529	-0.0621	0.0156	7.03e-05	------	0	0.936	5	0.9675	66941	6	0.4665	SNP	rs1907067	0.994831	0.993953	-3.98077	204.643	0.00862561	0.303908	Common	NO	1.61207	13.92
6:125764190-127764190	126851160	chr6:126851160	t	c	0.5107	0.0098	0.4796	0.5385	0.0515	0.0156	0.0009693	++++++	0	1.312	5	0.9337	66941	6	0.4893	SNP	rs1490384	0.873416	0.993953	3.30128	17.5	0.000737615	0.990138	Common	NO	2.32102	18.3
6:125764190-127764190	126866133	chr6:126866133	a	c	0.5009	0.0093	0.4706	0.5316	0.0527	0.0156	0.0007433	++++++	0	2.236	5	0.8156	66941	6	0.4991	SNP	rs1155939	0.825413	0.993953	3.37821	22.591	0.000952197	0.979597	Common	NO	1.04137	10.89
6:125764190-127764190	126875521	chr6:126875521	t	c	0.5019	0.0085	0.4763	0.5326	0.0551	0.0156	0.0004139	++++++	0	2.659	5	0.7524	66941	6	0.4981	SNP	rs1490385	0.817245	0.993953	3.53205	38.317	0.00161504	0.883515	Common	NO	2.89624	21.8
6:125764190-127764190	126877523	chr6:126877523	a	g	0.4983	0.0082	0.4685	0.5237	-0.0553	0.0156	0.0003934	------	0	2.507	5	0.7755	66941	6	0.4983	SNP	rs9401888	0.817245	0.993953	-3.54487	40.0843	0.00168953	0.872039	Common	NO	1.05398	10.96
6:125764190-127764190	126880684	chr6:126880684	t	tctc	0.5014	0.0082	0.4772	0.5319	0.0559	0.0156	0.0003476	++++++	0	2.501	5	0.7763	66941	6	0.4986	SV	rs144742171	0.79899	0.993953	3.58333	45.9354	0.00193615	0.843263	Common	NO	0.92895	10.25
6:125764190-127764190	126897969	chr6:126897969	a	c	0.4986	0.0082	0.4684	0.524	-0.0548	0.0156	0.0004475	------	0	2.506	5	0.7756	66941	6	0.4986	SNP	rs3861455	0.812658	0.993953	-3.51282	35.8221	0.00150988	0.894432	Common	NO	1.28001	12.17
6:125764190-127764190	127003464	chr6:127003464	t	g	0.4977	0.0084	0.4679	0.5243	-0.0528	0.0156	0.000716	------	0	2.569	5	0.7661	66941	6	0.4977	SNP	rs853961	0.797915	0.993953	-3.38462	23.0829	0.000972934	0.973783	Common	NO	1.28198	12.18
6:125764190-127764190	127045460	chr6:127045460	t	c	0.4933	0.0086	0.4668	0.5194	-0.0561	0.0156	0.0003295	------	1.5	5.078	5	0.4065	66941	6	0.4933	SNP	rs853981	0.752177	0.993953	-3.59615	48.0855	0.00202678	0.831421	Common	NO	2.31872	18.29
6:125764190-127764190	127063983	chr6:127063983	a	g	0.507	0.0086	0.4806	0.534	0.0562	0.0156	0.0003205	++++++	6.3	5.336	5	0.3762	66941	6	0.493	SNP	rs853970	0.752177	0.993953	3.60256	49.201	0.00207379	0.827367	Common	NO	2.53125	19.67
#Region: 7p21.2; closest Gene: DGKB; Genes in 99% Credible Set: DGKB
7:14065003-16065003	15048776	chr7:15048776	t	c	0.4794	0.0217	0.465	0.5795	-0.0667	0.0158	2.49e-05	-----+	65.2	14.376	5	0.01339	66940.5	7	0.4794	SNP	rs17168594	0.777888	0.993798	-4.22152	552.209	0.00636181	0.903208	Common	NO	2.00091	16.22
7:14065003-16065003	15051789	chr7:15051789	t	g	0.5195	0.0215	0.4198	0.5343	0.0694	0.0158	1.08e-05	++++++	57.1	11.667	5	0.03965	66940.3	7	0.4805	SNP	rs6972516	0.834227	0.993798	4.39241	1147.52	0.0132202	0.655878	Common	NO	0.95726	10.41
7:14065003-16065003	15055616	chr7:15055616	a	g	0.4421	0.0186	0.4312	0.5285	-0.067	0.0158	2.2e-05	------	60.5	12.654	5	0.02685	66940.9	7	0.4421	SNP	rs7798124	0.827593	0.993798	-4.24051	598.104	0.00689055	0.889956	Common	NO	1.12727	11.36
7:14065003-16065003	15064788	chr7:15064788	a	t	0.3762	0.0233	0.3665	0.4831	-0.0679	0.0169	6.01e-05	------	16.9	6.018	5	0.3044	66940.2	7	0.3762	SNP	rs11760782	0.671835	0.99291	-4.01775	254.52	0.00293224	0.96822	Common	NO	1.82929	15.16
7:14065003-16065003	15065612	chr7:15065612	a	t	0.461	0.02	0.4504	0.5555	-0.0684	0.0159	1.66e-05	------	50.6	10.127	5	0.07173	66939.9	7	0.461	SNP	rs1558318	0.984897	0.993719	-4.30189	780.435	0.00899113	0.80544	Common	NO	2.0515	16.54
#Region: 7q32.2-q32.3; closest Gene: KLF14; Genes in 99% Credible Set: KLF14
7:129444934-131444934	130424212	chr7:130424212	a	g	0.5196	0.0036	0.5174	0.5339	0.0673	0.0158	2.03e-05	++-+++	0	3.802	5	0.5783	66940.7	7	0.4804	SNP	rs6974288	0.987843	0.993798	4.25949	648.045	0.0130637	0.497097	Common	NO	1.066	11.03
7:129444934-131444934	130424893	chr7:130424893	t	ttgc	0.284	0.0024	0.2785	0.2918	0.0704	0.0175	5.6e-05	+--+++	22.5	6.454	5	0.2645	66940.5	7	0.284	SV	rs72226766	0.303903	0.992402	4.02286	267.81	0.0053987	0.935433	Common	NO	2.16545	17.28
7:129444934-131444934	130444934	chr7:130444934	a	g	0.5212	0.0033	0.5191	0.5342	0.0676	0.0158	1.77e-05	++-+++	0	4.202	5	0.5207	66940.8	7	0.4788	SNP	rs3996352	1	0.993798	4.27848	702.408	0.0141596	0.32121	Common	NO	1.21574	11.83
7:129444934-131444934	130451984	chr7:130451984	cttta	c	0.5241	0.0024	0.5221	0.5344	0.0666	0.0158	2.46e-05	++-+++	0	4.208	5	0.5198	66940.6	7	0.4759	SV	rs56258902	0.987792	0.993798	4.21519	537.75	0.0108403	0.726841	Common	NO	0.97572	10.52
7:129444934-131444934	130460291	chr7:130460291	a	c	0.3312	0.0063	0.3021	0.334	0.0693	0.0169	3.91e-05	++++++	0.8	5.042	5	0.4108	66940.3	7	0.3312	SNP	rs28544889	0.407741	0.99291	4.10059	355.406	0.0071645	0.866303	Common	NO	1.58282	13.76
#Region: 8p11.21; closest Gene: AGPAT6/ANK1; Genes in 99% Credible Set: MIR486|GINS4|AGPAT6|NKX6-3|ANK1
8:40523745-42523745	41462898	chr8:41462898	a	g	0.8502	0.0072	0.8471	0.8882	0.1014	0.0223	5.49e-06	++++++	58.8	12.135	5	0.03299	66941	8	0.1498	SNP	rs2354575	0.307116	0.98772	4.54709	3014.34	0.0513963	0.744329	Common	NO	0.90057	10.08
8:40523745-42523745	41480329	chr8:41480329	t	ta	0.1498	0.0071	0.1118	0.1528	-0.1016	0.0223	5.31e-06	------	59.3	12.289	5	0.03104	66941	8	0.1498	SV	rs3839876	0.307116	0.98772	-4.55605	3138.36	0.0535109	0.587805	Common	NO	1.14349	11.45
8:40523745-42523745	41503853	chr8:41503853	caaag	c	0.4137	0.0059	0.39	0.4186	-0.062	0.0161	0.0001195	------	0	4.74	5	0.4485	66940.5	8	0.4137	SV	rs140821380	0.187702	0.993561	-3.85093	127.023	0.00216582	0.972041	Common	NO	0.970569	10.49
8:40523745-42523745	41512581	chr8:41512581	cacagcagagtctat	c	0.4601	0.0074	0.4445	0.4652	-0.0645	0.0159	4.76e-05	------	8.4	5.46	5	0.3624	66940.6	8	0.4601	SV	rs6150565	0.351221	0.993719	-4.0566	281.798	0.00480483	0.897601	Common	NO	1.16489	11.56
8:40523745-42523745	41534068	chr8:41534068	t	c	0.785	0.0059	0.7804	0.8056	0.0745	0.0194	0.0001244	++++++	34.6	7.644	5	0.177	66940.4	8	0.215	SNP	rs11995075	0.876321	0.990679	3.84021	143.615	0.00244871	0.963029	Common	NO	1.79471	14.95
#Region: 8q22.1; closest Gene: TP53INP1; Genes in 99% Credible Set: RNU6-1209P|MIR3150B|MIR3150A|ESRP1|DPY19L4|INTS8|CCNE2|NDUFAF6|TP53INP1|PLEKHF2
8:94965695-96965695	95759609	chr8:95759609	t	g	0.3582	0.006	0.3308	0.3627	0.0388	0.0163	0.01747	++++++	50.8	10.172	5	0.0705	66940.9	8	0.3582	SNP	rs7386109	0.205921	0.993402	2.38037	1.35516	0.000232654	0.98389	Common	NO	1.20605	11.78
8:94965695-96965695	95795088	chr8:95795088	a	c	0.3187	0.0039	0.3137	0.3277	0.0382	0.0168	0.02293	++++++	52.6	10.539	5	0.06132	66940.9	8	0.3187	SNP	rs7844431	0.280816	0.992993	2.27381	1.09039	0.000187199	0.98875	Common	NO	1.79356	14.95
8:94965695-96965695	95800325	chr8:95800325	a	t	0.6664	0.0043	0.6605	0.6825	-0.0394	0.0168	0.01912	------	47.2	9.464	5	0.09192	66940.7	8	0.3336	SNP	rs4428644	0.206735	0.992993	-2.34524	1.28447	0.000220518	0.985927	Common	NO	1.0912	11.17
8:94965695-96965695	95816132	chr8:95816132	a	g	0.4423	0.0027	0.4397	0.4527	0.0455	0.0158	0.004029	++++++	49.9	9.988	5	0.07559	66940.6	8	0.4423	SNP	rs12545815	0.491265	0.993798	2.87975	4.85173	0.000832944	0.943265	Common	NO	1.33225	12.44
8:94965695-96965695	95833822	chr8:95833822	t	c	0.4815	0.0034	0.4688	0.4853	0.0429	0.0157	0.006408	++++++	55.5	11.226	5	0.04709	66940.8	8	0.4815	SNP	rs4075835	0.658703	0.993875	2.73248	3.19837	0.000549096	0.965736	Common	NO	1.07365	11.07
8:94965695-96965695	95850943	chr8:95850943	a	g	0.1858	0.0071	0.1756	0.2127	0.0609	0.0199	0.002192	++++++	0	4.975	5	0.419	66941	8	0.1858	SNP	rs10956927	0.192992	0.990197	3.0603	10.2195	0.00175448	0.684224	Common	NO	1.34393	12.5
8:94965695-96965695	95861903	chr8:95861903	a	g	0.7752	0.0041	0.769	0.7847	-0.0482	0.0186	0.009497	------	0	3.441	5	0.6323	66941	8	0.2248	SNP	rs6986418	0.148036	0.991425	-2.5914	2.58421	0.000443656	0.97692	Common	NO	1.05388	10.96
8:94965695-96965695	95874439	chr8:95874439	a	g	0.1818	0.0078	0.1724	0.2126	0.0574	0.0201	0.004318	++++++	4.8	5.252	5	0.3859	66940.9	8	0.1818	SNP	rs11781712	0.180317	0.990001	2.85572	5.66427	0.000972441	0.928866	Common	NO	1.02666	10.81
8:94965695-96965695	95877787	chr8:95877787	t	c	0.4816	0.0031	0.4706	0.485	0.0435	0.0157	0.005505	++++++	53.4	10.74	5	0.05679	66941	8	0.4816	SNP	rs713113	0.653338	0.993875	2.7707	3.55073	0.00060959	0.957648	Common	NO	1.0018	10.67
8:94965695-96965695	95881834	chr8:95881834	t	c	0.1267	0.0136	0.1206	0.1804	0.056	0.0239	0.01892	++++++	12.1	5.69	5	0.3375	66940.9	8	0.1267	SNP	rs111716501	0.115658	0.985921	2.3431	1.77691	0.000305059	0.981038	Common	NO	1.05402	10.96
8:94965695-96965695	95959808	chr8:95959808	a	g	0.5124	0.0069	0.4833	0.5165	0.0457	0.0157	0.003619	+++-++	63.1	13.551	5	0.01873	66940.9	8	0.4876	SNP	rs896855	0.897992	0.993875	2.91083	5.27398	0.000905436	0.937254	Common	NO	1.24326	11.97
8:94965695-96965695	95960767	chr8:95960767	a	g	0.5075	0.0043	0.5044	0.5189	-0.0476	0.0157	0.002472	---+--	62.7	13.418	5	0.01976	66940.9	8	0.4925	SNP	rs1320164	0.92179	0.993875	-3.03185	7.53962	0.0012944	0.787865	Common	NO	0.899657	10.07
8:94965695-96965695	95961626	chr8:95961626	t	c	0.5114	0.0067	0.4832	0.5155	0.0459	0.0157	0.003496	+++-++	64.3	14.013	5	0.01553	66940.9	8	0.4886	SNP	rs10097617	0.905496	0.993875	2.92357	5.47241	0.000939503	0.932692	Common	NO	0.984146	10.57
8:94965695-96965695	95961794	chr8:95961794	t	c	0.4877	0.0069	0.4836	0.5168	-0.0455	0.0157	0.003733	---+--	62.9	13.471	5	0.01934	66940.9	8	0.4877	SNP	rs10108430	0.905496	0.993875	-2.89809	5.08356	0.000872746	0.939003	Common	NO	1.14615	11.46
8:94965695-96965695	95963798	chr8:95963798	c	g	0.5948	0.0033	0.5903	0.601	-0.061	0.016	0.0001336	---+--	63.5	13.686	5	0.01773	66941	8	0.4052	SNP	rs527234	0.769666	0.993641	-3.8125	109.119	0.0187336	0.176501	Common	NO	3.12556	22.6
8:94965695-96965695	95967372	chr8:95967372	a	g	0.4743	0.0041	0.4649	0.4787	0.0569	0.0158	0.000307	+++-++	59.2	12.242	5	0.03162	66941	8	0.4743	SNP	rs10808671	0.995061	0.993798	3.60127	49.5469	0.00850621	0.351519	Common	NO	1.60356	13.87
8:94965695-96965695	95967838	chr8:95967838	a	g	0.5946	0.0031	0.5905	0.6003	-0.0609	0.016	0.0001403	---+--	64.4	14.036	5	0.01538	66940.9	8	0.4054	SNP	rs481887	0.753074	0.993641	-3.80625	106.568	0.0182956	0.194797	Common	NO	1.05852	10.99
8:94965695-96965695	95972662	chr8:95972662	t	tagac	0.4742	0.0076	0.4414	0.4786	0.0491	0.0157	0.001777	++++++	48.1	9.637	5	0.08619	66941	8	0.4742	SV	rs35983012	0.874809	0.993875	3.12739	10.1007	0.00173408	0.692926	Common	NO	1.32032	12.37
8:94965695-96965695	95974373	chr8:95974373	t	c	0.5231	0.0078	0.5186	0.5582	-0.0505	0.0157	0.0013	------	46.4	9.328	5	0.09667	66941	8	0.4769	SNP	rs4735339	0.879685	0.993875	-3.21656	13.3794	0.00229698	0.602492	Common	NO	0.924755	10.22
8:94965695-96965695	95979764	chr8:95979764	c	g	0.8205	0.0052	0.7999	0.827	-0.0595	0.0202	0.003169	------	0	3.721	5	0.5903	66941	8	0.1795	SNP	rs11779698	0.295969	0.989902	-2.94554	7.36398	0.00126425	0.799325	Common	NO	1.35658	12.56
8:94965695-96965695	95980854	chr8:95980854	a	c	0.1795	0.0052	0.173	0.2001	0.0595	0.0202	0.003169	++++++	0	3.721	5	0.5902	66941	8	0.1795	SNP	rs112411609	0.295969	0.989902	2.94554	7.36398	0.00126425	0.804382	Common	NO	1.07554	11.08
8:94965695-96965695	95982834	chr8:95982834	ca	c	0.8205	0.0052	0.7999	0.827	-0.0595	0.0202	0.00317	------	0	3.722	5	0.5902	66941	8	0.1795	SV	rs143873153	0.295969	0.989902	-2.94554	7.36398	0.00126425	0.814496	Common	NO	1.01679	10.76
8:94965695-96965695	95983423	chr8:95983423	a	t	0.8205	0.0052	0.7999	0.827	-0.0595	0.0202	0.00317	------	0	3.723	5	0.5899	66941	8	0.1795	SNP	rs60003497	0.295969	0.989902	-2.94554	7.36398	0.00126425	0.818288	Common	NO	1.00749	10.7
8:94965695-96965695	95992020	chr8:95992020	t	c	0.5064	0.0082	0.5027	0.5438	-0.0433	0.0157	0.005867	----+-	54.4	10.96	5	0.05217	66940.9	8	0.4936	SNP	rs10098778	0.820072	0.993875	-2.75796	3.42861	0.000588624	0.959434	Common	NO	2.0852	16.76
8:94965695-96965695	96021760	chr8:96021760	c	g	0.1445	0.0044	0.1381	0.161	0.0633	0.022	0.003956	++++++	0	2.613	5	0.7594	66941	8	0.1445	SNP	rs73276406	0.155588	0.988045	2.87727	6.53109	0.00112126	0.888813	Common	NO	1.12443	11.35
8:94965695-96965695	96025735	chr8:96025735	a	g	0.8555	0.0044	0.839	0.8618	-0.063	0.0219	0.004113	------	0	2.67	5	0.7506	66940.9	8	0.1445	SNP	rs10097930	0.155545	0.988152	-2.87671	6.49428	0.00111494	0.891049	Common	NO	1.73335	14.6
8:94965695-96965695	96038072	chr8:96038072	a	g	0.1449	0.0041	0.1382	0.1589	0.0637	0.0219	0.00365	++++++	0	2.37	5	0.796	66941	8	0.1449	SNP	rs10112230	0.153089	0.988152	2.90868	7.11558	0.0012216	0.840737	Common	NO	0.993247	10.62
8:94965695-96965695	96052050	chr8:96052050	a	g	0.2057	0.0099	0.2025	0.2492	0.0516	0.0192	0.007251	++++++	0	3.259	5	0.6601	66940.9	8	0.2057	SNP	rs2599714	0.199128	0.990868	2.6875	3.42245	0.000587566	0.96061	Common	NO	1.7592	14.75
8:94965695-96965695	96100272	chr8:96100272	t	c	0.5416	0.0086	0.5178	0.5656	-0.051	0.0157	0.001164	------	16.3	5.972	5	0.3089	66941	8	0.4584	SNP	rs6471514	0.181581	0.993875	-3.24841	14.8208	0.00254444	0.556367	Common	NO	1.09183	11.17
#Region: 8q24.11; closest Gene: SLC30A8; Genes in 99% Credible Set: RN7SL826P|SLC30A8
8:117184783-119184783	118184783	chr8:118184783	t	c	0.3047	0.0151	0.2822	0.3679	-0.1377	0.0174	3.01e-15	------	41.6	8.565	5	0.1277	66940.7	8	0.3047	SNP	rs13266634	1	0.992488	-7.91379	2724230000000	0.51139	0.51139	Common	NO	3.63984	23.2
#Region: 9p24.2; closest Gene: GLIS3; Genes in 99% Credible Set: GLIS3
9:3292083-5292083	4262820	chr9:4262820	a	c	0.2149	0.0167	0.1993	0.2851	-0.0216	0.0192	0.2602	-----+	0	3.285	5	0.6562	66940.8	9	0.2149	SNP	rs7025288	0.186916	0.990868	-1.125	0.178894	0.000397101	0.990272	Common	NO	1.21724	11.84
9:3292083-5292083	4263378	chr9:4263378	t	c	0.7846	0.0167	0.7144	0.8006	0.0218	0.0191	0.2552	+++++-	0	3.238	5	0.6633	66940.9	9	0.2154	SNP	rs17717029	0.18854	0.990962	1.14136	0.181282	0.0004024	0.989073	Common	NO	1.5876	13.78
9:3292083-5292083	4269636	chr9:4269636	a	c	0.7626	0.0119	0.7344	0.8146	-0.0552	0.0185	0.002856	------	0	1.518	5	0.911	66940.9	9	0.2374	SNP	rs10974425	0.255846	0.991516	-2.98378	7.6058	0.016883	0.740991	Common	NO	2.41338	18.91
9:3292083-5292083	4277839	chr9:4277839	c	g	0.4054	0.0039	0.402	0.4196	0.0485	0.0161	0.002576	++++++	0	2.378	5	0.7948	66940.7	9	0.4054	SNP	rs7035948	0.304783	0.993561	3.01242	7.28198	0.0161642	0.790386	Common	NO	1.12097	11.33
9:3292083-5292083	4290541	chr9:4290541	a	c	0.4185	0.009	0.407	0.4461	0.0413	0.0159	0.009631	++-+++	0	2.244	5	0.8145	66940.8	9	0.4185	SNP	rs10116772	0.984739	0.993719	2.59748	2.26399	0.00502548	0.93523	Common	NO	1.25679	12.04
9:3292083-5292083	4291928	chr9:4291928	a	c	0.6348	0.0055	0.6171	0.6408	-0.0596	0.0163	0.0002543	------	0	2.062	5	0.8405	66940.8	9	0.3652	SNP	rs10974438	0.679703	0.993402	-3.65644	62.1911	0.138049	0.329494	Common	NO	2.60703	20.2
9:3292083-5292083	4298589	chr9:4298589	a	g	0.3494	0.0143	0.3332	0.4099	0.0601	0.0171	0.0004547	+--+++	0	1.634	5	0.8971	66940	9	0.3494	SNP	rs35338539	0.403078	0.992743	3.51462	39.1959	0.0870052	0.416499	Common	NO	2.47085	19.28
#Region: 9q21.31; closest Gene: CHCHD2P9/TLE4; Genes in 99% Credible Set: CHCHD2P9|TLE4
9:80897365-82897365	81903293	chr9:81903293	t	c	0.0111	0.0014	0.0027	0.0129	-0.1404	0.0818	0.08602	-++---	2.8	5.146	5	0.3983	66941	9	0.0111	SNP	rs117205449	0.258198	0.856692	-1.71638	1.33711	0.000522538	0.982003	Common	NO	0.895723	10.05
9:80897365-82897365	81915383	chr9:81915383	t	c	0.933	0.0181	0.873	0.9467	0.0937	0.0326	0.004076	+++-++	0	4.821	5	0.4381	66941	9	0.067	SNP	rs13292262	0.922907	0.974119	2.87423	8.99426	0.00351492	0.963246	Common	NO	1.58345	13.76
9:80897365-82897365	81938073	chr9:81938073	t	g	0.9317	0.0185	0.8705	0.9441	0.1053	0.0325	0.001194	+++-++	0	4.6	5	0.4666	66940.9	9	0.0683	SNP	rs35468518	0.77493	0.974273	3.24	26.6731	0.0104237	0.916	Common	NO	2.28208	18.05
9:80897365-82897365	81940114	chr9:81940114	a	g	0.0684	0.0193	0.0556	0.1315	-0.1066	0.0325	0.001048	---+--	0	4.807	5	0.4399	66941	9	0.0684	SNP	rs11138147	0.761049	0.974273	-3.28	30.2865	0.0118358	0.838362	Common	NO	1.49327	13.28
9:80897365-82897365	81943381	chr9:81943381	a	g	0.1563	0.0067	0.1433	0.181	-0.0281	0.0218	0.1977	---+--	63.6	13.725	5	0.01745	66940.9	9	0.1563	SNP	rs17082300	0.354987	0.988259	-1.28899	0.246272	9.62e-05	0.987984	Common	NO	1.65793	14.17
9:80897365-82897365	81944169	chr9:81944169	t	c	0.9317	0.0186	0.8704	0.9441	0.1068	0.0325	0.001027	+++-++	0	4.514	5	0.478	66941	9	0.0683	SNP	rs1328405	0.77493	0.974273	3.28615	30.8885	0.0120711	0.814573	Common	NO	1.031	10.84
9:80897365-82897365	81986093	chr9:81986093	t	c	0.0296	0.001	0.0262	0.031	-0.0121	0.0482	0.8024	-+-+--	0	1.299	5	0.935	66940.9	9	0.0296	SNP	rs72732239	0.109116	0.945107	-0.251037	0.241374	9.43e-05	0.988459	Common	NO	1.48131	13.21
9:80897365-82897365	81986845	chr9:81986845	a	g	0.9183	0.0274	0.83	0.9348	0.0392	0.0296	0.185	+-+-++	0	1.369	5	0.9277	66941	9	0.0817	SNP	rs33992690	0.331943	0.978566	1.32432	0.34533	0.000134953	0.986185	Common	NO	2.72662	21
9:80897365-82897365	82007718	chr9:82007718	c	g	0.92	0.0291	0.8293	0.9368	0.0394	0.0301	0.1909	+++-++	0	1.085	5	0.9555	66940.9	9	0.08	SNP	rs7025362	0.356366	0.977851	1.30897	0.343948	0.000134413	0.986319	Common	NO	1.5434	13.54
9:80897365-82897365	82191611	chr9:82191611	c	g	0.9952	0.0008	0.9942	0.9973	0.1386	0.133	0.2976	++--++	27.8	6.93	5	0.2259	66941	9	0.0048	SNP	rs140394506	0.141798	0.693373	1.04211	0.806892	0.00031533	0.983143	Common	NO	2.24645	17.81
#Region: 9q34.2; closest Gene: ABO; Genes in 99% Credible Set: LCN1P1|ABO|LCN1P2|OBP2B|SURF6|MED22
9:135149229-137149229	136132908	chr9:136132908	t	tc	0.6357	0.0236	0.5284	0.6431	-0.0582	0.0162	0.0003388	------	39	8.201	5	0.1455	66941	9	0.3643	SV	rs8176719	0.871078	0.993482	-3.59259	49.1423	0.00374992	0.952331	Common	YES	0.986396	10.58
9:135149229-137149229	136139907	chr9:136139907	g	gaaactgcc	0.2651	0.0091	0.2601	0.3027	0.0615	0.0176	0.0004732	++-+++	5.1	5.269	5	0.3839	66941	9	0.2651	SV	rs149092047	0.680429	0.992316	3.49432	37.4849	0.00286038	0.955192	Common	YES	0.90484	10.1
########################################
####### CREDIBLE SETS BASED ON RARE/LOW-FREQUENCY BASED LOCI
########################################
#Region: 12p13.32; closest Gene: CCND2; Genes in 99% Credible Set: CCND2-AS1|CCND2-AS2|CCND2|C12orf5
12:3384844-5384844	4384844	chr12:4384844	t	g	0.9794	0.0006	0.9788	0.9801	0.5427	0.0856	2.28e-10	???+++	0	1.557	2	0.459	59378.9	12	0.0206	SNP	rs76895963	1	0.845177	6.33995	9.37177e+06	0.827898	0.827898	lowfreq	NO	2.42714	19
#Region: 5q21.1; closest Gene: PAM; Genes in 99% Credible Set: EIF3KP1|PAM|GIN1|PPIP5K2|C5orf30
5:101338811-103338811	102301358	chr5:102301358	t	c	0.9512	0.0054	0.9382	0.9544	-0.1702	0.0366	3.24e-06	------	0	3.305	5	0.653	66940.9	5	0.0488	SNP	rs74567345	0.901276	0.967596	-4.65027	6294.39	0.0259091	0.930776	lowfreq	NO	1.702	14.42
5:101338811-103338811	102338811	chr5:102338811	a	g	0.9491	0.0048	0.9381	0.9524	-0.1777	0.0355	5.61e-07	------	0	3.6	5	0.6083	66940.9	5	0.0509	SNP	rs35658696	1	0.969456	-5.00563	32900.1	0.135424	0.323683	lowfreq	NO	6.49934	31
5:101338811-103338811	102346866	chr5:102346866	c	g	0.9523	0.0021	0.9464	0.9543	-0.1767	0.0366	1.34e-06	------	0	2.99	5	0.7015	66940.8	5	0.0477	SNP	rs149802978	0.933995	0.967596	-4.82787	14211.1	0.058496	0.609944	lowfreq	NO	1.07719	11.09
5:101338811-103338811	102461890	chr5:102461890	t	c	0.9512	0.0023	0.9457	0.9527	-0.1732	0.0362	1.72e-06	------	0	3.197	5	0.6696	66940.8	5	0.0488	SNP	rs115246607	0.966902	0.968278	-4.78453	11584.3	0.0476835	0.769868	lowfreq	NO	1.11454	11.29
5:101338811-103338811	102537357	chr5:102537357	t	c	0.9497	0.0046	0.9392	0.953	-0.1663	0.0358	3.41e-06	------	0	3.214	5	0.6671	66940.9	5	0.0503	SNP	rs116234738	0.933995	0.968954	-4.64525	6112.42	0.02516	0.955936	lowfreq	NO	0.935338	10.29
5:101338811-103338811	102726073	chr5:102726073	t	c	0.0443	0.0038	0.042	0.0524	0.161	0.0381	2.36e-05	++++++	0	2.617	5	0.7588	66940.9	5	0.0443	SNP	rs74944275	0.657238	0.964981	4.22572	1032.53	0.00425013	0.977884	lowfreq	NO	1.86758	15.39
#Region: 6p21.33-p21.32; conditioning on rs9268835; closest Gene: EHMT2/C6orf10; Genes in 99% Credible Set: LY6G5B|LY6G5C|ABHD16A|DHFRP2|RNU6-283P|FGFR3P1|ZDHHC20P2|HLA-S|HCP5|LINC01149|PPIAP9|RPL15P4|SNORD117|SNORD84|DDX39B-AS1|UQCRHP1|SNORA38|C6orf47-AS1|MIR4646|RNU6-850P|SAPCD1-AS1|SNORD48|SNORD52|EHMT2-AS1|MIR1236|C4A-AS1|CYP21A1P|TNXA|STK19P|C4B-AS1|RNA5SP206|HNRNPA1P2|RNU6-603P|HCG23|HLA-DR…
6:30864538-32864538	31374579	chr6:31374579	a	g	0.9205	0.0179	0.8617	0.9312	-0.0857	0.0312	0.006023	-+---	14.5	4.677	4	0.3221	62130	6	0.0795	SNP	rs115860885	0.124713	0.976242	-2.74679	6.12816	0.000543025	0.984119	lowfreq	YES	0.869392	9.885
6:30864538-32864538	31375493	chr6:31375493	c	g	0.0794	0.018	0.0688	0.1383	0.0858	0.0312	0.005993	+-+++	13.5	4.626	4	0.3279	62129.9	6	0.0794	SNP	rs115853384	0.127286	0.976242	2.75	6.18109	0.000547715	0.983576	lowfreq	YES	-0.124009	1.558
6:30864538-32864538	31404690	chr6:31404690	a	g	0.0795	0.0181	0.0692	0.1386	0.079	0.0312	0.01148	+-+++	12.2	4.554	4	0.3362	62130	6	0.0795	SNP	rs115571652	0.129947	0.976242	2.53205	3.52387	0.000312255	0.989528	lowfreq	YES	-0.103633	1.703
6:30864538-32864538	31424528	chr6:31424528	a	g	0.9304	0.0156	0.8798	0.9406	-0.0844	0.0336	0.01209	-+---	15.7	4.744	4	0.3146	62129.9	6	0.0696	SNP	rs3128984	0.2108	0.972551	-2.5119	3.56273	0.000315698	0.988901	lowfreq	YES	-0.054778	2.09
6:30864538-32864538	31518169	chr6:31518169	a	g	0.9778	0.0041	0.9638	0.9803	-0.1346	0.0586	0.02161	-+---	0	2.137	4	0.7105	62129.9	6	0.0222	SNP	rs148816121	0.554497	0.920938	-2.29693	3.1919	0.000282839	0.990121	lowfreq	YES	-0.123278	1.563
6:30864538-32864538	31525738	chr6:31525738	t	tg	0.0222	0.0041	0.0204	0.0363	0.1826	0.0591	0.001997	+-+++	0	3.507	4	0.4769	62130	6	0.0222	SV	rs34877047	0.300889	0.919692	3.08968	22.8465	0.00202446	0.922771	lowfreq	YES	-0.9184	0.024
6:30864538-32864538	31525742	chr6:31525742	g	gc	0.0348	0.0029	0.0316	0.0449	0.1425	0.0506	0.004895	--+++	0	3.597	4	0.4633	62129.7	6	0.0348	SV	rs145394686	0.274516	0.939842	2.81621	10.1916	0.000903089	0.974909	lowfreq	YES	-1.0125	0.015
6:30864538-32864538	31589735	chr6:31589735	t	c	0.0271	0.0105	0.0231	0.0583	0.1314	0.0534	0.01394	--+++	0	3.105	4	0.5404	62130	6	0.0271	SNP	rs116566642	0.442142	0.933455	2.46067	4.35384	0.0003858	0.986729	lowfreq	YES	1.52644	13.45
6:30864538-32864538	31613571	chr6:31613571	a	g	0.9729	0.0104	0.9418	0.9768	-0.1307	0.0533	0.01414	++---	0	3.117	4	0.5385	62130	6	0.0271	SNP	rs114919178	0.442142	0.933687	-2.45216	4.26516	0.000377942	0.98749	lowfreq	YES	-0.013298	2.46
6:30864538-32864538	31618511	chr6:31618511	a	g	0.0199	0.004	0.0178	0.034	0.1902	0.0597	0.00145	+-+++	22.4	5.157	4	0.2716	62130	6	0.0199	SNP	rs115470510	0.914176	0.918187	3.18593	30.211	0.00267704	0.817551	lowfreq	YES	-0.176452	1.228
6:30864538-32864538	31619153	chr6:31619153	t	c	0.9729	0.0104	0.9418	0.9769	-0.1308	0.0532	0.014	++---	0	3.108	4	0.5399	62129.9	6	0.0271	SNP	rs138039007	0.442142	0.93392	-2.45865	4.32453	0.000383203	0.987112	lowfreq	YES	0.099888	3.607
6:30864538-32864538	31647001	chr6:31647001	a	g	0.9727	0.0102	0.9417	0.9764	-0.1335	0.0527	0.01125	++---	0	3.303	4	0.5084	62130	6	0.0273	SNP	rs114914452	0.442142	0.935076	-2.53321	5.11915	0.000453615	0.985504	lowfreq	YES	-2.00965	0.001
6:30864538-32864538	31678691	chr6:31678691	t	c	0.0263	0.0108	0.0219	0.0578	0.1455	0.0544	0.007517	--+++	0	3.604	4	0.4623	62130	6	0.0263	SNP	rs114283595	0.462665	0.931113	2.67463	7.33597	0.00065005	0.98062	lowfreq	YES	0.169096	4.351
6:30864538-32864538	31695368	chr6:31695368	a	g	0.0395	0.0066	0.0326	0.0624	0.1749	0.0449	9.74e-05	+++++	0	1.916	4	0.7512	62130	6	0.0395	SNP	rs114397592	0.335554	0.952018	3.89532	300.148	0.0265966	0.443237	lowfreq	YES	1.22024	11.85
6:30864538-32864538	31704065	chr6:31704065	g	gttc	0.042	0.0063	0.0359	0.0641	0.165	0.0436	0.0001567	+++++	0	3.279	4	0.5123	62129.9	6	0.042	SV	rs147567766	0.284798	0.954632	3.7844	198.246	0.0175668	0.649476	lowfreq	YES	3.07992	22.5
6:30864538-32864538	31705126	chr6:31705126	a	g	0.0214	0.0036	0.0193	0.0347	0.2028	0.0577	0.0004389	+-+++	15.4	4.728	4	0.3164	62130	6	0.0214	SNP	rs145269503	0.779309	0.923163	3.51473	83.0163	0.00735619	0.770224	lowfreq	YES	-0.823022	0.038
6:30864538-32864538	31708910	chr6:31708910	t	c	0.9604	0.0066	0.9376	0.9674	-0.1733	0.0449	0.0001115	-----	0	1.946	4	0.7456	62130	6	0.0396	SNP	rs138872128	0.335554	0.952018	-3.85969	263.152	0.0233183	0.491694	lowfreq	YES	0.364106	6.295
6:30864538-32864538	31709814	chr6:31709814	c	g	0.0376	0.0073	0.0307	0.0624	0.1652	0.0462	0.0003528	+++++	0	0.665	4	0.9556	62130	6	0.0376	SNP	rs150618883	0.324134	0.949342	3.57576	97.3034	0.00862219	0.707698	lowfreq	YES	-0.565606	0.152
6:30864538-32864538	31737818	chr6:31737818	c	g	0.9785	0.0036	0.9653	0.9807	-0.203	0.0577	0.0004367	-+---	14.8	4.694	4	0.3202	62129.9	6	0.0215	SNP	rs115526889	0.779309	0.923163	-3.5182	83.9557	0.00743943	0.762868	lowfreq	YES	6.31664	29.2
6:30864538-32864538	31780239	chr6:31780239	t	c	0.0423	0.006	0.0354	0.0635	0.159	0.0439	0.0002874	+++++	0	2.602	4	0.6265	62129.8	6	0.0423	SNP	rs115333512	0.276293	0.954034	3.62187	111.893	0.00991502	0.68935	lowfreq	YES	-0.300919	0.661
6:30864538-32864538	31848440	chr6:31848440	a	t	0.9471	0.0051	0.9291	0.9555	-0.1236	0.0395	0.001753	-----	4.5	4.189	4	0.381	62130	6	0.0529	SNP	rs41267090	0.276293	0.962458	-3.12911	21.5577	0.00191026	0.934669	lowfreq	YES	1.04496	10.91
6:30864538-32864538	31864538	chr6:31864538	a	g	0.0202	0.0037	0.0179	0.0335	0.2115	0.0598	0.0004082	+-+++	35	6.157	4	0.1877	62129.9	6	0.0202	SNP	rs115884658	1	0.917936	3.53679	89.2148	0.00790545	0.732546	lowfreq	YES	2.45305	19.16
6:30864538-32864538	31901090	chr6:31901090	t	g	0.0205	0.0037	0.0179	0.0337	0.207	0.0595	0.0005006	+-+++	41.3	6.814	4	0.146	62130	6	0.0205	SNP	rs115277907	1	0.91869	3.47899	74.0607	0.00656262	0.783497	lowfreq	YES	0.050358	3.086
6:30864538-32864538	32019382	chr6:32019382	a	c	0.9518	0.0194	0.9005	0.9689	-0.1227	0.0444	0.005716	-----	0	3.323	4	0.5053	62129.7	6	0.0482	SNP	rs115521560	0.268235	0.953031	-2.76351	8.2484	0.000730902	0.977943	lowfreq	YES	-0.716499	0.066
6:30864538-32864538	32096244	chr6:32096244	t	c	0.0656	0.0205	0.0463	0.1238	0.1122	0.037	0.002446	+++++	31.7	5.855	4	0.2103	62129.9	6	0.0656	SNP	rs115360563	0.176087	0.966908	3.03243	15.5094	0.00137431	0.962955	lowfreq	YES	0.069901	3.289
6:30864538-32864538	32149756	chr6:32149756	t	c	0.1055	0.0107	0.1005	0.1441	0.0776	0.0286	0.006611	+++++	0	1.818	4	0.7692	62129.9	6	0.1055	SNP	rs147062909	0.12873	0.979961	2.71329	5.21827	0.000462398	0.985051	lowfreq	YES	-0.73728	0.059
6:30864538-32864538	32211238	chr6:32211238	c	g	0.04	0.0013	0.0349	0.043	0.149	0.0464	0.00131	+-+++	0	2.353	4	0.6711	62129.9	6	0.04	SNP	rs149094175	0.157848	0.948925	3.21121	30.125	0.00266942	0.820221	lowfreq	YES	1.18501	11.67
6:30864538-32864538	32318801	chr6:32318801	a	at	0.0199	0.0051	0.0175	0.0368	0.2903	0.063	4.012e-06	+-+++	44.7	7.232	4	0.1241	62129.9	6	0.0199	SV	rs148996348	0.725362	0.909732	4.60794	4701.89	0.416641	0.416641	lowfreq	YES	0.01269	2.709
6:30864538-32864538	32373378	chr6:32373378	a	t	0.9679	0.0081	0.9431	0.9774	-0.2115	0.0546	0.0001068	-+---	35.8	6.227	4	0.1828	62129.8	6	0.0321	SNP	rs115379362	0.490515	0.93064	-3.87363	283.694	0.0251385	0.468376	lowfreq	YES	-0.041812	2.202
6:30864538-32864538	32573179	chr6:32573179	a	g	0.1259	0.0039	0.1221	0.1332	0.0774	0.0296	0.008864	-++++	0	0.296	4	0.9901	62129.4	6	0.1259	SNP	rs601020	0.101186	0.978566	2.61486	4.15413	0.000368103	0.987858	lowfreq	YES	-0.543732	0.171
6:30864538-32864538	32600671	chr6:32600671	t	c	0.0963	0.0047	0.0926	0.1087	0.0921	0.0334	0.005834	+++++	0	1.631	4	0.8032	62129.8	6	0.0963	SNP	rs115094234	0.115105	0.972868	2.75749	6.65384	0.000589606	0.98244	lowfreq	YES	0.089883	3.5
6:30864538-32864538	32627129	chr6:32627129	a	g	0.8958	0.0056	0.8923	0.9168	-0.0963	0.0325	0.003049	-----	0	1.105	4	0.8935	62129.8	6	0.1042	SNP	rs9273401	0.105704	0.974273	-2.96308	11.5521	0.00102364	0.972118	lowfreq	YES	-0.154484	1.359
6:30864538-32864538	32628712	chr6:32628712	t	c	0.1037	0.0024	0.094	0.1109	0.0927	0.0325	0.004291	+++++	0	2.043	4	0.7278	62129.7	6	0.1037	SNP	rs9273531	0.144011	0.974273	2.85231	8.44072	0.000747944	0.977212	lowfreq	YES	0.28948	5.591
6:30864538-32864538	32629259	chr6:32629259	t	c	0.8929	0.0029	0.8797	0.8965	-0.094	0.032	0.003267	-----	0	0.691	4	0.9525	62129.8	6	0.1071	SNP	rs3828786	0.157667	0.975039	-2.9375	10.6073	0.000939925	0.974006	lowfreq	YES	-0.16944	1.268
6:30864538-32864538	32635954	chr6:32635954	a	g	0.1065	0.0023	0.1025	0.1169	0.1001	0.0315	0.001491	+++++	0	1.173	4	0.8826	62129.9	6	0.1065	SNP	rs9274619	0.142331	0.975794	3.17778	21.4631	0.00190188	0.936571	lowfreq	YES	0.01247	2.706
6:30864538-32864538	32638071	chr6:32638071	a	c	0.1052	0.0023	0.0954	0.1106	0.0993	0.0318	0.001791	+++++	0	0.827	4	0.9348	62129.9	6	0.1052	SNP	rs115674389	0.100806	0.975342	3.12264	18.245	0.00161672	0.954498	lowfreq	YES	-0.290013	0.7
6:30864538-32864538	32639836	chr6:32639836	a	c	0.113	0.002	0.1122	0.1202	0.0984	0.0401	0.01417	+++?+	0	0.641	3	0.887	35285.7	6	0.113	SNP	rs115607106	0.140074	0.961353	2.45387	3.55276	0.000314815	0.989215	lowfreq	YES	-0.039438	2.223
6:30864538-32864538	32639931	chr6:32639931	t	g	0.1129	0.002	0.1118	0.1201	0.0984	0.0402	0.01433	+++?+	0	0.592	3	0.8983	35285.7	6	0.1129	SNP	rs114759749	0.140074	0.961168	2.44776	3.50848	0.000310891	0.989839	lowfreq	YES	-0.458858	0.278
6:30864538-32864538	32639972	chr6:32639972	t	c	0.1097	0.0032	0.1045	0.1118	0.1037	0.0407	0.0109	+++?+	0	0.708	3	0.8714	35285.7	6	0.1097	SNP	rs114247057	0.163276	0.960235	2.54791	4.50178	0.000398909	0.986343	lowfreq	YES	-0.24467	0.882
6:30864538-32864538	32648987	chr6:32648987	t	c	0.1063	0.0022	0.1003	0.1148	0.0963	0.0315	0.002262	+++++	0	1.109	4	0.8928	62130	6	0.1063	SNP	rs115261132	0.142331	0.975794	3.05714	14.8703	0.00131768	0.964273	lowfreq	YES	-0.213437	1.029
6:30864538-32864538	32649088	chr6:32649088	c	g	0.8936	0.0022	0.8851	0.8993	-0.0968	0.0315	0.002131	-----	0	1.053	4	0.9017	62130	6	0.1064	SNP	rs116549120	0.142331	0.975794	-3.07302	15.5933	0.00138174	0.958818	lowfreq	YES	-0.584018	0.137
6:30864538-32864538	32649126	chr6:32649126	a	g	0.8936	0.0022	0.8851	0.8993	-0.0968	0.0315	0.002129	-----	0	1.053	4	0.9017	62129.9	6	0.1064	SNP	rs116321741	0.142331	0.975794	-3.07302	15.5933	0.00138174	0.960199	lowfreq	YES	-0.137768	1.466
6:30864538-32864538	32649161	chr6:32649161	t	c	0.1064	0.0022	0.1007	0.1149	0.0968	0.0315	0.002127	+++++	0	1.053	4	0.9017	62130	6	0.1064	SNP	rs115525834	0.142331	0.975794	3.07302	15.5933	0.00138174	0.961581	lowfreq	YES	-0.577523	0.142
6:30864538-32864538	32651936	chr6:32651936	t	c	0.1075	0.0034	0.1055	0.1207	0.1029	0.0314	0.00105	+++++	0	1.097	4	0.8947	62130	6	0.1075	SNP	rs182464989	0.120803	0.975944	3.27707	29.2751	0.00259411	0.822815	lowfreq	YES	-0.046788	2.159
6:30864538-32864538	32652196	chr6:32652196	t	c	0.8953	0.0029	0.8831	0.8995	-0.1001	0.0317	0.001572	-----	0	1.528	4	0.8217	62130	6	0.1047	SNP	rs116322440	0.13506	0.975493	-3.15773	20.2679	0.00179597	0.949495	lowfreq	YES	-0.200458	1.095
6:30864538-32864538	32652880	chr6:32652880	a	c	0.8924	0.0035	0.8797	0.8945	-0.1002	0.0314	0.00142	-----	0	0.82	4	0.9358	62130	6	0.1076	SNP	rs115359284	0.13506	0.975944	-3.19108	22.3168	0.00197752	0.930801	lowfreq	YES	-0.285861	0.715
6:30864538-32864538	32653263	chr6:32653263	a	g	0.8919	0.002	0.883	0.896	-0.0892	0.0314	0.004559	-----	0	0.982	4	0.9125	62129.9	6	0.1081	SNP	rs116066318	0.13506	0.975944	-2.84076	7.95834	0.0007052	0.978648	lowfreq	YES	0.168749	4.347
6:30864538-32864538	32654714	chr6:32654714	t	c	0.8933	0.0023	0.883	0.8958	-0.1012	0.0314	0.001285	-----	0	1.305	4	0.8605	62130	6	0.1067	SNP	rs116104246	0.13506	0.975944	-3.22293	24.6559	0.00218479	0.855793	lowfreq	YES	-0.015365	2.441
6:30864538-32864538	32655305	chr6:32655305	t	g	0.1067	0.0023	0.1039	0.117	0.1017	0.0314	0.001219	+++++	0	1.276	4	0.8654	62130	6	0.1067	SNP	rs114406160	0.13506	0.975944	3.23885	25.9255	0.00229729	0.844666	lowfreq	YES	-0.335378	0.551
6:30864538-32864538	32656723	chr6:32656723	a	g	0.1063	0.0017	0.1022	0.1133	0.1007	0.0315	0.0014	+++++	0	1.417	4	0.8412	62129.9	6	0.1063	SNP	rs144515537	0.142202	0.975794	3.19683	22.773	0.00201795	0.924789	lowfreq	YES	-0.481006	0.245
6:30864538-32864538	32656947	chr6:32656947	a	g	0.1067	0.0024	0.1034	0.117	0.1004	0.0314	0.001407	+++++	0	1.255	4	0.8689	62130	6	0.1067	SNP	rs144550285	0.13506	0.975944	3.19745	22.7643	0.00201718	0.926806	lowfreq	YES	0.330182	5.982
6:30864538-32864538	32657565	chr6:32657565	a	g	0.8938	0.0007	0.8933	0.8973	-0.1018	0.0314	0.001184	-----	0	0.887	4	0.9264	62130	6	0.1062	SNP	rs115047716	0.144213	0.975944	-3.24204	26.1879	0.00232054	0.842369	lowfreq	YES	-0.245328	0.879
6:30864538-32864538	32657710	chr6:32657710	a	g	0.8933	0.0024	0.883	0.8966	-0.101	0.0314	0.001315	-----	0	1.195	4	0.8789	62130	6	0.1067	SNP	rs114515032	0.140489	0.975944	-3.21656	24.1673	0.0021415	0.868837	lowfreq	YES	-0.165846	1.29
6:30864538-32864538	32658335	chr6:32658335	t	c	0.8933	0.0024	0.8829	0.8966	-0.1011	0.0314	0.0013	-----	0	1.161	4	0.8844	62130	6	0.1067	SNP	rs116141659	0.142331	0.975944	-3.21975	24.4103	0.00216303	0.866695	lowfreq	YES	-0.095058	1.767
6:30864538-32864538	32658665	chr6:32658665	a	g	0.1067	0.0024	0.1034	0.1173	0.1012	0.0314	0.001286	+++++	0	1.129	4	0.8897	62130.1	6	0.1067	SNP	rs116225162	0.142331	0.975944	3.22293	24.6559	0.00218479	0.857978	lowfreq	YES	-0.352244	0.503
6:30864538-32864538	32659099	chr6:32659099	t	c	0.8936	0.0021	0.8839	0.8969	-0.1026	0.0315	0.001115	-----	0	1.128	4	0.8897	62130	6	0.1064	SNP	rs115397204	0.148106	0.975794	-3.25714	27.5364	0.00244004	0.832776	lowfreq	YES	-0.211137	1.04
6:30864538-32864538	32659332	chr6:32659332	a	g	0.1063	0.0009	0.1021	0.1074	0.0945	0.0315	0.002715	+++++	0	0.997	4	0.9103	62130	6	0.1063	SNP	rs138683064	0.142202	0.975794	3	12.5597	0.00111293	0.968948	lowfreq	YES	-0.679986	0.08
6:30864538-32864538	32659839	chr6:32659839	a	g	0.1069	0.0023	0.1032	0.1169	0.1013	0.0314	0.001235	+++++	0	1.285	4	0.864	62130	6	0.1069	SNP	rs115626550	0.152178	0.975944	3.22611	24.9042	0.0022068	0.851401	lowfreq	YES	0.12525	3.879
6:30864538-32864538	32662607	chr6:32662607	a	g	0.1067	0.0024	0.1034	0.117	0.1013	0.0314	0.001273	+++++	0	1.178	4	0.8818	62130	6	0.1067	SNP	rs115773210	0.140489	0.975944	3.22611	24.9042	0.0022068	0.853608	lowfreq	YES	0.556678	7.851
6:30864538-32864538	32663308	chr6:32663308	t	c	0.8933	0.0024	0.883	0.8966	-0.1012	0.0314	0.001278	-----	0	1.178	4	0.8818	62130	6	0.1067	SNP	rs116368470	0.140489	0.975944	-3.22293	24.6559	0.00218479	0.862347	lowfreq	YES	0.811499	9.535
6:30864538-32864538	32663431	chr6:32663431	t	c	0.8933	0.0024	0.883	0.8966	-0.1012	0.0314	0.00128	-----	0	1.178	4	0.8818	62130	6	0.1067	SNP	rs115810946	0.140489	0.975944	-3.22293	24.6559	0.00218479	0.864532	lowfreq	YES	0.216807	4.855
6:30864538-32864538	32664126	chr6:32664126	a	g	0.893	0.0023	0.883	0.8967	-0.0994	0.0313	0.001514	-----	0	1.247	4	0.8703	62130	6	0.107	SNP	rs116427033	0.142331	0.976093	-3.17572	21.2264	0.0018809	0.942235	lowfreq	YES	1.82145	15.11
6:30864538-32864538	32664990	chr6:32664990	a	t	0.8933	0.0023	0.883	0.8966	-0.1005	0.0314	0.001385	-----	0	1.176	4	0.882	62130	6	0.1067	SNP	rs114589980	0.140489	0.975944	-3.20064	22.9918	0.00203734	0.912597	lowfreq	YES	-0.16204	1.313
6:30864538-32864538	32665319	chr6:32665319	t	g	0.8933	0.0023	0.883	0.8966	-0.1007	0.0314	0.001355	-----	0	1.178	4	0.8817	62130	6	0.1067	SNP	rs115048498	0.140489	0.975944	-3.20701	23.4543	0.00207832	0.883573	lowfreq	YES	-0.542225	0.173
6:30864538-32864538	32665640	chr6:32665640	t	g	0.1067	0.0023	0.1034	0.117	0.1007	0.0314	0.001352	+++++	0	1.178	4	0.8818	62130	6	0.1067	SNP	rs115507431	0.140489	0.975944	3.20701	23.4543	0.00207832	0.885652	lowfreq	YES	-0.320114	0.598
6:30864538-32864538	32665759	chr6:32665759	t	g	0.107	0.0025	0.1055	0.117	0.1007	0.0313	0.001309	+++++	0	1.146	4	0.8869	62130	6	0.107	SNP	rs188078946	0.140489	0.976093	3.21725	24.1632	0.00214114	0.870978	lowfreq	YES	-0.245502	0.878
6:30864538-32864538	32665909	chr6:32665909	a	c	0.1067	0.0023	0.1034	0.117	0.1007	0.0314	0.001351	+++++	0	1.178	4	0.8817	62130	6	0.1067	SNP	rs115754114	0.140489	0.975944	3.20701	23.4543	0.00207832	0.88773	lowfreq	YES	0.039646	2.977
6:30864538-32864538	32665912	chr6:32665912	a	c	0.1067	0.0023	0.1034	0.117	0.1007	0.0314	0.001351	+++++	0	1.178	4	0.8817	62130	6	0.1067	SNP	rs114029340	0.140489	0.975944	3.20701	23.4543	0.00207832	0.889808	lowfreq	YES	0.035184	2.932
6:30864538-32864538	32666635	chr6:32666635	t	c	0.1067	0.0023	0.1034	0.1169	0.1007	0.0314	0.001361	+++++	0	1.18	4	0.8814	62130	6	0.1067	SNP	rs114163574	0.140489	0.975944	3.20701	23.4543	0.00207832	0.891886	lowfreq	YES	-0.240063	0.902
6:30864538-32864538	32666651	chr6:32666651	t	g	0.1067	0.0023	0.1034	0.1169	0.1007	0.0314	0.001361	+++++	0	1.18	4	0.8814	62130	6	0.1067	SNP	rs114493913	0.140489	0.975944	3.20701	23.4543	0.00207832	0.893965	lowfreq	YES	-0.617058	0.113
6:30864538-32864538	32666660	chr6:32666660	t	c	0.1067	0.0023	0.1034	0.1169	0.1007	0.0314	0.001361	+++++	0	1.18	4	0.8814	62130	6	0.1067	SNP	rs115462410	0.140489	0.975944	3.20701	23.4543	0.00207832	0.896043	lowfreq	YES	-0.280319	0.736
6:30864538-32864538	32667107	chr6:32667107	t	c	0.8933	0.0023	0.8831	0.8966	-0.1007	0.0314	0.001359	-----	0	1.18	4	0.8814	62129.9	6	0.1067	SNP	rs116225544	0.140489	0.975944	-3.20701	23.4543	0.00207832	0.898121	lowfreq	YES	-0.217977	1.006
6:30864538-32864538	32667793	chr6:32667793	a	c	0.1039	0.0027	0.1017	0.1165	0.1081	0.0319	0.000703	+++++	0	0.796	4	0.939	62129.9	6	0.1039	SNP	rs112492095	0.148106	0.975191	3.38871	42.5626	0.00377153	0.797866	lowfreq	YES	-0.483243	0.242
6:30864538-32864538	32667850	chr6:32667850	c	g	0.8938	0.0022	0.8835	0.8975	-0.1055	0.0315	0.0008126	-----	0	0.835	4	0.9337	62130	6	0.1062	SNP	rs111857918	0.142331	0.975794	-3.34921	37.0493	0.00328299	0.811717	lowfreq	YES	-0.196598	1.116
6:30864538-32864538	32668411	chr6:32668411	a	g	0.1172	0.0016	0.1104	0.1192	0.077	0.0295	0.009098	+++++	0	1.385	4	0.8467	62130	6	0.1172	SNP	rs115218529	0.128631	0.978707	2.61017	4.09296	0.000362683	0.988585	lowfreq	YES	-0.184083	1.184
6:30864538-32864538	32668814	chr6:32668814	a	c	0.8884	0.0077	0.8536	0.8931	-0.0877	0.0311	0.004843	-----	0	1.948	4	0.7453	62130	6	0.1116	SNP	rs188245593	0.126931	0.976391	-2.81994	7.45654	0.000660734	0.979309	lowfreq	YES	-0.122771	1.567
6:30864538-32864538	32668831	chr6:32668831	t	c	0.8884	0.0077	0.8536	0.8931	-0.0877	0.0311	0.004843	-----	0	1.948	4	0.7453	62130	6	0.1116	SNP	rs115127397	0.126931	0.976391	-2.81994	7.45654	0.000660734	0.979969	lowfreq	YES	-0.066485	1.993
6:30864538-32864538	32668846	chr6:32668846	t	g	0.1119	0.0076	0.1069	0.1464	0.0869	0.0311	0.005182	+++++	0	1.954	4	0.7442	62130	6	0.1119	SNP	rs114653103	0.126931	0.976391	2.79421	6.94894	0.000615755	0.981235	lowfreq	YES	-0.357086	0.49
6:30864538-32864538	32669013	chr6:32669013	t	c	0.8933	0.0023	0.8831	0.8966	-0.1001	0.0314	0.001438	-----	0	1.18	4	0.8814	62130	6	0.1067	SNP	rs116568191	0.140489	0.975944	-3.1879	22.0966	0.00195801	0.932759	lowfreq	YES	-0.06637	1.993
6:30864538-32864538	32669454	chr6:32669454	a	c	0.8933	0.0023	0.8831	0.8966	-0.1007	0.0314	0.001357	-----	0	1.181	4	0.8812	62130	6	0.1067	SNP	rs116336909	0.140489	0.975944	-3.20701	23.4543	0.00207832	0.9002	lowfreq	YES	-0.067924	1.981
6:30864538-32864538	32669483	chr6:32669483	a	g	0.8933	0.0023	0.8831	0.8966	-0.1007	0.0314	0.001357	-----	0	1.181	4	0.8812	62130	6	0.1067	SNP	rs115123681	0.140489	0.975944	-3.20701	23.4543	0.00207832	0.902278	lowfreq	YES	0.409201	6.694
6:30864538-32864538	32669761	chr6:32669761	c	g	0.8933	0.0023	0.8831	0.8966	-0.1007	0.0314	0.001357	-----	0	1.181	4	0.8811	62130	6	0.1067	SNP	rs115187874	0.140489	0.975944	-3.20701	23.4543	0.00207832	0.904356	lowfreq	YES	-0.405755	0.375
6:30864538-32864538	32670548	chr6:32670548	a	g	0.1067	0.0023	0.1034	0.1169	0.1004	0.0314	0.001398	+++++	0	1.22	4	0.8749	62130	6	0.1067	SNP	rs114998476	0.140489	0.975944	3.19745	22.7643	0.00201718	0.928823	lowfreq	YES	-0.085737	1.838
6:30864538-32864538	32670912	chr6:32670912	t	c	0.8933	0.0023	0.8831	0.8966	-0.1009	0.0314	0.001324	-----	0	1.183	4	0.8809	62130	6	0.1067	SNP	rs116600081	0.140489	0.975944	-3.21338	23.927	0.00212021	0.873098	lowfreq	YES	-0.749135	0.056
6:30864538-32864538	32671057	chr6:32671057	a	g	0.1067	0.0023	0.1035	0.1169	0.1009	0.0314	0.00132	+++++	0	1.177	4	0.8819	62130	6	0.1067	SNP	rs115862702	0.140489	0.975944	3.21338	23.927	0.00212021	0.875218	lowfreq	YES	-0.723191	0.064
6:30864538-32864538	32671086	chr6:32671086	t	c	0.107	0.0022	0.1035	0.1169	0.1023	0.0313	0.001077	+++++	0	1.201	4	0.878	62130	6	0.107	SNP	rs116198117	0.140489	0.976093	3.26837	28.407	0.00251719	0.827873	lowfreq	YES	-0.597756	0.126
6:30864538-32864538	32671247	chr6:32671247	t	c	0.1067	0.0023	0.1034	0.1168	0.1007	0.0314	0.001349	+++++	0	1.191	4	0.8796	62130	6	0.1067	SNP	rs114212145	0.140489	0.975944	3.20701	23.4543	0.00207832	0.906435	lowfreq	YES	-0.342552	0.53
6:30864538-32864538	32671332	chr6:32671332	c	g	0.1067	0.0023	0.1034	0.1168	0.1005	0.0314	0.001389	+++++	0	1.227	4	0.8737	62130	6	0.1067	SNP	rs114580176	0.140489	0.975944	3.20064	22.9918	0.00203734	0.914635	lowfreq	YES	-0.275926	0.752
6:30864538-32864538	32671412	chr6:32671412	t	c	0.1067	0.0023	0.1034	0.1168	0.1007	0.0314	0.001349	+++++	0	1.191	4	0.8796	62130	6	0.1067	SNP	rs115984631	0.140489	0.975944	3.20701	23.4543	0.00207832	0.908513	lowfreq	YES	0.371186	6.359
6:30864538-32864538	32671755	chr6:32671755	a	g	0.1067	0.0023	0.1034	0.1168	0.1008	0.0314	0.001338	+++++	0	1.19	4	0.8797	62130	6	0.1067	SNP	rs114196214	0.140489	0.975944	3.21019	23.6894	0.00209915	0.877317	lowfreq	YES	0.038667	2.967
6:30864538-32864538	32671811	chr6:32671811	a	g	0.1015	0.0047	0.0892	0.1124	0.1094	0.0325	0.0007578	+++++	0	0.71	4	0.95	62129.8	6	0.1015	SNP	rs149409391	0.158651	0.974273	3.36615	40.0301	0.00354712	0.805102	lowfreq	YES	0.092845	3.532
6:30864538-32864538	32672624	chr6:32672624	t	c	0.8935	0.0022	0.8832	0.8968	-0.1022	0.0314	0.001154	-----	0	1.11	4	0.8927	62130	6	0.1065	SNP	rs115038121	0.140489	0.975944	-3.25478	27.2671	0.00241618	0.837632	lowfreq	YES	-0.135245	1.482
6:30864538-32864538	32672641	chr6:32672641	a	c	0.8935	0.0022	0.8832	0.8968	-0.1026	0.0315	0.00111	-----	0	1.114	4	0.892	62130	6	0.1065	SNP	rs114190846	0.140489	0.975794	-3.25714	27.5364	0.00244004	0.835216	lowfreq	YES	-0.122532	1.568
6:30864538-32864538	32673099	chr6:32673099	a	t	0.1055	0.0018	0.1004	0.1125	0.1033	0.0317	0.00112	+++++	0	1.144	4	0.8872	62129.9	6	0.1055	SNP	rs143380268	0.154286	0.975493	3.25868	27.7978	0.0024632	0.830336	lowfreq	YES	0.08677	3.467
6:30864538-32864538	32673574	chr6:32673574	a	t	0.8926	0.0023	0.8822	0.8968	-0.103	0.0315	0.001081	-----	0	1.11	4	0.8926	62129.9	6	0.1074	SNP	rs115813172	0.140489	0.975794	-3.26984	28.6727	0.00254073	0.825355	lowfreq	YES	-0.59228	0.13
6:30864538-32864538	32675523	chr6:32675523	c	g	0.1067	0.0023	0.1037	0.1168	0.0993	0.0314	0.001579	+++++	0	1.182	4	0.881	62130.1	6	0.1067	SNP	rs114250333	0.140489	0.975944	3.16242	20.4192	0.00180937	0.94589	lowfreq	YES	-0.168152	1.276
6:30864538-32864538	32675634	chr6:32675634	c	g	0.8933	0.0023	0.8832	0.8963	-0.0995	0.0314	0.001541	-----	0	1.199	4	0.8783	62130.1	6	0.1067	SNP	rs116428625	0.140489	0.975944	-3.16879	20.825	0.00184533	0.94408	lowfreq	YES	0.197342	4.651
6:30864538-32864538	32676159	chr6:32676159	c	g	0.8933	0.0023	0.8833	0.8963	-0.0993	0.0314	0.00157	-----	0	1.183	4	0.8809	62130	6	0.1067	SNP	rs116674868	0.140489	0.975944	-3.16242	20.4192	0.00180937	0.947699	lowfreq	YES	0.427848	6.852
6:30864538-32864538	32678491	chr6:32678491	t	c	0.893	0.0022	0.8832	0.8963	-0.0998	0.0314	0.001504	-----	0	1.236	4	0.8722	62130	6	0.107	SNP	rs116311387	0.140489	0.975944	-3.17834	21.4504	0.00190075	0.938472	lowfreq	YES	-0.11056	1.653
6:30864538-32864538	32680299	chr6:32680299	a	g	0.1067	0.0023	0.1038	0.1171	0.1005	0.0314	0.001386	+++++	0	1.198	4	0.8784	62129.9	6	0.1067	SNP	rs114015894	0.140489	0.975944	3.20064	22.9918	0.00203734	0.916672	lowfreq	YES	-0.060191	2.045
6:30864538-32864538	32680620	chr6:32680620	t	g	0.1066	0.002	0.1038	0.1151	0.1005	0.0314	0.001389	+++++	0	1.296	4	0.862	62130	6	0.1066	SNP	rs114462104	0.142331	0.975944	3.20064	22.9918	0.00203734	0.918709	lowfreq	YES	0.624525	8.325
6:30864538-32864538	32681530	chr6:32681530	t	c	0.8936	0.0023	0.8838	0.8971	-0.0984	0.0314	0.00175	-----	0	1.095	4	0.895	62130	6	0.1064	SNP	rs115499691	0.142331	0.975944	-3.13376	18.698	0.00165685	0.952881	lowfreq	YES	-0.393881	0.4
6:30864538-32864538	32682019	chr6:32682019	a	c	0.8914	0.0021	0.8824	0.8969	-0.0941	0.031	0.002392	-----	0	0.903	4	0.9241	62130	6	0.1086	SNP	rs115639502	0.142331	0.976539	-3.03548	13.7741	0.00122054	0.965494	lowfreq	YES	-0.648217	0.095
6:30864538-32864538	32682137	chr6:32682137	a	g	0.8925	0.0024	0.8818	0.8962	-0.1009	0.0312	0.001237	-----	0	1.262	4	0.8678	62130	6	0.1075	SNP	rs114916856	0.142331	0.976242	-3.23397	25.4098	0.0022516	0.849195	lowfreq	YES	-0.23422	0.929
6:30864538-32864538	32682429	chr6:32682429	t	c	0.1025	0.0046	0.0998	0.1211	0.1063	0.0314	0.0007202	+++++	0	2.497	4	0.6452	62130	6	0.1025	SNP	rs114242263	0.148106	0.975944	3.38535	41.6277	0.00368869	0.801555	lowfreq	YES	-0.186239	1.172
6:30864538-32864538	32683010	chr6:32683010	t	c	0.0919	0.0035	0.0871	0.1058	0.0965	0.0329	0.003313	+-+++	0	1.318	4	0.8584	62129.3	6	0.0919	SNP	rs184081528	0.144011	0.973653	2.93313	10.6984	0.000948002	0.973066	lowfreq	YES	0.37399	6.384
6:30864538-32864538	32683055	chr6:32683055	t	c	0.119	0.0053	0.1076	0.1398	0.0955	0.0275	0.0005165	+++++	0	1.314	4	0.859	62129.6	6	0.119	SNP	rs115087393	0.106513	0.981445	3.47273	50.6294	0.00448634	0.794094	lowfreq	YES	-0.042057	2.2
6:30864538-32864538	32683240	chr6:32683240	a	g	0.8642	0.0031	0.8573	0.8664	-0.0952	0.0333	0.004282	-+-?-	0	1.72	3	0.6325	35285.7	6	0.1358	SNP	rs146924695	0.104219	0.973026	-2.85886	8.75717	0.000775985	0.976464	lowfreq	YES	-0.19231	1.139
6:30864538-32864538	32683309	chr6:32683309	c	g	0.1168	0.0047	0.1065	0.1353	0.1019	0.0276	0.00022	+++++	0	1.318	4	0.8583	62129.5	6	0.1168	SNP	rs115361718	0.116648	0.981312	3.69203	109.753	0.00972539	0.699076	lowfreq	YES	-0.372123	0.451
6:30864538-32864538	32683382	chr6:32683382	t	c	0.1175	0.0056	0.1137	0.1409	0.0997	0.0273	0.0002653	+-+++	0	3.489	4	0.4796	62129.9	6	0.1175	SNP	rs141270462	0.103095	0.981709	3.65201	94.2514	0.00835175	0.724641	lowfreq	YES	0.918813	10.19
6:30864538-32864538	32683763	chr6:32683763	a	g	0.1152	0.0062	0.1057	0.1383	0.0937	0.0277	0.0007117	+-+++	0	2.88	4	0.578	62129.6	6	0.1152	SNP	rs114015077	0.112662	0.981179	3.38267	37.6061	0.00333233	0.808434	lowfreq	YES	1.48687	13.24
6:30864538-32864538	32684105	chr6:32684105	t	c	0.1179	0.0058	0.1071	0.1416	0.0852	0.0272	0.001765	+-+++	0	1.563	4	0.8154	62129.7	6	0.1179	SNP	rs114167406	0.110142	0.98184	3.13235	16.6509	0.00147546	0.955973	lowfreq	YES	2.39643	18.8
6:30864538-32864538	32684257	chr6:32684257	a	g	0.8819	0.0054	0.8604	0.8937	-0.083	0.0271	0.002181	-+---	0	1.685	4	0.7935	62130	6	0.1181	SNP	rs116714509	0.108916	0.981971	-3.06273	13.4331	0.00119032	0.966684	lowfreq	YES	0.208419	4.768
6:30864538-32864538	32684272	chr6:32684272	a	t	0.1181	0.0054	0.1063	0.1396	0.0827	0.0271	0.002281	+-+++	0	1.69	4	0.7925	62130	6	0.1181	SNP	rs116145176	0.108916	0.981971	3.05166	12.994	0.00115141	0.967835	lowfreq	YES	0.289723	5.593
6:30864538-32864538	32684387	chr6:32684387	a	g	0.8818	0.0054	0.8603	0.8936	-0.0822	0.0271	0.00242	-+---	0	1.675	4	0.7953	62129.9	6	0.1182	SNP	rs114501627	0.108916	0.981971	-3.03321	12.2971	0.00108966	0.970038	lowfreq	YES	1.08991	11.16
6:30864538-32864538	32685550	chr6:32685550	a	g	0.1177	0.0056	0.1056	0.1398	0.0863	0.0271	0.001461	+-+++	0	1.903	4	0.7537	62130	6	0.1177	SNP	rs116246611	0.108916	0.981971	3.1845	19.5159	0.00172933	0.951224	lowfreq	YES	-0.270655	0.773
6:30864538-32864538	32710407	chr6:32710407	t	c	0.9746	0.009	0.9464	0.9819	-0.2189	0.0573	0.0001332	-+---	17.8	4.866	4	0.3013	62129.9	6	0.0254	SNP	rs115018313	0.235777	0.924144	-3.82024	233.724	0.0207106	0.55799	lowfreq	YES	-0.266274	0.791
6:30864538-32864538	32750921	chr6:32750921	a	g	0.9709	0.0077	0.9443	0.9774	-0.174	0.0498	0.0004704	-+---	0	2.898	4	0.575	62130	6	0.0291	SNP	rs115687554	0.244837	0.941619	-3.49398	75.7318	0.0067107	0.776935	lowfreq	YES	0.162016	4.275
6:30864538-32864538	32757589	chr6:32757589	a	t	0.9709	0.0077	0.9443	0.9774	-0.1777	0.0498	0.0003609	-+---	0	2.898	4	0.575	62130	6	0.0291	SNP	rs114175796	0.244837	0.941619	-3.56827	96.9538	0.00859121	0.716289	lowfreq	YES	0.126934	3.897
6:30864538-32864538	32762461	chr6:32762461	a	g	0.0292	0.0077	0.0226	0.0557	0.1759	0.0498	0.000409	+-+++	0	2.972	4	0.5626	62130	6	0.0292	SNP	rs115886355	0.244837	0.941619	3.53213	85.919	0.0076134	0.74787	lowfreq	YES	0.147687	4.121
6:30864538-32864538	32766496	chr6:32766496	t	g	0.9698	0.0079	0.9427	0.977	-0.1692	0.0488	0.0005303	-+---	0	3.14	4	0.5347	62130	6	0.0302	SNP	rs115485752	0.244837	0.943809	-3.46721	68.9603	0.00611067	0.789608	lowfreq	YES	-0.111679	1.645
6:30864538-32864538	32778077	chr6:32778077	c	g	0.0296	0.0081	0.0229	0.0573	0.1837	0.0492	0.0001894	+-+++	0	3.312	4	0.507	62130	6	0.0296	SNP	rs115196245	0.244837	0.942937	3.73374	170.862	0.0151403	0.664616	lowfreq	YES	-0.592785	0.13
6:30864538-32864538	32781112	chr6:32781112	t	c	0.0294	0.008	0.023	0.0569	0.1874	0.0493	0.0001433	+-+++	0	3.435	4	0.4878	62130	6	0.0294	SNP	rs2071479	0.204003	0.942718	3.80122	217.218	0.0192479	0.577237	lowfreq	YES	0.13607	3.996
6:30864538-32864538	32781755	chr6:32781755	g	gt	0.0296	0.0082	0.0231	0.0574	0.1834	0.0492	0.0001956	+-+++	0	3.123	4	0.5375	62129.9	6	0.0296	SV	rs34818665	0.233002	0.942937	3.72764	167.236	0.014819	0.679435	lowfreq	YES	-0.093683	1.777
6:30864538-32864538	32783405	chr6:32783405	t	c	0.043	0.0039	0.041	0.0583	0.1119	0.0412	0.006551	+-+++	0	2.272	4	0.6858	62130	6	0.043	SNP	rs1383258	0.102739	0.959292	2.71602	6.94188	0.00061513	0.98185	lowfreq	YES	-0.67295	0.083
6:30864538-32864538	32784676	chr6:32784676	t	c	0.0436	0.006	0.041	0.0662	0.106	0.041	0.009709	+-+++	0	3.981	4	0.4086	62130	6	0.0436	SNP	rs2071554	0.139012	0.95967	2.58537	4.96267	0.000439749	0.985944	lowfreq	YES	2.94936	22.1
6:30864538-32864538	32785142	chr6:32785142	a	g	0.0344	0.0063	0.0293	0.0576	0.1754	0.0455	0.0001157	+-+++	12.2	4.558	4	0.3357	62129.9	6	0.0344	SNP	rs55888430	0.186513	0.950791	3.85495	259.518	0.0229962	0.51469	lowfreq	YES	-0.038141	2.235
6:30864538-32864538	32785841	chr6:32785841	t	c	0.0432	0.0037	0.0411	0.058	0.1073	0.0411	0.008962	+-+++	0	2.359	4	0.6701	62130	6	0.0432	SNP	rs73410764	0.143761	0.959481	2.61071	5.29528	0.000469222	0.984588	lowfreq	YES	0.027043	2.85
6:30864538-32864538	32787592	chr6:32787592	a	g	0.0379	0.0053	0.0347	0.0582	0.1544	0.0435	0.0003911	+-+++	0	3.238	4	0.5188	62130	6	0.0379	SNP	rs17220157	0.154123	0.954831	3.54943	87.0089	0.00770998	0.740256	lowfreq	YES	-0.017493	2.421
6:30864538-32864538	32787651	chr6:32787651	a	g	0.0296	0.0082	0.0231	0.0576	0.1868	0.0492	0.0001464	+-+++	0	3.099	4	0.5414	62130	6	0.0296	SNP	rs17213749	0.244837	0.942937	3.79675	213.697	0.018936	0.596173	lowfreq	YES	0.296338	5.658
6:30864538-32864538	32792533	chr6:32792533	a	c	0.9655	0.0063	0.9421	0.9707	-0.1748	0.0454	0.0001188	-+---	9.3	4.411	4	0.3533	62130	6	0.0345	SNP	rs73410785	0.186513	0.950996	-3.85022	254.92	0.0225888	0.537279	lowfreq	YES	-0.040575	2.213
6:30864538-32864538	32793534	chr6:32793534	t	c	0.9704	0.0082	0.9424	0.9769	-0.1859	0.0492	0.000158	-+---	0	3.19	4	0.5266	62130	6	0.0296	SNP	rs77152259	0.244837	0.942937	-3.77846	200.182	0.0177384	0.631909	lowfreq	YES	-0.122633	1.568
6:30864538-32864538	32793721	chr6:32793721	c	g	0.0296	0.0082	0.0231	0.0576	0.1861	0.0492	0.0001571	+-+++	0	3.22	4	0.5218	62130.1	6	0.0296	SNP	rs73410789	0.244837	0.942937	3.78252	203.104	0.0179973	0.614171	lowfreq	YES	-0.358056	0.487
6:30864538-32864538	32797309	chr6:32797309	t	g	0.9449	0.0144	0.8977	0.954	-0.1184	0.037	0.00136	-+---	0	1.824	4	0.7681	62130	6	0.0551	SNP	rs2229527	0.10071	0.966908	-3.2	25.6962	0.00227697	0.846943	lowfreq	YES	1.05891	10.99
6:30864538-32864538	32797466	chr6:32797466	a	g	0.0555	0.0142	0.046	0.1022	0.1127	0.0369	0.002235	+-+++	0	1.849	4	0.7634	62130.1	6	0.0555	SNP	rs762808	0.10071	0.96708	3.0542	16.5054	0.00146257	0.957436	lowfreq	YES	0.093616	3.54
#Region: Xq23; closest Gene: AGTR2; Genes in 99% Credible Set: AGTR2
X:114408811-116408811	115408811	chrX:115408811	t	c	0.0077	0.001	0.0044	0.0107	1.0787	0.1956	3.51e-08	?+++++	0	2.223	4	0.6947	25068.9	X	0.0077	SNP	rs146662075	1	0.511121	5.51483	1660.08	0.777387	0.777387	lowfreq	YES	1.91454	15.68
