# Supplementary material for: Re-analysis of public genetic data reveals a rare X-chromosomal variant associated with type 2 diabetes
Source: Nat Commun. 2018 Jan 22;9:321. doi: 10.1038/s41467-017-02380-9 (PMC5778074; doi:10.1038/s41467-017-02380-9)
Supplement: Supplementary file 13 — Supplementary Data 10 [file 41467_2017_2380_MOESM13_ESM.xlsx]

## Sheet: Suppl Data10
Supplementary Data 10. Variants within the 99% credible sets that show significant gene-wide significant eQTLs (based on permutations) in any given tissue in GTEx (V6). For each variant, all the associations in all tissues that achieved significance q-value below 0.05 are represented. eQTLs mapping to HLA genes have been excluded as alignments in these regions can be problematic.
					70KforT2D association results																									GTEx association results
region	BP	MarkerName	Allele1	Allele2	Freq1	FreqSE	MinFreq	MaxFreq	Effect	StdErr	P-value	Direction	HetISq	HetChiSq	HetDf	HetPVal	TotalSampleSize	Chr	MAF	Type_Variant	SNP_ID	R.squared.with.top	r	z	abf	postProb	CumSum	Comment	Novelty	Tissues	Genes	Betas	P_Vals
#Region: 1q32.3; closest Gene: PROX1; Genes in 99% Credible Set: PROX1-AS1|PROX1
1:213159256-215159256	214145731	chr1:214145731	c	g	0.4096	0.0215	0.3741	0.4909	-0.0701	0.0161	1.31e-05	------	19.3	6.198	5	0.2874	66940.8	1	0.4096	SNP	rs340882	0.730148	0.993561	-4.35404	987.388	0.00770206	0.952312	Common	NO	Brain_Cerebellar_Hemisphere	PROX1-AS1	0.349	6.92e-06
#Region: 1q41; closest Gene: LYPLAL1; Genes in 99% Credible Set: ZC3H11B
1:218753509-220753509	219622596	chr1:219622596	a	g	0.634	0.0089	0.6194	0.6569	0.071	0.0164	1.39e-05	++++++	8.9	5.489	5	0.3591	66940.7	1	0.366	SNP	rs6669442	0.318623	0.993321	4.32927	901.72	0.00315839	0.901595	Common	YES	Skin_Not_Sun_Exposed_Suprapubic | Skin_Sun_Exposed_Lower_leg	RP11-392O17.1 | RP11-392O17.1	-0.514 | -0.397	5.75e-07 | 1.77e-08
1:218753509-220753509	219623359	chr1:219623359	t	ttttaa	0.6332	0.0084	0.6209	0.656	0.0717	0.0164	1.2e-05	++++++	7.3	5.396	5	0.3695	66940.6	1	0.3668	SV	rs150141951	0.319705	0.993321	4.37195	1084.38	0.00379816	0.888127	Common	YES	Skin_Not_Sun_Exposed_Suprapubic | Skin_Sun_Exposed_Lower_leg	RP11-392O17.1 | RP11-392O17.1	-0.448 | -0.358	1.22e-05 | 6.65e-07
1:218753509-220753509	219623451	chr1:219623451	t	c	0.6337	0.0091	0.6186	0.6573	0.0713	0.0163	1.29e-05	++++++	7.3	5.396	5	0.3694	66940.7	1	0.3663	SNP	rs4846561	0.318623	0.993402	4.37423	1089.38	0.00381571	0.884329	Common	YES	Skin_Not_Sun_Exposed_Suprapubic | Skin_Sun_Exposed_Lower_leg	RP11-392O17.1 | RP11-392O17.1	-0.513 | -0.397	5.77e-07 | 1.75e-08
1:218753509-220753509	219623458	chr1:219623458	a	g	0.6341	0.0085	0.6216	0.6573	0.0716	0.0163	1.19e-05	++++++	5	5.26	5	0.3849	66940.7	1	0.3659	SNP	rs1538747	0.318623	0.993402	4.39264	1180.29	0.0041341	0.872597	Common	YES	Skin_Not_Sun_Exposed_Suprapubic | Skin_Sun_Exposed_Lower_leg	RP11-392O17.1 | RP11-392O17.1	-0.513 | -0.397	5.77e-07 | 1.75e-08
1:218753509-220753509	219623621	chr1:219623621	t	c	0.634	0.0089	0.6197	0.6574	0.0711	0.0163	1.32e-05	++++++	9	5.495	5	0.3584	66940.9	1	0.366	SNP	rs1538748	0.318623	0.993402	4.36196	1032.9	0.00361786	0.891745	Common	YES	Skin_Not_Sun_Exposed_Suprapubic | Skin_Sun_Exposed_Lower_leg	RP11-392O17.1 | RP11-392O17.1	-0.512 | -0.396	5.78e-07 | 1.73e-08
1:218753509-220753509	219624387	chr1:219624387	t	c	0.6078	0.0078	0.5959	0.6299	0.0711	0.0161	9.63e-06	++++++	0	2.95	5	0.7077	66940.9	1	0.3922	SNP	rs12034686	0.367768	0.993561	4.41615	1294.24	0.00453322	0.859877	Common	YES	Skin_Sun_Exposed_Lower_leg	RP11-392O17.1	-0.396	2.41e-08
1:218753509-220753509	219624543	chr1:219624543	t	c	0.6079	0.0077	0.5968	0.6299	0.0717	0.0161	8.02e-06	++++++	0	2.62	5	0.7583	66940.9	1	0.3921	SNP	rs35552008	0.367768	0.993561	4.45342	1525.2	0.00534221	0.746359	Common	YES	Skin_Sun_Exposed_Lower_leg	RP11-392O17.1	-0.396	2.41e-08
1:218753509-220753509	219624955	chr1:219624955	t	c	0.6079	0.0078	0.596	0.6301	0.0715	0.0161	8.48e-06	++++++	0	2.804	5	0.7302	66940.9	1	0.3921	SNP	rs55927885	0.367768	0.993561	4.44099	1443.74	0.00505689	0.793719	Common	YES	Skin_Sun_Exposed_Lower_leg	RP11-392O17.1	-0.396	2.34e-08
1:218753509-220753509	219625339	chr1:219625339	t	g	0.3921	0.0077	0.3701	0.4032	-0.0718	0.0161	7.88e-06	------	0	2.625	5	0.7576	66940.9	1	0.3921	SNP	rs34543525	0.367768	0.993561	-4.45963	1567.73	0.00549118	0.680614	Common	YES	Skin_Sun_Exposed_Lower_leg	RP11-392O17.1	-0.383	7.43e-08
1:218753509-220753509	219625428	chr1:219625428	t	c	0.6079	0.0077	0.5968	0.6299	0.0718	0.0161	7.87e-06	++++++	0	2.625	5	0.7575	66940.9	1	0.3921	SNP	rs6689184	0.367768	0.993561	4.45963	1567.73	0.00549118	0.686105	Common	YES	Skin_Sun_Exposed_Lower_leg	RP11-392O17.1	-0.382	7.33e-08
1:218753509-220753509	219625465	chr1:219625465	a	g	0.3921	0.0077	0.3701	0.4032	-0.0718	0.0161	7.86e-06	------	0	2.626	5	0.7575	66940.9	1	0.3921	SNP	rs6693970	0.367768	0.993561	-4.45963	1567.73	0.00549118	0.691596	Common	YES	Skin_Sun_Exposed_Lower_leg	RP11-392O17.1	-0.361	5.03e-07
1:218753509-220753509	219625517	chr1:219625517	a	g	0.6079	0.0077	0.5968	0.6299	0.0718	0.0161	7.85e-06	++++++	0	2.626	5	0.7574	66940.9	1	0.3921	SNP	rs6679784	0.367768	0.993561	4.45963	1567.73	0.00549118	0.697087	Common	YES	Skin_Sun_Exposed_Lower_leg	RP11-392O17.1	-0.396	2.41e-08
1:218753509-220753509	219625612	chr1:219625612	c	g	0.3923	0.0078	0.3704	0.404	-0.0716	0.0161	8.38e-06	------	0	2.647	5	0.7542	66940.9	1	0.3923	SNP	rs6689370	0.367768	0.993561	-4.4472	1483.88	0.00519749	0.778267	Common	YES	Skin_Not_Sun_Exposed_Suprapubic | Skin_Sun_Exposed_Lower_leg	RP11-392O17.1 | RP11-392O17.1	-0.473 | -0.404	8.52e-06 | 1.44e-08
1:218753509-220753509	219625629	chr1:219625629	a	c	0.3923	0.0078	0.3704	0.404	-0.0716	0.0161	8.38e-06	------	0	2.648	5	0.7541	66940.9	1	0.3923	SNP	rs6694150	0.367768	0.993561	-4.4472	1483.88	0.00519749	0.783465	Common	YES	Skin_Not_Sun_Exposed_Suprapubic | Skin_Sun_Exposed_Lower_leg	RP11-392O17.1 | RP11-392O17.1	-0.473 | -0.404	8.52e-06 | 1.49e-08
1:218753509-220753509	219625760	chr1:219625760	a	t	0.3921	0.0077	0.3701	0.4032	-0.0718	0.0161	7.81e-06	------	0	2.627	5	0.7572	66941	1	0.3921	SNP	rs6541223	0.367768	0.993561	-4.45963	1567.73	0.00549118	0.702578	Common	YES	Skin_Sun_Exposed_Lower_leg	RP11-392O17.1	-0.404	1.23e-08
1:218753509-220753509	219625853	chr1:219625853	t	c	0.6079	0.0077	0.5968	0.6299	0.0718	0.0161	7.8e-06	++++++	0	2.628	5	0.7572	66941	1	0.3921	SNP	rs6541227	0.367768	0.993561	4.45963	1567.73	0.00549118	0.708069	Common	YES	Skin_Sun_Exposed_Lower_leg	RP11-392O17.1	-0.396	2.41e-08
1:218753509-220753509	219626025	chr1:219626025	t	c	0.3921	0.0077	0.3701	0.4032	-0.0718	0.0161	7.77e-06	------	0	2.629	5	0.757	66941	1	0.3921	SNP	rs6541228	0.367768	0.993561	-4.45963	1567.73	0.00549118	0.713561	Common	YES	Skin_Sun_Exposed_Lower_leg	RP11-392O17.1	-0.396	2.41e-08
1:218753509-220753509	219626928	chr1:219626928	a	t	0.6079	0.0077	0.5967	0.6298	0.0718	0.0161	7.91e-06	++++++	0	2.558	5	0.7677	66941	1	0.3921	SNP	rs12026434	0.367768	0.993561	4.45963	1567.73	0.00549118	0.719052	Common	YES	Skin_Sun_Exposed_Lower_leg	RP11-392O17.1	-0.396	2.41e-08
1:218753509-220753509	219626997	chr1:219626997	a	g	0.392	0.0077	0.3701	0.4032	-0.072	0.0161	7.36e-06	------	0	2.659	5	0.7524	66940.9	1	0.392	SNP	rs12029812	0.367768	0.993561	-4.47205	1656.57	0.00580234	0.646911	Common	YES	Skin_Sun_Exposed_Lower_leg	RP11-392O17.1	-0.396	2.41e-08
1:218753509-220753509	219627150	chr1:219627150	t	c	0.6084	0.008	0.5956	0.6318	0.0735	0.0162	5.59e-06	++++++	0	2.537	5	0.771	66940.7	1	0.3916	SNP	rs12406980	0.299743	0.993482	4.53704	2227.62	0.00780252	0.544027	Common	YES	Skin_Sun_Exposed_Lower_leg	RP11-392O17.1	-0.426	1.59e-08
1:218753509-220753509	219627151	chr1:219627151	a	g	0.392	0.0079	0.3683	0.4046	-0.0733	0.0162	5.86e-06	------	0	2.523	5	0.773	66940.7	1	0.392	SNP	rs11118305	0.299743	0.993482	-4.52469	2107.2	0.00738074	0.574472	Common	YES	Skin_Sun_Exposed_Lower_leg	RP11-392O17.1	-0.426	1.59e-08
1:218753509-220753509	219627355	chr1:219627355	t	c	0.3922	0.008	0.3701	0.4043	-0.0716	0.0161	8.29e-06	------	0	2.736	5	0.7405	66941	1	0.3922	SNP	rs12403367	0.367768	0.993561	-4.4472	1483.88	0.00519749	0.788662	Common	YES	Skin_Sun_Exposed_Lower_leg	RP11-392O17.1	-0.396	2.41e-08
1:218753509-220753509	219627486	chr1:219627486	a	g	0.3922	0.0079	0.3701	0.404	-0.0714	0.0161	8.7e-06	------	0	2.799	5	0.7309	66941.1	1	0.3922	SNP	rs11118306	0.367768	0.993561	-4.43478	1404.74	0.00492027	0.803668	Common	YES	Skin_Sun_Exposed_Lower_leg	RP11-392O17.1	-0.393	3.15e-08
1:218753509-220753509	219628092	chr1:219628092	a	actatctg	0.3936	0.008	0.371	0.4056	-0.0713	0.0161	9.14e-06	------	0	2.522	5	0.7731	66940.9	1	0.3936	SV	rs143129361	0.362505	0.993561	-4.42857	1366.84	0.00478753	0.808456	Common	YES	Skin_Sun_Exposed_Lower_leg	RP11-392O17.1	-0.403	2.02e-08
1:218753509-220753509	219628111	chr1:219628111	a	c	0.3953	0.0079	0.373	0.4052	-0.0746	0.0161	3.51e-06	------	0	2.904	5	0.7148	66940.9	1	0.3953	SNP	rs12031603	0.358072	0.993561	-4.63354	3439.23	0.0120463	0.436111	Common	YES	Skin_Sun_Exposed_Lower_leg	RP11-392O17.1	-0.396	2.41e-08
1:218753509-220753509	219628130	chr1:219628130	t	g	0.6047	0.0079	0.5948	0.627	0.0746	0.0161	3.51e-06	++++++	0	2.903	5	0.7149	66940.9	1	0.3953	SNP	rs12024459	0.358072	0.993561	4.63354	3439.23	0.0120463	0.448158	Common	YES	Skin_Sun_Exposed_Lower_leg	RP11-392O17.1	-0.396	2.41e-08
1:218753509-220753509	219628141	chr1:219628141	a	g	0.3953	0.0079	0.373	0.4052	-0.0746	0.0161	3.51e-06	------	0	2.903	5	0.7149	66940.9	1	0.3953	SNP	rs12031608	0.358072	0.993561	-4.63354	3439.23	0.0120463	0.460204	Common	YES	Skin_Sun_Exposed_Lower_leg	RP11-392O17.1	-0.396	2.41e-08
1:218753509-220753509	219628196	chr1:219628196	a	g	0.6055	0.0076	0.5948	0.6261	0.0712	0.0161	9.86e-06	++++++	0	2.737	5	0.7404	66941	1	0.3945	SNP	rs12024489	0.360921	0.993561	4.42236	1330.02	0.00465855	0.827477	Common	YES	Skin_Sun_Exposed_Lower_leg	RP11-392O17.1	-0.396	2.41e-08
1:218753509-220753509	219628198	chr1:219628198	a	t	0.6055	0.0076	0.5948	0.6261	0.0712	0.0161	9.86e-06	++++++	0	2.737	5	0.7404	66941	1	0.3945	SNP	rs12028276	0.360921	0.993561	4.42236	1330.02	0.00465855	0.832135	Common	YES	Skin_Sun_Exposed_Lower_leg	RP11-392O17.1	-0.396	2.41e-08
1:218753509-220753509	219628265	chr1:219628265	t	g	0.608	0.0077	0.5968	0.6299	0.0719	0.0161	7.65e-06	++++++	0	2.618	5	0.7586	66941.1	1	0.392	SNP	rs72732548	0.367768	0.993561	4.46584	1611.51	0.00564451	0.658271	Common	YES	Skin_Not_Sun_Exposed_Suprapubic | Skin_Sun_Exposed_Lower_leg	RP11-392O17.1 | RP11-392O17.1	-0.473 | -0.404	8.51e-06 | 1.44e-08
1:218753509-220753509	219628396	chr1:219628396	t	c	0.5983	0.0089	0.588	0.6228	0.0742	0.0161	4.32e-06	++++++	0	2.752	5	0.7381	66940.6	1	0.4017	SNP	rs6681303	0.337043	0.993561	4.6087	3068.46	0.0107477	0.48201	Common	YES	Skin_Not_Sun_Exposed_Suprapubic | Skin_Sun_Exposed_Lower_leg	RP11-392O17.1 | RP11-392O17.1	-0.472 | -0.404	9.87e-06 | 1.27e-08
1:218753509-220753509	219628406	chr1:219628406	a	g	0.5983	0.0091	0.5872	0.623	0.074	0.0161	4.49e-06	++++++	0	2.89	5	0.717	66940.6	1	0.4017	SNP	rs6671638	0.343341	0.993561	4.59627	2899.02	0.0101542	0.502385	Common	YES	Skin_Not_Sun_Exposed_Suprapubic | Skin_Sun_Exposed_Lower_leg	RP11-392O17.1 | RP11-392O17.1	-0.472 | -0.404	9.87e-06 | 1.27e-08
1:218753509-220753509	219628508	chr1:219628508	a	g	0.3927	0.008	0.3681	0.4047	-0.0709	0.0161	1.03e-05	------	0	2.601	5	0.7612	66941	1	0.3927	SNP	rs6686253	0.354757	0.993561	-4.40373	1225.67	0.00429308	0.86417	Common	YES	Skin_Not_Sun_Exposed_Suprapubic | Skin_Sun_Exposed_Lower_leg	RP11-392O17.1 | RP11-392O17.1	-0.471 | -0.404	9.89e-06 | 1.28e-08
1:218753509-220753509	219628818	chr1:219628818	c	g	0.392	0.0077	0.3701	0.4031	-0.0719	0.0161	7.67e-06	------	0	2.611	5	0.7596	66941.1	1	0.392	SNP	rs6684169	0.367768	0.993561	-4.46584	1611.51	0.00564451	0.663916	Common	YES	Skin_Sun_Exposed_Lower_leg	RP11-392O17.1	-0.396	2.42e-08
1:218753509-220753509	219628927	chr1:219628927	a	g	0.3925	0.0077	0.3713	0.4037	-0.0717	0.0161	8.07e-06	------	0	2.437	5	0.7859	66941	1	0.3925	SNP	rs6689031	0.372268	0.993561	-4.45342	1525.2	0.00534221	0.751701	Common	YES	Skin_Sun_Exposed_Lower_leg	RP11-392O17.1	-0.403	1.87e-08
1:218753509-220753509	219628973	chr1:219628973	a	g	0.608	0.0077	0.5969	0.6299	0.0719	0.0161	7.67e-06	++++++	0	2.61	5	0.7599	66941.1	1	0.392	SNP	rs6674544	0.367768	0.993561	4.46584	1611.51	0.00564451	0.66956	Common	YES	Skin_Sun_Exposed_Lower_leg	RP11-392O17.1	-0.337	3.73e-06
1:218753509-220753509	219631401	chr1:219631401	a	aat	0.6079	0.0077	0.5969	0.6299	0.0717	0.0161	8.1e-06	++++++	0	2.573	5	0.7655	66941	1	0.3921	SV	rs201413041	0.367768	0.993561	4.45342	1525.2	0.00534221	0.757043	Common	YES	Skin_Not_Sun_Exposed_Suprapubic | Skin_Sun_Exposed_Lower_leg	RP11-392O17.1 | RP11-392O17.1	-0.483 | -0.405	6.32e-06 | 1.32e-08
1:218753509-220753509	219631741	chr1:219631741	g	gc	0.4406	0.0099	0.4134	0.4546	-0.0736	0.0166	8.8e-06	------	0	3.292	5	0.655	66939.6	1	0.4406	SV	rs200071529	0.282753	0.993158	-4.43373	1435.7	0.00502871	0.798748	Common	YES	Skin_Sun_Exposed_Lower_leg	RP11-392O17.1	-0.43	2.51e-08
1:218753509-220753509	219631743	chr1:219631743	a	c	0.3966	0.0084	0.3725	0.4089	-0.0716	0.0162	9.41e-06	------	0	2.091	5	0.8365	66940.7	1	0.3966	SNP	rs6699024	0.282753	0.993482	-4.41975	1321.96	0.00463032	0.846083	Common	YES	Skin_Sun_Exposed_Lower_leg	RP11-392O17.1	-0.444	5.82e-09
1:218753509-220753509	219631744	chr1:219631744	a	g	0.6034	0.0084	0.5911	0.6275	0.0716	0.0162	9.42e-06	++++++	0	2.091	5	0.8365	66940.7	1	0.3966	SNP	rs6684734	0.282753	0.993482	4.41975	1321.96	0.00463032	0.850713	Common	YES	Skin_Sun_Exposed_Lower_leg	RP11-392O17.1	-0.438	7.35e-09
1:218753509-220753509	219631921	chr1:219631921	a	c	0.6079	0.0077	0.5969	0.6299	0.0718	0.0161	7.74e-06	++++++	0	2.574	5	0.7653	66940.9	1	0.3921	SNP	rs11118307	0.367768	0.993561	4.45963	1567.73	0.00549118	0.724543	Common	YES	Skin_Sun_Exposed_Lower_leg	RP11-392O17.1	-0.395	2.47e-08
1:218753509-220753509	219631981	chr1:219631981	t	c	0.6079	0.0077	0.5969	0.6299	0.0718	0.0161	7.74e-06	++++++	0	2.573	5	0.7654	66940.9	1	0.3921	SNP	rs6694509	0.367768	0.993561	4.45963	1567.73	0.00549118	0.730034	Common	YES	Skin_Sun_Exposed_Lower_leg	RP11-392O17.1	-0.395	2.47e-08
1:218753509-220753509	219632717	chr1:219632717	a	t	0.3921	0.0077	0.3701	0.4031	-0.0718	0.0161	7.76e-06	------	0	2.565	5	0.7668	66941	1	0.3921	SNP	rs61836180	0.367768	0.993561	-4.45963	1567.73	0.00549118	0.735525	Common	YES	Skin_Sun_Exposed_Lower_leg	RP11-392O17.1	-0.395	2.49e-08
1:218753509-220753509	219633168	chr1:219633168	a	g	0.3922	0.0078	0.3701	0.404	-0.0713	0.0161	9.1e-06	------	0	2.763	5	0.7364	66941	1	0.3922	SNP	rs7555150	0.367768	0.993561	-4.42857	1366.84	0.00478753	0.813243	Common	YES	Skin_Sun_Exposed_Lower_leg	RP11-392O17.1	-0.395	2.67e-08
1:218753509-220753509	219633525	chr1:219633525	a	c	0.6078	0.0078	0.596	0.6299	0.0712	0.0161	9.43e-06	++++++	0	2.753	5	0.738	66941	1	0.3922	SNP	rs6698475	0.367768	0.993561	4.42236	1330.02	0.00465855	0.836794	Common	YES	Skin_Sun_Exposed_Lower_leg	RP11-392O17.1	-0.395	2.5e-08
1:218753509-220753509	219633582	chr1:219633582	c	g	0.6078	0.0078	0.596	0.6299	0.0713	0.0161	9.13e-06	++++++	0	2.76	5	0.7369	66940.9	1	0.3922	SNP	rs6689021	0.367768	0.993561	4.42857	1366.84	0.00478753	0.818031	Common	YES	Skin_Sun_Exposed_Lower_leg	RP11-392O17.1	-0.395	2.5e-08
1:218753509-220753509	219633657	chr1:219633657	a	g	0.6078	0.0078	0.596	0.6299	0.0712	0.0161	9.2e-06	++++++	0	2.759	5	0.737	66941.1	1	0.3922	SNP	rs6689100	0.367768	0.993561	4.42236	1330.02	0.00465855	0.841452	Common	YES	Skin_Not_Sun_Exposed_Suprapubic | Skin_Sun_Exposed_Lower_leg	RP11-392O17.1 | RP11-392O17.1	-0.472 | -0.403	9.17e-06 | 1.7e-08
1:218753509-220753509	219633698	chr1:219633698	t	c	0.6078	0.0078	0.596	0.6299	0.0713	0.0161	9.15e-06	++++++	0	2.76	5	0.7369	66940.9	1	0.3922	SNP	rs6698625	0.367768	0.993561	4.42857	1366.84	0.00478753	0.822818	Common	YES	Skin_Sun_Exposed_Lower_leg	RP11-392O17.1	-0.395	2.49e-08
1:218753509-220753509	219634380	chr1:219634380	a	g	0.608	0.0077	0.597	0.63	0.0725	0.0161	6.48e-06	++++++	0	2.698	5	0.7464	66940.9	1	0.392	SNP	rs12025220	0.367768	0.993561	4.50311	1902.59	0.00666407	0.609324	Common	YES	Skin_Sun_Exposed_Lower_leg	RP11-392O17.1	-0.395	2.5e-08
1:218753509-220753509	219634553	chr1:219634553	t	g	0.6081	0.0079	0.597	0.6299	0.0726	0.0161	6.29e-06	++++++	0	2.718	5	0.7434	66940.9	1	0.3919	SNP	rs12025282	0.367768	0.993561	4.50932	1956.24	0.00685199	0.60266	Common	YES	Skin_Sun_Exposed_Lower_leg	RP11-392O17.1	-0.395	2.5e-08
1:218753509-220753509	219634787	chr1:219634787	a	g	0.6081	0.0079	0.5969	0.63	0.0727	0.0161	6.08e-06	++++++	0	2.589	5	0.763	66940.9	1	0.3919	SNP	rs12025363	0.367768	0.993561	4.51553	2011.48	0.00704547	0.588762	Common	YES	Skin_Sun_Exposed_Lower_leg	RP11-392O17.1	-0.395	2.5e-08
1:218753509-220753509	219635267	chr1:219635267	t	g	0.6081	0.0079	0.5971	0.6299	0.0725	0.0161	6.46e-06	++++++	0	2.722	5	0.7428	66941	1	0.3919	SNP	rs12402986	0.367768	0.993561	4.50311	1902.59	0.00666407	0.615988	Common	YES	Skin_Sun_Exposed_Lower_leg	RP11-392O17.1	-0.395	2.5e-08
1:218753509-220753509	219636283	chr1:219636283	a	t	0.3961	0.0076	0.3736	0.4073	-0.0677	0.0162	2.78e-05	------	0	2.192	5	0.822	66940.9	1	0.3961	SNP	rs12034272	0.299372	0.993482	-4.17901	472.756	0.00165589	0.938531	Common	YES	Skin_Sun_Exposed_Lower_leg	RP11-392O17.1	-0.414	4.02e-08
1:218753509-220753509	219636284	chr1:219636284	t	c	0.3966	0.0075	0.3737	0.4073	-0.0679	0.0162	2.68e-05	------	0	2.369	5	0.7961	66940.7	1	0.3966	SNP	rs12030989	0.299372	0.993482	-4.19136	497.657	0.00174311	0.936875	Common	YES	Skin_Sun_Exposed_Lower_leg	RP11-392O17.1	-0.415	3.85e-08
1:218753509-220753509	219636793	chr1:219636793	t	c	0.6082	0.0078	0.5972	0.63	0.0723	0.0161	6.89e-06	++++++	0	2.694	5	0.747	66940.9	1	0.3918	SNP	rs7546202	0.367768	0.993561	4.49068	1799.87	0.00630427	0.628844	Common	YES	Skin_Sun_Exposed_Lower_leg	RP11-392O17.1	-0.395	2.5e-08
1:218753509-220753509	219637554	chr1:219637554	t	c	0.6084	0.0078	0.5971	0.6302	0.0717	0.0161	8.24e-06	++++++	0	2.702	5	0.7458	66941	1	0.3916	SNP	rs11118309	0.367768	0.993561	4.45342	1525.2	0.00534221	0.762385	Common	YES	Skin_Sun_Exposed_Lower_leg	RP11-392O17.1	-0.398	2.16e-08
1:218753509-220753509	219637638	chr1:219637638	a	atg	0.3915	0.0078	0.3698	0.4026	-0.0718	0.0161	8.07e-06	------	0	2.652	5	0.7534	66941	1	0.3915	SV	rs146400023	0.367768	0.993561	-4.45963	1567.73	0.00549118	0.741016	Common	YES	Skin_Not_Sun_Exposed_Suprapubic | Skin_Sun_Exposed_Lower_leg	RP11-392O17.1 | RP11-392O17.1	-0.473 | -0.396	1.01e-05 | 2.08e-08
1:218753509-220753509	219637671	chr1:219637671	a	t	0.3895	0.0074	0.3684	0.3994	-0.0727	0.0161	6.37e-06	------	0	2.479	5	0.7797	66940.9	1	0.3895	SNP	rs11118310	0.367768	0.993561	-4.51553	2011.48	0.00704547	0.595808	Common	YES	Skin_Sun_Exposed_Lower_leg	RP11-392O17.1	-0.388	4.58e-08
1:218753509-220753509	219637686	chr1:219637686	a	g	0.6085	0.0078	0.5975	0.6303	0.0717	0.0161	8.11e-06	++++++	0	2.659	5	0.7523	66941	1	0.3915	SNP	rs10495121	0.367768	0.993561	4.45342	1525.2	0.00534221	0.767728	Common	YES	Skin_Sun_Exposed_Lower_leg	RP11-392O17.1	-0.395	2.5e-08
1:218753509-220753509	219639295	chr1:219639295	a	t	0.6087	0.0078	0.5973	0.6305	0.0709	0.0161	1.03e-05	++++++	0	2.676	5	0.7498	66941	1	0.3913	SNP	rs11118311	0.367768	0.993561	4.40373	1225.67	0.00429308	0.868463	Common	YES	Skin_Sun_Exposed_Lower_leg	RP11-392O17.1	-0.395	2.5e-08
1:218753509-220753509	219640763	chr1:219640763	a	c	0.6786	0.0072	0.6635	0.697	0.0646	0.0169	0.0001263	++++++	0	1.247	5	0.9403	66940.9	1	0.3214	SNP	rs2605094	0.474023	0.99291	3.82249	119.026	0.000416903	0.989244	Common	YES	Skin_Sun_Exposed_Lower_leg	RP11-392O17.1	-0.429	5.97e-09
1:218753509-220753509	219641900	chr1:219641900	a	g	0.679	0.0074	0.6635	0.697	0.0646	0.0169	0.0001264	++++++	0	1.26	5	0.939	66941.1	1	0.321	SNP	rs2605096	0.474023	0.99291	3.82249	119.026	0.000416903	0.98966	Common	YES	Skin_Sun_Exposed_Lower_leg	RP11-392O17.1	-0.433	4.98e-09
1:218753509-220753509	219643649	chr1:219643649	a	g	0.319	0.0071	0.3008	0.3365	-0.065	0.0169	0.0001181	------	0	1.135	5	0.951	66941	1	0.319	SNP	rs2605098	0.474023	0.99291	-3.84615	130.249	0.000456215	0.986622	Common	YES	Skin_Sun_Exposed_Lower_leg	RP11-392O17.1	-0.43	7.47e-09
1:218753509-220753509	219644496	chr1:219644496	a	t	0.6789	0.0074	0.6633	0.697	0.0645	0.0169	0.00013	++++++	0	1.268	5	0.9381	66941	1	0.3211	SNP	rs2605101	0.474023	0.99291	3.81657	116.385	0.000407652	0.990068	Common	YES	Skin_Not_Sun_Exposed_Suprapubic | Skin_Sun_Exposed_Lower_leg	RP11-392O17.1 | RP11-392O17.1	-0.448 | -0.438	1.26e-05 | 4.88e-09
1:218753509-220753509	219648800	chr1:219648800	t	c	0.6761	0.0076	0.6601	0.6918	0.0661	0.0169	9.29e-05	++++++	0	1.241	5	0.9409	66940.8	1	0.3239	SNP	rs2605106	0.411454	0.99291	3.91124	167.355	0.000586184	0.980845	Common	YES	Skin_Sun_Exposed_Lower_leg	RP11-392O17.1	-0.418	1.53e-07
1:218753509-220753509	219648808	chr1:219648808	t	g	0.3238	0.0076	0.3077	0.3389	-0.0661	0.0169	9.41e-05	------	0	1.268	5	0.9382	66940.9	1	0.3238	SNP	rs2791546	0.411454	0.99291	-3.91124	167.355	0.000586184	0.981431	Common	YES	Skin_Sun_Exposed_Lower_leg	RP11-392O17.1	-0.423	6.5e-08
1:218753509-220753509	219649771	chr1:219649771	t	g	0.2947	0.0085	0.2772	0.3114	-0.0666	0.0173	0.0001177	------	0	2.777	5	0.7344	66941	1	0.2947	SNP	rs1340098	0.405655	0.992573	-3.84971	134.797	0.000472142	0.986166	Common	YES	Skin_Not_Sun_Exposed_Suprapubic | Skin_Sun_Exposed_Lower_leg	RP11-392O17.1 | RP11-392O17.1	-0.525 | -0.433	2.27e-07 | 7.7e-09
1:218753509-220753509	219650741	chr1:219650741	a	c	0.7174	0.0079	0.7047	0.7372	0.0691	0.0175	7.94e-05	++++++	0	2.759	5	0.7371	66940.9	1	0.2826	SNP	rs2605107	0.403289	0.992402	3.94857	199.626	0.000699216	0.977694	Common	YES	Skin_Not_Sun_Exposed_Suprapubic | Skin_Sun_Exposed_Lower_leg	RP11-392O17.1 | RP11-392O17.1	-0.529 | -0.437	1.64e-06 | 5.39e-08
1:218753509-220753509	219650836	chr1:219650836	t	tc	0.6867	0.0065	0.6756	0.7051	0.0667	0.017	8.65e-05	++++++	0	1.52	5	0.9107	66941	1	0.3133	SV	rs5781122	0.479997	0.992827	3.92353	176.466	0.000618093	0.979668	Common	YES	Skin_Not_Sun_Exposed_Suprapubic | Skin_Sun_Exposed_Lower_leg	RP11-392O17.1 | RP11-392O17.1	-0.458 | -0.403	1.06e-05 | 1.15e-07
1:218753509-220753509	219650950	chr1:219650950	a	g	0.2863	0.0077	0.2687	0.3006	-0.0702	0.0174	5.67e-05	------	0	3.29	5	0.6554	66941	1	0.2863	SNP	rs748273	0.4075	0.992488	-4.03448	279.156	0.000977779	0.956171	Common	YES	Skin_Not_Sun_Exposed_Suprapubic | Skin_Sun_Exposed_Lower_leg	RP11-392O17.1 | RP11-392O17.1	-0.53 | -0.434	1.85e-07 | 1.38e-08
1:218753509-220753509	219651779	chr1:219651779	t	c	0.2841	0.0074	0.266	0.2962	-0.0707	0.0175	5.19e-05	------	0	2.996	5	0.7006	66941	1	0.2841	SNP	rs2820430	0.4075	0.992402	-4.04	286.823	0.00100463	0.954205	Common	YES	Skin_Not_Sun_Exposed_Suprapubic | Skin_Sun_Exposed_Lower_leg	RP11-392O17.1 | RP11-392O17.1	-0.543 | -0.445	2.65e-07 | 1.03e-08
1:218753509-220753509	219652009	chr1:219652009	a	g	0.3107	0.0063	0.2923	0.321	-0.0679	0.017	6.52e-05	------	0	1.415	5	0.9227	66941	1	0.3107	SNP	rs2605108	0.479997	0.992827	-3.99412	232.89	0.000815728	0.966868	Common	YES	Skin_Not_Sun_Exposed_Suprapubic | Skin_Sun_Exposed_Lower_leg	RP11-392O17.1 | RP11-392O17.1	-0.454 | -0.406	1.16e-05 | 8.98e-08
1:218753509-220753509	219652033	chr1:219652033	a	c	0.3106	0.0063	0.2923	0.321	-0.0681	0.017	6.16e-05	------	0	1.41	5	0.9232	66941	1	0.3106	SNP	rs2791552	0.479997	0.992827	-4.00588	244.029	0.000854744	0.965229	Common	YES	Skin_Not_Sun_Exposed_Suprapubic | Skin_Sun_Exposed_Lower_leg	RP11-392O17.1 | RP11-392O17.1	-0.454 | -0.406	1.16e-05 | 8.98e-08
1:218753509-220753509	219652467	chr1:219652467	t	tg	0.3107	0.0063	0.2923	0.321	-0.0679	0.017	6.52e-05	------	0	1.415	5	0.9226	66941	1	0.3107	SV	rs34927463	0.479997	0.992827	-3.99412	232.89	0.000815728	0.967683	Common	YES	Skin_Not_Sun_Exposed_Suprapubic | Skin_Sun_Exposed_Lower_leg	RP11-392O17.1 | RP11-392O17.1	-0.454 | -0.4	1.21e-05 | 1.4e-07
1:218753509-220753509	219652689	chr1:219652689	a	g	0.6893	0.0063	0.679	0.7078	0.0679	0.017	6.57e-05	++++++	0	1.418	5	0.9223	66940.9	1	0.3107	SNP	rs1563350	0.479997	0.992827	3.99412	232.89	0.000815728	0.968499	Common	YES	Skin_Not_Sun_Exposed_Suprapubic | Skin_Sun_Exposed_Lower_leg	RP11-392O17.1 | RP11-392O17.1	-0.454 | -0.406	1.11e-05 | 8.46e-08
1:218753509-220753509	219652694	chr1:219652694	a	t	0.3107	0.0063	0.2923	0.321	-0.0679	0.017	6.57e-05	------	0	1.418	5	0.9223	66940.9	1	0.3107	SNP	rs1563351	0.479997	0.992827	-3.99412	232.89	0.000815728	0.969315	Common	YES	Skin_Not_Sun_Exposed_Suprapubic | Skin_Sun_Exposed_Lower_leg	RP11-392O17.1 | RP11-392O17.1	-0.454 | -0.406	1.11e-05 | 8.48e-08
1:218753509-220753509	219652795	chr1:219652795	a	t	0.3131	0.0064	0.2945	0.3238	-0.0675	0.017	7.06e-05	------	0	1.535	5	0.909	66940.9	1	0.3131	SNP	rs1563352	0.471876	0.992827	-3.97059	212.202	0.000743263	0.974837	Common	YES	Skin_Not_Sun_Exposed_Suprapubic | Skin_Sun_Exposed_Lower_leg	RP11-392O17.1 | RP11-392O17.1	-0.47 | -0.417	5.4e-06 | 3.63e-08
1:218753509-220753509	219653026	chr1:219653026	a	g	0.2847	0.0073	0.2661	0.2966	-0.0708	0.0175	5.08e-05	------	0	3.017	5	0.6974	66940.9	1	0.2847	SNP	rs1563353	0.4075	0.992402	-4.04571	293.474	0.00102793	0.952172	Common	YES	Skin_Not_Sun_Exposed_Suprapubic | Skin_Sun_Exposed_Lower_leg	RP11-392O17.1 | RP11-392O17.1	-0.53 | -0.428	1.84e-07 | 2.42e-08
1:218753509-220753509	219653101	chr1:219653101	t	c	0.3107	0.0063	0.2924	0.321	-0.0679	0.017	6.55e-05	------	0	1.421	5	0.922	66940.9	1	0.3107	SNP	rs1563355	0.479997	0.992827	-3.99412	232.89	0.000815728	0.970131	Common	YES	Skin_Not_Sun_Exposed_Suprapubic | Skin_Sun_Exposed_Lower_leg	RP11-392O17.1 | RP11-392O17.1	-0.454 | -0.406	1.11e-05 | 8.47e-08
1:218753509-220753509	219653354	chr1:219653354	c	g	0.3106	0.0062	0.2924	0.321	-0.0682	0.017	6.11e-05	------	0	1.363	5	0.9283	66940.9	1	0.3106	SNP	rs2605109	0.479997	0.992827	-4.01176	249.81	0.000874991	0.964374	Common	YES	Skin_Not_Sun_Exposed_Suprapubic | Skin_Sun_Exposed_Lower_leg	RP11-392O17.1 | RP11-392O17.1	-0.454 | -0.406	1.11e-05 | 8.46e-08
1:218753509-220753509	219653685	chr1:219653685	t	g	0.3137	0.0062	0.2948	0.3225	-0.0678	0.017	6.86e-05	------	0	1.401	5	0.9242	66940.8	1	0.3137	SNP	rs2445127	0.477958	0.992827	-3.98824	227.525	0.000796934	0.972559	Common	YES	Skin_Sun_Exposed_Lower_leg	RP11-392O17.1	-0.371	1.31e-06
1:218753509-220753509	219653704	chr1:219653704	t	c	0.3125	0.0062	0.2948	0.3225	-0.0685	0.017	5.62e-05	------	0	1.47	5	0.9166	66940.9	1	0.3125	SNP	rs2486895	0.477958	0.992827	-4.02941	268.042	0.000938851	0.958053	Common	YES	Skin_Not_Sun_Exposed_Suprapubic | Skin_Sun_Exposed_Lower_leg	RP11-392O17.1 | RP11-392O17.1	-0.453 | -0.413	1.12e-05 | 5.25e-08
1:218753509-220753509	219654392	chr1:219654392	t	c	0.6893	0.0061	0.679	0.7076	0.0684	0.017	5.83e-05	++++++	0	1.402	5	0.9241	66941	1	0.3107	SNP	rs2605110	0.479997	0.992827	4.02353	261.812	0.000917031	0.959891	Common	YES	Skin_Not_Sun_Exposed_Suprapubic | Skin_Sun_Exposed_Lower_leg	RP11-392O17.1 | RP11-392O17.1	-0.454 | -0.406	1.11e-05 | 8.47e-08
1:218753509-220753509	219655031	chr1:219655031	a	t	0.3107	0.0063	0.2922	0.321	-0.0679	0.017	6.55e-05	------	0	1.42	5	0.9222	66941	1	0.3107	SNP	rs2791551	0.479997	0.992827	-3.99412	232.89	0.000815728	0.970946	Common	YES	Skin_Not_Sun_Exposed_Suprapubic | Skin_Sun_Exposed_Lower_leg	RP11-392O17.1 | RP11-392O17.1	-0.454 | -0.406	1.11e-05 | 8.46e-08
1:218753509-220753509	219655369	chr1:219655369	t	g	0.3107	0.0063	0.2919	0.321	-0.0679	0.017	6.57e-05	------	0	1.414	5	0.9228	66940.9	1	0.3107	SNP	rs2791550	0.479997	0.992827	-3.99412	232.89	0.000815728	0.971762	Common	YES	Skin_Not_Sun_Exposed_Suprapubic | Skin_Sun_Exposed_Lower_leg	RP11-392O17.1 | RP11-392O17.1	-0.454 | -0.406	1.11e-05 | 8.45e-08
1:218753509-220753509	219655838	chr1:219655838	c	g	0.6873	0.0065	0.6766	0.7066	0.0672	0.017	7.79e-05	++++++	0	1.534	5	0.9091	66941	1	0.3127	SNP	rs1531093	0.479997	0.992827	3.95294	197.972	0.000693422	0.978388	Common	YES	Skin_Not_Sun_Exposed_Suprapubic | Skin_Sun_Exposed_Lower_leg	RP11-392O17.1 | RP11-392O17.1	-0.456 | -0.415	1.1e-05 | 4.42e-08
1:218753509-220753509	219655876	chr1:219655876	a	g	0.3106	0.0063	0.2921	0.321	-0.0683	0.017	6.1e-05	------	0	1.422	5	0.9219	66940.8	1	0.3106	SNP	rs1531094	0.479997	0.992827	-4.01765	255.736	0.000895749	0.963499	Common	YES	Skin_Not_Sun_Exposed_Suprapubic | Skin_Sun_Exposed_Lower_leg	RP11-392O17.1 | RP11-392O17.1	-0.456 | -0.407	1.09e-05 | 8.08e-08
1:218753509-220753509	219656094	chr1:219656094	t	g	0.6898	0.0063	0.6791	0.7081	0.0688	0.0171	5.48e-05	++++++	0	1.297	5	0.9353	66940.9	1	0.3102	SNP	rs1531095	0.479997	0.992743	4.02339	263.018	0.000921253	0.958974	Common	YES	Skin_Not_Sun_Exposed_Suprapubic | Skin_Sun_Exposed_Lower_leg	RP11-392O17.1 | RP11-392O17.1	-0.456 | -0.406	1.16e-05 | 8.34e-08
1:218753509-220753509	219656237	chr1:219656237	ca	c	0.6882	0.006	0.679	0.707	0.0687	0.0171	5.65e-05	++++++	0	1.486	5	0.9146	66940.8	1	0.3118	SV	rs202162214	0.479997	0.992743	4.01754	256.95	0.000899999	0.961704	Common	YES	Skin_Not_Sun_Exposed_Suprapubic | Skin_Sun_Exposed_Lower_leg	RP11-392O17.1 | RP11-392O17.1	-0.47 | -0.398	6.83e-06 | 3.3e-07
1:218753509-220753509	219656240	chr1:219656240	a	ag	0.3118	0.006	0.293	0.321	-0.0687	0.0171	5.66e-05	------	0	1.487	5	0.9146	66940.9	1	0.3118	SV	rs34058591	0.479997	0.992743	-4.01754	256.95	0.000899999	0.962604	Common	YES	Skin_Not_Sun_Exposed_Suprapubic | Skin_Sun_Exposed_Lower_leg	RP11-392O17.1 | RP11-392O17.1	-0.466 | -0.412	7.18e-06 | 5.77e-08
1:218753509-220753509	219656650	chr1:219656650	c	g	0.3067	0.0069	0.2904	0.3177	-0.07	0.0172	4.55e-05	------	0	2.964	5	0.7056	66940.8	1	0.3067	SNP	rs2605111	0.421835	0.992658	-4.06977	318.496	0.00111557	0.947962	Common	YES	Skin_Not_Sun_Exposed_Suprapubic | Skin_Sun_Exposed_Lower_leg	RP11-392O17.1 | RP11-392O17.1	-0.507 | -0.411	2.61e-06 | 1.06e-07
1:218753509-220753509	219656701	chr1:219656701	t	g	0.7123	0.0077	0.6991	0.7315	0.0669	0.0175	0.0001284	++++++	0	3.276	5	0.6575	66940.7	1	0.2877	SNP	rs1531096	0.4075	0.992402	3.82286	122.937	0.000430601	0.988827	Common	YES	Skin_Not_Sun_Exposed_Suprapubic | Skin_Sun_Exposed_Lower_leg	RP11-392O17.1 | RP11-392O17.1	-0.525 | -0.405	3.44e-07 | 1.15e-07
1:218753509-220753509	219656760	chr1:219656760	a	t	0.3105	0.0064	0.2919	0.321	-0.0693	0.0171	4.84e-05	------	0	1.394	5	0.925	66940.9	1	0.3105	SNP	rs1531097	0.479997	0.992743	-4.05263	295.727	0.00103582	0.951144	Common	YES	Skin_Not_Sun_Exposed_Suprapubic | Skin_Sun_Exposed_Lower_leg	RP11-392O17.1 | RP11-392O17.1	-0.456 | -0.408	1.24e-05 | 8.21e-08
1:218753509-220753509	219657124	chr1:219657124	t	g	0.3105	0.0064	0.2919	0.321	-0.0691	0.0171	5.17e-05	------	0	1.327	5	0.9321	66941	1	0.3105	SNP	rs2820427	0.479997	0.992743	-4.04094	282.153	0.000988275	0.955193	Common	YES	Skin_Not_Sun_Exposed_Suprapubic | Skin_Sun_Exposed_Lower_leg	RP11-392O17.1 | RP11-392O17.1	-0.457 | -0.408	1.11e-05 | 7.81e-08
1:218753509-220753509	219658003	chr1:219658003	a	c	0.2856	0.0075	0.2664	0.2975	-0.0677	0.0175	0.0001121	------	0	3.201	5	0.669	66941	1	0.2856	SNP	rs2791549	0.4075	0.992402	-3.86857	146.37	0.000512679	0.985216	Common	YES	Skin_Not_Sun_Exposed_Suprapubic | Skin_Sun_Exposed_Lower_leg	RP11-392O17.1 | RP11-392O17.1	-0.527 | -0.416	2.71e-07 | 6.19e-08
1:218753509-220753509	219659668	chr1:219659668	a	t	0.3818	0.0083	0.3588	0.3934	-0.0762	0.0162	2.71e-06	------	0	3.686	5	0.5955	66940.9	1	0.3818	SNP	rs2791547	0.366157	0.993482	-4.7037	4787.34	0.0167683	0.408011	Common	YES	Skin_Not_Sun_Exposed_Suprapubic | Skin_Sun_Exposed_Lower_leg	RP11-392O17.1 | RP11-392O17.1	-0.47 | -0.371	1.05e-05 | 2.94e-07
1:218753509-220753509	219660535	chr1:219660535	a	g	0.3786	0.0084	0.3551	0.3903	-0.0793	0.0163	1.12e-06	------	0	2.866	5	0.7207	66940.8	1	0.3786	SNP	rs2820426	0.366157	0.993402	-4.86503	10360	0.0362874	0.202465	Common	YES	Skin_Not_Sun_Exposed_Suprapubic | Skin_Sun_Exposed_Lower_leg	RP11-392O17.1 | RP11-392O17.1	-0.475 | -0.369	4.67e-06 | 2.59e-07
1:218753509-220753509	219663516	chr1:219663516	t	c	0.6189	0.0087	0.6066	0.6427	0.0784	0.0163	1.42e-06	++++++	0	3.283	5	0.6564	66940.9	1	0.3811	SNP	rs2066153	0.366157	0.993402	4.80982	7945.63	0.0278306	0.391243	Common	YES	Skin_Not_Sun_Exposed_Suprapubic | Skin_Sun_Exposed_Lower_leg	RP11-392O17.1 | RP11-392O17.1	-0.467 | -0.374	6.94e-06 | 1.98e-07
1:218753509-220753509	219664030	chr1:219664030	a	g	0.3785	0.0083	0.3552	0.389	-0.0789	0.0163	1.24e-06	------	0	3.041	5	0.6936	66940.9	1	0.3785	SNP	rs2066152	0.366157	0.993402	-4.84049	9204.17	0.0322388	0.268904	Common	YES	Skin_Not_Sun_Exposed_Suprapubic | Skin_Sun_Exposed_Lower_leg	RP11-392O17.1 | RP11-392O17.1	-0.446 | -0.343	5.95e-06 | 7.84e-07
1:218753509-220753509	219664400	chr1:219664400	a	g	0.3786	0.0082	0.3551	0.3895	-0.0794	0.0163	1.07e-06	------	0	2.938	5	0.7095	66940.9	1	0.3786	SNP	rs2791544	0.366157	0.993402	-4.87117	10672	0.0373801	0.166178	Common	YES	Skin_Not_Sun_Exposed_Suprapubic | Skin_Sun_Exposed_Lower_leg	RP11-392O17.1 | RP11-392O17.1	-0.475 | -0.367	4.68e-06 | 3.61e-07
1:218753509-220753509	219664627	chr1:219664627	a	g	0.5857	0.009	0.5764	0.6097	0.0779	0.0161	1.32e-06	++++++	0	4.183	5	0.5233	66940.6	1	0.4143	SNP	rs59770119	0.356868	0.993561	4.83851	9022.64	0.0316029	0.300507	Common	YES	Skin_Sun_Exposed_Lower_leg	RP11-392O17.1	-0.357	1.04e-06
1:218753509-220753509	219664628	chr1:219664628	a	c	0.5857	0.009	0.5764	0.6097	0.0779	0.0161	1.32e-06	++++++	0	4.183	5	0.5233	66940.6	1	0.4143	SNP	rs59584436	0.356868	0.993561	4.83851	9022.64	0.0316029	0.33211	Common	YES	Skin_Sun_Exposed_Lower_leg	RP11-392O17.1	-0.357	1.04e-06
1:218753509-220753509	219665008	chr1:219665008	t	c	0.6162	0.0087	0.6064	0.638	0.0765	0.0163	2.49e-06	++++++	0	3.96	5	0.5552	66940.7	1	0.3838	SNP	rs2061155	0.366157	0.993402	4.69325	4583.29	0.0160535	0.424065	Common	YES	Skin_Not_Sun_Exposed_Suprapubic | Skin_Sun_Exposed_Lower_leg	RP11-392O17.1 | RP11-392O17.1	-0.465 | -0.368	1.07e-05 | 3.55e-07
1:218753509-220753509	219668252	chr1:219668252	a	c	0.5876	0.0089	0.5803	0.6146	0.0804	0.016	5.33e-07	++++++	0	3.064	5	0.69	66940.8	1	0.4124	SNP	rs1538742	0.346307	0.993641	5.025	22384.1	0.0784031	0.0784031	Common	YES	Skin_Sun_Exposed_Lower_leg	RP11-392O17.1	-0.313	1.13e-05
1:218753509-220753509	219668834	chr1:219668834	a	at	0.3815	0.0086	0.3575	0.3936	-0.0791	0.0163	1.16e-06	------	0	3.404	5	0.6379	66940.8	1	0.3815	SV	rs35662751	0.357219	0.993402	-4.85276	9764.29	0.0342007	0.236666	Common	YES	Skin_Sun_Exposed_Lower_leg	RP11-392O17.1	-0.347	9.17e-07
1:218753509-220753509	219669226	chr1:219669226	t	c	0.3813	0.0085	0.3581	0.3938	-0.0804	0.0163	7.73e-07	------	0	3.325	5	0.6501	66940.8	1	0.3813	SNP	rs765751	0.35877	0.993402	-4.93252	14387.6	0.0503944	0.128798	Common	YES	Skin_Not_Sun_Exposed_Suprapubic | Skin_Sun_Exposed_Lower_leg	RP11-392O17.1 | RP11-392O17.1	-0.442 | -0.342	6.31e-06 | 8.33e-07
1:218753509-220753509	219670148	chr1:219670148	t	c	0.6145	0.0099	0.6021	0.6388	0.0688	0.0163	2.46e-05	++++++	0	2.854	5	0.7224	66940.8	1	0.3855	SNP	rs718700	0.436307	0.993402	4.22086	565.995	0.00198247	0.929512	Common	YES	Skin_Sun_Exposed_Lower_leg	RP11-392O17.1	-0.303	9.25e-06
1:218753509-220753509	219673705	chr1:219673705	a	g	0.3257	0.0085	0.298	0.3404	-0.0676	0.017	7.04e-05	--+---	0	4.854	5	0.4339	66940.8	1	0.3257	SNP	rs2820468	0.686825	0.992827	-3.97647	217.184	0.000760713	0.974094	Common	YES	Skin_Sun_Exposed_Lower_leg	RP11-392O17.1	-0.343	9.86e-06
1:218753509-220753509	219676042	chr1:219676042	a	g	0.3886	0.0086	0.3616	0.4016	-0.0716	0.0162	9.43e-06	--+---	0	3.468	5	0.6283	66941	1	0.3886	SNP	rs2791553	0.513922	0.993482	-4.41975	1321.96	0.00463032	0.855343	Common	YES	Skin_Sun_Exposed_Lower_leg	RP11-392O17.1	-0.294	1.57e-05
1:218753509-220753509	219687432	chr1:219687432	t	c	0.6744	0.0082	0.6595	0.7014	0.0669	0.0169	7.48e-05	++-+++	0	5	5	0.4159	66941.1	1	0.3256	SNP	rs2785990	0.695079	0.99291	3.95858	201.355	0.00070527	0.976995	Common	YES	Skin_Sun_Exposed_Lower_leg	RP11-392O17.1	-0.345	1.05e-05
1:218753509-220753509	219688634	chr1:219688634	t	c	0.3883	0.0088	0.3602	0.4016	-0.0722	0.0161	7.61e-06	--+---	0	3.389	5	0.6402	66941	1	0.3883	SNP	rs2494195	0.519497	0.993561	-4.48447	1750.71	0.00613208	0.641109	Common	YES	Skin_Sun_Exposed_Lower_leg	RP11-392O17.1	-0.295	1.61e-05
1:218753509-220753509	219693220	chr1:219693220	a	g	0.3196	0.0088	0.2914	0.3352	-0.0674	0.017	7.4e-05	--+---	7.7	5.414	5	0.3674	66941	1	0.3196	SNP	rs2820464	0.709965	0.992827	-3.96471	207.341	0.000726239	0.975564	Common	YES	Skin_Sun_Exposed_Lower_leg	SLC30A10	-0.338	1.43e-05
1:218753509-220753509	219694903	chr1:219694903	a	c	0.5294	0.012	0.4912	0.5588	0.0727	0.0158	4.04e-06	++++++	0	4.716	5	0.4516	66941	1	0.4706	SNP	rs12034581	0.360125	0.993798	4.60127	2918.28	0.0102216	0.492231	Common	YES	Skin_Sun_Exposed_Lower_leg	RP11-392O17.1	-0.312	1.09e-05
1:218753509-220753509	219695670	chr1:219695670	a	g	0.6797	0.0088	0.6645	0.7084	0.0674	0.017	7.26e-05	++-+++	3.3	5.168	5	0.3957	66940.9	1	0.3203	SNP	rs2485302	0.709965	0.992827	3.96471	207.341	0.000726239	0.97629	Common	YES	Skin_Sun_Exposed_Lower_leg	SLC30A10	-0.337	1.51e-05
1:218753509-220753509	219700063	chr1:219700063	t	c	0.3211	0.0085	0.292	0.3354	-0.0685	0.0169	5.26e-05	--+---	6.3	5.336	5	0.3763	66940.9	1	0.3211	SNP	rs2820460	0.705078	0.99291	-4.05325	293.429	0.00102777	0.9532	Common	YES	Skin_Sun_Exposed_Lower_leg	SLC30A10	-0.349	7.08e-06
1:218753509-220753509	219700519	chr1:219700519	t	c	0.6787	0.0085	0.6643	0.708	0.0673	0.0169	7.09e-05	++-+++	5.7	5.303	5	0.38	66941	1	0.3213	SNP	rs2785980	0.705078	0.99291	3.98225	221.047	0.000774245	0.973333	Common	YES	Skin_Sun_Exposed_Lower_leg	SLC30A10	-0.349	7.17e-06
1:218753509-220753509	219704537	chr1:219704537	t	c	0.3212	0.0087	0.2934	0.3361	-0.0698	0.0169	3.8e-05	--+---	0	4.64	5	0.4614	66941	1	0.3212	SNP	rs9431559	0.705078	0.99291	-4.13018	401.077	0.00140482	0.942943	Common	YES	Skin_Sun_Exposed_Lower_leg	SLC30A10	-0.351	7.53e-06
1:218753509-220753509	219708773	chr1:219708773	a	c	0.3224	0.0089	0.2937	0.3377	-0.0648	0.0169	0.0001231	--+---	0	4.52	5	0.4773	66941	1	0.3224	SNP	rs1572505	0.765485	0.99291	-3.83432	124.503	0.000436086	0.988396	Common	YES	Skin_Sun_Exposed_Lower_leg	SLC30A10	-0.343	9.6e-06
1:218753509-220753509	219709031	chr1:219709031	a	c	0.3223	0.0089	0.2937	0.3378	-0.0649	0.0169	0.0001218	--+---	0	4.526	5	0.4765	66941	1	0.3223	SNP	rs2993027	0.765485	0.99291	-3.84024	127.341	0.000446029	0.987068	Common	YES	Skin_Sun_Exposed_Lower_leg	SLC30A10	-0.342	9.8e-06
1:218753509-220753509	219709126	chr1:219709126	a	g	0.3223	0.0089	0.2937	0.3378	-0.0649	0.0169	0.0001214	--+---	0	4.527	5	0.4762	66941	1	0.3223	SNP	rs2785985	0.765485	0.99291	-3.84024	127.341	0.000446029	0.987514	Common	YES	Skin_Sun_Exposed_Lower_leg	SLC30A10	-0.342	9.88e-06
1:218753509-220753509	219713730	chr1:219713730	a	t	0.6743	0.0075	0.6607	0.6979	0.0657	0.0168	9.59e-05	++-+++	3.3	5.171	5	0.3954	66941	1	0.3257	SNP	rs10779358	0.753212	0.992993	3.91071	166.137	0.000581915	0.982013	Common	YES	Adipose_Subcutaneous	RIMKLBP2	0.235	1.77e-05
1:218753509-220753509	219717774	chr1:219717774	a	c	0.6782	0.0089	0.662	0.7063	0.0652	0.0169	0.0001128	++-+++	0	4.653	5	0.4597	66941	1	0.3218	SNP	rs2785981	0.765485	0.99291	3.85799	136.28	0.000477339	0.985694	Common	YES	Skin_Sun_Exposed_Lower_leg	SLC30A10	-0.339	1.14e-05
1:218753509-220753509	219722104	chr1:219722104	a	g	0.3219	0.009	0.2937	0.3384	-0.0657	0.0169	9.93e-05	--+---	0	4.741	5	0.4483	66940.9	1	0.3219	SNP	rs4846565	0.765485	0.99291	-3.88757	152.701	0.000534854	0.983644	Common	YES	Skin_Sun_Exposed_Lower_leg	SLC30A10	-0.337	1.27e-05
1:218753509-220753509	219730006	chr1:219730006	a	t	0.7024	0.0082	0.6875	0.7315	0.0718	0.0173	3.24e-05	++-+++	7.4	5.397	5	0.3694	66940.9	1	0.2976	SNP	rs1415293	0.834683	0.992573	4.15029	444.589	0.00155723	0.940088	Common	YES	Skin_Sun_Exposed_Lower_leg	RP11-392O17.1	0.352	1.12e-05
1:218753509-220753509	219730799	chr1:219730799	t	g	0.2978	0.008	0.2697	0.3118	-0.0715	0.0173	3.56e-05	--+---	5.9	5.311	5	0.3791	66941.1	1	0.2978	SNP	rs4846303	0.840145	0.992573	-4.13295	413.999	0.00145008	0.941538	Common	YES	Skin_Sun_Exposed_Lower_leg	RP11-392O17.1	0.339	1.58e-05
#Region: 1p34.3-p34.2; closest Gene: MACF1/PABPC4; Genes in 99% Credible Set: RNU6-608P|RNA5SP44|HSPE1P8|OXCT2P1|PPIEL|SNORA55|MACF1|KIAA0754|BMP8A|PABPC4|HEYL
1:39035928-41035928	39552963	chr1:39552963	t	c	0.2374	0.0067	0.2106	0.2525	0.095	0.0186	3.06e-07	++++++	50.3	10.068	5	0.07334	66940	1	0.2374	SNP	rs72634502	0.521217	0.991425	5.10753	38258	0.00048771	0.986394	Common	NO	Adipose_Subcutaneous | Adipose_Visceral_Omentum | Artery_Aorta | Artery_Tibial | Artery_Tibial | Cells_Transformed_fibroblasts | Nerve_Tibial | Skin_Sun_Exposed_Lower_leg | Thyroid	PABPC4 | OXCT2P1 | PABPC4 | PABPC4 | OXCT2P1 | OXCT2P1 | PABPC4 | PABPC4 | MACF1	-0.248 | 0.571 | -0.306 | -0.302 | 0.542 | 0.423 | -0.231 | -0.23 | 0.282	6.03e-06 | 2.19e-06 | 1.29e-05 | 1.54e-08 | 4.98e-10 | 2.76e-06 | 1.32e-06 | 4.73e-07 | 9.02e-06
1:39035928-41035928	39554034	chr1:39554034	t	g	0.7585	0.0071	0.7445	0.7886	-0.0947	0.0184	2.71e-07	------	46.3	9.305	5	0.09748	66940.1	1	0.2415	SNP	rs147860177	0.515076	0.991607	-5.14674	46310.3	0.000590361	0.983185	Common	NO	Adipose_Subcutaneous | Adipose_Visceral_Omentum | Artery_Aorta | Artery_Tibial | Artery_Tibial | Cells_Transformed_fibroblasts | Nerve_Tibial | Nerve_Tibial | Nerve_Tibial | Skin_Sun_Exposed_Lower_leg | Thyroid	PABPC4 | OXCT2P1 | PABPC4 | OXCT2P1 | PABPC4 | OXCT2P1 | BMP8A | RP11-69E11.4 | PABPC4 | PABPC4 | MACF1	-0.25 | 0.58 | -0.305 | 0.548 | -0.305 | 0.426 | 0.247 | 0.357 | -0.236 | -0.222 | 0.285	5.84e-06 | 1.78e-06 | 1.44e-05 | 4.15e-10 | 1.25e-08 | 2.24e-06 | 1.85e-05 | 3.37e-06 | 8.42e-07 | 1.25e-06 | 7.56e-06
1:39035928-41035928	39560250	chr1:39560250	t	c	0.2288	0.0058	0.2077	0.2392	0.0987	0.0186	1.13e-07	++++++	29.3	7.076	5	0.215	66940.6	1	0.2288	SNP	rs112646560	0.530057	0.991425	5.30645	106833	0.0013619	0.962268	Common	NO	Adipose_Visceral_Omentum | Artery_Aorta | Artery_Tibial | Artery_Tibial | Artery_Tibial | Cells_Transformed_fibroblasts | Nerve_Tibial | Nerve_Tibial | Nerve_Tibial | Skin_Sun_Exposed_Lower_leg | Thyroid | Whole_Blood	OXCT2P1 | PABPC4 | PABPC4 | RP11-69E11.4 | OXCT2P1 | OXCT2P1 | BMP8A | RP11-69E11.4 | PABPC4 | PABPC4 | MACF1 | PABPC4	0.621 | -0.308 | -0.318 | 0.34 | 0.578 | 0.44 | 0.271 | 0.403 | -0.249 | -0.231 | 0.294 | -0.116	6.95e-07 | 1.34e-05 | 8.16e-09 | 5.25e-06 | 1.26e-10 | 1.64e-06 | 3.61e-06 | 2.28e-07 | 3.29e-07 | 6.91e-07 | 3.78e-06 | 8.41e-06
1:39035928-41035928	39561884	chr1:39561884	a	g	0.23	0.0059	0.2076	0.2392	0.0996	0.0186	8.29e-08	++++++	28.9	7.037	5	0.2179	66940.6	1	0.23	SNP	rs72637903	0.516767	0.991425	5.35484	137964	0.00175876	0.957459	Common	NO	Adipose_Visceral_Omentum | Artery_Aorta | Artery_Tibial | Artery_Tibial | Artery_Tibial | Cells_Transformed_fibroblasts | Nerve_Tibial | Nerve_Tibial | Nerve_Tibial | Skin_Sun_Exposed_Lower_leg | Testis | Thyroid	OXCT2P1 | PABPC4 | OXCT2P1 | PABPC4 | RP11-69E11.4 | OXCT2P1 | PABPC4 | BMP8A | RP11-69E11.4 | PABPC4 | BMP8A | MACF1	0.62 | -0.308 | 0.567 | -0.314 | 0.335 | 0.431 | -0.241 | 0.263 | 0.398 | -0.226 | 0.459 | 0.284	8.17e-07 | 1.34e-05 | 2.39e-10 | 1.01e-08 | 6.82e-06 | 2.53e-06 | 7.05e-07 | 6.66e-06 | 2.91e-07 | 1.01e-06 | 9.78e-06 | 7.85e-06
1:39035928-41035928	39562627	chr1:39562627	t	c	0.2206	0.004	0.2053	0.2261	0.1	0.0187	9.04e-08	++++++	3	5.156	5	0.3971	66940.7	1	0.2206	SNP	rs112566467	0.523573	0.991334	5.34759	133294	0.00169923	0.960907	Common	NO	Adipose_Visceral_Omentum | Artery_Aorta | Artery_Tibial | Artery_Tibial | Artery_Tibial | Cells_Transformed_fibroblasts | Nerve_Tibial | Nerve_Tibial | Nerve_Tibial | Skin_Sun_Exposed_Lower_leg | Thyroid | Whole_Blood	OXCT2P1 | PABPC4 | PABPC4 | OXCT2P1 | RP11-69E11.4 | OXCT2P1 | RP11-69E11.4 | BMP8A | PABPC4 | PABPC4 | MACF1 | PABPC4	0.621 | -0.309 | -0.319 | 0.587 | 0.345 | 0.44 | 0.403 | 0.269 | -0.25 | -0.241 | 0.289 | -0.115	7.27e-07 | 1.26e-05 | 6.65e-09 | 5.93e-11 | 3.81e-06 | 1.54e-06 | 2.04e-07 | 4.14e-06 | 2.75e-07 | 2.25e-07 | 5.59e-06 | 9.17e-06
1:39035928-41035928	39564930	chr1:39564930	t	c	0.2204	0.0039	0.2052	0.2249	0.1018	0.0187	5.41e-08	++++++	0.1	5.003	5	0.4155	66940.8	1	0.2204	SNP	rs113603865	0.53697	0.991334	5.44385	223058	0.00284353	0.948045	Common	NO	Adipose_Visceral_Omentum | Artery_Aorta | Artery_Tibial | Artery_Tibial | Artery_Tibial | Cells_Transformed_fibroblasts | Nerve_Tibial | Nerve_Tibial | Nerve_Tibial | Skin_Sun_Exposed_Lower_leg | Thyroid | Whole_Blood	OXCT2P1 | PABPC4 | PABPC4 | RP11-69E11.4 | OXCT2P1 | OXCT2P1 | BMP8A | PABPC4 | RP11-69E11.4 | PABPC4 | MACF1 | PABPC4	0.621 | -0.308 | -0.32 | 0.344 | 0.589 | 0.442 | 0.265 | -0.251 | 0.401 | -0.243 | 0.287 | -0.116	7.83e-07 | 1.37e-05 | 6.08e-09 | 4.09e-06 | 5.29e-11 | 1.53e-06 | 5.85e-06 | 2.55e-07 | 2.54e-07 | 1.94e-07 | 6.54e-06 | 7.19e-06
1:39035928-41035928	39569571	chr1:39569571	t	c	0.2203	0.0053	0.1992	0.2229	0.0947	0.0187	3.92e-07	++++++	0	3.818	5	0.5759	66940.9	1	0.2203	SNP	rs2282231	0.544765	0.991334	5.06417	30873.1	0.000393567	0.988135	Common	NO	Adipose_Visceral_Omentum | Artery_Tibial | Artery_Tibial | Artery_Tibial | Nerve_Tibial | Nerve_Tibial | Thyroid | Whole_Blood	OXCT2P1 | RP11-69E11.4 | PABPC4 | OXCT2P1 | RP11-69E11.4 | PABPC4 | MACF1 | PABPC4	0.516 | 0.305 | -0.267 | 0.417 | 0.329 | -0.233 | 0.261 | -0.108	3.62e-06 | 1.08e-05 | 2.03e-07 | 8.21e-07 | 3.81e-06 | 1.4e-07 | 1.79e-05 | 6.95e-06
1:39035928-41035928	39571992	chr1:39571992	t	g	0.7812	0.0054	0.7778	0.8042	-0.1001	0.0187	8.39e-08	------	0	4.188	5	0.5227	66940.9	1	0.2188	SNP	rs72660086	0.558776	0.991334	-5.35294	137129	0.00174811	0.959207	Common	NO	Adipose_Subcutaneous | Adipose_Subcutaneous | Adipose_Visceral_Omentum | Artery_Aorta | Artery_Aorta | Artery_Tibial | Artery_Tibial | Artery_Tibial | Cells_Transformed_fibroblasts | Esophagus_Muscularis | Nerve_Tibial | Nerve_Tibial | Nerve_Tibial | Skin_Sun_Exposed_Lower_leg | Testis | Thyroid | Whole_Blood	PABPC4 | OXCT2P1 | OXCT2P1 | PABPC4 | OXCT2P1 | OXCT2P1 | RP11-69E11.4 | PABPC4 | OXCT2P1 | OXCT2P1 | RP11-69E11.4 | BMP8A | PABPC4 | PABPC4 | BMP8A | MACF1 | PABPC4	-0.262 | 0.394 | 0.636 | -0.315 | 0.525 | 0.592 | 0.333 | -0.332 | 0.454 | 0.457 | 0.406 | 0.27 | -0.258 | -0.234 | 0.47 | 0.289 | -0.121	2.19e-06 | 1.17e-05 | 2.78e-07 | 1.16e-05 | 1.01e-05 | 4.5e-11 | 8.77e-06 | 1.65e-09 | 5.95e-07 | 1.2e-05 | 1.35e-07 | 3.29e-06 | 8.36e-08 | 7.45e-07 | 8.07e-06 | 4.34e-06 | 3.78e-06
1:39035928-41035928	39575982	chr1:39575982	a	c	0.2169	0.0053	0.1992	0.2206	0.0941	0.0188	5.26e-07	++++++	0	4.281	5	0.5096	66940.9	1	0.2169	SNP	rs2036465	0.553553	0.991241	5.00532	23110.3	0.000294609	0.990061	Common	NO	Adipose_Subcutaneous | Artery_Aorta | Artery_Tibial | Artery_Tibial | Artery_Tibial | Cells_Transformed_fibroblasts | Nerve_Tibial | Nerve_Tibial | Skin_Sun_Exposed_Lower_leg | Testis | Thyroid | Whole_Blood	RP11-69E11.4 | OXCT2P1 | PABPC4 | RP11-69E11.4 | OXCT2P1 | RP11-69E11.4 | PABPC4 | RP11-69E11.4 | PABPC4 | BMP8A | MACF1 | PABPC4	-0.367 | -0.522 | 0.306 | -0.341 | -0.44 | -0.306 | 0.252 | -0.378 | 0.202 | -0.444 | -0.282 | 0.111	8.16e-06 | 7.22e-06 | 5.19e-09 | 1.52e-06 | 4.16e-07 | 7.73e-06 | 2.5e-08 | 2.02e-07 | 1.01e-05 | 1.26e-05 | 2.7e-06 | 7.05e-06
1:39035928-41035928	39576621	chr1:39576621	t	g	0.7849	0.005	0.7803	0.8042	-0.0993	0.0188	1.3e-07	------	0	4.969	5	0.4196	66940.9	1	0.2151	SNP	rs67637163	0.579089	0.991241	-5.28191	94681.8	0.001207	0.971004	Common	NO	Adipose_Subcutaneous | Adipose_Subcutaneous | Adipose_Subcutaneous | Adipose_Visceral_Omentum | Artery_Aorta | Artery_Aorta | Artery_Tibial | Artery_Tibial | Artery_Tibial | Cells_Transformed_fibroblasts | Cells_Transformed_fibroblasts | Esophagus_Muscularis | Esophagus_Muscularis | Nerve_Tibial | Nerve_Tibial | Nerve_Tibial | Skin_Sun_Exposed_Lower_leg | Skin_Sun_Exposed_Lower_leg | Testis | Thy…	RP11-69E11.4 | PABPC4 | OXCT2P1 | OXCT2P1 | OXCT2P1 | PABPC4 | OXCT2P1 | PABPC4 | RP11-69E11.4 | OXCT2P1 | RP11-69E11.4 | RP11-69E11.4 | OXCT2P1 | BMP8A | PABPC4 | RP11-69E11.4 | RP11-69E11.4 | PABPC4 | BMP8A | MACF1 | PABPC4	0.381 | -0.27 | 0.418 | 0.648 | 0.569 | -0.318 | 0.611 | -0.328 | 0.357 | 0.484 | 0.314 | 0.363 | 0.504 | 0.283 | -0.265 | 0.43 | 0.329 | -0.24 | 0.508 | 0.282 | -0.122	1.07e-05 | 9.26e-07 | 2.8e-06 | 8.66e-08 | 2.38e-06 | 1.4e-05 | 7.33e-12 | 2.25e-09 | 1.6e-06 | 1.2e-07 | 2.14e-05 | 4.43e-07 | 1.35e-06 | 9.14e-07 | 2.91e-08 | 1.76e-08 | 4.51e-06 | 4.42e-07 | 9.44e-07 | 8.68e-06 | 3.81e-06
1:39035928-41035928	39578352	chr1:39578352	ca	c	0.785	0.0049	0.7804	0.8042	-0.099	0.0188	1.41e-07	------	0	4.942	5	0.423	66940.9	1	0.215	SV	rs11348708	0.564376	0.991241	-5.26596	87103.8	0.00111039	0.973256	Common	NO	Adipose_Subcutaneous | Adipose_Subcutaneous | Adipose_Visceral_Omentum | Artery_Aorta | Artery_Aorta | Artery_Tibial | Artery_Tibial | Artery_Tibial | Cells_Transformed_fibroblasts | Cells_Transformed_fibroblasts | Esophagus_Muscularis | Esophagus_Muscularis | Nerve_Tibial | Nerve_Tibial | Nerve_Tibial | Skin_Sun_Exposed_Lower_leg | Skin_Sun_Exposed_Lower_leg | Testis | Thyroid | Whole_Blood	PABPC4 | OXCT2P1 | OXCT2P1 | PABPC4 | OXCT2P1 | PABPC4 | RP11-69E11.4 | OXCT2P1 | RP11-420K8.1 | OXCT2P1 | RP11-69E11.4 | OXCT2P1 | BMP8A | PABPC4 | RP11-69E11.4 | PABPC4 | RP11-69E11.4 | BMP8A | MACF1 | PABPC4	-0.28 | 0.416 | 0.623 | -0.314 | 0.575 | -0.315 | 0.357 | 0.623 | -0.28 | 0.488 | 0.365 | 0.508 | 0.285 | -0.272 | 0.434 | -0.247 | 0.334 | 0.508 | 0.287 | -0.124	2.82e-07 | 2.9e-06 | 1.95e-07 | 1.53e-05 | 1.52e-06 | 1.31e-08 | 1.89e-06 | 3.59e-12 | 1.87e-05 | 6.82e-08 | 3.49e-07 | 1.03e-06 | 7.9e-07 | 1.33e-08 | 1.43e-08 | 2.06e-07 | 3.17e-06 | 8.24e-07 | 5.71e-06 | 2.67e-06
1:39035928-41035928	39578532	chr1:39578532	a	g	0.7851	0.0049	0.7799	0.8042	-0.099	0.0188	1.42e-07	------	0	4.761	5	0.4457	66941	1	0.2149	SNP	rs4660165	0.564376	0.991241	-5.26596	87103.8	0.00111039	0.974367	Common	NO	Adipose_Subcutaneous | Adipose_Subcutaneous | Adipose_Subcutaneous | Adipose_Visceral_Omentum | Artery_Aorta | Artery_Aorta | Artery_Tibial | Artery_Tibial | Artery_Tibial | Cells_Transformed_fibroblasts | Cells_Transformed_fibroblasts | Esophagus_Muscularis | Esophagus_Muscularis | Nerve_Tibial | Nerve_Tibial | Nerve_Tibial | Skin_Sun_Exposed_Lower_leg | Skin_Sun_Exposed_Lower_leg | Testis | Thy…	OXCT2P1 | RP11-69E11.4 | PABPC4 | OXCT2P1 | OXCT2P1 | PABPC4 | OXCT2P1 | RP11-69E11.4 | PABPC4 | RP11-69E11.4 | OXCT2P1 | RP11-69E11.4 | OXCT2P1 | BMP8A | RP11-69E11.4 | PABPC4 | PABPC4 | RP11-69E11.4 | BMP8A | MACF1 | PABPC4	0.423 | 0.38 | -0.273 | 0.644 | 0.575 | -0.318 | 0.61 | 0.358 | -0.325 | 0.317 | 0.486 | 0.367 | 0.508 | 0.284 | 0.433 | -0.268 | -0.241 | 0.334 | 0.506 | 0.283 | -0.122	1.89e-06 | 1.07e-05 | 6.16e-07 | 8.36e-08 | 1.71e-06 | 1.29e-05 | 6.45e-12 | 1.34e-06 | 2.67e-09 | 1.6e-05 | 8.59e-08 | 2.95e-07 | 9.93e-07 | 8.2e-07 | 1.3e-08 | 1.83e-08 | 4.07e-07 | 3.05e-06 | 7.69e-07 | 7.5e-06 | 3.87e-06
1:39035928-41035928	39578986	chr1:39578986	a	g	0.7851	0.0048	0.7804	0.8042	-0.0991	0.0188	1.37e-07	------	0	4.978	5	0.4185	66940.9	1	0.2149	SNP	rs4660416	0.564376	0.991241	-5.27128	89557.3	0.00114167	0.972146	Common	NO	Adipose_Subcutaneous | Adipose_Subcutaneous | Adipose_Subcutaneous | Adipose_Visceral_Omentum | Artery_Aorta | Artery_Aorta | Artery_Tibial | Artery_Tibial | Artery_Tibial | Cells_Transformed_fibroblasts | Cells_Transformed_fibroblasts | Esophagus_Muscularis | Esophagus_Muscularis | Nerve_Tibial | Nerve_Tibial | Nerve_Tibial | Skin_Sun_Exposed_Lower_leg | Skin_Sun_Exposed_Lower_leg | Testis | Thy…	OXCT2P1 | RP11-69E11.4 | PABPC4 | OXCT2P1 | OXCT2P1 | PABPC4 | OXCT2P1 | RP11-69E11.4 | PABPC4 | OXCT2P1 | RP11-69E11.4 | RP11-69E11.4 | OXCT2P1 | BMP8A | RP11-69E11.4 | PABPC4 | PABPC4 | RP11-69E11.4 | BMP8A | MACF1 | PABPC4	0.424 | 0.379 | -0.273 | 0.643 | 0.576 | -0.318 | 0.61 | 0.358 | -0.324 | 0.487 | 0.317 | 0.368 | 0.509 | 0.284 | 0.434 | -0.269 | -0.241 | 0.335 | 0.506 | 0.283 | -0.122	1.73e-06 | 1.08e-05 | 5.64e-07 | 8.33e-08 | 1.6e-06 | 1.28e-05 | 6.3e-12 | 1.29e-06 | 2.79e-09 | 7.99e-08 | 1.5e-05 | 2.69e-07 | 9.29e-07 | 8.03e-07 | 1.21e-08 | 1.65e-08 | 4.01e-07 | 2.79e-06 | 7.4e-07 | 7.27e-06 | 3.9e-06
1:39035928-41035928	39587388	chr1:39587388	a	c	0.7804	0.0047	0.7752	0.8003	-0.0988	0.0187	1.19e-07	------	0	3.073	5	0.6888	66941	1	0.2196	SNP	rs112205225	0.625203	0.991334	-5.28342	95051.1	0.0012117	0.968586	Common	NO	Adipose_Subcutaneous | Adipose_Subcutaneous | Adipose_Subcutaneous | Adipose_Visceral_Omentum | Artery_Aorta | Artery_Aorta | Artery_Tibial | Artery_Tibial | Artery_Tibial | Cells_Transformed_fibroblasts | Cells_Transformed_fibroblasts | Cells_Transformed_fibroblasts | Colon_Transverse | Esophagus_Muscularis | Esophagus_Muscularis | Nerve_Tibial | Nerve_Tibial | Nerve_Tibial | Skin_Sun_Exposed_Lo…	RP11-69E11.4 | PABPC4 | OXCT2P1 | OXCT2P1 | OXCT2P1 | PABPC4 | OXCT2P1 | RP11-69E11.4 | PABPC4 | OXCT2P1 | RP11-69E11.4 | PABPC4 | RP11-69E11.4 | RP11-69E11.4 | OXCT2P1 | RP11-69E11.4 | PABPC4 | BMP8A | RP11-69E11.4 | PABPC4 | BMP8A | MACF1 | PABPC4	0.394 | -0.275 | 0.385 | 0.589 | 0.536 | -0.317 | 0.589 | 0.373 | -0.327 | 0.484 | 0.327 | -0.19 | 0.469 | 0.374 | 0.492 | 0.447 | -0.262 | 0.285 | 0.351 | -0.243 | 0.491 | 0.279 | -0.121	3.08e-06 | 3.04e-07 | 1.07e-05 | 7.83e-07 | 4.32e-06 | 6.72e-06 | 1.94e-11 | 2.94e-07 | 1.21e-09 | 6.39e-08 | 6.08e-06 | 2.53e-06 | 1.04e-06 | 7.03e-08 | 1.11e-06 | 2.64e-09 | 2.68e-08 | 5.21e-07 | 5.38e-07 | 1.7e-07 | 5.86e-07 | 6.45e-06 | 2.97e-06
1:39035928-41035928	39590409	chr1:39590409	t	g	0.2182	0.0045	0.1986	0.2226	0.0983	0.0187	1.46e-07	++++++	0	3.178	5	0.6726	66940.8	1	0.2182	SNP	rs1472662	0.6068	0.991334	5.25668	82659.1	0.00105373	0.976508	Common	NO	Adipose_Subcutaneous | Adipose_Subcutaneous | Adipose_Subcutaneous | Adipose_Visceral_Omentum | Artery_Aorta | Artery_Aorta | Artery_Tibial | Artery_Tibial | Artery_Tibial | Cells_Transformed_fibroblasts | Cells_Transformed_fibroblasts | Cells_Transformed_fibroblasts | Colon_Transverse | Esophagus_Muscularis | Esophagus_Muscularis | Nerve_Tibial | Nerve_Tibial | Nerve_Tibial | Skin_Sun_Exposed_Lo…	RP11-69E11.4 | PABPC4 | OXCT2P1 | OXCT2P1 | OXCT2P1 | PABPC4 | OXCT2P1 | RP11-69E11.4 | PABPC4 | RP11-69E11.4 | OXCT2P1 | PABPC4 | RP11-69E11.4 | OXCT2P1 | RP11-69E11.4 | PABPC4 | BMP8A | RP11-69E11.4 | RP11-69E11.4 | PABPC4 | BMP8A | MACF1 | PABPC4	0.395 | -0.274 | 0.397 | 0.623 | 0.567 | -0.313 | 0.582 | 0.374 | -0.328 | 0.315 | 0.483 | -0.194 | 0.471 | 0.489 | 0.374 | -0.258 | 0.276 | 0.439 | 0.346 | -0.255 | 0.497 | 0.277 | -0.124	4.14e-06 | 4.93e-07 | 7.43e-06 | 1.53e-07 | 1.26e-06 | 1.08e-05 | 3.27e-11 | 2.66e-07 | 1.04e-09 | 1.56e-05 | 9.07e-08 | 1.8e-06 | 8.34e-07 | 1.27e-06 | 6.64e-08 | 4.87e-08 | 1.22e-06 | 5.25e-09 | 9.43e-07 | 4.94e-08 | 4.16e-07 | 8.61e-06 | 1.85e-06
1:39035928-41035928	39591779	chr1:39591779	t	c	0.2195	0.0048	0.1983	0.2238	0.0976	0.0187	1.69e-07	++++++	0	2.994	5	0.701	66940.9	1	0.2195	SNP	rs4660443	0.6312	0.991334	5.21925	68057.4	0.00086759	0.977375	Common	NO	Adipose_Subcutaneous | Adipose_Subcutaneous | Adipose_Subcutaneous | Adipose_Visceral_Omentum | Artery_Aorta | Artery_Aorta | Artery_Tibial | Artery_Tibial | Artery_Tibial | Cells_Transformed_fibroblasts | Cells_Transformed_fibroblasts | Cells_Transformed_fibroblasts | Colon_Transverse | Esophagus_Muscularis | Esophagus_Muscularis | Nerve_Tibial | Nerve_Tibial | Nerve_Tibial | Skin_Sun_Exposed_Lo…	OXCT2P1 | PABPC4 | RP11-69E11.4 | OXCT2P1 | OXCT2P1 | PABPC4 | RP11-69E11.4 | PABPC4 | OXCT2P1 | RP11-69E11.4 | PABPC4 | OXCT2P1 | RP11-69E11.4 | RP11-69E11.4 | OXCT2P1 | RP11-69E11.4 | BMP8A | PABPC4 | PABPC4 | RP11-69E11.4 | BMP8A | MACF1 | PABPC4	0.392 | -0.277 | 0.407 | 0.622 | 0.563 | -0.313 | 0.373 | -0.327 | 0.579 | 0.327 | -0.193 | 0.48 | 0.469 | 0.373 | 0.487 | 0.448 | 0.28 | -0.259 | -0.247 | 0.348 | 0.499 | 0.276 | -0.121	9.37e-06 | 3.34e-07 | 1.94e-06 | 1.62e-07 | 1.43e-06 | 1.04e-05 | 2.77e-07 | 1.03e-09 | 3.92e-11 | 6.16e-06 | 1.79e-06 | 8.55e-08 | 8.84e-07 | 6.62e-08 | 1.34e-06 | 2.32e-09 | 8.28e-07 | 3.76e-08 | 1.14e-07 | 7.15e-07 | 3.65e-07 | 8.59e-06 | 2.82e-06
1:39035928-41035928	39602755	chr1:39602755	a	t	0.2194	0.0049	0.1978	0.2246	0.0986	0.0186	1.22e-07	++++++	0	2.928	5	0.7112	66940.9	1	0.2194	SNP	rs67916282	0.638742	0.991425	5.30108	103855	0.00132394	0.963592	Common	NO	Adipose_Subcutaneous | Adipose_Subcutaneous | Adipose_Subcutaneous | Adipose_Visceral_Omentum | Artery_Aorta | Artery_Aorta | Artery_Tibial | Artery_Tibial | Artery_Tibial | Cells_Transformed_fibroblasts | Cells_Transformed_fibroblasts | Cells_Transformed_fibroblasts | Colon_Transverse | Esophagus_Mucosa | Esophagus_Muscularis | Esophagus_Muscularis | Nerve_Tibial | Nerve_Tibial | Nerve_Tibial | …	PABPC4 | OXCT2P1 | RP11-69E11.4 | OXCT2P1 | PABPC4 | OXCT2P1 | RP11-69E11.4 | OXCT2P1 | PABPC4 | PABPC4 | RP11-69E11.4 | OXCT2P1 | RP11-69E11.4 | PABPC4 | RP11-69E11.4 | OXCT2P1 | BMP8A | PABPC4 | RP11-69E11.4 | PABPC4 | RP11-69E11.4 | BMP8A | MACF1 | PABPC4	-0.28 | 0.401 | 0.425 | 0.62 | -0.314 | 0.557 | 0.386 | 0.569 | -0.33 | -0.193 | 0.348 | 0.49 | 0.476 | -0.269 | 0.38 | 0.487 | 0.279 | -0.255 | 0.456 | -0.249 | 0.356 | 0.516 | 0.273 | -0.119	3.37e-07 | 7.36e-06 | 8.09e-07 | 2.78e-07 | 9.59e-06 | 1.97e-06 | 1.68e-07 | 2.03e-10 | 1.49e-09 | 2.29e-06 | 1.91e-06 | 6.38e-08 | 5.28e-07 | 1.58e-05 | 3.51e-08 | 1.38e-06 | 1.31e-06 | 1.05e-07 | 1.91e-09 | 1.28e-07 | 5.06e-07 | 1.78e-07 | 1.09e-05 | 4.88e-06
1:39035928-41035928	39612240	chr1:39612240	a	g	0.7806	0.005	0.7754	0.8025	-0.0986	0.0186	1.21e-07	------	0	3.075	5	0.6884	66940.9	1	0.2194	SNP	rs4660475	0.638742	0.991425	-5.30108	103855	0.00132394	0.964916	Common	NO	Adipose_Subcutaneous | Adipose_Subcutaneous | Adipose_Subcutaneous | Adipose_Visceral_Omentum | Artery_Aorta | Artery_Aorta | Artery_Tibial | Artery_Tibial | Artery_Tibial | Cells_Transformed_fibroblasts | Cells_Transformed_fibroblasts | Cells_Transformed_fibroblasts | Colon_Transverse | Esophagus_Muscularis | Esophagus_Muscularis | Nerve_Tibial | Nerve_Tibial | Nerve_Tibial | Skin_Sun_Exposed_Lo…	OXCT2P1 | RP11-69E11.4 | PABPC4 | OXCT2P1 | PABPC4 | OXCT2P1 | RP11-69E11.4 | PABPC4 | OXCT2P1 | RP11-69E11.4 | PABPC4 | OXCT2P1 | RP11-69E11.4 | RP11-69E11.4 | OXCT2P1 | BMP8A | RP11-69E11.4 | PABPC4 | PABPC4 | RP11-69E11.4 | BMP8A | MACF1 | PABPC4	0.393 | 0.412 | -0.28 | 0.614 | -0.314 | 0.546 | 0.368 | -0.327 | 0.565 | 0.325 | -0.193 | 0.473 | 0.455 | 0.37 | 0.479 | 0.274 | 0.442 | -0.255 | -0.248 | 0.343 | 0.504 | 0.274 | -0.12	9.32e-06 | 1.5e-06 | 2.53e-07 | 2.38e-07 | 8.45e-06 | 2.66e-06 | 3.65e-07 | 8.84e-10 | 1.02e-10 | 6.17e-06 | 1.5e-06 | 1.16e-07 | 1.27e-06 | 7.06e-08 | 1.76e-06 | 1.29e-06 | 2.98e-09 | 5.45e-08 | 8.81e-08 | 9.29e-07 | 2.41e-07 | 8.81e-06 | 3.04e-06
1:39035928-41035928	39612557	chr1:39612557	t	c	0.7804	0.005	0.7752	0.8024	-0.0979	0.0186	1.49e-07	------	0	2.942	5	0.709	66940.9	1	0.2196	SNP	rs66848709	0.638742	0.991425	-5.26344	85277.4	0.00108711	0.975454	Common	NO	Adipose_Subcutaneous | Adipose_Subcutaneous | Adipose_Subcutaneous | Adipose_Visceral_Omentum | Artery_Aorta | Artery_Aorta | Artery_Tibial | Artery_Tibial | Artery_Tibial | Cells_Transformed_fibroblasts | Cells_Transformed_fibroblasts | Cells_Transformed_fibroblasts | Colon_Transverse | Esophagus_Muscularis | Esophagus_Muscularis | Nerve_Tibial | Nerve_Tibial | Nerve_Tibial | Skin_Sun_Exposed_Lo…	OXCT2P1 | PABPC4 | RP11-69E11.4 | OXCT2P1 | OXCT2P1 | PABPC4 | OXCT2P1 | RP11-69E11.4 | PABPC4 | PABPC4 | RP11-69E11.4 | OXCT2P1 | RP11-69E11.4 | OXCT2P1 | RP11-69E11.4 | RP11-69E11.4 | PABPC4 | BMP8A | RP11-69E11.4 | PABPC4 | BMP8A | MACF1 | PABPC4	0.394 | -0.28 | 0.411 | 0.614 | 0.546 | -0.314 | 0.565 | 0.367 | -0.327 | -0.193 | 0.325 | 0.473 | 0.455 | 0.479 | 0.37 | 0.442 | -0.255 | 0.274 | 0.343 | -0.248 | 0.504 | 0.274 | -0.12	9.1e-06 | 2.49e-07 | 1.53e-06 | 2.38e-07 | 2.67e-06 | 8.48e-06 | 1e-10 | 3.73e-07 | 8.71e-10 | 1.51e-06 | 6.23e-06 | 1.13e-07 | 1.3e-06 | 1.75e-06 | 7.09e-08 | 3.03e-09 | 5.43e-08 | 1.27e-06 | 9.3e-07 | 8.81e-08 | 2.41e-07 | 8.71e-06 | 2.97e-06
1:39035928-41035928	39616690	chr1:39616690	c	g	0.7818	0.0048	0.7764	0.8026	-0.0988	0.0187	1.22e-07	------	0	3.052	5	0.692	66941	1	0.2182	SNP	rs67062906	0.620271	0.991334	-5.28342	95051.1	0.0012117	0.969797	Common	NO	Adipose_Subcutaneous | Adipose_Subcutaneous | Adipose_Subcutaneous | Adipose_Visceral_Omentum | Artery_Aorta | Artery_Aorta | Artery_Tibial | Artery_Tibial | Artery_Tibial | Cells_Transformed_fibroblasts | Cells_Transformed_fibroblasts | Cells_Transformed_fibroblasts | Colon_Transverse | Esophagus_Muscularis | Esophagus_Muscularis | Nerve_Tibial | Nerve_Tibial | Nerve_Tibial | Skin_Sun_Exposed_Lo…	OXCT2P1 | PABPC4 | RP11-69E11.4 | OXCT2P1 | PABPC4 | OXCT2P1 | OXCT2P1 | RP11-69E11.4 | PABPC4 | PABPC4 | OXCT2P1 | RP11-69E11.4 | RP11-69E11.4 | OXCT2P1 | RP11-69E11.4 | RP11-69E11.4 | BMP8A | PABPC4 | PABPC4 | RP11-69E11.4 | BMP8A | MACF1 | PABPC4	0.399 | -0.278 | 0.401 | 0.614 | -0.314 | 0.546 | 0.565 | 0.367 | -0.327 | -0.194 | 0.475 | 0.314 | 0.455 | 0.479 | 0.37 | 0.433 | 0.269 | -0.253 | -0.255 | 0.339 | 0.504 | 0.274 | -0.123	7.15e-06 | 3.48e-07 | 3.05e-06 | 2.39e-07 | 8.45e-06 | 2.68e-06 | 1.01e-10 | 3.75e-07 | 8.7e-10 | 1.53e-06 | 1.26e-07 | 1.48e-05 | 1.28e-06 | 1.74e-06 | 7.11e-08 | 6.92e-09 | 2e-06 | 7.39e-08 | 3.64e-08 | 1.26e-06 | 2.38e-07 | 8.57e-06 | 1.94e-06
1:39035928-41035928	39618556	chr1:39618556	a	g	0.7834	0.0046	0.7786	0.8027	-0.1011	0.0187	6.57e-08	------	0	2.381	5	0.7944	66941	1	0.2166	SNP	rs67408364	0.671795	0.991334	-5.40642	182384	0.00232502	0.9557	Common	NO	Adipose_Subcutaneous | Adipose_Subcutaneous | Adipose_Subcutaneous | Adipose_Visceral_Omentum | Artery_Aorta | Artery_Aorta | Artery_Tibial | Artery_Tibial | Artery_Tibial | Cells_Transformed_fibroblasts | Cells_Transformed_fibroblasts | Cells_Transformed_fibroblasts | Colon_Transverse | Esophagus_Muscularis | Esophagus_Muscularis | Nerve_Tibial | Nerve_Tibial | Nerve_Tibial | Skin_Sun_Exposed_Lo…	OXCT2P1 | PABPC4 | RP11-69E11.4 | OXCT2P1 | PABPC4 | OXCT2P1 | PABPC4 | RP11-69E11.4 | OXCT2P1 | RP11-69E11.4 | OXCT2P1 | PABPC4 | RP11-69E11.4 | OXCT2P1 | RP11-69E11.4 | BMP8A | PABPC4 | RP11-69E11.4 | MACF1 | RP11-69E11.4 | PABPC4 | RP11-69E11.4 | BMP8A | PABPC4 | MACF1 | PABPC4	0.39 | -0.282 | 0.433 | 0.615 | -0.316 | 0.564 | -0.314 | 0.42 | 0.587 | 0.356 | 0.477 | -0.174 | 0.457 | 0.477 | 0.371 | 0.273 | -0.248 | 0.455 | -0.239 | 0.373 | -0.245 | 0.463 | 0.512 | -0.274 | 0.283 | -0.12	1.05e-05 | 2.01e-07 | 3.71e-07 | 3.62e-07 | 7.23e-06 | 1.11e-06 | 5.83e-09 | 6.2e-09 | 2.31e-11 | 4.22e-07 | 5.21e-08 | 1.17e-05 | 1.55e-06 | 1.93e-06 | 6.59e-08 | 9.06e-07 | 7.9e-08 | 4.69e-10 | 5.36e-06 | 4.9e-08 | 8.02e-08 | 2.2e-06 | 6.39e-08 | 2.02e-05 | 3.52e-06 | 2.23e-06
1:39035928-41035928	39629062	chr1:39629062	a	g	0.2145	0.0042	0.1972	0.2184	0.1035	0.0187	3.29e-08	++++++	0	2.364	5	0.7968	66941.1	1	0.2145	SNP	rs66531516	0.678488	0.991334	5.53476	365818	0.00466342	0.930764	Common	NO	Adipose_Subcutaneous | Adipose_Subcutaneous | Adipose_Subcutaneous | Adipose_Visceral_Omentum | Artery_Aorta | Artery_Aorta | Artery_Tibial | Artery_Tibial | Artery_Tibial | Cells_Transformed_fibroblasts | Cells_Transformed_fibroblasts | Cells_Transformed_fibroblasts | Colon_Transverse | Esophagus_Muscularis | Esophagus_Muscularis | Nerve_Tibial | Nerve_Tibial | Nerve_Tibial | Skin_Sun_Exposed_Lo…	OXCT2P1 | RP11-69E11.4 | PABPC4 | OXCT2P1 | OXCT2P1 | PABPC4 | PABPC4 | RP11-69E11.4 | OXCT2P1 | OXCT2P1 | RP11-69E11.4 | PABPC4 | RP11-69E11.4 | OXCT2P1 | RP11-69E11.4 | BMP8A | PABPC4 | RP11-69E11.4 | RP11-69E11.4 | PABPC4 | BMP8A | MACF1 | PABPC4 | PABPC4	0.397 | 0.428 | -0.287 | 0.598 | 0.562 | -0.314 | -0.32 | 0.415 | 0.571 | 0.481 | 0.352 | -0.191 | 0.452 | 0.479 | 0.369 | 0.279 | -0.258 | 0.463 | 0.367 | -0.253 | 0.504 | 0.281 | -0.276 | -0.122	7.28e-06 | 4.98e-07 | 1.19e-07 | 5.29e-07 | 1.16e-06 | 7.68e-06 | 2.14e-09 | 7.66e-09 | 6.35e-11 | 6.17e-08 | 8.18e-07 | 1.76e-06 | 1.91e-06 | 1.68e-06 | 7.24e-08 | 7.36e-07 | 3.5e-08 | 4.03e-10 | 1.26e-07 | 4.27e-08 | 2.25e-07 | 4.78e-06 | 1.98e-05 | 2.15e-06
1:39035928-41035928	39639653	chr1:39639653	t	c	0.2148	0.0047	0.197	0.2206	0.1049	0.0187	2.17e-08	++++++	0	2.329	5	0.802	66941.1	1	0.2148	SNP	rs1537817	0.678488	0.991334	5.60963	553184	0.00705195	0.81651	Common	NO	Adipose_Subcutaneous | Adipose_Subcutaneous | Adipose_Subcutaneous | Adipose_Visceral_Omentum | Artery_Aorta | Artery_Aorta | Artery_Tibial | Artery_Tibial | Artery_Tibial | Cells_Transformed_fibroblasts | Cells_Transformed_fibroblasts | Cells_Transformed_fibroblasts | Colon_Transverse | Esophagus_Muscularis | Esophagus_Muscularis | Nerve_Tibial | Nerve_Tibial | Nerve_Tibial | Skin_Sun_Exposed_Lo…	RP11-69E11.4 | OXCT2P1 | PABPC4 | OXCT2P1 | OXCT2P1 | PABPC4 | OXCT2P1 | PABPC4 | RP11-69E11.4 | PABPC4 | OXCT2P1 | RP11-69E11.4 | RP11-69E11.4 | OXCT2P1 | RP11-69E11.4 | PABPC4 | RP11-69E11.4 | BMP8A | RP11-69E11.4 | PABPC4 | BMP8A | PABPC4 | MACF1 | PABPC4	0.428 | 0.397 | -0.288 | 0.598 | 0.561 | -0.316 | 0.571 | -0.32 | 0.414 | -0.191 | 0.482 | 0.353 | 0.452 | 0.479 | 0.369 | -0.258 | 0.46 | 0.277 | 0.366 | -0.253 | 0.501 | -0.276 | 0.28 | -0.122	5.23e-07 | 7.29e-06 | 1.13e-07 | 5.3e-07 | 1.27e-06 | 6.65e-06 | 7.3e-11 | 2.51e-09 | 9.08e-09 | 1.95e-06 | 5.67e-08 | 7.75e-07 | 1.92e-06 | 1.68e-06 | 7.23e-08 | 3.4e-08 | 5.26e-10 | 8.96e-07 | 1.4e-07 | 4.29e-08 | 2.65e-07 | 1.99e-05 | 5.03e-06 | 2.23e-06
1:39035928-41035928	39639744	chr1:39639744	a	c	0.2143	0.0043	0.197	0.2188	0.1033	0.0188	3.59e-08	++++++	0	2.433	5	0.7865	66941	1	0.2143	SNP	rs1126313	0.670669	0.991241	5.49468	294986	0.00376045	0.942275	Common	NO	Adipose_Subcutaneous | Adipose_Subcutaneous | Adipose_Subcutaneous | Adipose_Visceral_Omentum | Artery_Aorta | Artery_Aorta | Artery_Tibial | Artery_Tibial | Artery_Tibial | Cells_Transformed_fibroblasts | Cells_Transformed_fibroblasts | Cells_Transformed_fibroblasts | Colon_Transverse | Esophagus_Muscularis | Esophagus_Muscularis | Nerve_Tibial | Nerve_Tibial | Nerve_Tibial | Skin_Sun_Exposed_Lo…	OXCT2P1 | RP11-69E11.4 | PABPC4 | OXCT2P1 | PABPC4 | OXCT2P1 | PABPC4 | OXCT2P1 | RP11-69E11.4 | PABPC4 | OXCT2P1 | RP11-69E11.4 | RP11-69E11.4 | RP11-69E11.4 | OXCT2P1 | PABPC4 | RP11-69E11.4 | BMP8A | RP11-69E11.4 | PABPC4 | BMP8A | PABPC4 | MACF1 | PABPC4	0.397 | 0.428 | -0.288 | 0.598 | -0.316 | 0.561 | -0.32 | 0.571 | 0.414 | -0.191 | 0.482 | 0.353 | 0.452 | 0.369 | 0.479 | -0.258 | 0.46 | 0.277 | 0.366 | -0.253 | 0.501 | -0.276 | 0.28 | -0.122	7.28e-06 | 5.23e-07 | 1.13e-07 | 5.3e-07 | 6.63e-06 | 1.27e-06 | 2.52e-09 | 7.33e-11 | 9.11e-09 | 1.95e-06 | 5.67e-08 | 7.75e-07 | 1.92e-06 | 7.22e-08 | 1.68e-06 | 3.4e-08 | 5.29e-10 | 9e-07 | 1.4e-07 | 4.29e-08 | 2.65e-07 | 1.99e-05 | 5.04e-06 | 2.23e-06
1:39035928-41035928	39643382	chr1:39643382	a	g	0.2143	0.0044	0.1964	0.2188	0.1048	0.0187	2.27e-08	++++++	0	2.43	5	0.787	66941.1	1	0.2143	SNP	rs16825887	0.678488	0.991334	5.60428	536983	0.00684542	0.865667	Common	NO	Adipose_Subcutaneous | Adipose_Subcutaneous | Adipose_Subcutaneous | Adipose_Visceral_Omentum | Artery_Aorta | Artery_Aorta | Artery_Tibial | Artery_Tibial | Artery_Tibial | Cells_Transformed_fibroblasts | Cells_Transformed_fibroblasts | Cells_Transformed_fibroblasts | Colon_Transverse | Esophagus_Muscularis | Esophagus_Muscularis | Nerve_Tibial | Nerve_Tibial | Nerve_Tibial | Skin_Not_Sun_Expose…	PABPC4 | OXCT2P1 | RP11-69E11.4 | OXCT2P1 | OXCT2P1 | PABPC4 | RP11-69E11.4 | OXCT2P1 | PABPC4 | RP11-69E11.4 | OXCT2P1 | PABPC4 | RP11-69E11.4 | RP11-69E11.4 | OXCT2P1 | RP11-69E11.4 | PABPC4 | BMP8A | PABPC4 | PABPC4 | RP11-69E11.4 | BMP8A | PABPC4 | MACF1 | PABPC4	-0.282 | 0.39 | 0.429 | 0.588 | 0.55 | -0.319 | 0.422 | 0.567 | -0.326 | 0.352 | 0.462 | -0.195 | 0.455 | 0.362 | 0.463 | 0.452 | -0.263 | 0.261 | -0.254 | -0.258 | 0.366 | 0.499 | -0.281 | 0.267 | -0.123	2.11e-07 | 1.13e-05 | 5.2e-07 | 8.77e-07 | 2.04e-06 | 5.41e-06 | 5.15e-09 | 1.22e-10 | 1.36e-09 | 9.62e-07 | 2.54e-07 | 1.25e-06 | 1.89e-06 | 1.4e-07 | 3.92e-06 | 1.21e-09 | 1.81e-08 | 3.85e-06 | 6.55e-06 | 2.37e-08 | 1.46e-07 | 3.02e-07 | 1.55e-05 | 1.56e-05 | 1.85e-06
1:39035928-41035928	39646787	chr1:39646787	t	c	0.2143	0.0044	0.1967	0.2185	0.1051	0.0187	2.05e-08	++++++	0	2.343	5	0.7999	66941	1	0.2143	SNP	rs112672438	0.678488	0.991334	5.62032	587117	0.00748452	0.76499	Common	NO	Adipose_Subcutaneous | Adipose_Subcutaneous | Adipose_Subcutaneous | Adipose_Visceral_Omentum | Artery_Aorta | Artery_Aorta | Artery_Tibial | Artery_Tibial | Artery_Tibial | Cells_Transformed_fibroblasts | Cells_Transformed_fibroblasts | Cells_Transformed_fibroblasts | Colon_Transverse | Esophagus_Muscularis | Esophagus_Muscularis | Nerve_Tibial | Nerve_Tibial | Nerve_Tibial | Skin_Sun_Exposed_Lo…	OXCT2P1 | RP11-69E11.4 | PABPC4 | OXCT2P1 | PABPC4 | OXCT2P1 | OXCT2P1 | PABPC4 | RP11-69E11.4 | PABPC4 | RP11-69E11.4 | OXCT2P1 | RP11-69E11.4 | OXCT2P1 | RP11-69E11.4 | RP11-69E11.4 | PABPC4 | BMP8A | RP11-69E11.4 | PABPC4 | BMP8A | MACF1 | PABPC4 | PABPC4	0.397 | 0.427 | -0.288 | 0.598 | -0.32 | 0.558 | 0.57 | -0.319 | 0.413 | -0.19 | 0.353 | 0.484 | 0.452 | 0.479 | 0.369 | 0.457 | -0.258 | 0.274 | 0.364 | -0.253 | 0.498 | 0.28 | -0.276 | -0.122	7.34e-06 | 5.59e-07 | 1.07e-07 | 5.48e-07 | 5.38e-06 | 1.44e-06 | 8.93e-11 | 2.94e-09 | 1.12e-08 | 2.04e-06 | 7.79e-07 | 5.27e-08 | 1.93e-06 | 1.69e-06 | 7.19e-08 | 7.45e-10 | 3.35e-08 | 1.15e-06 | 1.6e-07 | 4.17e-08 | 3.29e-07 | 5.43e-06 | 2.01e-05 | 2.34e-06
1:39035928-41035928	39647620	chr1:39647620	t	c	0.2144	0.0044	0.1967	0.2187	0.1048	0.0187	2.22e-08	++++++	0	2.35	5	0.7988	66941	1	0.2144	SNP	rs112824904	0.678488	0.991334	5.60428	536983	0.00684542	0.872512	Common	NO	Adipose_Subcutaneous | Adipose_Subcutaneous | Adipose_Subcutaneous | Adipose_Visceral_Omentum | Artery_Aorta | Artery_Aorta | Artery_Tibial | Artery_Tibial | Artery_Tibial | Cells_Transformed_fibroblasts | Cells_Transformed_fibroblasts | Cells_Transformed_fibroblasts | Colon_Transverse | Esophagus_Muscularis | Esophagus_Muscularis | Nerve_Tibial | Nerve_Tibial | Nerve_Tibial | Skin_Sun_Exposed_Lo…	OXCT2P1 | RP11-69E11.4 | PABPC4 | OXCT2P1 | PABPC4 | OXCT2P1 | PABPC4 | OXCT2P1 | RP11-69E11.4 | PABPC4 | OXCT2P1 | RP11-69E11.4 | RP11-69E11.4 | RP11-69E11.4 | OXCT2P1 | RP11-69E11.4 | BMP8A | PABPC4 | PABPC4 | RP11-69E11.4 | BMP8A | MACF1 | PABPC4 | PABPC4	0.385 | 0.401 | -0.29 | 0.588 | -0.32 | 0.558 | -0.319 | 0.57 | 0.413 | -0.19 | 0.482 | 0.346 | 0.452 | 0.369 | 0.479 | 0.457 | 0.274 | -0.258 | -0.256 | 0.352 | 0.495 | 0.279 | -0.274 | -0.122	1.05e-05 | 2e-06 | 5.36e-08 | 5.19e-07 | 5.36e-06 | 1.45e-06 | 2.95e-09 | 9.18e-11 | 1.12e-08 | 1.93e-06 | 4.91e-08 | 1.11e-06 | 1.93e-06 | 7.19e-08 | 1.69e-06 | 7.5e-10 | 1.15e-06 | 3.35e-08 | 1.99e-08 | 3.13e-07 | 2.92e-07 | 4.44e-06 | 1.93e-05 | 2.42e-06
1:39035928-41035928	39649198	chr1:39649198	a	t	0.7856	0.0044	0.7813	0.8033	-0.1049	0.0187	2.18e-08	------	0	2.349	5	0.799	66941	1	0.2144	SNP	rs16825921	0.678488	0.991334	-5.60963	553184	0.00705195	0.823562	Common	NO	Adipose_Subcutaneous | Adipose_Subcutaneous | Adipose_Subcutaneous | Adipose_Visceral_Omentum | Artery_Aorta | Artery_Aorta | Artery_Tibial | Artery_Tibial | Artery_Tibial | Cells_Transformed_fibroblasts | Cells_Transformed_fibroblasts | Cells_Transformed_fibroblasts | Esophagus_Muscularis | Esophagus_Muscularis | Nerve_Tibial | Nerve_Tibial | Nerve_Tibial | Skin_Not_Sun_Exposed_Suprapubic | Skin…	RP11-69E11.4 | PABPC4 | OXCT2P1 | OXCT2P1 | PABPC4 | OXCT2P1 | PABPC4 | OXCT2P1 | RP11-69E11.4 | OXCT2P1 | PABPC4 | RP11-69E11.4 | RP11-69E11.4 | OXCT2P1 | RP11-69E11.4 | BMP8A | PABPC4 | PABPC4 | PABPC4 | RP11-69E11.4 | BMP8A | PABPC4 | MACF1 | PABPC4	0.437 | -0.296 | 0.394 | 0.62 | -0.315 | 0.578 | -0.324 | 0.597 | 0.405 | 0.493 | -0.192 | 0.35 | 0.373 | 0.496 | 0.451 | 0.286 | -0.256 | -0.26 | -0.259 | 0.371 | 0.52 | -0.287 | 0.286 | -0.124	4.44e-07 | 7.01e-08 | 1.14e-05 | 5.41e-07 | 1.04e-05 | 8.27e-07 | 5.05e-09 | 3.89e-11 | 5.62e-08 | 4.57e-08 | 2.35e-06 | 1.37e-06 | 8.01e-08 | 9.94e-07 | 2.31e-09 | 6.01e-07 | 7.97e-08 | 5.09e-06 | 3.21e-08 | 1.54e-07 | 1.16e-07 | 1.29e-05 | 4.88e-06 | 2.74e-06
1:39035928-41035928	39654372	chr1:39654372	c	g	0.2144	0.0044	0.1967	0.2185	0.1047	0.0187	2.29e-08	++++++	0	2.232	5	0.8161	66941	1	0.2144	SNP	rs57214150	0.678488	0.991334	5.59893	521272	0.00664513	0.885908	Common	NO	Adipose_Subcutaneous | Adipose_Subcutaneous | Adipose_Subcutaneous | Adipose_Visceral_Omentum | Artery_Aorta | Artery_Aorta | Artery_Tibial | Artery_Tibial | Artery_Tibial | Cells_Transformed_fibroblasts | Cells_Transformed_fibroblasts | Cells_Transformed_fibroblasts | Colon_Transverse | Esophagus_Muscularis | Esophagus_Muscularis | Nerve_Tibial | Nerve_Tibial | Nerve_Tibial | Skin_Sun_Exposed_Lo…	RP11-69E11.4 | OXCT2P1 | PABPC4 | OXCT2P1 | PABPC4 | OXCT2P1 | RP11-69E11.4 | PABPC4 | OXCT2P1 | PABPC4 | OXCT2P1 | RP11-69E11.4 | RP11-69E11.4 | RP11-69E11.4 | OXCT2P1 | RP11-69E11.4 | BMP8A | PABPC4 | RP11-69E11.4 | PABPC4 | BMP8A | MACF1 | PABPC4 | PABPC4	0.425 | 0.399 | -0.289 | 0.598 | -0.314 | 0.558 | 0.41 | -0.318 | 0.571 | -0.189 | 0.481 | 0.355 | 0.455 | 0.369 | 0.479 | 0.454 | 0.272 | -0.257 | 0.364 | -0.252 | 0.506 | 0.28 | -0.275 | -0.122	6.24e-07 | 6.69e-06 | 9.64e-08 | 5.33e-07 | 7.53e-06 | 1.4e-06 | 1.51e-08 | 3.72e-09 | 9e-11 | 2.19e-06 | 5.89e-08 | 6.18e-07 | 1.63e-06 | 7.1e-08 | 1.65e-06 | 9.99e-10 | 1.42e-06 | 3.75e-08 | 1.6e-07 | 4.71e-08 | 1.77e-07 | 5.34e-06 | 2.2e-05 | 2.17e-06
1:39035928-41035928	39662508	chr1:39662508	a	g	0.2144	0.0044	0.1967	0.2185	0.1049	0.0187	2.2e-08	++++++	0	2.225	5	0.8172	66941.1	1	0.2144	SNP	rs16825939	0.678488	0.991334	5.60963	553184	0.00705195	0.830614	Common	NO	Adipose_Subcutaneous | Adipose_Subcutaneous | Adipose_Subcutaneous | Adipose_Visceral_Omentum | Artery_Aorta | Artery_Aorta | Artery_Tibial | Artery_Tibial | Artery_Tibial | Cells_Transformed_fibroblasts | Cells_Transformed_fibroblasts | Cells_Transformed_fibroblasts | Colon_Transverse | Esophagus_Muscularis | Esophagus_Muscularis | Esophagus_Muscularis | Nerve_Tibial | Nerve_Tibial | Nerve_Tibia…	RP11-69E11.4 | PABPC4 | OXCT2P1 | OXCT2P1 | PABPC4 | OXCT2P1 | RP11-69E11.4 | PABPC4 | OXCT2P1 | RP11-69E11.4 | OXCT2P1 | PABPC4 | RP11-69E11.4 | BMP8A | OXCT2P1 | RP11-69E11.4 | RP11-69E11.4 | PABPC4 | BMP8A | PABPC4 | RP11-69E11.4 | RP11-69E11.4 | BMP8A | MACF1 | PABPC4	0.426 | -0.281 | 0.4 | 0.597 | -0.312 | 0.599 | 0.421 | -0.315 | 0.61 | 0.354 | 0.494 | -0.188 | 0.482 | 0.443 | 0.496 | 0.383 | 0.461 | -0.267 | 0.284 | -0.26 | 0.37 | 0.483 | 0.506 | 0.279 | -0.125	5.51e-07 | 2.03e-07 | 5.84e-06 | 5.57e-07 | 1.23e-05 | 3.06e-07 | 8.72e-09 | 7.62e-09 | 5.84e-12 | 7.84e-07 | 2.99e-08 | 3e-06 | 8.33e-07 | 1.35e-05 | 9.7e-07 | 3.16e-08 | 8.76e-10 | 1.64e-08 | 6.44e-07 | 1.93e-08 | 1.18e-07 | 1.26e-06 | 1.75e-07 | 8.08e-06 | 1.54e-06
1:39035928-41035928	39662618	chr1:39662618	a	g	0.2144	0.0044	0.1967	0.2185	0.1049	0.0187	2.2e-08	++++++	0	2.225	5	0.8172	66941.1	1	0.2144	SNP	rs16825942	0.678488	0.991334	5.60963	553184	0.00705195	0.837666	Common	NO	Adipose_Subcutaneous | Adipose_Subcutaneous | Adipose_Subcutaneous | Adipose_Visceral_Omentum | Artery_Aorta | Artery_Aorta | Artery_Tibial | Artery_Tibial | Artery_Tibial | Cells_Transformed_fibroblasts | Cells_Transformed_fibroblasts | Cells_Transformed_fibroblasts | Colon_Transverse | Esophagus_Muscularis | Esophagus_Muscularis | Esophagus_Muscularis | Nerve_Tibial | Nerve_Tibial | Nerve_Tibia…	OXCT2P1 | PABPC4 | RP11-69E11.4 | OXCT2P1 | PABPC4 | OXCT2P1 | PABPC4 | RP11-69E11.4 | OXCT2P1 | RP11-69E11.4 | PABPC4 | OXCT2P1 | RP11-69E11.4 | OXCT2P1 | BMP8A | RP11-69E11.4 | PABPC4 | RP11-69E11.4 | BMP8A | PABPC4 | RP11-69E11.4 | RP11-69E11.4 | BMP8A | MACF1 | PABPC4	0.4 | -0.281 | 0.426 | 0.597 | -0.312 | 0.599 | -0.315 | 0.421 | 0.61 | 0.354 | -0.188 | 0.494 | 0.482 | 0.496 | 0.443 | 0.383 | -0.267 | 0.461 | 0.284 | -0.26 | 0.37 | 0.483 | 0.506 | 0.279 | -0.125	5.84e-06 | 2.03e-07 | 5.51e-07 | 5.57e-07 | 1.23e-05 | 3.06e-07 | 7.62e-09 | 8.72e-09 | 5.84e-12 | 7.84e-07 | 3e-06 | 2.99e-08 | 8.33e-07 | 9.7e-07 | 1.35e-05 | 3.16e-08 | 1.64e-08 | 8.76e-10 | 6.44e-07 | 1.93e-08 | 1.18e-07 | 1.26e-06 | 1.75e-07 | 8.08e-06 | 1.54e-06
1:39035928-41035928	39668015	chr1:39668015	t	c	0.7856	0.0044	0.7815	0.8033	-0.1049	0.0187	2.19e-08	------	0	2.223	5	0.8176	66941	1	0.2144	SNP	rs67020650	0.678488	0.991334	-5.60963	553184	0.00705195	0.844718	Common	NO	Adipose_Subcutaneous | Adipose_Subcutaneous | Adipose_Subcutaneous | Adipose_Visceral_Omentum | Artery_Aorta | Artery_Aorta | Artery_Tibial | Artery_Tibial | Artery_Tibial | Cells_Transformed_fibroblasts | Cells_Transformed_fibroblasts | Cells_Transformed_fibroblasts | Colon_Transverse | Esophagus_Muscularis | Esophagus_Muscularis | Nerve_Tibial | Nerve_Tibial | Nerve_Tibial | Skin_Sun_Exposed_Lo…	OXCT2P1 | PABPC4 | RP11-69E11.4 | OXCT2P1 | OXCT2P1 | PABPC4 | OXCT2P1 | PABPC4 | RP11-69E11.4 | PABPC4 | RP11-69E11.4 | OXCT2P1 | RP11-69E11.4 | RP11-69E11.4 | OXCT2P1 | BMP8A | RP11-69E11.4 | PABPC4 | PABPC4 | RP11-69E11.4 | RP11-69E11.4 | BMP8A | MACF1 | PABPC4	0.401 | -0.274 | 0.42 | 0.589 | 0.598 | -0.311 | 0.61 | -0.315 | 0.421 | -0.188 | 0.354 | 0.494 | 0.482 | 0.384 | 0.495 | 0.284 | 0.461 | -0.267 | -0.259 | 0.363 | 0.483 | 0.506 | 0.278 | -0.123	5.33e-06 | 3.87e-07 | 7.46e-07 | 9.32e-07 | 3.56e-07 | 1.43e-05 | 5.92e-12 | 7.68e-09 | 8.83e-09 | 2.99e-06 | 7.85e-07 | 2.99e-08 | 8.35e-07 | 3.51e-08 | 1.13e-06 | 6.53e-07 | 8.92e-10 | 1.64e-08 | 2.29e-08 | 2e-07 | 1.26e-06 | 1.75e-07 | 8.11e-06 | 2.02e-06
1:39035928-41035928	39669537	chr1:39669537	a	t	0.2144	0.0044	0.1967	0.2185	0.1049	0.0187	2.18e-08	++++++	0	2.222	5	0.8176	66941	1	0.2144	SNP	rs72661925	0.678488	0.991334	5.60963	553184	0.00705195	0.85177	Common	NO	Adipose_Subcutaneous | Adipose_Subcutaneous | Adipose_Subcutaneous | Adipose_Visceral_Omentum | Artery_Aorta | Artery_Aorta | Artery_Tibial | Artery_Tibial | Artery_Tibial | Cells_Transformed_fibroblasts | Cells_Transformed_fibroblasts | Cells_Transformed_fibroblasts | Colon_Transverse | Esophagus_Muscularis | Esophagus_Muscularis | Esophagus_Muscularis | Nerve_Tibial | Nerve_Tibial | Nerve_Tibia…	RP11-69E11.4 | OXCT2P1 | PABPC4 | OXCT2P1 | OXCT2P1 | PABPC4 | PABPC4 | OXCT2P1 | RP11-69E11.4 | RP11-69E11.4 | PABPC4 | OXCT2P1 | RP11-69E11.4 | RP11-69E11.4 | OXCT2P1 | BMP8A | RP11-69E11.4 | BMP8A | PABPC4 | PABPC4 | RP11-69E11.4 | RP11-69E11.4 | BMP8A | MACF1 | PABPC4	0.426 | 0.4 | -0.281 | 0.597 | 0.598 | -0.312 | -0.315 | 0.61 | 0.421 | 0.354 | -0.188 | 0.494 | 0.482 | 0.383 | 0.496 | 0.443 | 0.461 | 0.284 | -0.267 | -0.26 | 0.369 | 0.483 | 0.506 | 0.278 | -0.125	5.54e-07 | 5.84e-06 | 2.02e-07 | 5.59e-07 | 3.09e-07 | 1.21e-05 | 7.7e-09 | 5.94e-12 | 8.85e-09 | 7.86e-07 | 3e-06 | 2.99e-08 | 8.34e-07 | 3.17e-08 | 9.7e-07 | 1.35e-05 | 8.97e-10 | 6.56e-07 | 1.64e-08 | 1.92e-08 | 1.19e-07 | 1.26e-06 | 1.75e-07 | 8.12e-06 | 1.54e-06
1:39035928-41035928	39675322	chr1:39675322	a	g	0.7856	0.0044	0.7814	0.8033	-0.1049	0.0187	2.16e-08	------	0	2.224	5	0.8174	66941	1	0.2144	SNP	rs72661927	0.678488	0.991334	-5.60963	553184	0.00705195	0.858821	Common	NO	Adipose_Subcutaneous | Adipose_Subcutaneous | Adipose_Subcutaneous | Adipose_Visceral_Omentum | Artery_Aorta | Artery_Aorta | Artery_Tibial | Artery_Tibial | Artery_Tibial | Cells_Transformed_fibroblasts | Cells_Transformed_fibroblasts | Cells_Transformed_fibroblasts | Colon_Transverse | Esophagus_Muscularis | Esophagus_Muscularis | Esophagus_Muscularis | Nerve_Tibial | Nerve_Tibial | Nerve_Tibia…	RP11-69E11.4 | PABPC4 | OXCT2P1 | OXCT2P1 | PABPC4 | OXCT2P1 | RP11-69E11.4 | PABPC4 | OXCT2P1 | RP11-69E11.4 | PABPC4 | OXCT2P1 | RP11-69E11.4 | RP11-69E11.4 | BMP8A | OXCT2P1 | PABPC4 | BMP8A | RP11-69E11.4 | PABPC4 | RP11-69E11.4 | RP11-69E11.4 | BMP8A | MACF1 | PABPC4	0.425 | -0.281 | 0.4 | 0.597 | -0.314 | 0.597 | 0.42 | -0.315 | 0.609 | 0.354 | -0.188 | 0.494 | 0.482 | 0.383 | 0.443 | 0.496 | -0.267 | 0.283 | 0.459 | -0.26 | 0.369 | 0.483 | 0.506 | 0.278 | -0.125	5.76e-07 | 1.97e-07 | 5.88e-06 | 5.78e-07 | 1.12e-05 | 3.34e-07 | 1e-08 | 8.44e-09 | 6.78e-12 | 7.86e-07 | 2.99e-06 | 2.99e-08 | 8.33e-07 | 3.17e-08 | 1.34e-05 | 9.69e-07 | 1.65e-08 | 7.55e-07 | 1.09e-09 | 1.87e-08 | 1.25e-07 | 1.25e-06 | 1.75e-07 | 8.43e-06 | 1.54e-06
1:39035928-41035928	39678990	chr1:39678990	a	g	0.7853	0.0044	0.7803	0.8033	-0.1058	0.0187	1.61e-08	------	0	2.162	5	0.8263	66941	1	0.2147	SNP	rs4660543	0.678488	0.991334	-5.65775	723775	0.00922663	0.659107	Common	NO	Adipose_Subcutaneous | Adipose_Subcutaneous | Adipose_Subcutaneous | Adipose_Visceral_Omentum | Artery_Aorta | Artery_Aorta | Artery_Tibial | Artery_Tibial | Artery_Tibial | Cells_Transformed_fibroblasts | Cells_Transformed_fibroblasts | Cells_Transformed_fibroblasts | Colon_Transverse | Esophagus_Muscularis | Esophagus_Muscularis | Esophagus_Muscularis | Nerve_Tibial | Nerve_Tibial | Nerve_Tibia…	RP11-69E11.4 | PABPC4 | OXCT2P1 | OXCT2P1 | OXCT2P1 | PABPC4 | OXCT2P1 | PABPC4 | RP11-69E11.4 | RP11-69E11.4 | PABPC4 | OXCT2P1 | RP11-69E11.4 | OXCT2P1 | BMP8A | RP11-69E11.4 | RP11-69E11.4 | BMP8A | PABPC4 | RP11-69E11.4 | PABPC4 | RP11-69E11.4 | BMP8A | MACF1 | PABPC4	0.424 | -0.282 | 0.4 | 0.594 | 0.592 | -0.316 | 0.606 | -0.313 | 0.417 | 0.354 | -0.188 | 0.494 | 0.482 | 0.496 | 0.443 | 0.383 | 0.453 | 0.279 | -0.267 | 0.366 | -0.26 | 0.483 | 0.506 | 0.277 | -0.125	6.29e-07 | 1.88e-07 | 5.96e-06 | 6.28e-07 | 4.07e-07 | 9.21e-06 | 9.54e-12 | 1.08e-08 | 1.37e-08 | 7.81e-07 | 3.04e-06 | 2.96e-08 | 8.44e-07 | 9.55e-07 | 1.32e-05 | 3.17e-08 | 1.79e-09 | 1.07e-06 | 1.65e-08 | 1.45e-07 | 1.78e-08 | 1.26e-06 | 1.73e-07 | 9.31e-06 | 1.56e-06
1:39035928-41035928	39679402	chr1:39679402	t	c	0.7855	0.0044	0.7813	0.8033	-0.105	0.0187	2.09e-08	------	0	2.214	5	0.8188	66941.1	1	0.2145	SNP	rs4660546	0.678488	0.991334	-5.61497	569890	0.00726491	0.802193	Common	NO	Adipose_Subcutaneous | Adipose_Subcutaneous | Adipose_Subcutaneous | Adipose_Visceral_Omentum | Artery_Aorta | Artery_Aorta | Artery_Tibial | Artery_Tibial | Artery_Tibial | Cells_Transformed_fibroblasts | Cells_Transformed_fibroblasts | Cells_Transformed_fibroblasts | Colon_Transverse | Esophagus_Muscularis | Esophagus_Muscularis | Esophagus_Muscularis | Nerve_Tibial | Nerve_Tibial | Nerve_Tibia…	PABPC4 | OXCT2P1 | RP11-69E11.4 | OXCT2P1 | PABPC4 | OXCT2P1 | RP11-69E11.4 | OXCT2P1 | PABPC4 | RP11-69E11.4 | PABPC4 | OXCT2P1 | RP11-69E11.4 | BMP8A | RP11-69E11.4 | OXCT2P1 | PABPC4 | BMP8A | RP11-69E11.4 | RP11-69E11.4 | PABPC4 | RP11-69E11.4 | BMP8A | MACF1 | PABPC4	-0.282 | 0.4 | 0.424 | 0.594 | -0.316 | 0.592 | 0.416 | 0.605 | -0.313 | 0.354 | -0.188 | 0.494 | 0.482 | 0.443 | 0.383 | 0.496 | -0.267 | 0.279 | 0.453 | 0.366 | -0.26 | 0.483 | 0.506 | 0.277 | -0.125	1.88e-07 | 5.97e-06 | 6.32e-07 | 6.31e-07 | 9.12e-06 | 4.11e-07 | 1.4e-08 | 9.7e-12 | 1.09e-08 | 7.81e-07 | 3.04e-06 | 2.96e-08 | 8.43e-07 | 1.32e-05 | 3.17e-08 | 9.56e-07 | 1.66e-08 | 1.09e-06 | 1.83e-09 | 1.47e-07 | 1.78e-08 | 1.26e-06 | 1.73e-07 | 9.36e-06 | 1.56e-06
1:39035928-41035928	39683298	chr1:39683298	t	c	0.2144	0.0044	0.1966	0.2187	0.1052	0.0187	2e-08	++++++	0	2.219	5	0.8181	66941	1	0.2144	SNP	rs72637905	0.678488	0.991334	5.62567	604881	0.00771098	0.742083	Common	NO	Adipose_Subcutaneous | Adipose_Subcutaneous | Adipose_Subcutaneous | Adipose_Visceral_Omentum | Artery_Aorta | Artery_Aorta | Artery_Tibial | Artery_Tibial | Artery_Tibial | Cells_Transformed_fibroblasts | Cells_Transformed_fibroblasts | Cells_Transformed_fibroblasts | Colon_Transverse | Esophagus_Muscularis | Esophagus_Muscularis | Esophagus_Muscularis | Nerve_Tibial | Nerve_Tibial | Nerve_Tibia…	OXCT2P1 | RP11-69E11.4 | PABPC4 | OXCT2P1 | PABPC4 | OXCT2P1 | OXCT2P1 | RP11-69E11.4 | PABPC4 | RP11-69E11.4 | PABPC4 | OXCT2P1 | RP11-69E11.4 | BMP8A | OXCT2P1 | RP11-69E11.4 | PABPC4 | BMP8A | RP11-69E11.4 | PABPC4 | RP11-69E11.4 | RP11-69E11.4 | BMP8A | MACF1 | PABPC4	0.399 | 0.424 | -0.283 | 0.588 | -0.318 | 0.59 | 0.611 | 0.414 | -0.309 | 0.355 | -0.189 | 0.494 | 0.482 | 0.468 | 0.515 | 0.382 | -0.265 | 0.272 | 0.45 | -0.26 | 0.365 | 0.485 | 0.507 | 0.274 | -0.125	6.13e-06 | 6.33e-07 | 1.8e-07 | 8.46e-07 | 8.23e-06 | 4.51e-07 | 8.66e-12 | 2.1e-08 | 2.14e-08 | 7.89e-07 | 2.8e-06 | 2.99e-08 | 8.65e-07 | 4.51e-06 | 3.81e-07 | 4.41e-08 | 2.71e-08 | 2.24e-06 | 2.83e-09 | 1.72e-08 | 1.61e-07 | 1.15e-06 | 1.75e-07 | 1.19e-05 | 1.58e-06
1:39035928-41035928	39686210	chr1:39686210	a	c	0.7856	0.0044	0.7813	0.8034	-0.1052	0.0187	2e-08	------	0	2.225	5	0.8172	66941	1	0.2144	SNP	rs112139327	0.678488	0.991334	-5.62567	604881	0.00771098	0.749794	Common	NO	Adipose_Subcutaneous | Adipose_Subcutaneous | Adipose_Subcutaneous | Adipose_Visceral_Omentum | Artery_Aorta | Artery_Aorta | Artery_Tibial | Artery_Tibial | Artery_Tibial | Cells_Transformed_fibroblasts | Cells_Transformed_fibroblasts | Cells_Transformed_fibroblasts | Colon_Transverse | Esophagus_Muscularis | Esophagus_Muscularis | Esophagus_Muscularis | Nerve_Tibial | Nerve_Tibial | Nerve_Tibia…	PABPC4 | RP11-69E11.4 | OXCT2P1 | OXCT2P1 | PABPC4 | OXCT2P1 | PABPC4 | RP11-69E11.4 | OXCT2P1 | RP11-69E11.4 | PABPC4 | OXCT2P1 | RP11-69E11.4 | OXCT2P1 | RP11-69E11.4 | BMP8A | RP11-69E11.4 | PABPC4 | BMP8A | RP11-69E11.4 | PABPC4 | RP11-69E11.4 | BMP8A | MACF1 | PABPC4	-0.282 | 0.422 | 0.399 | 0.59 | -0.318 | 0.586 | -0.311 | 0.412 | 0.601 | 0.354 | -0.188 | 0.494 | 0.482 | 0.496 | 0.383 | 0.443 | 0.446 | -0.266 | 0.274 | 0.363 | -0.26 | 0.483 | 0.506 | 0.275 | -0.125	1.77e-07 | 7.07e-07 | 6.14e-06 | 7.18e-07 | 7.68e-06 | 5.2e-07 | 1.44e-08 | 2.02e-08 | 1.46e-11 | 7.84e-07 | 3.04e-06 | 2.98e-08 | 8.34e-07 | 9.65e-07 | 3.19e-08 | 1.33e-05 | 3.14e-09 | 1.78e-08 | 1.6e-06 | 1.77e-07 | 1.76e-08 | 1.25e-06 | 1.75e-07 | 1.06e-05 | 1.6e-06
1:39035928-41035928	39688075	chr1:39688075	a	g	0.2144	0.0044	0.1966	0.2187	0.1053	0.0187	1.95e-08	++++++	0	2.225	5	0.8172	66940.9	1	0.2144	SNP	rs2036463	0.678488	0.991334	5.63102	623201	0.00794452	0.710656	Common	NO	Adipose_Subcutaneous | Adipose_Subcutaneous | Adipose_Subcutaneous | Adipose_Visceral_Omentum | Artery_Aorta | Artery_Aorta | Artery_Tibial | Artery_Tibial | Artery_Tibial | Cells_Transformed_fibroblasts | Cells_Transformed_fibroblasts | Cells_Transformed_fibroblasts | Colon_Transverse | Esophagus_Muscularis | Esophagus_Muscularis | Esophagus_Muscularis | Nerve_Tibial | Nerve_Tibial | Nerve_Tibia…	OXCT2P1 | PABPC4 | RP11-69E11.4 | OXCT2P1 | PABPC4 | OXCT2P1 | RP11-69E11.4 | OXCT2P1 | PABPC4 | OXCT2P1 | RP11-69E11.4 | PABPC4 | RP11-69E11.4 | RP11-69E11.4 | BMP8A | OXCT2P1 | BMP8A | PABPC4 | RP11-69E11.4 | RP11-69E11.4 | PABPC4 | RP11-69E11.4 | BMP8A | MACF1 | PABPC4	0.399 | -0.283 | 0.421 | 0.589 | -0.319 | 0.584 | 0.411 | 0.6 | -0.31 | 0.494 | 0.354 | -0.188 | 0.482 | 0.383 | 0.443 | 0.495 | 0.273 | -0.266 | 0.444 | 0.362 | -0.26 | 0.483 | 0.506 | 0.274 | -0.125	6.21e-06 | 1.75e-07 | 7.3e-07 | 7.49e-07 | 7.29e-06 | 5.6e-07 | 2.25e-08 | 1.65e-11 | 1.56e-08 | 2.99e-08 | 7.85e-07 | 3.04e-06 | 8.32e-07 | 3.21e-08 | 1.33e-05 | 9.71e-07 | 1.79e-06 | 1.82e-08 | 3.66e-09 | 1.87e-07 | 1.76e-08 | 1.25e-06 | 1.75e-07 | 1.11e-05 | 1.61e-06
1:39035928-41035928	39688242	chr1:39688242	a	g	0.7856	0.0044	0.7813	0.8034	-0.1053	0.0187	1.95e-08	------	0	2.225	5	0.8172	66941	1	0.2144	SNP	rs2036464	0.678488	0.991334	-5.63102	623201	0.00794452	0.718601	Common	NO	Adipose_Subcutaneous | Adipose_Subcutaneous | Adipose_Subcutaneous | Adipose_Visceral_Omentum | Artery_Aorta | Artery_Aorta | Artery_Tibial | Artery_Tibial | Artery_Tibial | Cells_Transformed_fibroblasts | Cells_Transformed_fibroblasts | Cells_Transformed_fibroblasts | Colon_Transverse | Esophagus_Muscularis | Esophagus_Muscularis | Esophagus_Muscularis | Nerve_Tibial | Nerve_Tibial | Nerve_Tibia…	PABPC4 | OXCT2P1 | RP11-69E11.4 | OXCT2P1 | PABPC4 | OXCT2P1 | RP11-69E11.4 | OXCT2P1 | PABPC4 | RP11-69E11.4 | PABPC4 | OXCT2P1 | RP11-69E11.4 | OXCT2P1 | BMP8A | RP11-69E11.4 | RP11-69E11.4 | PABPC4 | BMP8A | RP11-69E11.4 | PABPC4 | RP11-69E11.4 | BMP8A | MACF1 | PABPC4	-0.283 | 0.399 | 0.421 | 0.589 | -0.319 | 0.584 | 0.411 | 0.599 | -0.31 | 0.354 | -0.188 | 0.494 | 0.482 | 0.495 | 0.443 | 0.383 | 0.444 | -0.266 | 0.273 | 0.362 | -0.26 | 0.483 | 0.506 | 0.274 | -0.125	1.75e-07 | 6.22e-06 | 7.31e-07 | 7.5e-07 | 7.28e-06 | 5.62e-07 | 2.26e-08 | 1.66e-11 | 1.57e-08 | 7.85e-07 | 3.04e-06 | 2.99e-08 | 8.32e-07 | 9.71e-07 | 1.33e-05 | 3.21e-08 | 3.69e-09 | 1.82e-08 | 1.8e-06 | 1.88e-07 | 1.76e-08 | 1.25e-06 | 1.75e-07 | 1.11e-05 | 1.62e-06
1:39035928-41035928	39688552	chr1:39688552	t	g	0.7856	0.0044	0.7813	0.8034	-0.1053	0.0187	1.95e-08	------	0	2.225	5	0.8172	66941.1	1	0.2144	SNP	rs905381	0.678488	0.991334	-5.63102	623201	0.00794452	0.726545	Common	NO	Adipose_Subcutaneous | Adipose_Subcutaneous | Adipose_Subcutaneous | Adipose_Visceral_Omentum | Artery_Aorta | Artery_Aorta | Artery_Tibial | Artery_Tibial | Artery_Tibial | Cells_Transformed_fibroblasts | Cells_Transformed_fibroblasts | Cells_Transformed_fibroblasts | Colon_Transverse | Esophagus_Muscularis | Esophagus_Muscularis | Esophagus_Muscularis | Nerve_Tibial | Nerve_Tibial | Nerve_Tibia…	OXCT2P1 | PABPC4 | RP11-69E11.4 | OXCT2P1 | OXCT2P1 | PABPC4 | PABPC4 | RP11-69E11.4 | OXCT2P1 | RP11-69E11.4 | PABPC4 | OXCT2P1 | RP11-69E11.4 | BMP8A | OXCT2P1 | RP11-69E11.4 | BMP8A | PABPC4 | RP11-69E11.4 | RP11-69E11.4 | PABPC4 | RP11-69E11.4 | BMP8A | MACF1 | PABPC4	0.399 | -0.283 | 0.421 | 0.589 | 0.584 | -0.319 | -0.31 | 0.411 | 0.599 | 0.354 | -0.188 | 0.494 | 0.482 | 0.443 | 0.495 | 0.383 | 0.273 | -0.266 | 0.444 | 0.362 | -0.26 | 0.483 | 0.506 | 0.274 | -0.125	6.22e-06 | 1.75e-07 | 7.32e-07 | 7.52e-07 | 5.64e-07 | 7.26e-06 | 1.58e-08 | 2.28e-08 | 1.67e-11 | 7.85e-07 | 3.04e-06 | 2.99e-08 | 8.32e-07 | 1.33e-05 | 9.71e-07 | 3.21e-08 | 1.81e-06 | 1.83e-08 | 3.72e-09 | 1.88e-07 | 1.76e-08 | 1.25e-06 | 1.75e-07 | 1.11e-05 | 1.62e-06
1:39035928-41035928	39694518	chr1:39694518	t	g	0.2144	0.0044	0.1966	0.2187	0.1052	0.0187	1.95e-08	++++++	0	2.227	5	0.817	66941	1	0.2144	SNP	rs111701080	0.678488	0.991334	5.62567	604881	0.00771098	0.757505	Common	NO	Adipose_Subcutaneous | Adipose_Subcutaneous | Adipose_Subcutaneous | Adipose_Visceral_Omentum | Artery_Aorta | Artery_Aorta | Artery_Tibial | Artery_Tibial | Artery_Tibial | Cells_Transformed_fibroblasts | Cells_Transformed_fibroblasts | Cells_Transformed_fibroblasts | Cells_Transformed_fibroblasts | Colon_Transverse | Esophagus_Muscularis | Esophagus_Muscularis | Esophagus_Muscularis | Nerve_Tib…	RP11-69E11.4 | PABPC4 | OXCT2P1 | OXCT2P1 | PABPC4 | OXCT2P1 | RP11-69E11.4 | OXCT2P1 | PABPC4 | RP11-69E11.4 | PABPC4 | OXCT2P1 | RP11-420K8.1 | RP11-69E11.4 | RP11-69E11.4 | OXCT2P1 | BMP8A | PABPC4 | BMP8A | RP11-69E11.4 | RP11-69E11.4 | PABPC4 | RP11-69E11.4 | BMP8A | OXCT2P1 | MACF1 | PABPC4	0.43 | -0.276 | 0.438 | 0.627 | -0.322 | 0.621 | 0.415 | 0.617 | -0.303 | 0.366 | -0.179 | 0.504 | -0.276 | 0.496 | 0.389 | 0.542 | 0.443 | -0.269 | 0.26 | 0.446 | 0.365 | -0.254 | 0.48 | 0.502 | 0.307 | 0.271 | -0.123	4.03e-07 | 3.49e-07 | 6.21e-07 | 1.46e-07 | 7.26e-06 | 1.25e-07 | 1.6e-08 | 3.76e-12 | 3.4e-08 | 3.57e-07 | 9.99e-06 | 1.77e-08 | 2.02e-05 | 6.73e-07 | 2.13e-08 | 7.69e-08 | 1.44e-05 | 1.42e-08 | 5.88e-06 | 3.49e-09 | 1.79e-07 | 4.93e-08 | 1.47e-06 | 1.95e-07 | 4.57e-06 | 1.41e-05 | 2.23e-06
1:39035928-41035928	39708302	chr1:39708302	a	g	0.2144	0.0045	0.1957	0.2189	0.1051	0.0187	2.03e-08	++++++	0	2.445	5	0.7848	66941	1	0.2144	SNP	rs72637906	0.678488	0.991334	5.62032	587117	0.00748452	0.772474	Common	NO	Adipose_Subcutaneous | Adipose_Subcutaneous | Adipose_Subcutaneous | Adipose_Visceral_Omentum | Artery_Aorta | Artery_Aorta | Artery_Tibial | Artery_Tibial | Artery_Tibial | Cells_Transformed_fibroblasts | Cells_Transformed_fibroblasts | Cells_Transformed_fibroblasts | Colon_Transverse | Esophagus_Muscularis | Esophagus_Muscularis | Esophagus_Muscularis | Nerve_Tibial | Nerve_Tibial | Nerve_Tibia…	OXCT2P1 | RP11-69E11.4 | PABPC4 | OXCT2P1 | PABPC4 | OXCT2P1 | OXCT2P1 | RP11-69E11.4 | PABPC4 | PABPC4 | RP11-69E11.4 | OXCT2P1 | RP11-69E11.4 | BMP8A | OXCT2P1 | RP11-69E11.4 | BMP8A | RP11-69E11.4 | PABPC4 | RP11-69E11.4 | PABPC4 | RP11-69E11.4 | BMP8A | MACF1 | PABPC4	0.399 | 0.421 | -0.283 | 0.583 | -0.321 | 0.582 | 0.597 | 0.411 | -0.312 | -0.191 | 0.348 | 0.49 | 0.481 | 0.443 | 0.495 | 0.383 | 0.273 | 0.443 | -0.265 | 0.362 | -0.261 | 0.482 | 0.506 | 0.274 | -0.125	6.26e-06 | 7.38e-07 | 1.75e-07 | 8.6e-07 | 6.07e-06 | 5.97e-07 | 1.86e-11 | 2.11e-08 | 1.13e-08 | 1.86e-06 | 1.16e-06 | 3.61e-08 | 8.08e-07 | 1.33e-05 | 9.72e-07 | 3.2e-08 | 1.71e-06 | 3.66e-09 | 2e-08 | 1.83e-07 | 1.35e-08 | 1.18e-06 | 1.75e-07 | 1.14e-05 | 1.62e-06
1:39035928-41035928	39708703	chr1:39708703	a	g	0.2144	0.0045	0.1957	0.2189	0.1051	0.0187	2.03e-08	++++++	0	2.444	5	0.7848	66941	1	0.2144	SNP	rs67886352	0.678488	0.991334	5.62032	587117	0.00748452	0.779959	Common	NO	Adipose_Subcutaneous | Adipose_Subcutaneous | Adipose_Subcutaneous | Adipose_Visceral_Omentum | Artery_Aorta | Artery_Aorta | Artery_Tibial | Artery_Tibial | Artery_Tibial | Cells_Transformed_fibroblasts | Cells_Transformed_fibroblasts | Cells_Transformed_fibroblasts | Colon_Transverse | Esophagus_Muscularis | Esophagus_Muscularis | Esophagus_Muscularis | Nerve_Tibial | Nerve_Tibial | Nerve_Tibia…	PABPC4 | RP11-69E11.4 | OXCT2P1 | OXCT2P1 | PABPC4 | OXCT2P1 | RP11-69E11.4 | OXCT2P1 | PABPC4 | RP11-69E11.4 | PABPC4 | OXCT2P1 | RP11-69E11.4 | RP11-69E11.4 | OXCT2P1 | BMP8A | PABPC4 | RP11-69E11.4 | BMP8A | PABPC4 | RP11-69E11.4 | RP11-69E11.4 | BMP8A | MACF1 | PABPC4	-0.283 | 0.421 | 0.399 | 0.583 | -0.321 | 0.582 | 0.411 | 0.597 | -0.312 | 0.348 | -0.191 | 0.49 | 0.481 | 0.383 | 0.495 | 0.443 | -0.265 | 0.443 | 0.273 | -0.261 | 0.362 | 0.482 | 0.506 | 0.274 | -0.125	1.75e-07 | 7.38e-07 | 6.26e-06 | 8.6e-07 | 6.07e-06 | 5.97e-07 | 2.11e-08 | 1.86e-11 | 1.13e-08 | 1.16e-06 | 1.86e-06 | 3.61e-08 | 8.08e-07 | 3.2e-08 | 9.72e-07 | 1.33e-05 | 2e-08 | 3.66e-09 | 1.71e-06 | 1.35e-08 | 1.83e-07 | 1.18e-06 | 1.75e-07 | 1.14e-05 | 1.62e-06
1:39035928-41035928	39710459	chr1:39710459	t	c	0.7856	0.0045	0.7811	0.8043	-0.1051	0.0187	2.04e-08	------	0	2.444	5	0.7849	66941	1	0.2144	SNP	rs60323161	0.678488	0.991334	-5.62032	587117	0.00748452	0.787444	Common	NO	Adipose_Subcutaneous | Adipose_Subcutaneous | Adipose_Subcutaneous | Adipose_Visceral_Omentum | Artery_Aorta | Artery_Aorta | Artery_Tibial | Artery_Tibial | Artery_Tibial | Cells_Transformed_fibroblasts | Cells_Transformed_fibroblasts | Cells_Transformed_fibroblasts | Colon_Transverse | Esophagus_Muscularis | Esophagus_Muscularis | Esophagus_Muscularis | Nerve_Tibial | Nerve_Tibial | Nerve_Tibia…	PABPC4 | OXCT2P1 | RP11-69E11.4 | OXCT2P1 | PABPC4 | OXCT2P1 | PABPC4 | RP11-69E11.4 | OXCT2P1 | PABPC4 | RP11-69E11.4 | OXCT2P1 | RP11-69E11.4 | BMP8A | RP11-69E11.4 | OXCT2P1 | RP11-69E11.4 | BMP8A | PABPC4 | PABPC4 | RP11-69E11.4 | RP11-69E11.4 | BMP8A | MACF1 | PABPC4	-0.283 | 0.399 | 0.421 | 0.583 | -0.321 | 0.582 | -0.312 | 0.411 | 0.597 | -0.191 | 0.348 | 0.49 | 0.481 | 0.443 | 0.383 | 0.495 | 0.443 | 0.273 | -0.265 | -0.261 | 0.362 | 0.482 | 0.506 | 0.274 | -0.125	1.75e-07 | 6.26e-06 | 7.38e-07 | 8.6e-07 | 6.07e-06 | 5.97e-07 | 1.13e-08 | 2.11e-08 | 1.86e-11 | 1.86e-06 | 1.16e-06 | 3.61e-08 | 8.08e-07 | 1.33e-05 | 3.2e-08 | 9.72e-07 | 3.66e-09 | 1.71e-06 | 2e-08 | 1.35e-08 | 1.83e-07 | 1.18e-06 | 1.75e-07 | 1.14e-05 | 1.62e-06
1:39035928-41035928	39711930	chr1:39711930	t	c	0.2144	0.0045	0.1957	0.2189	0.1051	0.0187	2.04e-08	++++++	0	2.443	5	0.785	66941	1	0.2144	SNP	rs66727439	0.678488	0.991334	5.62032	587117	0.00748452	0.794928	Common	NO	Adipose_Subcutaneous | Adipose_Subcutaneous | Adipose_Subcutaneous | Adipose_Visceral_Omentum | Artery_Aorta | Artery_Aorta | Artery_Tibial | Artery_Tibial | Artery_Tibial | Cells_Transformed_fibroblasts | Cells_Transformed_fibroblasts | Cells_Transformed_fibroblasts | Colon_Transverse | Esophagus_Muscularis | Esophagus_Muscularis | Esophagus_Muscularis | Nerve_Tibial | Nerve_Tibial | Nerve_Tibia…	OXCT2P1 | RP11-69E11.4 | PABPC4 | OXCT2P1 | PABPC4 | OXCT2P1 | OXCT2P1 | RP11-69E11.4 | PABPC4 | OXCT2P1 | PABPC4 | RP11-69E11.4 | RP11-69E11.4 | BMP8A | OXCT2P1 | RP11-69E11.4 | BMP8A | PABPC4 | RP11-69E11.4 | RP11-69E11.4 | PABPC4 | RP11-69E11.4 | BMP8A | MACF1 | PABPC4	0.399 | 0.421 | -0.283 | 0.583 | -0.321 | 0.582 | 0.597 | 0.411 | -0.312 | 0.49 | -0.191 | 0.348 | 0.481 | 0.443 | 0.495 | 0.383 | 0.273 | -0.265 | 0.443 | 0.362 | -0.261 | 0.482 | 0.506 | 0.274 | -0.125	6.26e-06 | 7.38e-07 | 1.75e-07 | 8.6e-07 | 6.07e-06 | 5.97e-07 | 1.86e-11 | 2.11e-08 | 1.13e-08 | 3.61e-08 | 1.86e-06 | 1.16e-06 | 8.08e-07 | 1.33e-05 | 9.72e-07 | 3.2e-08 | 1.71e-06 | 2e-08 | 3.66e-09 | 1.83e-07 | 1.35e-08 | 1.18e-06 | 1.75e-07 | 1.14e-05 | 1.62e-06
1:39035928-41035928	39713648	chr1:39713648	t	c	0.7856	0.0045	0.7808	0.8043	-0.105	0.0187	2.14e-08	------	0	2.375	5	0.7951	66941	1	0.2144	SNP	rs111254532	0.678488	0.991334	-5.61497	569890	0.00726491	0.809458	Common	NO	Adipose_Subcutaneous | Adipose_Subcutaneous | Adipose_Subcutaneous | Adipose_Visceral_Omentum | Artery_Aorta | Artery_Aorta | Artery_Tibial | Artery_Tibial | Artery_Tibial | Cells_Transformed_fibroblasts | Cells_Transformed_fibroblasts | Cells_Transformed_fibroblasts | Colon_Transverse | Esophagus_Muscularis | Esophagus_Muscularis | Esophagus_Muscularis | Nerve_Tibial | Nerve_Tibial | Nerve_Tibia…	OXCT2P1 | RP11-69E11.4 | PABPC4 | OXCT2P1 | PABPC4 | OXCT2P1 | RP11-69E11.4 | PABPC4 | OXCT2P1 | PABPC4 | OXCT2P1 | RP11-69E11.4 | RP11-69E11.4 | RP11-69E11.4 | BMP8A | OXCT2P1 | BMP8A | RP11-69E11.4 | PABPC4 | RP11-69E11.4 | PABPC4 | RP11-69E11.4 | BMP8A | MACF1 | PABPC4	0.403 | 0.424 | -0.277 | 0.588 | -0.307 | 0.588 | 0.413 | -0.307 | 0.6 | -0.191 | 0.49 | 0.348 | 0.481 | 0.383 | 0.443 | 0.496 | 0.27 | 0.444 | -0.263 | 0.361 | -0.263 | 0.482 | 0.506 | 0.277 | -0.122	5.04e-06 | 6.06e-07 | 3.1e-07 | 7.73e-07 | 1.66e-05 | 4.64e-07 | 1.8e-08 | 2.03e-08 | 1.36e-11 | 1.86e-06 | 3.61e-08 | 1.16e-06 | 8.08e-07 | 3.2e-08 | 1.33e-05 | 9.73e-07 | 2.26e-06 | 3.6e-09 | 2.68e-08 | 2.05e-07 | 1.15e-08 | 1.17e-06 | 1.74e-07 | 8.96e-06 | 2.76e-06
1:39035928-41035928	39713860	chr1:39713860	t	g	0.2144	0.0046	0.1956	0.2193	0.1042	0.0187	2.74e-08	++++++	0	2.391	5	0.7928	66941	1	0.2144	SNP	rs16826000	0.678488	0.991334	5.57219	449537	0.00573067	0.920766	Common	NO	Adipose_Subcutaneous | Adipose_Subcutaneous | Adipose_Subcutaneous | Adipose_Visceral_Omentum | Artery_Aorta | Artery_Aorta | Artery_Tibial | Artery_Tibial | Artery_Tibial | Cells_Transformed_fibroblasts | Cells_Transformed_fibroblasts | Cells_Transformed_fibroblasts | Colon_Transverse | Esophagus_Muscularis | Esophagus_Muscularis | Esophagus_Muscularis | Nerve_Tibial | Nerve_Tibial | Nerve_Tibia…	RP11-69E11.4 | OXCT2P1 | PABPC4 | OXCT2P1 | OXCT2P1 | PABPC4 | PABPC4 | RP11-69E11.4 | OXCT2P1 | OXCT2P1 | PABPC4 | RP11-69E11.4 | RP11-69E11.4 | OXCT2P1 | BMP8A | RP11-69E11.4 | PABPC4 | RP11-69E11.4 | BMP8A | RP11-69E11.4 | PABPC4 | RP11-69E11.4 | BMP8A | MACF1 | PABPC4	0.421 | 0.399 | -0.283 | 0.583 | 0.582 | -0.321 | -0.312 | 0.411 | 0.597 | 0.49 | -0.191 | 0.348 | 0.481 | 0.495 | 0.443 | 0.383 | -0.265 | 0.443 | 0.273 | 0.362 | -0.261 | 0.482 | 0.506 | 0.274 | -0.125	7.38e-07 | 6.26e-06 | 1.75e-07 | 8.6e-07 | 5.97e-07 | 6.07e-06 | 1.13e-08 | 2.11e-08 | 1.86e-11 | 3.61e-08 | 1.86e-06 | 1.16e-06 | 8.08e-07 | 9.72e-07 | 1.33e-05 | 3.2e-08 | 2e-08 | 3.66e-09 | 1.71e-06 | 1.83e-07 | 1.35e-08 | 1.18e-06 | 1.75e-07 | 1.14e-05 | 1.62e-06
1:39035928-41035928	39716844	chr1:39716844	ct	c	0.2143	0.0045	0.1956	0.2189	0.1048	0.0188	2.3e-08	++++++	0	2.614	5	0.7593	66941.1	1	0.2143	SV	rs80269109	0.678488	0.991241	5.57447	456984	0.00582559	0.891733	Common	NO	Adipose_Subcutaneous | Adipose_Subcutaneous | Adipose_Subcutaneous | Adipose_Visceral_Omentum | Artery_Aorta | Artery_Tibial | Artery_Tibial | Artery_Tibial | Cells_Transformed_fibroblasts | Cells_Transformed_fibroblasts | Cells_Transformed_fibroblasts | Colon_Transverse | Esophagus_Mucosa | Esophagus_Muscularis | Esophagus_Muscularis | Esophagus_Muscularis | Nerve_Tibial | Nerve_Tibial | Nerve_T…	PABPC4 | OXCT2P1 | RP11-69E11.4 | OXCT2P1 | OXCT2P1 | OXCT2P1 | RP11-69E11.4 | PABPC4 | PABPC4 | OXCT2P1 | RP11-69E11.4 | RP11-69E11.4 | RP11-69E11.4 | RP11-69E11.4 | BMP8A | OXCT2P1 | BMP8A | RP11-69E11.4 | PABPC4 | PABPC4 | RP11-69E11.4 | PABPC4 | BMP8A | MACF1 | PABPC4	-0.256 | 0.379 | 0.409 | 0.565 | 0.596 | 0.601 | 0.396 | -0.299 | -0.193 | 0.504 | 0.366 | 0.44 | 0.294 | 0.357 | 0.452 | 0.504 | 0.262 | 0.422 | -0.274 | -0.246 | 0.362 | -0.252 | 0.509 | 0.265 | -0.132	1.99e-06 | 1.52e-05 | 1.25e-06 | 1.48e-06 | 4.07e-07 | 7.26e-12 | 5.21e-08 | 3.34e-08 | 2.15e-06 | 2.25e-08 | 4.45e-07 | 2.55e-06 | 2.09e-06 | 2.01e-07 | 6.14e-06 | 4.12e-07 | 6.76e-06 | 4.1e-08 | 1.01e-08 | 8.72e-06 | 2.4e-07 | 6.42e-08 | 2.97e-07 | 1.4e-05 | 3.94e-07
1:39035928-41035928	39716902	chr1:39716902	a	g	0.7857	0.0045	0.7813	0.8044	-0.1048	0.0188	2.28e-08	------	0	2.621	5	0.7581	66940.9	1	0.2143	SNP	rs16826009	0.678488	0.991241	-5.57447	456984	0.00582559	0.897559	Common	NO	Adipose_Subcutaneous | Adipose_Subcutaneous | Adipose_Subcutaneous | Adipose_Visceral_Omentum | Artery_Aorta | Artery_Aorta | Artery_Tibial | Artery_Tibial | Artery_Tibial | Cells_Transformed_fibroblasts | Cells_Transformed_fibroblasts | Cells_Transformed_fibroblasts | Colon_Transverse | Esophagus_Muscularis | Esophagus_Muscularis | Esophagus_Muscularis | Nerve_Tibial | Nerve_Tibial | Nerve_Tibia…	RP11-69E11.4 | PABPC4 | OXCT2P1 | OXCT2P1 | OXCT2P1 | PABPC4 | RP11-69E11.4 | PABPC4 | OXCT2P1 | OXCT2P1 | RP11-69E11.4 | PABPC4 | RP11-69E11.4 | BMP8A | OXCT2P1 | RP11-69E11.4 | RP11-69E11.4 | PABPC4 | BMP8A | RP11-69E11.4 | PABPC4 | RP11-69E11.4 | BMP8A | MACF1 | PABPC4	0.421 | -0.283 | 0.399 | 0.583 | 0.582 | -0.321 | 0.411 | -0.312 | 0.597 | 0.49 | 0.348 | -0.191 | 0.481 | 0.443 | 0.495 | 0.383 | 0.443 | -0.265 | 0.273 | 0.362 | -0.261 | 0.482 | 0.506 | 0.274 | -0.125	7.38e-07 | 1.75e-07 | 6.26e-06 | 8.6e-07 | 5.97e-07 | 6.07e-06 | 2.11e-08 | 1.13e-08 | 1.86e-11 | 3.61e-08 | 1.16e-06 | 1.86e-06 | 8.08e-07 | 1.33e-05 | 9.72e-07 | 3.2e-08 | 3.66e-09 | 2e-08 | 1.71e-06 | 1.83e-07 | 1.35e-08 | 1.18e-06 | 1.75e-07 | 1.14e-05 | 1.62e-06
1:39035928-41035928	39722214	chr1:39722214	a	g	0.7873	0.0039	0.7839	0.8043	-0.1048	0.0188	2.47e-08	------	0	2.704	5	0.7456	66941	1	0.2127	SNP	rs4660208	0.671795	0.991241	-5.57447	456984	0.00582559	0.903384	Common	NO	Adipose_Subcutaneous | Adipose_Subcutaneous | Adipose_Subcutaneous | Adipose_Visceral_Omentum | Artery_Aorta | Artery_Aorta | Artery_Tibial | Artery_Tibial | Artery_Tibial | Cells_Transformed_fibroblasts | Cells_Transformed_fibroblasts | Cells_Transformed_fibroblasts | Colon_Transverse | Esophagus_Muscularis | Esophagus_Muscularis | Esophagus_Muscularis | Nerve_Tibial | Nerve_Tibial | Nerve_Tibia…	PABPC4 | OXCT2P1 | RP11-69E11.4 | OXCT2P1 | OXCT2P1 | PABPC4 | PABPC4 | RP11-69E11.4 | OXCT2P1 | RP11-69E11.4 | PABPC4 | OXCT2P1 | RP11-69E11.4 | BMP8A | OXCT2P1 | RP11-69E11.4 | PABPC4 | BMP8A | RP11-69E11.4 | PABPC4 | RP11-69E11.4 | RP11-69E11.4 | BMP8A | MACF1 | PABPC4	-0.282 | 0.398 | 0.422 | 0.583 | 0.581 | -0.321 | -0.312 | 0.411 | 0.597 | 0.349 | -0.191 | 0.49 | 0.481 | 0.443 | 0.496 | 0.383 | -0.265 | 0.273 | 0.444 | -0.262 | 0.362 | 0.482 | 0.507 | 0.274 | -0.124	1.93e-07 | 6.57e-06 | 7.24e-07 | 8.79e-07 | 6.07e-07 | 6e-06 | 1.14e-08 | 2.09e-08 | 1.86e-11 | 1.15e-06 | 1.96e-06 | 3.56e-08 | 8.06e-07 | 1.33e-05 | 9.75e-07 | 3.2e-08 | 2e-08 | 1.68e-06 | 3.6e-09 | 1.29e-08 | 1.88e-07 | 1.18e-06 | 1.72e-07 | 1.13e-05 | 1.64e-06
1:39035928-41035928	39728647	chr1:39728647	c	g	0.7824	0.004	0.7774	0.7964	-0.1065	0.0188	1.41e-08	------	0	2.689	5	0.7478	66940.9	1	0.2176	SNP	rs72661940	0.665181	0.991241	-5.66489	756240	0.00964049	0.640373	Common	NO	Adipose_Subcutaneous | Adipose_Subcutaneous | Adipose_Subcutaneous | Adipose_Visceral_Omentum | Artery_Aorta | Artery_Aorta | Artery_Tibial | Artery_Tibial | Artery_Tibial | Cells_Transformed_fibroblasts | Cells_Transformed_fibroblasts | Cells_Transformed_fibroblasts | Esophagus_Mucosa | Esophagus_Mucosa | Esophagus_Mucosa | Esophagus_Muscularis | Esophagus_Muscularis | Nerve_Tibial | Nerve_Tibia…	OXCT2P1 | PABPC4 | RP11-69E11.4 | OXCT2P1 | PABPC4 | OXCT2P1 | PABPC4 | OXCT2P1 | RP11-69E11.4 | PABPC4 | OXCT2P1 | RP11-69E11.4 | PABPC4 | BMP8A | RP11-69E11.4 | OXCT2P1 | RP11-69E11.4 | BMP8A | PABPC4 | RP11-69E11.4 | PABPC4 | RP11-69E11.4 | RP11-69E11.4 | BMP8A | PABPC4 | MACF1 | PABPC4	0.402 | -0.27 | 0.433 | 0.566 | -0.315 | 0.563 | -0.304 | 0.597 | 0.394 | -0.178 | 0.502 | 0.344 | -0.276 | 0.422 | 0.294 | 0.518 | 0.387 | 0.277 | -0.268 | 0.451 | -0.257 | 0.352 | 0.479 | 0.508 | -0.28 | 0.274 | -0.121	5.21e-06 | 6.45e-07 | 3.53e-07 | 1.8e-06 | 1.12e-05 | 1.83e-06 | 2.42e-08 | 1.37e-11 | 7.02e-08 | 1.21e-05 | 2.29e-08 | 2.14e-06 | 9.25e-06 | 1.66e-05 | 4.07e-06 | 3.84e-07 | 3.35e-08 | 1.08e-06 | 1.25e-08 | 1.81e-09 | 2.09e-08 | 3.59e-07 | 1.7e-06 | 2.36e-07 | 2.05e-05 | 1.19e-05 | 3.14e-06
1:39035928-41035928	39731550	chr1:39731550	t	c	0.7871	0.0041	0.7802	0.8045	-0.1045	0.0188	2.71e-08	------	0	2.224	5	0.8174	66940.9	1	0.2129	SNP	rs4660214	0.678488	0.991241	-5.55851	418467	0.00533459	0.926101	Common	NO	Adipose_Subcutaneous | Adipose_Subcutaneous | Adipose_Subcutaneous | Adipose_Visceral_Omentum | Artery_Aorta | Artery_Aorta | Artery_Tibial | Artery_Tibial | Artery_Tibial | Cells_Transformed_fibroblasts | Cells_Transformed_fibroblasts | Cells_Transformed_fibroblasts | Colon_Transverse | Esophagus_Mucosa | Esophagus_Muscularis | Esophagus_Muscularis | Esophagus_Muscularis | Nerve_Tibial | Nerve_T…	OXCT2P1 | RP11-69E11.4 | PABPC4 | OXCT2P1 | PABPC4 | OXCT2P1 | RP11-69E11.4 | PABPC4 | OXCT2P1 | PABPC4 | RP11-69E11.4 | OXCT2P1 | RP11-69E11.4 | PABPC4 | BMP8A | OXCT2P1 | RP11-69E11.4 | PABPC4 | RP11-69E11.4 | BMP8A | RP11-69E11.4 | PABPC4 | RP11-69E11.4 | BMP8A | MACF1 | PABPC4	0.414 | 0.427 | -0.281 | 0.607 | -0.333 | 0.566 | 0.418 | -0.309 | 0.601 | -0.183 | 0.354 | 0.499 | 0.49 | -0.275 | 0.448 | 0.495 | 0.386 | -0.264 | 0.443 | 0.281 | 0.366 | -0.265 | 0.482 | 0.519 | 0.279 | -0.122	3.56e-06 | 7.57e-07 | 3.18e-07 | 5.17e-07 | 3.63e-06 | 1.89e-06 | 1.76e-08 | 2.39e-08 | 2.38e-11 | 7.3e-06 | 1.12e-06 | 3.2e-08 | 9.31e-07 | 1.28e-05 | 1.47e-05 | 1.43e-06 | 3.99e-08 | 2.82e-08 | 5.14e-09 | 9.86e-07 | 1.72e-07 | 1.17e-08 | 1.18e-06 | 1.08e-07 | 9.98e-06 | 3.17e-06
1:39035928-41035928	39736334	chr1:39736334	c	g	0.7846	0.0047	0.78	0.8045	-0.1062	0.0187	1.43e-08	------	0	2.054	5	0.8416	66941.1	1	0.2154	SNP	rs4660603	0.678488	0.991334	-5.67914	816217	0.0104051	0.569398	Common	NO	Adipose_Subcutaneous | Adipose_Subcutaneous | Adipose_Subcutaneous | Adipose_Visceral_Omentum | Artery_Aorta | Artery_Aorta | Artery_Tibial | Artery_Tibial | Artery_Tibial | Cells_Transformed_fibroblasts | Cells_Transformed_fibroblasts | Cells_Transformed_fibroblasts | Colon_Transverse | Esophagus_Mucosa | Esophagus_Muscularis | Esophagus_Muscularis | Esophagus_Muscularis | Nerve_Tibial | Nerve_T…	PABPC4 | OXCT2P1 | RP11-69E11.4 | OXCT2P1 | OXCT2P1 | PABPC4 | RP11-69E11.4 | OXCT2P1 | PABPC4 | PABPC4 | OXCT2P1 | RP11-69E11.4 | RP11-69E11.4 | PABPC4 | RP11-69E11.4 | BMP8A | OXCT2P1 | RP11-69E11.4 | BMP8A | PABPC4 | RP11-69E11.4 | PABPC4 | RP11-69E11.4 | BMP8A | MACF1 | PABPC4	-0.281 | 0.414 | 0.427 | 0.607 | 0.566 | -0.333 | 0.418 | 0.601 | -0.309 | -0.183 | 0.499 | 0.354 | 0.491 | -0.275 | 0.387 | 0.448 | 0.495 | 0.444 | 0.281 | -0.264 | 0.366 | -0.265 | 0.482 | 0.519 | 0.279 | -0.122	3.2e-07 | 3.59e-06 | 7.48e-07 | 5.17e-07 | 1.88e-06 | 3.6e-06 | 1.73e-08 | 2.38e-11 | 2.39e-08 | 7.16e-06 | 3.22e-08 | 1.12e-06 | 9e-07 | 1.26e-05 | 3.97e-08 | 1.48e-05 | 1.43e-06 | 5.05e-09 | 1e-06 | 2.85e-08 | 1.72e-07 | 1.17e-08 | 1.16e-06 | 1.08e-07 | 1.01e-05 | 3.18e-06
1:39035928-41035928	39736463	chr1:39736463	g	gatat	0.7848	0.0047	0.7802	0.8045	-0.1064	0.0187	1.39e-08	------	0	2.081	5	0.8379	66941	1	0.2152	SV	rs56658816	0.678488	0.991334	-5.68984	866923	0.0110515	0.450309	Common	NO	Adipose_Subcutaneous | Adipose_Subcutaneous | Adipose_Subcutaneous | Adipose_Visceral_Omentum | Artery_Aorta | Artery_Aorta | Artery_Tibial | Artery_Tibial | Artery_Tibial | Cells_Transformed_fibroblasts | Cells_Transformed_fibroblasts | Cells_Transformed_fibroblasts | Colon_Transverse | Esophagus_Mucosa | Esophagus_Muscularis | Esophagus_Muscularis | Esophagus_Muscularis | Nerve_Tibial | Nerve_T…	PABPC4 | OXCT2P1 | RP11-69E11.4 | OXCT2P1 | OXCT2P1 | PABPC4 | PABPC4 | OXCT2P1 | RP11-69E11.4 | OXCT2P1 | PABPC4 | RP11-69E11.4 | RP11-69E11.4 | PABPC4 | RP11-69E11.4 | OXCT2P1 | BMP8A | BMP8A | RP11-69E11.4 | PABPC4 | RP11-69E11.4 | PABPC4 | RP11-69E11.4 | BMP8A | MACF1 | PABPC4	-0.281 | 0.414 | 0.427 | 0.607 | 0.566 | -0.333 | -0.309 | 0.601 | 0.418 | 0.499 | -0.183 | 0.354 | 0.491 | -0.275 | 0.387 | 0.495 | 0.448 | 0.281 | 0.444 | -0.264 | 0.366 | -0.265 | 0.482 | 0.519 | 0.279 | -0.122	3.2e-07 | 3.59e-06 | 7.48e-07 | 5.17e-07 | 1.88e-06 | 3.6e-06 | 2.39e-08 | 2.38e-11 | 1.73e-08 | 3.22e-08 | 7.16e-06 | 1.12e-06 | 9e-07 | 1.26e-05 | 3.97e-08 | 1.43e-06 | 1.48e-05 | 1e-06 | 5.05e-09 | 2.85e-08 | 1.72e-07 | 1.17e-08 | 1.16e-06 | 1.08e-07 | 1.01e-05 | 3.18e-06
1:39035928-41035928	39748271	chr1:39748271	a	g	0.2153	0.0048	0.1954	0.2199	0.1057	0.0187	1.68e-08	++++++	0	2.08	5	0.838	66941	1	0.2153	SNP	rs3818806	0.678488	0.991334	5.65241	702399	0.00895413	0.668062	Common	NO	Adipose_Subcutaneous | Adipose_Subcutaneous | Adipose_Subcutaneous | Adipose_Visceral_Omentum | Artery_Aorta | Artery_Aorta | Artery_Tibial | Artery_Tibial | Artery_Tibial | Cells_Transformed_fibroblasts | Cells_Transformed_fibroblasts | Cells_Transformed_fibroblasts | Colon_Transverse | Esophagus_Mucosa | Esophagus_Muscularis | Esophagus_Muscularis | Esophagus_Muscularis | Nerve_Tibial | Nerve_T…	OXCT2P1 | RP11-69E11.4 | PABPC4 | OXCT2P1 | OXCT2P1 | PABPC4 | RP11-69E11.4 | OXCT2P1 | PABPC4 | RP11-69E11.4 | PABPC4 | OXCT2P1 | RP11-69E11.4 | PABPC4 | BMP8A | OXCT2P1 | RP11-69E11.4 | BMP8A | PABPC4 | RP11-69E11.4 | PABPC4 | RP11-69E11.4 | RP11-69E11.4 | BMP8A | MACF1 | PABPC4	0.414 | 0.427 | -0.28 | 0.607 | 0.566 | -0.333 | 0.418 | 0.601 | -0.309 | 0.354 | -0.183 | 0.499 | 0.491 | -0.275 | 0.448 | 0.495 | 0.387 | 0.281 | -0.264 | 0.444 | -0.265 | 0.366 | 0.483 | 0.519 | 0.279 | -0.122	3.6e-06 | 7.5e-07 | 3.21e-07 | 5.17e-07 | 1.87e-06 | 3.6e-06 | 1.73e-08 | 2.37e-11 | 2.41e-08 | 1.12e-06 | 7.15e-06 | 3.22e-08 | 8.95e-07 | 1.25e-05 | 1.48e-05 | 1.43e-06 | 3.96e-08 | 1.01e-06 | 2.85e-08 | 5.04e-09 | 1.17e-08 | 1.73e-07 | 1.16e-06 | 1.08e-07 | 1.02e-05 | 3.19e-06
1:39035928-41035928	39748662	chr1:39748662	a	g	0.2152	0.0047	0.1954	0.2198	0.1057	0.0187	1.69e-08	++++++	0	2.078	5	0.8382	66940.9	1	0.2152	SNP	rs41270799	0.678488	0.991334	5.65241	702399	0.00895413	0.677016	Common	NO	Adipose_Subcutaneous | Adipose_Subcutaneous | Adipose_Subcutaneous | Adipose_Visceral_Omentum | Artery_Aorta | Artery_Aorta | Artery_Tibial | Artery_Tibial | Artery_Tibial | Cells_Transformed_fibroblasts | Cells_Transformed_fibroblasts | Cells_Transformed_fibroblasts | Colon_Transverse | Esophagus_Mucosa | Esophagus_Muscularis | Esophagus_Muscularis | Esophagus_Muscularis | Nerve_Tibial | Nerve_T…	PABPC4 | RP11-69E11.4 | OXCT2P1 | OXCT2P1 | PABPC4 | OXCT2P1 | RP11-69E11.4 | OXCT2P1 | PABPC4 | PABPC4 | RP11-69E11.4 | OXCT2P1 | RP11-69E11.4 | PABPC4 | RP11-69E11.4 | BMP8A | OXCT2P1 | PABPC4 | BMP8A | RP11-69E11.4 | PABPC4 | RP11-69E11.4 | RP11-69E11.4 | BMP8A | MACF1 | PABPC4	-0.28 | 0.427 | 0.414 | 0.607 | -0.333 | 0.566 | 0.418 | 0.601 | -0.309 | -0.183 | 0.354 | 0.499 | 0.491 | -0.275 | 0.387 | 0.448 | 0.495 | -0.264 | 0.281 | 0.444 | -0.265 | 0.366 | 0.483 | 0.519 | 0.279 | -0.122	3.21e-07 | 7.5e-07 | 3.6e-06 | 5.17e-07 | 3.6e-06 | 1.87e-06 | 1.73e-08 | 2.37e-11 | 2.41e-08 | 7.15e-06 | 1.12e-06 | 3.22e-08 | 8.95e-07 | 1.25e-05 | 3.96e-08 | 1.48e-05 | 1.43e-06 | 2.85e-08 | 1.01e-06 | 5.04e-09 | 1.17e-08 | 1.73e-07 | 1.16e-06 | 1.08e-07 | 1.02e-05 | 3.19e-06
1:39035928-41035928	39757799	chr1:39757799	c	g	0.2152	0.0048	0.1953	0.2203	0.1069	0.0187	1.16e-08	++++++	0	2.022	5	0.846	66941	1	0.2152	SNP	rs16826036	0.678488	0.991334	5.71658	1.0084e+06	0.012855	0.0962336	Common	NO	Adipose_Subcutaneous | Adipose_Subcutaneous | Adipose_Subcutaneous | Adipose_Visceral_Omentum | Artery_Aorta | Artery_Aorta | Artery_Tibial | Artery_Tibial | Artery_Tibial | Cells_Transformed_fibroblasts | Cells_Transformed_fibroblasts | Cells_Transformed_fibroblasts | Colon_Transverse | Esophagus_Mucosa | Esophagus_Muscularis | Esophagus_Muscularis | Esophagus_Muscularis | Nerve_Tibial | Nerve_T…	RP11-69E11.4 | OXCT2P1 | PABPC4 | OXCT2P1 | PABPC4 | OXCT2P1 | PABPC4 | OXCT2P1 | RP11-69E11.4 | RP11-69E11.4 | PABPC4 | OXCT2P1 | RP11-69E11.4 | PABPC4 | BMP8A | OXCT2P1 | RP11-69E11.4 | BMP8A | RP11-69E11.4 | PABPC4 | PABPC4 | RP11-69E11.4 | RP11-69E11.4 | BMP8A | MACF1 | PABPC4	0.427 | 0.414 | -0.28 | 0.607 | -0.333 | 0.566 | -0.309 | 0.601 | 0.418 | 0.354 | -0.183 | 0.499 | 0.491 | -0.275 | 0.448 | 0.495 | 0.387 | 0.281 | 0.444 | -0.264 | -0.265 | 0.366 | 0.483 | 0.519 | 0.279 | -0.122	7.55e-07 | 3.6e-06 | 3.22e-07 | 5.17e-07 | 3.6e-06 | 1.87e-06 | 2.42e-08 | 2.37e-11 | 1.74e-08 | 1.12e-06 | 7.15e-06 | 3.22e-08 | 8.95e-07 | 1.25e-05 | 1.48e-05 | 1.43e-06 | 3.96e-08 | 1.01e-06 | 5.04e-09 | 2.85e-08 | 1.17e-08 | 1.74e-07 | 1.16e-06 | 1.08e-07 | 1.02e-05 | 3.19e-06
1:39035928-41035928	39758634	chr1:39758634	a	g	0.2153	0.0049	0.1953	0.2203	0.1068	0.0187	1.2e-08	++++++	0	2.024	5	0.8459	66941	1	0.2153	SNP	rs16826038	0.678488	0.991334	5.71123	978313	0.0124715	0.211545	Common	NO	Adipose_Subcutaneous | Adipose_Subcutaneous | Adipose_Subcutaneous | Adipose_Visceral_Omentum | Artery_Aorta | Artery_Aorta | Artery_Tibial | Artery_Tibial | Artery_Tibial | Cells_Transformed_fibroblasts | Cells_Transformed_fibroblasts | Cells_Transformed_fibroblasts | Colon_Transverse | Esophagus_Mucosa | Esophagus_Muscularis | Esophagus_Muscularis | Esophagus_Muscularis | Nerve_Tibial | Nerve_T…	RP11-69E11.4 | PABPC4 | OXCT2P1 | OXCT2P1 | PABPC4 | OXCT2P1 | PABPC4 | RP11-69E11.4 | OXCT2P1 | PABPC4 | RP11-69E11.4 | OXCT2P1 | RP11-69E11.4 | PABPC4 | BMP8A | OXCT2P1 | RP11-69E11.4 | RP11-69E11.4 | BMP8A | PABPC4 | PABPC4 | RP11-69E11.4 | RP11-69E11.4 | BMP8A | MACF1 | PABPC4	0.427 | -0.28 | 0.414 | 0.607 | -0.333 | 0.566 | -0.309 | 0.418 | 0.601 | -0.183 | 0.354 | 0.499 | 0.491 | -0.275 | 0.448 | 0.495 | 0.387 | 0.444 | 0.281 | -0.264 | -0.265 | 0.366 | 0.483 | 0.519 | 0.279 | -0.122	7.55e-07 | 3.22e-07 | 3.6e-06 | 5.17e-07 | 3.6e-06 | 1.87e-06 | 2.42e-08 | 1.74e-08 | 2.37e-11 | 7.15e-06 | 1.12e-06 | 3.22e-08 | 8.95e-07 | 1.25e-05 | 1.48e-05 | 1.43e-06 | 3.96e-08 | 5.04e-09 | 1.01e-06 | 2.85e-08 | 1.17e-08 | 1.74e-07 | 1.16e-06 | 1.08e-07 | 1.02e-05 | 3.19e-06
1:39035928-41035928	39762203	chr1:39762203	a	g	0.7847	0.0049	0.7796	0.8047	-0.1068	0.0187	1.2e-08	------	0	2.023	5	0.846	66941	1	0.2153	SNP	rs111797516	0.678488	0.991334	-5.71123	978313	0.0124715	0.224017	Common	NO	Adipose_Subcutaneous | Adipose_Subcutaneous | Adipose_Subcutaneous | Adipose_Visceral_Omentum | Artery_Aorta | Artery_Aorta | Artery_Tibial | Artery_Tibial | Artery_Tibial | Cells_Transformed_fibroblasts | Cells_Transformed_fibroblasts | Cells_Transformed_fibroblasts | Colon_Transverse | Esophagus_Muscularis | Esophagus_Muscularis | Nerve_Tibial | Nerve_Tibial | Nerve_Tibial | Skin_Sun_Exposed_Lo…	RP11-69E11.4 | OXCT2P1 | PABPC4 | OXCT2P1 | PABPC4 | OXCT2P1 | RP11-69E11.4 | PABPC4 | OXCT2P1 | PABPC4 | RP11-69E11.4 | OXCT2P1 | RP11-69E11.4 | RP11-69E11.4 | OXCT2P1 | BMP8A | PABPC4 | RP11-69E11.4 | PABPC4 | RP11-69E11.4 | RP11-69E11.4 | BMP8A | MACF1 | PABPC4	0.43 | 0.423 | -0.278 | 0.572 | -0.329 | 0.541 | 0.413 | -0.291 | 0.592 | -0.174 | 0.361 | 0.503 | 0.492 | 0.398 | 0.491 | 0.286 | -0.267 | 0.443 | -0.265 | 0.36 | 0.483 | 0.528 | 0.272 | -0.121	5.95e-07 | 2.13e-06 | 4.18e-07 | 2.51e-06 | 5.47e-06 | 6.31e-06 | 2.09e-08 | 1.42e-07 | 3.41e-11 | 1.92e-05 | 6.28e-07 | 2.22e-08 | 8.42e-07 | 1.57e-08 | 1.88e-06 | 5.92e-07 | 1.93e-08 | 5.2e-09 | 1.31e-08 | 3.14e-07 | 1.04e-06 | 6.41e-08 | 1.61e-05 | 4.75e-06
1:39035928-41035928	39762889	chr1:39762889	t	c	0.2153	0.0048	0.1953	0.2204	0.107	0.0187	1.12e-08	++++++	0	2.007	5	0.8482	66941	1	0.2153	SNP	rs61782157	0.678488	0.991334	5.72193	1.03944e+06	0.0132507	0.0568771	Common	NO	Adipose_Subcutaneous | Adipose_Subcutaneous | Adipose_Subcutaneous | Adipose_Visceral_Omentum | Artery_Aorta | Artery_Aorta | Artery_Tibial | Artery_Tibial | Artery_Tibial | Cells_Transformed_fibroblasts | Cells_Transformed_fibroblasts | Cells_Transformed_fibroblasts | Colon_Transverse | Esophagus_Mucosa | Esophagus_Muscularis | Esophagus_Muscularis | Esophagus_Muscularis | Nerve_Tibial | Nerve_T…	PABPC4 | OXCT2P1 | RP11-69E11.4 | OXCT2P1 | PABPC4 | OXCT2P1 | PABPC4 | RP11-69E11.4 | OXCT2P1 | OXCT2P1 | RP11-69E11.4 | PABPC4 | RP11-69E11.4 | PABPC4 | OXCT2P1 | BMP8A | RP11-69E11.4 | PABPC4 | BMP8A | RP11-69E11.4 | PABPC4 | RP11-69E11.4 | RP11-69E11.4 | BMP8A | MACF1 | PABPC4	-0.281 | 0.414 | 0.427 | 0.607 | -0.333 | 0.566 | -0.309 | 0.418 | 0.601 | 0.499 | 0.354 | -0.183 | 0.491 | -0.275 | 0.495 | 0.448 | 0.387 | -0.264 | 0.281 | 0.444 | -0.265 | 0.366 | 0.483 | 0.519 | 0.279 | -0.122	3.19e-07 | 3.58e-06 | 7.5e-07 | 5.13e-07 | 3.61e-06 | 1.87e-06 | 2.43e-08 | 1.75e-08 | 2.35e-11 | 3.19e-08 | 1.12e-06 | 7.12e-06 | 8.92e-07 | 1.25e-05 | 1.44e-06 | 1.48e-05 | 3.96e-08 | 2.84e-08 | 1.01e-06 | 5.05e-09 | 1.15e-08 | 1.73e-07 | 1.15e-06 | 1.08e-07 | 1.01e-05 | 3.2e-06
1:39035928-41035928	39766041	chr1:39766041	a	g	0.7847	0.0048	0.7796	0.8047	-0.107	0.0187	1.12e-08	------	0	2.007	5	0.8482	66940.9	1	0.2153	SNP	rs41270803	0.678488	0.991334	-5.72193	1.03944e+06	0.0132507	0.0701278	Common	NO	Adipose_Subcutaneous | Adipose_Subcutaneous | Adipose_Subcutaneous | Adipose_Visceral_Omentum | Artery_Aorta | Artery_Aorta | Artery_Tibial | Artery_Tibial | Artery_Tibial | Cells_Transformed_fibroblasts | Cells_Transformed_fibroblasts | Cells_Transformed_fibroblasts | Colon_Transverse | Esophagus_Mucosa | Esophagus_Muscularis | Esophagus_Muscularis | Esophagus_Muscularis | Nerve_Tibial | Nerve_T…	OXCT2P1 | PABPC4 | RP11-69E11.4 | OXCT2P1 | OXCT2P1 | PABPC4 | OXCT2P1 | RP11-69E11.4 | PABPC4 | RP11-69E11.4 | OXCT2P1 | PABPC4 | RP11-69E11.4 | PABPC4 | BMP8A | OXCT2P1 | RP11-69E11.4 | PABPC4 | BMP8A | RP11-69E11.4 | PABPC4 | RP11-69E11.4 | RP11-69E11.4 | BMP8A | MACF1 | PABPC4	0.414 | -0.281 | 0.427 | 0.607 | 0.566 | -0.333 | 0.601 | 0.418 | -0.309 | 0.354 | 0.499 | -0.183 | 0.491 | -0.275 | 0.448 | 0.495 | 0.387 | -0.264 | 0.281 | 0.444 | -0.265 | 0.366 | 0.483 | 0.519 | 0.279 | -0.122	3.58e-06 | 3.18e-07 | 7.54e-07 | 5.13e-07 | 1.87e-06 | 3.61e-06 | 2.33e-11 | 1.74e-08 | 2.43e-08 | 1.12e-06 | 3.18e-08 | 7.1e-06 | 8.87e-07 | 1.25e-05 | 1.48e-05 | 1.44e-06 | 3.96e-08 | 2.83e-08 | 1.02e-06 | 5.06e-09 | 1.15e-08 | 1.74e-07 | 1.15e-06 | 1.08e-07 | 1.02e-05 | 3.21e-06
1:39035928-41035928	39769000	chr1:39769000	t	c	0.7847	0.0048	0.7797	0.8047	-0.1067	0.0187	1.24e-08	------	0	2.017	5	0.8467	66941	1	0.2153	SNP	rs61783376	0.678488	0.991334	-5.70588	949151	0.0120997	0.298474	Common	NO	Adipose_Subcutaneous | Adipose_Subcutaneous | Adipose_Subcutaneous | Adipose_Visceral_Omentum | Artery_Aorta | Artery_Aorta | Artery_Tibial | Artery_Tibial | Artery_Tibial | Cells_Transformed_fibroblasts | Cells_Transformed_fibroblasts | Cells_Transformed_fibroblasts | Colon_Transverse | Esophagus_Mucosa | Esophagus_Muscularis | Esophagus_Muscularis | Esophagus_Muscularis | Nerve_Tibial | Nerve_T…	OXCT2P1 | PABPC4 | RP11-69E11.4 | OXCT2P1 | OXCT2P1 | PABPC4 | RP11-69E11.4 | OXCT2P1 | PABPC4 | RP11-69E11.4 | OXCT2P1 | PABPC4 | RP11-69E11.4 | PABPC4 | OXCT2P1 | RP11-69E11.4 | BMP8A | PABPC4 | BMP8A | RP11-69E11.4 | PABPC4 | RP11-69E11.4 | RP11-69E11.4 | BMP8A | MACF1 | PABPC4	0.415 | -0.281 | 0.426 | 0.607 | 0.567 | -0.334 | 0.42 | 0.603 | -0.31 | 0.355 | 0.501 | -0.184 | 0.493 | -0.276 | 0.496 | 0.387 | 0.447 | -0.265 | 0.281 | 0.444 | -0.266 | 0.366 | 0.484 | 0.52 | 0.278 | -0.122	3.6e-06 | 3.15e-07 | 8.09e-07 | 5.13e-07 | 1.85e-06 | 3.55e-06 | 1.63e-08 | 2.23e-11 | 2.42e-08 | 1.12e-06 | 3.07e-08 | 6.87e-06 | 8.23e-07 | 1.18e-05 | 1.44e-06 | 3.89e-08 | 1.5e-05 | 2.79e-08 | 1.08e-06 | 5.29e-09 | 1.13e-08 | 1.91e-07 | 1.1e-06 | 1.12e-07 | 1.11e-05 | 3.27e-06
1:39035928-41035928	39770227	chr1:39770227	t	c	0.7846	0.0049	0.7797	0.8047	-0.1059	0.0187	1.62e-08	------	0	2.05	5	0.8422	66941	1	0.2154	SNP	rs4660636	0.678488	0.991334	-5.6631	745823	0.0095077	0.649881	Common	NO	Adipose_Subcutaneous | Adipose_Subcutaneous | Adipose_Subcutaneous | Adipose_Visceral_Omentum | Artery_Aorta | Artery_Aorta | Artery_Tibial | Artery_Tibial | Artery_Tibial | Cells_Transformed_fibroblasts | Cells_Transformed_fibroblasts | Cells_Transformed_fibroblasts | Colon_Transverse | Esophagus_Mucosa | Esophagus_Muscularis | Esophagus_Muscularis | Esophagus_Muscularis | Nerve_Tibial | Nerve_T…	PABPC4 | OXCT2P1 | RP11-69E11.4 | OXCT2P1 | PABPC4 | OXCT2P1 | PABPC4 | OXCT2P1 | RP11-69E11.4 | OXCT2P1 | RP11-69E11.4 | PABPC4 | RP11-69E11.4 | PABPC4 | OXCT2P1 | RP11-69E11.4 | BMP8A | BMP8A | RP11-69E11.4 | PABPC4 | RP11-69E11.4 | PABPC4 | RP11-69E11.4 | BMP8A | MACF1 | PABPC4	-0.281 | 0.415 | 0.426 | 0.607 | -0.334 | 0.567 | -0.31 | 0.603 | 0.42 | 0.501 | 0.355 | -0.184 | 0.495 | -0.276 | 0.496 | 0.387 | 0.447 | 0.281 | 0.444 | -0.265 | 0.365 | -0.266 | 0.485 | 0.52 | 0.277 | -0.122	3.14e-07 | 3.62e-06 | 8.35e-07 | 5.13e-07 | 3.51e-06 | 1.83e-06 | 2.42e-08 | 2.18e-11 | 1.59e-08 | 3.02e-08 | 1.12e-06 | 6.75e-06 | 7.93e-07 | 1.15e-05 | 1.44e-06 | 3.86e-08 | 1.51e-05 | 1.11e-06 | 5.39e-09 | 2.77e-08 | 1.99e-07 | 1.12e-08 | 1.07e-06 | 1.13e-07 | 1.15e-05 | 3.3e-06
1:39035928-41035928	39770278	chr1:39770278	t	c	0.2153	0.0048	0.1953	0.2203	0.1067	0.0187	1.24e-08	++++++	0	2.016	5	0.8469	66940.9	1	0.2153	SNP	rs4660637	0.678488	0.991334	5.70588	949151	0.0120997	0.310573	Common	NO	Adipose_Subcutaneous | Adipose_Subcutaneous | Adipose_Subcutaneous | Adipose_Visceral_Omentum | Artery_Aorta | Artery_Aorta | Artery_Tibial | Artery_Tibial | Artery_Tibial | Cells_Transformed_fibroblasts | Cells_Transformed_fibroblasts | Cells_Transformed_fibroblasts | Colon_Transverse | Esophagus_Mucosa | Esophagus_Muscularis | Esophagus_Muscularis | Esophagus_Muscularis | Nerve_Tibial | Nerve_T…	OXCT2P1 | PABPC4 | RP11-69E11.4 | OXCT2P1 | OXCT2P1 | PABPC4 | OXCT2P1 | RP11-69E11.4 | PABPC4 | RP11-69E11.4 | PABPC4 | OXCT2P1 | RP11-69E11.4 | PABPC4 | BMP8A | RP11-69E11.4 | OXCT2P1 | PABPC4 | BMP8A | RP11-69E11.4 | PABPC4 | RP11-69E11.4 | RP11-69E11.4 | BMP8A | MACF1 | PABPC4	0.415 | -0.281 | 0.426 | 0.607 | 0.567 | -0.334 | 0.603 | 0.42 | -0.31 | 0.355 | -0.184 | 0.501 | 0.495 | -0.276 | 0.447 | 0.387 | 0.496 | -0.265 | 0.281 | 0.444 | -0.266 | 0.365 | 0.485 | 0.52 | 0.277 | -0.122	3.62e-06 | 3.14e-07 | 8.36e-07 | 5.13e-07 | 1.83e-06 | 3.51e-06 | 2.18e-11 | 1.58e-08 | 2.42e-08 | 1.12e-06 | 6.74e-06 | 3.02e-08 | 7.91e-07 | 1.15e-05 | 1.51e-05 | 3.86e-08 | 1.44e-06 | 2.77e-08 | 1.12e-06 | 5.4e-09 | 1.12e-08 | 2e-07 | 1.07e-06 | 1.13e-07 | 1.16e-05 | 3.3e-06
1:39035928-41035928	39770949	chr1:39770949	a	agt	0.7778	0.0036	0.7741	0.7887	-0.1019	0.0187	4.84e-08	------	0	1.477	5	0.9157	66940.9	1	0.2222	SV	rs58977749	0.63486	0.991334	-5.4492	229593	0.00292683	0.945202	Common	NO	Adipose_Subcutaneous | Artery_Aorta | Artery_Tibial | Artery_Tibial | Artery_Tibial | Cells_Transformed_fibroblasts | Nerve_Tibial | Nerve_Tibial | Nerve_Tibial | Skin_Sun_Exposed_Lower_leg | Skin_Sun_Exposed_Lower_leg | Testis | Thyroid	PABPC4 | OXCT2P1 | PABPC4 | RP11-69E11.4 | OXCT2P1 | OXCT2P1 | PABPC4 | RP11-69E11.4 | BMP8A | PABPC4 | RP11-69E11.4 | BMP8A | MACF1	-0.273 | 0.545 | -0.327 | 0.38 | 0.564 | 0.467 | -0.233 | 0.376 | 0.257 | -0.252 | 0.37 | 0.546 | 0.28	2.09e-06 | 9.94e-06 | 4.75e-09 | 4.56e-07 | 6.67e-10 | 6.78e-07 | 1.81e-06 | 1.37e-06 | 1.1e-05 | 1.45e-07 | 2.85e-07 | 1.6e-07 | 1.07e-05
1:39035928-41035928	39777159	chr1:39777159	a	g	0.2151	0.0048	0.1952	0.2201	0.1067	0.0188	1.28e-08	++++++	0	2.005	5	0.8485	66941	1	0.2151	SNP	rs61783378	0.678488	0.991241	5.67553	802837	0.0102345	0.600443	Common	NO	Adipose_Subcutaneous | Adipose_Subcutaneous | Adipose_Subcutaneous | Adipose_Visceral_Omentum | Artery_Aorta | Artery_Aorta | Artery_Tibial | Artery_Tibial | Artery_Tibial | Cells_Transformed_fibroblasts | Cells_Transformed_fibroblasts | Cells_Transformed_fibroblasts | Colon_Transverse | Esophagus_Mucosa | Esophagus_Muscularis | Esophagus_Muscularis | Esophagus_Muscularis | Nerve_Tibial | Nerve_T…	OXCT2P1 | RP11-69E11.4 | PABPC4 | OXCT2P1 | PABPC4 | OXCT2P1 | OXCT2P1 | PABPC4 | RP11-69E11.4 | PABPC4 | OXCT2P1 | RP11-69E11.4 | RP11-69E11.4 | PABPC4 | OXCT2P1 | BMP8A | RP11-69E11.4 | BMP8A | RP11-69E11.4 | PABPC4 | PABPC4 | PABPC4 | RP11-69E11.4 | RP11-69E11.4 | BMP8A | MACF1 | PABPC4	0.417 | 0.421 | -0.284 | 0.607 | -0.336 | 0.571 | 0.61 | -0.312 | 0.427 | -0.188 | 0.508 | 0.357 | 0.507 | -0.282 | 0.495 | 0.446 | 0.388 | 0.278 | 0.444 | -0.268 | -0.254 | -0.268 | 0.359 | 0.491 | 0.518 | 0.27 | -0.122	4.01e-06 | 1.41e-06 | 3.14e-07 | 5.11e-07 | 3.2e-06 | 1.71e-06 | 1.76e-11 | 2.51e-08 | 1.11e-08 | 5.56e-06 | 2.57e-08 | 1.17e-06 | 5.2e-07 | 8.14e-06 | 1.5e-06 | 1.65e-05 | 3.58e-08 | 1.78e-06 | 7.94e-09 | 2.75e-08 | 8.99e-06 | 1.08e-08 | 3.74e-07 | 8.09e-07 | 1.57e-07 | 2.07e-05 | 3.87e-06
1:39035928-41035928	39792369	chr1:39792369	a	t	0.7856	0.0047	0.7807	0.8049	-0.1061	0.0188	1.67e-08	------	0	1.928	5	0.859	66940.9	1	0.2144	SNP	rs111745074	0.675659	0.991241	-5.64362	671228	0.00855677	0.694527	Common	NO	Adipose_Subcutaneous | Adipose_Subcutaneous | Adipose_Subcutaneous | Adipose_Visceral_Omentum | Artery_Aorta | Artery_Aorta | Artery_Tibial | Artery_Tibial | Artery_Tibial | Cells_Transformed_fibroblasts | Cells_Transformed_fibroblasts | Cells_Transformed_fibroblasts | Colon_Transverse | Esophagus_Mucosa | Esophagus_Mucosa | Esophagus_Muscularis | Esophagus_Muscularis | Esophagus_Muscularis | Ner…	PABPC4 | OXCT2P1 | RP11-69E11.4 | OXCT2P1 | PABPC4 | OXCT2P1 | RP11-69E11.4 | OXCT2P1 | PABPC4 | PABPC4 | OXCT2P1 | RP11-69E11.4 | RP11-69E11.4 | PABPC4 | RP11-69E11.4 | BMP8A | OXCT2P1 | RP11-69E11.4 | RP11-69E11.4 | BMP8A | PABPC4 | PABPC4 | PABPC4 | RP11-69E11.4 | RP11-69E11.4 | BMP8A | PABPC4 | PABPC4	-0.282 | 0.411 | 0.412 | 0.622 | -0.346 | 0.59 | 0.445 | 0.647 | -0.31 | -0.194 | 0.525 | 0.375 | 0.513 | -0.285 | 0.298 | 0.457 | 0.513 | 0.395 | 0.439 | 0.274 | -0.265 | -0.267 | -0.277 | 0.346 | 0.506 | 0.515 | -0.29 | -0.121	6.66e-07 | 8.74e-06 | 3.99e-06 | 3.78e-07 | 2.75e-06 | 1.3e-06 | 7.57e-09 | 3.91e-12 | 7.92e-08 | 5.6e-06 | 2.58e-08 | 7.82e-07 | 5.16e-07 | 7.26e-06 | 4.84e-06 | 1.37e-05 | 8.87e-07 | 3.16e-08 | 3.16e-08 | 4.77e-06 | 1.02e-07 | 5.37e-06 | 6.68e-09 | 1.93e-06 | 6.4e-07 | 3.79e-07 | 1.74e-05 | 8.27e-06
1:39035928-41035928	39797055	chr1:39797055	a	g	0.7823	0.0047	0.7788	0.8008	-0.1017	0.0187	4.98e-08	------	0	2.277	5	0.8097	66941	1	0.2177	SNP	rs16826069	0.666498	0.991334	-5.4385	216716	0.00276268	0.950808	Common	NO	Adipose_Subcutaneous | Adipose_Subcutaneous | Adipose_Subcutaneous | Adipose_Visceral_Omentum | Artery_Aorta | Artery_Aorta | Artery_Tibial | Artery_Tibial | Artery_Tibial | Cells_Transformed_fibroblasts | Cells_Transformed_fibroblasts | Cells_Transformed_fibroblasts | Colon_Transverse | Esophagus_Mucosa | Esophagus_Mucosa | Esophagus_Muscularis | Esophagus_Muscularis | Nerve_Tibial | Nerve_Tibia…	OXCT2P1 | PABPC4 | RP11-69E11.4 | OXCT2P1 | OXCT2P1 | PABPC4 | RP11-69E11.4 | PABPC4 | OXCT2P1 | OXCT2P1 | PABPC4 | RP11-69E11.4 | RP11-69E11.4 | PABPC4 | RP11-69E11.4 | OXCT2P1 | RP11-69E11.4 | PABPC4 | RP11-69E11.4 | BMP8A | PABPC4 | RP11-69E11.4 | PABPC4 | RP11-69E11.4 | BMP8A | PABPC4 | PABPC4	0.412 | -0.282 | 0.405 | 0.606 | 0.572 | -0.337 | 0.434 | -0.311 | 0.614 | 0.514 | -0.191 | 0.357 | 0.516 | -0.288 | 0.296 | 0.491 | 0.388 | -0.267 | 0.434 | 0.268 | -0.259 | 0.346 | -0.267 | 0.497 | 0.501 | -0.29 | -0.121	5.83e-06 | 4.05e-07 | 3.98e-06 | 5.19e-07 | 1.68e-06 | 3.02e-06 | 7.52e-09 | 3.18e-08 | 1.71e-11 | 2.39e-08 | 4.65e-06 | 1.51e-06 | 3.47e-07 | 5e-06 | 5.16e-06 | 1.75e-06 | 3.52e-08 | 3.79e-08 | 2.09e-08 | 4.69e-06 | 7.43e-06 | 1.16e-06 | 1.28e-08 | 5.79e-07 | 4.12e-07 | 1.29e-05 | 5.38e-06
1:39035928-41035928	39801815	chr1:39801815	a	c	0.785	0.0047	0.7801	0.8047	-0.1065	0.0187	1.3e-08	------	0	1.868	5	0.8671	66941	1	0.215	SNP	rs41270807	0.686368	0.991334	-5.69519	893483	0.0113901	0.427867	Common	NO	Adipose_Subcutaneous | Adipose_Subcutaneous | Adipose_Subcutaneous | Adipose_Visceral_Omentum | Artery_Aorta | Artery_Aorta | Artery_Tibial | Artery_Tibial | Artery_Tibial | Cells_Transformed_fibroblasts | Cells_Transformed_fibroblasts | Cells_Transformed_fibroblasts | Colon_Transverse | Esophagus_Mucosa | Esophagus_Mucosa | Esophagus_Muscularis | Esophagus_Muscularis | Nerve_Tibial | Nerve_Tibia…	PABPC4 | OXCT2P1 | RP11-69E11.4 | OXCT2P1 | PABPC4 | OXCT2P1 | PABPC4 | RP11-69E11.4 | OXCT2P1 | RP11-69E11.4 | OXCT2P1 | PABPC4 | RP11-69E11.4 | PABPC4 | RP11-69E11.4 | OXCT2P1 | RP11-69E11.4 | BMP8A | PABPC4 | RP11-69E11.4 | PABPC4 | PABPC4 | RP11-69E11.4 | RP11-69E11.4 | BMP8A | PABPC4 | PABPC4	-0.282 | 0.411 | 0.405 | 0.607 | -0.337 | 0.571 | -0.311 | 0.434 | 0.613 | 0.357 | 0.513 | -0.191 | 0.517 | -0.289 | 0.296 | 0.491 | 0.387 | 0.268 | -0.266 | 0.434 | -0.259 | -0.267 | 0.346 | 0.497 | 0.5 | -0.29 | -0.12	4.18e-07 | 6.05e-06 | 3.93e-06 | 5.17e-07 | 3.02e-06 | 1.69e-06 | 3.28e-08 | 7.18e-09 | 1.79e-11 | 1.54e-06 | 2.52e-08 | 4.5e-06 | 3.21e-07 | 4.73e-06 | 5e-06 | 1.78e-06 | 3.52e-08 | 5.06e-06 | 4.04e-08 | 2.04e-08 | 7.43e-06 | 1.28e-08 | 1.17e-06 | 5.65e-07 | 4.23e-07 | 1.3e-05 | 5.6e-06
1:39035928-41035928	39812518	chr1:39812518	t	c	0.215	0.0047	0.1953	0.2199	0.1061	0.0187	1.48e-08	++++++	0	1.878	5	0.8657	66941	1	0.215	SNP	rs16826087	0.686368	0.991334	5.6738	792021	0.0100966	0.610539	Common	NO	Adipose_Subcutaneous | Adipose_Subcutaneous | Adipose_Subcutaneous | Adipose_Visceral_Omentum | Artery_Aorta | Artery_Aorta | Artery_Tibial | Artery_Tibial | Artery_Tibial | Cells_Transformed_fibroblasts | Cells_Transformed_fibroblasts | Cells_Transformed_fibroblasts | Colon_Transverse | Esophagus_Mucosa | Esophagus_Muscularis | Esophagus_Muscularis | Nerve_Tibial | Nerve_Tibial | Nerve_Tibial | …	RP11-69E11.4 | OXCT2P1 | PABPC4 | OXCT2P1 | PABPC4 | OXCT2P1 | RP11-69E11.4 | PABPC4 | OXCT2P1 | PABPC4 | RP11-69E11.4 | OXCT2P1 | RP11-69E11.4 | PABPC4 | OXCT2P1 | RP11-69E11.4 | BMP8A | RP11-69E11.4 | PABPC4 | PABPC4 | PABPC4 | RP11-69E11.4 | RP11-69E11.4 | BMP8A | PABPC4 | PABPC4	0.405 | 0.412 | -0.282 | 0.611 | -0.338 | 0.576 | 0.433 | -0.311 | 0.614 | -0.191 | 0.356 | 0.515 | 0.516 | -0.29 | 0.491 | 0.39 | 0.267 | 0.433 | -0.267 | -0.26 | -0.267 | 0.347 | 0.496 | 0.502 | -0.29 | -0.12	4.42e-06 | 6.29e-06 | 4.57e-07 | 4.84e-07 | 3.29e-06 | 1.55e-06 | 9.91e-09 | 3.71e-08 | 2.03e-11 | 5.08e-06 | 1.75e-06 | 2.55e-08 | 4.02e-07 | 4.85e-06 | 1.98e-06 | 3.41e-08 | 5.51e-06 | 2.45e-08 | 3.83e-08 | 7.48e-06 | 1.43e-08 | 1.22e-06 | 7.58e-07 | 4.1e-07 | 1.34e-05 | 6.9e-06
1:39035928-41035928	39814960	chr1:39814960	t	c	0.2151	0.0047	0.1953	0.2199	0.1062	0.0187	1.43e-08	++++++	0	1.878	5	0.8657	66941	1	0.2151	SNP	rs3754346	0.686368	0.991334	5.67914	816217	0.0104051	0.579803	Common	NO	Adipose_Subcutaneous | Adipose_Subcutaneous | Adipose_Subcutaneous | Adipose_Visceral_Omentum | Artery_Aorta | Artery_Aorta | Artery_Tibial | Artery_Tibial | Artery_Tibial | Cells_Transformed_fibroblasts | Cells_Transformed_fibroblasts | Cells_Transformed_fibroblasts | Colon_Transverse | Esophagus_Mucosa | Esophagus_Muscularis | Esophagus_Muscularis | Nerve_Tibial | Nerve_Tibial | Nerve_Tibial | …	OXCT2P1 | RP11-69E11.4 | PABPC4 | OXCT2P1 | PABPC4 | OXCT2P1 | OXCT2P1 | RP11-69E11.4 | PABPC4 | PABPC4 | RP11-69E11.4 | OXCT2P1 | RP11-69E11.4 | PABPC4 | OXCT2P1 | RP11-69E11.4 | BMP8A | PABPC4 | RP11-69E11.4 | PABPC4 | PABPC4 | RP11-69E11.4 | RP11-69E11.4 | BMP8A | PABPC4 | PABPC4	0.412 | 0.405 | -0.282 | 0.611 | -0.338 | 0.576 | 0.614 | 0.433 | -0.311 | -0.191 | 0.356 | 0.515 | 0.517 | -0.29 | 0.491 | 0.39 | 0.267 | -0.267 | 0.433 | -0.26 | -0.267 | 0.347 | 0.496 | 0.502 | -0.29 | -0.12	6.29e-06 | 4.42e-06 | 4.59e-07 | 4.84e-07 | 3.29e-06 | 1.55e-06 | 2.03e-11 | 9.9e-09 | 3.72e-08 | 5.08e-06 | 1.75e-06 | 2.55e-08 | 4e-07 | 4.87e-06 | 1.98e-06 | 3.42e-08 | 5.51e-06 | 3.83e-08 | 2.45e-08 | 7.51e-06 | 1.43e-08 | 1.22e-06 | 7.58e-07 | 4.1e-07 | 1.34e-05 | 6.9e-06
1:39035928-41035928	39815143	chr1:39815143	a	t	0.215	0.0047	0.1953	0.2199	0.1063	0.0187	1.38e-08	++++++	0	1.871	5	0.8667	66941	1	0.215	SNP	rs16826093	0.686368	0.991334	5.68449	841176	0.0107233	0.516104	Common	NO	Adipose_Subcutaneous | Adipose_Subcutaneous | Adipose_Subcutaneous | Adipose_Visceral_Omentum | Artery_Aorta | Artery_Aorta | Artery_Tibial | Artery_Tibial | Artery_Tibial | Cells_Transformed_fibroblasts | Cells_Transformed_fibroblasts | Cells_Transformed_fibroblasts | Colon_Transverse | Esophagus_Mucosa | Esophagus_Mucosa | Esophagus_Muscularis | Esophagus_Muscularis | Nerve_Tibial | Nerve_Tibia…	RP11-69E11.4 | OXCT2P1 | PABPC4 | OXCT2P1 | OXCT2P1 | PABPC4 | OXCT2P1 | PABPC4 | RP11-69E11.4 | OXCT2P1 | RP11-69E11.4 | PABPC4 | RP11-69E11.4 | PABPC4 | RP11-69E11.4 | OXCT2P1 | RP11-69E11.4 | RP11-69E11.4 | BMP8A | PABPC4 | PABPC4 | PABPC4 | RP11-69E11.4 | RP11-69E11.4 | BMP8A | PABPC4 | PABPC4	0.405 | 0.412 | -0.282 | 0.607 | 0.572 | -0.337 | 0.613 | -0.311 | 0.434 | 0.514 | 0.357 | -0.191 | 0.516 | -0.288 | 0.296 | 0.491 | 0.388 | 0.434 | 0.268 | -0.267 | -0.259 | -0.267 | 0.346 | 0.497 | 0.501 | -0.29 | -0.121	4e-06 | 5.81e-06 | 4.04e-07 | 5.17e-07 | 1.68e-06 | 3.02e-06 | 1.72e-11 | 3.19e-08 | 7.5e-09 | 2.42e-08 | 1.49e-06 | 4.69e-06 | 3.45e-07 | 4.98e-06 | 5.15e-06 | 1.74e-06 | 3.5e-08 | 2.1e-08 | 4.73e-06 | 3.81e-08 | 7.43e-06 | 1.28e-08 | 1.17e-06 | 5.82e-07 | 4.09e-07 | 1.3e-05 | 5.45e-06
1:39035928-41035928	39815344	chr1:39815344	a	g	0.215	0.0047	0.1953	0.2199	0.1063	0.0187	1.38e-08	++++++	0	1.871	5	0.8667	66941	1	0.215	SNP	rs41270811	0.686368	0.991334	5.68449	841176	0.0107233	0.526828	Common	NO	Adipose_Subcutaneous | Adipose_Subcutaneous | Adipose_Subcutaneous | Adipose_Visceral_Omentum | Artery_Aorta | Artery_Aorta | Artery_Tibial | Artery_Tibial | Artery_Tibial | Cells_Transformed_fibroblasts | Cells_Transformed_fibroblasts | Cells_Transformed_fibroblasts | Colon_Transverse | Esophagus_Mucosa | Esophagus_Mucosa | Esophagus_Muscularis | Esophagus_Muscularis | Nerve_Tibial | Nerve_Tibia…	RP11-69E11.4 | OXCT2P1 | PABPC4 | OXCT2P1 | PABPC4 | OXCT2P1 | PABPC4 | RP11-69E11.4 | OXCT2P1 | RP11-69E11.4 | PABPC4 | OXCT2P1 | RP11-69E11.4 | PABPC4 | RP11-69E11.4 | RP11-69E11.4 | OXCT2P1 | PABPC4 | RP11-69E11.4 | BMP8A | PABPC4 | PABPC4 | RP11-69E11.4 | RP11-69E11.4 | BMP8A | PABPC4 | PABPC4	0.405 | 0.412 | -0.282 | 0.607 | -0.337 | 0.572 | -0.311 | 0.434 | 0.613 | 0.357 | -0.191 | 0.514 | 0.516 | -0.288 | 0.296 | 0.388 | 0.491 | -0.267 | 0.434 | 0.268 | -0.259 | -0.267 | 0.346 | 0.497 | 0.501 | -0.29 | -0.121	4e-06 | 5.81e-06 | 4.04e-07 | 5.17e-07 | 3.02e-06 | 1.68e-06 | 3.19e-08 | 7.5e-09 | 1.72e-11 | 1.49e-06 | 4.69e-06 | 2.42e-08 | 3.45e-07 | 4.98e-06 | 5.15e-06 | 3.5e-08 | 1.74e-06 | 3.81e-08 | 2.1e-08 | 4.73e-06 | 7.43e-06 | 1.28e-08 | 1.17e-06 | 5.82e-07 | 4.09e-07 | 1.3e-05 | 5.45e-06
1:39035928-41035928	39816941	chr1:39816941	c	g	0.785	0.0047	0.7801	0.8047	-0.1063	0.0187	1.38e-08	------	0	1.871	5	0.8668	66941	1	0.215	SNP	rs61779274	0.686368	0.991334	-5.68449	841176	0.0107233	0.537551	Common	NO	Adipose_Subcutaneous | Adipose_Subcutaneous | Adipose_Subcutaneous | Adipose_Visceral_Omentum | Artery_Aorta | Artery_Aorta | Artery_Tibial | Artery_Tibial | Artery_Tibial | Cells_Transformed_fibroblasts | Cells_Transformed_fibroblasts | Cells_Transformed_fibroblasts | Colon_Transverse | Esophagus_Mucosa | Esophagus_Mucosa | Esophagus_Muscularis | Esophagus_Muscularis | Nerve_Tibial | Nerve_Tibia…	PABPC4 | OXCT2P1 | RP11-69E11.4 | OXCT2P1 | PABPC4 | OXCT2P1 | PABPC4 | RP11-69E11.4 | OXCT2P1 | OXCT2P1 | RP11-69E11.4 | PABPC4 | RP11-69E11.4 | RP11-69E11.4 | PABPC4 | OXCT2P1 | RP11-69E11.4 | BMP8A | PABPC4 | RP11-69E11.4 | PABPC4 | PABPC4 | RP11-69E11.4 | RP11-69E11.4 | BMP8A | PABPC4 | PABPC4	-0.282 | 0.412 | 0.405 | 0.607 | -0.337 | 0.572 | -0.311 | 0.434 | 0.613 | 0.514 | 0.357 | -0.191 | 0.516 | 0.296 | -0.288 | 0.491 | 0.388 | 0.268 | -0.267 | 0.434 | -0.259 | -0.267 | 0.346 | 0.497 | 0.501 | -0.29 | -0.121	4.04e-07 | 5.81e-06 | 4e-06 | 5.17e-07 | 3.02e-06 | 1.68e-06 | 3.19e-08 | 7.5e-09 | 1.72e-11 | 2.42e-08 | 1.49e-06 | 4.69e-06 | 3.45e-07 | 5.15e-06 | 4.98e-06 | 1.74e-06 | 3.5e-08 | 4.73e-06 | 3.81e-08 | 2.1e-08 | 7.43e-06 | 1.28e-08 | 1.17e-06 | 5.82e-07 | 4.09e-07 | 1.3e-05 | 5.45e-06
1:39035928-41035928	39818052	chr1:39818052	a	c	0.7849	0.0047	0.7801	0.8047	-0.1061	0.0187	1.46e-08	------	0	1.874	5	0.8663	66941.1	1	0.2151	SNP	rs17264671	0.686368	0.991334	-5.6738	792021	0.0100966	0.620636	Common	NO	Adipose_Subcutaneous | Adipose_Subcutaneous | Adipose_Subcutaneous | Adipose_Visceral_Omentum | Artery_Aorta | Artery_Aorta | Artery_Tibial | Artery_Tibial | Artery_Tibial | Cells_Transformed_fibroblasts | Cells_Transformed_fibroblasts | Cells_Transformed_fibroblasts | Colon_Transverse | Esophagus_Mucosa | Esophagus_Mucosa | Esophagus_Muscularis | Esophagus_Muscularis | Nerve_Tibial | Nerve_Tibia…	RP11-69E11.4 | OXCT2P1 | PABPC4 | OXCT2P1 | OXCT2P1 | PABPC4 | OXCT2P1 | PABPC4 | RP11-69E11.4 | OXCT2P1 | PABPC4 | RP11-69E11.4 | RP11-69E11.4 | PABPC4 | RP11-69E11.4 | RP11-69E11.4 | OXCT2P1 | RP11-69E11.4 | PABPC4 | BMP8A | PABPC4 | PABPC4 | RP11-69E11.4 | RP11-69E11.4 | BMP8A | PABPC4 | PABPC4	0.405 | 0.412 | -0.282 | 0.607 | 0.572 | -0.337 | 0.613 | -0.311 | 0.434 | 0.514 | -0.191 | 0.357 | 0.516 | -0.288 | 0.296 | 0.388 | 0.491 | 0.434 | -0.267 | 0.268 | -0.259 | -0.267 | 0.346 | 0.497 | 0.501 | -0.29 | -0.121	4e-06 | 5.81e-06 | 4.04e-07 | 5.17e-07 | 1.68e-06 | 3.02e-06 | 1.72e-11 | 3.19e-08 | 7.5e-09 | 2.42e-08 | 4.69e-06 | 1.49e-06 | 3.45e-07 | 4.98e-06 | 5.15e-06 | 3.5e-08 | 1.74e-06 | 2.1e-08 | 3.81e-08 | 4.73e-06 | 7.43e-06 | 1.28e-08 | 1.17e-06 | 5.82e-07 | 4.09e-07 | 1.3e-05 | 5.45e-06
1:39035928-41035928	39819503	chr1:39819503	a	g	0.2151	0.0047	0.1953	0.2199	0.1066	0.0187	1.26e-08	++++++	0	1.86	5	0.8681	66940.9	1	0.2151	SNP	rs4660690	0.686368	0.991334	5.70053	920884	0.0117394	0.346344	Common	NO	Adipose_Subcutaneous | Adipose_Subcutaneous | Adipose_Subcutaneous | Adipose_Visceral_Omentum | Artery_Aorta | Artery_Aorta | Artery_Tibial | Artery_Tibial | Artery_Tibial | Cells_Transformed_fibroblasts | Cells_Transformed_fibroblasts | Cells_Transformed_fibroblasts | Colon_Transverse | Esophagus_Mucosa | Esophagus_Mucosa | Esophagus_Muscularis | Esophagus_Muscularis | Nerve_Tibial | Nerve_Tibia…	RP11-69E11.4 | PABPC4 | OXCT2P1 | OXCT2P1 | PABPC4 | OXCT2P1 | RP11-69E11.4 | OXCT2P1 | PABPC4 | RP11-69E11.4 | OXCT2P1 | PABPC4 | RP11-69E11.4 | PABPC4 | RP11-69E11.4 | RP11-69E11.4 | OXCT2P1 | BMP8A | PABPC4 | RP11-69E11.4 | PABPC4 | PABPC4 | RP11-69E11.4 | RP11-69E11.4 | BMP8A | PABPC4 | PABPC4	0.405 | -0.282 | 0.412 | 0.607 | -0.337 | 0.572 | 0.434 | 0.613 | -0.311 | 0.357 | 0.514 | -0.191 | 0.516 | -0.288 | 0.296 | 0.388 | 0.491 | 0.268 | -0.267 | 0.434 | -0.259 | -0.267 | 0.346 | 0.497 | 0.501 | -0.29 | -0.121	4e-06 | 4.04e-07 | 5.81e-06 | 5.17e-07 | 3.02e-06 | 1.68e-06 | 7.5e-09 | 1.72e-11 | 3.19e-08 | 1.49e-06 | 2.42e-08 | 4.69e-06 | 3.45e-07 | 4.98e-06 | 5.15e-06 | 3.5e-08 | 1.74e-06 | 4.73e-06 | 3.81e-08 | 2.1e-08 | 7.43e-06 | 1.28e-08 | 1.17e-06 | 5.82e-07 | 4.09e-07 | 1.3e-05 | 5.45e-06
1:39035928-41035928	39820310	chr1:39820310	t	c	0.2152	0.0047	0.1953	0.2199	0.1061	0.0187	1.46e-08	++++++	0	1.887	5	0.8646	66940.9	1	0.2152	SNP	rs61779275	0.686368	0.991334	5.6738	792021	0.0100966	0.630733	Common	NO	Adipose_Subcutaneous | Adipose_Subcutaneous | Adipose_Subcutaneous | Adipose_Visceral_Omentum | Artery_Aorta | Artery_Aorta | Artery_Tibial | Artery_Tibial | Artery_Tibial | Cells_Transformed_fibroblasts | Cells_Transformed_fibroblasts | Cells_Transformed_fibroblasts | Colon_Transverse | Esophagus_Mucosa | Esophagus_Muscularis | Esophagus_Muscularis | Nerve_Tibial | Nerve_Tibial | Nerve_Tibial | …	PABPC4 | OXCT2P1 | RP11-69E11.4 | OXCT2P1 | OXCT2P1 | PABPC4 | OXCT2P1 | PABPC4 | RP11-69E11.4 | OXCT2P1 | RP11-69E11.4 | PABPC4 | RP11-69E11.4 | PABPC4 | OXCT2P1 | RP11-69E11.4 | PABPC4 | RP11-69E11.4 | BMP8A | PABPC4 | PABPC4 | RP11-69E11.4 | RP11-69E11.4 | BMP8A | PABPC4	-0.271 | 0.405 | 0.41 | 0.565 | 0.581 | -0.322 | 0.593 | -0.311 | 0.445 | 0.494 | 0.342 | -0.187 | 0.504 | -0.272 | 0.476 | 0.386 | -0.286 | 0.421 | 0.252 | -0.262 | -0.265 | 0.346 | 0.483 | 0.49 | -0.118	6.9e-07 | 5.14e-06 | 1.83e-06 | 1.69e-06 | 6.72e-07 | 6e-06 | 5.44e-11 | 2.17e-08 | 1.95e-09 | 4.35e-08 | 2.62e-06 | 4.33e-06 | 3.4e-07 | 1.57e-05 | 2.96e-06 | 2.98e-08 | 1.41e-09 | 3.13e-08 | 1.24e-05 | 3.89e-06 | 1.08e-08 | 8.06e-07 | 9.94e-07 | 6.98e-07 | 5.8e-06
1:39035928-41035928	39823032	chr1:39823032	a	at	0.7849	0.0048	0.7798	0.8047	-0.1054	0.0187	1.81e-08	------	0	1.924	5	0.8595	66940.9	1	0.2151	SV	rs147223845	0.679668	0.991334	-5.63636	642094	0.00818537	0.702712	Common	NO	Adipose_Subcutaneous | Adipose_Subcutaneous | Adipose_Subcutaneous | Adipose_Visceral_Omentum | Artery_Aorta | Artery_Aorta | Artery_Tibial | Artery_Tibial | Artery_Tibial | Cells_Transformed_fibroblasts | Cells_Transformed_fibroblasts | Cells_Transformed_fibroblasts | Colon_Transverse | Esophagus_Mucosa | Esophagus_Muscularis | Esophagus_Muscularis | Nerve_Tibial | Nerve_Tibial | Nerve_Tibial | …	PABPC4 | OXCT2P1 | RP11-69E11.4 | OXCT2P1 | PABPC4 | OXCT2P1 | PABPC4 | OXCT2P1 | RP11-69E11.4 | RP11-69E11.4 | OXCT2P1 | PABPC4 | RP11-69E11.4 | PABPC4 | RP11-69E11.4 | OXCT2P1 | RP11-69E11.4 | BMP8A | PABPC4 | PABPC4 | PABPC4 | RP11-69E11.4 | RP11-69E11.4 | BMP8A | PABPC4 | PABPC4	-0.289 | 0.428 | 0.395 | 0.603 | -0.319 | 0.546 | -0.306 | 0.626 | 0.432 | 0.349 | 0.508 | -0.187 | 0.488 | -0.297 | 0.385 | 0.499 | 0.438 | 0.271 | -0.266 | -0.258 | -0.253 | 0.339 | 0.468 | 0.503 | -0.295 | -0.117	2.4e-07 | 2.57e-06 | 7.66e-06 | 6.65e-07 | 1.07e-05 | 4.93e-06 | 4.47e-08 | 4.25e-12 | 6.7e-09 | 2.67e-06 | 3.52e-08 | 7.35e-06 | 1.16e-06 | 2.34e-06 | 4.44e-08 | 1.2e-06 | 1.8e-08 | 4.2e-06 | 4.91e-08 | 9.02e-06 | 7.92e-08 | 1.94e-06 | 2.26e-06 | 4.81e-07 | 1.1e-05 | 9.76e-06
1:39035928-41035928	39825438	chr1:39825438	t	c	0.2151	0.0047	0.1953	0.2199	0.1066	0.0187	1.25e-08	++++++	0	1.857	5	0.8686	66941	1	0.2151	SNP	rs61779276	0.686368	0.991334	5.70053	920884	0.0117394	0.358084	Common	NO	Adipose_Subcutaneous | Adipose_Subcutaneous | Adipose_Subcutaneous | Adipose_Visceral_Omentum | Artery_Aorta | Artery_Aorta | Artery_Tibial | Artery_Tibial | Artery_Tibial | Cells_Transformed_fibroblasts | Cells_Transformed_fibroblasts | Cells_Transformed_fibroblasts | Colon_Transverse | Esophagus_Mucosa | Esophagus_Mucosa | Esophagus_Muscularis | Esophagus_Muscularis | Nerve_Tibial | Nerve_Tibia…	PABPC4 | RP11-69E11.4 | OXCT2P1 | OXCT2P1 | PABPC4 | OXCT2P1 | OXCT2P1 | PABPC4 | RP11-69E11.4 | RP11-69E11.4 | OXCT2P1 | PABPC4 | RP11-69E11.4 | RP11-69E11.4 | PABPC4 | OXCT2P1 | RP11-69E11.4 | RP11-69E11.4 | BMP8A | PABPC4 | PABPC4 | PABPC4 | RP11-69E11.4 | RP11-69E11.4 | BMP8A | PABPC4 | PABPC4	-0.282 | 0.405 | 0.412 | 0.607 | -0.337 | 0.572 | 0.613 | -0.311 | 0.434 | 0.357 | 0.514 | -0.191 | 0.516 | 0.296 | -0.288 | 0.491 | 0.388 | 0.434 | 0.268 | -0.267 | -0.259 | -0.267 | 0.346 | 0.497 | 0.501 | -0.29 | -0.121	4.05e-07 | 3.99e-06 | 5.79e-06 | 5.16e-07 | 3.04e-06 | 1.69e-06 | 1.72e-11 | 3.2e-08 | 7.48e-09 | 1.47e-06 | 2.41e-08 | 4.67e-06 | 3.44e-07 | 5.15e-06 | 4.98e-06 | 1.74e-06 | 3.48e-08 | 2.1e-08 | 4.73e-06 | 3.81e-08 | 7.44e-06 | 1.28e-08 | 1.17e-06 | 5.79e-07 | 4.07e-07 | 1.29e-05 | 5.47e-06
1:39035928-41035928	39831768	chr1:39831768	a	g	0.7848	0.0046	0.7802	0.8036	-0.1069	0.0187	1.12e-08	------	0	1.773	5	0.8796	66941	1	0.2152	SNP	rs72661961	0.686368	0.991334	-5.71658	1.0084e+06	0.012855	0.109089	Common	NO	Adipose_Subcutaneous | Adipose_Subcutaneous | Adipose_Subcutaneous | Adipose_Visceral_Omentum | Artery_Aorta | Artery_Aorta | Artery_Tibial | Artery_Tibial | Artery_Tibial | Cells_Transformed_fibroblasts | Cells_Transformed_fibroblasts | Cells_Transformed_fibroblasts | Colon_Transverse | Esophagus_Mucosa | Esophagus_Mucosa | Esophagus_Muscularis | Esophagus_Muscularis | Nerve_Tibial | Nerve_Tibia…	RP11-69E11.4 | PABPC4 | OXCT2P1 | OXCT2P1 | PABPC4 | OXCT2P1 | OXCT2P1 | RP11-69E11.4 | PABPC4 | RP11-69E11.4 | OXCT2P1 | PABPC4 | RP11-69E11.4 | RP11-69E11.4 | PABPC4 | RP11-69E11.4 | OXCT2P1 | PABPC4 | BMP8A | RP11-69E11.4 | PABPC4 | PABPC4 | RP11-69E11.4 | RP11-69E11.4 | BMP8A | PABPC4 | PABPC4	0.405 | -0.282 | 0.411 | 0.607 | -0.337 | 0.571 | 0.613 | 0.434 | -0.311 | 0.357 | 0.513 | -0.191 | 0.517 | 0.296 | -0.289 | 0.387 | 0.491 | -0.266 | 0.268 | 0.434 | -0.259 | -0.267 | 0.346 | 0.497 | 0.5 | -0.29 | -0.12	3.93e-06 | 4.18e-07 | 6.05e-06 | 5.17e-07 | 3.02e-06 | 1.69e-06 | 1.79e-11 | 7.18e-09 | 3.28e-08 | 1.54e-06 | 2.52e-08 | 4.5e-06 | 3.21e-07 | 5e-06 | 4.73e-06 | 3.52e-08 | 1.78e-06 | 4.04e-08 | 5.06e-06 | 2.04e-08 | 7.43e-06 | 1.28e-08 | 1.17e-06 | 5.65e-07 | 4.23e-07 | 1.3e-05 | 5.6e-06
1:39035928-41035928	39833535	chr1:39833535	a	g	0.2152	0.0046	0.1964	0.2198	0.1069	0.0187	1.12e-08	++++++	0	1.772	5	0.8797	66940.9	1	0.2152	SNP	rs61779277	0.686368	0.991334	5.71658	1.0084e+06	0.012855	0.121944	Common	NO	Adipose_Subcutaneous | Adipose_Subcutaneous | Adipose_Subcutaneous | Adipose_Visceral_Omentum | Artery_Aorta | Artery_Aorta | Artery_Tibial | Artery_Tibial | Artery_Tibial | Cells_Transformed_fibroblasts | Cells_Transformed_fibroblasts | Cells_Transformed_fibroblasts | Colon_Transverse | Esophagus_Mucosa | Esophagus_Mucosa | Esophagus_Muscularis | Esophagus_Muscularis | Nerve_Tibial | Nerve_Tibia…	OXCT2P1 | RP11-69E11.4 | PABPC4 | OXCT2P1 | OXCT2P1 | PABPC4 | OXCT2P1 | PABPC4 | RP11-69E11.4 | PABPC4 | RP11-69E11.4 | OXCT2P1 | RP11-69E11.4 | PABPC4 | RP11-69E11.4 | OXCT2P1 | RP11-69E11.4 | RP11-69E11.4 | PABPC4 | BMP8A | PABPC4 | RP11-69E11.4 | PABPC4 | RP11-69E11.4 | BMP8A | PABPC4 | PABPC4	0.412 | 0.409 | -0.28 | 0.612 | 0.574 | -0.343 | 0.611 | -0.31 | 0.435 | -0.194 | 0.362 | 0.51 | 0.516 | -0.296 | 0.297 | 0.491 | 0.387 | 0.437 | -0.269 | 0.27 | -0.261 | 0.347 | -0.267 | 0.499 | 0.504 | -0.29 | -0.119	6.14e-06 | 3.46e-06 | 5.74e-07 | 3.86e-07 | 1.65e-06 | 2.2e-06 | 2.1e-11 | 3.54e-08 | 6.76e-09 | 3.69e-06 | 1.26e-06 | 3.78e-08 | 3.41e-07 | 2.95e-06 | 5.14e-06 | 1.82e-06 | 3.63e-08 | 1.9e-08 | 3.4e-08 | 4.44e-06 | 7e-06 | 1.13e-06 | 1.49e-08 | 5.26e-07 | 3.66e-07 | 1.38e-05 | 7.34e-06
1:39035928-41035928	39834617	chr1:39834617	a	g	0.7846	0.0046	0.78	0.8034	-0.1068	0.0187	1.18e-08	------	0	1.777	5	0.8791	66940.9	1	0.2154	SNP	rs61779278	0.682563	0.991334	-5.71123	978313	0.0124715	0.236488	Common	NO	Adipose_Subcutaneous | Adipose_Subcutaneous | Adipose_Subcutaneous | Adipose_Visceral_Omentum | Artery_Aorta | Artery_Aorta | Artery_Tibial | Artery_Tibial | Artery_Tibial | Cells_Transformed_fibroblasts | Cells_Transformed_fibroblasts | Cells_Transformed_fibroblasts | Colon_Transverse | Esophagus_Mucosa | Esophagus_Mucosa | Esophagus_Muscularis | Esophagus_Muscularis | Nerve_Tibial | Nerve_Tibia…	RP11-69E11.4 | PABPC4 | OXCT2P1 | OXCT2P1 | OXCT2P1 | PABPC4 | OXCT2P1 | PABPC4 | RP11-69E11.4 | OXCT2P1 | RP11-69E11.4 | PABPC4 | RP11-69E11.4 | PABPC4 | RP11-69E11.4 | RP11-69E11.4 | OXCT2P1 | BMP8A | PABPC4 | RP11-69E11.4 | PABPC4 | PABPC4 | RP11-69E11.4 | RP11-69E11.4 | BMP8A | PABPC4 | PABPC4	0.405 | -0.282 | 0.411 | 0.607 | 0.571 | -0.337 | 0.613 | -0.311 | 0.434 | 0.513 | 0.357 | -0.191 | 0.517 | -0.289 | 0.296 | 0.387 | 0.491 | 0.268 | -0.266 | 0.434 | -0.259 | -0.267 | 0.346 | 0.497 | 0.5 | -0.29 | -0.12	3.93e-06 | 4.18e-07 | 6.05e-06 | 5.17e-07 | 1.69e-06 | 3.02e-06 | 1.79e-11 | 3.28e-08 | 7.18e-09 | 2.52e-08 | 1.54e-06 | 4.5e-06 | 3.21e-07 | 4.73e-06 | 5e-06 | 3.52e-08 | 1.78e-06 | 5.06e-06 | 4.04e-08 | 2.04e-08 | 7.43e-06 | 1.28e-08 | 1.17e-06 | 5.65e-07 | 4.23e-07 | 1.3e-05 | 5.6e-06
1:39035928-41035928	39835817	chr1:39835817	a	g	0.7842	0.0047	0.78	0.8036	-0.1062	0.0187	1.41e-08	------	0	1.779	5	0.8788	66941	1	0.2158	SNP	rs2296172	0.679668	0.991334	-5.67914	816217	0.0104051	0.590208	Common	NO	Adipose_Subcutaneous | Adipose_Subcutaneous | Adipose_Subcutaneous | Adipose_Visceral_Omentum | Artery_Aorta | Artery_Aorta | Artery_Tibial | Artery_Tibial | Artery_Tibial | Cells_Transformed_fibroblasts | Cells_Transformed_fibroblasts | Cells_Transformed_fibroblasts | Colon_Transverse | Esophagus_Mucosa | Esophagus_Mucosa | Esophagus_Muscularis | Esophagus_Muscularis | Nerve_Tibial | Nerve_Tibia…	RP11-69E11.4 | PABPC4 | OXCT2P1 | OXCT2P1 | PABPC4 | OXCT2P1 | OXCT2P1 | PABPC4 | RP11-69E11.4 | OXCT2P1 | RP11-69E11.4 | PABPC4 | RP11-69E11.4 | RP11-69E11.4 | PABPC4 | OXCT2P1 | RP11-69E11.4 | RP11-69E11.4 | BMP8A | PABPC4 | PABPC4 | PABPC4 | RP11-69E11.4 | RP11-69E11.4 | BMP8A | PABPC4 | PABPC4	0.405 | -0.282 | 0.411 | 0.607 | -0.337 | 0.571 | 0.613 | -0.311 | 0.434 | 0.513 | 0.357 | -0.191 | 0.517 | 0.296 | -0.289 | 0.491 | 0.387 | 0.434 | 0.268 | -0.266 | -0.259 | -0.267 | 0.346 | 0.497 | 0.5 | -0.29 | -0.12	3.93e-06 | 4.18e-07 | 6.05e-06 | 5.17e-07 | 3.02e-06 | 1.69e-06 | 1.79e-11 | 3.28e-08 | 7.18e-09 | 2.52e-08 | 1.54e-06 | 4.5e-06 | 3.21e-07 | 5e-06 | 4.73e-06 | 1.78e-06 | 3.52e-08 | 2.04e-08 | 5.06e-06 | 4.04e-08 | 7.43e-06 | 1.28e-08 | 1.17e-06 | 5.65e-07 | 4.23e-07 | 1.3e-05 | 5.6e-06
1:39035928-41035928	39837102	chr1:39837102	t	c	0.2153	0.0046	0.1964	0.2198	0.1072	0.0187	1.03e-08	++++++	0	1.763	5	0.8809	66940.9	1	0.2153	SNP	rs61779279	0.686368	0.991334	5.73262	1.10452e+06	0.0140803	0.0299673	Common	NO	Adipose_Subcutaneous | Adipose_Subcutaneous | Adipose_Subcutaneous | Adipose_Visceral_Omentum | Artery_Aorta | Artery_Aorta | Artery_Tibial | Artery_Tibial | Artery_Tibial | Cells_Transformed_fibroblasts | Cells_Transformed_fibroblasts | Cells_Transformed_fibroblasts | Colon_Transverse | Esophagus_Mucosa | Esophagus_Mucosa | Esophagus_Muscularis | Esophagus_Muscularis | Nerve_Tibial | Nerve_Tibia…	OXCT2P1 | RP11-69E11.4 | PABPC4 | OXCT2P1 | OXCT2P1 | PABPC4 | OXCT2P1 | PABPC4 | RP11-69E11.4 | RP11-69E11.4 | OXCT2P1 | PABPC4 | RP11-69E11.4 | RP11-69E11.4 | PABPC4 | RP11-69E11.4 | OXCT2P1 | BMP8A | PABPC4 | RP11-69E11.4 | PABPC4 | PABPC4 | RP11-69E11.4 | RP11-69E11.4 | BMP8A | PABPC4 | PABPC4	0.411 | 0.405 | -0.282 | 0.607 | 0.572 | -0.337 | 0.613 | -0.311 | 0.434 | 0.357 | 0.513 | -0.191 | 0.517 | 0.296 | -0.289 | 0.387 | 0.491 | 0.268 | -0.266 | 0.434 | -0.259 | -0.267 | 0.346 | 0.497 | 0.5 | -0.29 | -0.12	6.05e-06 | 3.93e-06 | 4.18e-07 | 5.16e-07 | 1.69e-06 | 3.02e-06 | 1.79e-11 | 3.28e-08 | 7.18e-09 | 1.53e-06 | 2.52e-08 | 4.49e-06 | 3.21e-07 | 5e-06 | 4.73e-06 | 3.52e-08 | 1.78e-06 | 5.06e-06 | 4.04e-08 | 2.04e-08 | 7.43e-06 | 1.28e-08 | 1.17e-06 | 5.64e-07 | 4.23e-07 | 1.3e-05 | 5.59e-06
1:39035928-41035928	39840768	chr1:39840768	t	c	0.2152	0.0046	0.1964	0.2198	0.1069	0.0187	1.11e-08	++++++	0	1.772	5	0.8798	66941	1	0.2152	SNP	rs61779283	0.686368	0.991334	5.71658	1.0084e+06	0.012855	0.134799	Common	NO	Adipose_Subcutaneous | Adipose_Subcutaneous | Adipose_Subcutaneous | Adipose_Visceral_Omentum | Artery_Aorta | Artery_Aorta | Artery_Tibial | Artery_Tibial | Artery_Tibial | Cells_Transformed_fibroblasts | Cells_Transformed_fibroblasts | Cells_Transformed_fibroblasts | Colon_Transverse | Esophagus_Mucosa | Esophagus_Mucosa | Esophagus_Muscularis | Esophagus_Muscularis | Nerve_Tibial | Nerve_Tibia…	PABPC4 | RP11-69E11.4 | OXCT2P1 | OXCT2P1 | PABPC4 | OXCT2P1 | RP11-69E11.4 | OXCT2P1 | PABPC4 | PABPC4 | OXCT2P1 | RP11-69E11.4 | RP11-69E11.4 | PABPC4 | RP11-69E11.4 | OXCT2P1 | RP11-69E11.4 | BMP8A | RP11-69E11.4 | PABPC4 | PABPC4 | PABPC4 | RP11-69E11.4 | RP11-69E11.4 | BMP8A | PABPC4 | PABPC4	-0.283 | 0.406 | 0.41 | 0.613 | -0.341 | 0.574 | 0.434 | 0.613 | -0.317 | -0.191 | 0.509 | 0.36 | 0.518 | -0.294 | 0.297 | 0.494 | 0.388 | 0.269 | 0.436 | -0.268 | -0.26 | -0.269 | 0.348 | 0.495 | 0.503 | -0.293 | -0.121	3.97e-07 | 4.02e-06 | 6.8e-06 | 4.88e-07 | 2.5e-06 | 1.64e-06 | 8.66e-09 | 2.35e-11 | 2.06e-08 | 4.77e-06 | 3.53e-08 | 1.36e-06 | 3.23e-07 | 3.48e-06 | 5.05e-06 | 1.82e-06 | 4.26e-08 | 4.95e-06 | 2.08e-08 | 3.65e-08 | 7.4e-06 | 1.08e-08 | 1.02e-06 | 7.33e-07 | 4.04e-07 | 1.09e-05 | 5.25e-06
1:39035928-41035928	39842690	chr1:39842690	t	g	0.2152	0.0045	0.1964	0.2198	0.1066	0.0187	1.25e-08	++++++	0	1.769	5	0.8801	66941	1	0.2152	SNP	rs76111861	0.686368	0.991334	5.70053	920884	0.0117394	0.369823	Common	NO	Adipose_Subcutaneous | Adipose_Subcutaneous | Adipose_Subcutaneous | Adipose_Visceral_Omentum | Artery_Aorta | Artery_Aorta | Artery_Tibial | Artery_Tibial | Artery_Tibial | Cells_Transformed_fibroblasts | Cells_Transformed_fibroblasts | Cells_Transformed_fibroblasts | Colon_Transverse | Esophagus_Mucosa | Esophagus_Mucosa | Esophagus_Muscularis | Esophagus_Muscularis | Nerve_Tibial | Nerve_Tibia…	OXCT2P1 | PABPC4 | RP11-69E11.4 | OXCT2P1 | PABPC4 | OXCT2P1 | RP11-69E11.4 | OXCT2P1 | PABPC4 | PABPC4 | OXCT2P1 | RP11-69E11.4 | RP11-69E11.4 | PABPC4 | RP11-69E11.4 | OXCT2P1 | RP11-69E11.4 | PABPC4 | RP11-69E11.4 | BMP8A | PABPC4 | RP11-69E11.4 | PABPC4 | RP11-69E11.4 | BMP8A | PABPC4 | PABPC4	0.411 | -0.282 | 0.405 | 0.607 | -0.338 | 0.572 | 0.434 | 0.613 | -0.311 | -0.191 | 0.513 | 0.357 | 0.516 | -0.289 | 0.296 | 0.491 | 0.387 | -0.266 | 0.435 | 0.268 | -0.26 | 0.346 | -0.267 | 0.497 | 0.5 | -0.29 | -0.121	6.13e-06 | 4.14e-07 | 3.97e-06 | 5.07e-07 | 2.97e-06 | 1.69e-06 | 7.28e-09 | 1.78e-11 | 3.24e-08 | 4.5e-06 | 2.51e-08 | 1.54e-06 | 3.34e-07 | 4.75e-06 | 5.05e-06 | 1.78e-06 | 3.49e-08 | 4e-08 | 2.03e-08 | 5.07e-06 | 7.4e-06 | 1.17e-06 | 1.28e-08 | 5.59e-07 | 4.21e-07 | 1.3e-05 | 5.54e-06
1:39035928-41035928	39846590	chr1:39846590	a	c	0.7847	0.0045	0.7802	0.8036	-0.1069	0.0187	1.11e-08	------	0	1.773	5	0.8796	66941	1	0.2153	SNP	rs72661965	0.686368	0.991334	-5.71658	1.0084e+06	0.012855	0.147654	Common	NO	Adipose_Subcutaneous | Adipose_Subcutaneous | Adipose_Subcutaneous | Adipose_Visceral_Omentum | Artery_Aorta | Artery_Aorta | Artery_Tibial | Artery_Tibial | Artery_Tibial | Cells_Transformed_fibroblasts | Cells_Transformed_fibroblasts | Cells_Transformed_fibroblasts | Colon_Transverse | Esophagus_Mucosa | Esophagus_Mucosa | Esophagus_Muscularis | Esophagus_Muscularis | Nerve_Tibial | Nerve_Tibia…	OXCT2P1 | RP11-69E11.4 | PABPC4 | OXCT2P1 | OXCT2P1 | PABPC4 | RP11-69E11.4 | OXCT2P1 | PABPC4 | OXCT2P1 | RP11-69E11.4 | PABPC4 | RP11-69E11.4 | PABPC4 | RP11-69E11.4 | RP11-69E11.4 | OXCT2P1 | PABPC4 | RP11-69E11.4 | BMP8A | PABPC4 | RP11-69E11.4 | PABPC4 | RP11-69E11.4 | BMP8A | PABPC4 | PABPC4	0.411 | 0.405 | -0.282 | 0.607 | 0.572 | -0.337 | 0.434 | 0.613 | -0.311 | 0.513 | 0.357 | -0.191 | 0.517 | -0.289 | 0.296 | 0.387 | 0.491 | -0.266 | 0.434 | 0.268 | -0.259 | 0.346 | -0.267 | 0.497 | 0.5 | -0.29 | -0.121	6e-06 | 3.92e-06 | 4.18e-07 | 5.11e-07 | 1.67e-06 | 3.05e-06 | 7.18e-09 | 1.79e-11 | 3.28e-08 | 2.49e-08 | 1.52e-06 | 4.44e-06 | 3.19e-07 | 4.73e-06 | 4.96e-06 | 3.49e-08 | 1.76e-06 | 4.04e-08 | 2.02e-08 | 5.04e-06 | 7.44e-06 | 1.16e-06 | 1.28e-08 | 5.59e-07 | 4.2e-07 | 1.31e-05 | 5.57e-06
1:39035928-41035928	39848347	chr1:39848347	c	g	0.784	0.0048	0.7796	0.8035	-0.1071	0.0187	1.06e-08	------	0	1.922	5	0.8599	66941	1	0.216	SNP	rs6668369	0.687603	0.991334	-5.72727	1.07147e+06	0.013659	0.0436263	Common	NO	Adipose_Subcutaneous | Adipose_Subcutaneous | Adipose_Subcutaneous | Adipose_Visceral_Omentum | Artery_Aorta | Artery_Aorta | Artery_Tibial | Artery_Tibial | Artery_Tibial | Cells_Transformed_fibroblasts | Cells_Transformed_fibroblasts | Cells_Transformed_fibroblasts | Colon_Transverse | Esophagus_Mucosa | Esophagus_Mucosa | Esophagus_Mucosa | Esophagus_Muscularis | Esophagus_Muscularis | Nerve_T…	OXCT2P1 | PABPC4 | RP11-69E11.4 | OXCT2P1 | OXCT2P1 | PABPC4 | OXCT2P1 | PABPC4 | RP11-69E11.4 | OXCT2P1 | RP11-69E11.4 | PABPC4 | RP11-69E11.4 | RP11-69E11.4 | PABPC4 | BMP8A | RP11-69E11.4 | OXCT2P1 | PABPC4 | RP11-69E11.4 | BMP8A | PABPC4 | PABPC4 | RP11-69E11.4 | RP11-69E11.4 | BMP8A | PABPC4 | PABPC4	0.41 | -0.275 | 0.408 | 0.596 | 0.578 | -0.333 | 0.607 | -0.312 | 0.43 | 0.515 | 0.355 | -0.191 | 0.508 | 0.301 | -0.281 | 0.431 | 0.39 | 0.489 | -0.278 | 0.427 | 0.256 | -0.262 | -0.268 | 0.347 | 0.497 | 0.485 | -0.287 | -0.119	6.41e-06 | 8.14e-07 | 3.44e-06 | 1.06e-06 | 1.3e-06 | 4.17e-06 | 2.79e-11 | 2.86e-08 | 9.67e-09 | 2.06e-08 | 1.64e-06 | 4.19e-06 | 4.4e-07 | 3.36e-06 | 8.74e-06 | 1.55e-05 | 3.29e-08 | 2.24e-06 | 9.22e-09 | 3.52e-08 | 1.34e-05 | 5.62e-06 | 1.1e-08 | 1.04e-06 | 5.57e-07 | 1.12e-06 | 1.64e-05 | 7.41e-06
1:39035928-41035928	39855177	chr1:39855177	a	g	0.2153	0.0045	0.1964	0.2198	0.1069	0.0187	1.12e-08	++++++	0	1.776	5	0.8792	66941	1	0.2153	SNP	rs61779284	0.694311	0.991334	5.71658	1.0084e+06	0.012855	0.160509	Common	NO	Adipose_Subcutaneous | Adipose_Subcutaneous | Adipose_Subcutaneous | Adipose_Visceral_Omentum | Artery_Aorta | Artery_Aorta | Artery_Tibial | Artery_Tibial | Artery_Tibial | Cells_Transformed_fibroblasts | Cells_Transformed_fibroblasts | Cells_Transformed_fibroblasts | Colon_Transverse | Esophagus_Mucosa | Esophagus_Mucosa | Esophagus_Muscularis | Esophagus_Muscularis | Nerve_Tibial | Nerve_Tibia…	RP11-69E11.4 | OXCT2P1 | PABPC4 | OXCT2P1 | OXCT2P1 | PABPC4 | RP11-69E11.4 | PABPC4 | OXCT2P1 | OXCT2P1 | RP11-69E11.4 | PABPC4 | RP11-69E11.4 | RP11-69E11.4 | PABPC4 | OXCT2P1 | RP11-69E11.4 | RP11-69E11.4 | BMP8A | PABPC4 | PABPC4 | PABPC4 | RP11-69E11.4 | RP11-69E11.4 | BMP8A | PABPC4 | PABPC4	0.406 | 0.411 | -0.282 | 0.608 | 0.573 | -0.337 | 0.434 | -0.311 | 0.613 | 0.514 | 0.358 | -0.191 | 0.518 | 0.296 | -0.289 | 0.491 | 0.388 | 0.435 | 0.268 | -0.266 | -0.259 | -0.267 | 0.346 | 0.498 | 0.501 | -0.29 | -0.121	3.9e-06 | 5.88e-06 | 4.18e-07 | 4.97e-07 | 1.61e-06 | 3.11e-06 | 7.18e-09 | 3.28e-08 | 1.79e-11 | 2.41e-08 | 1.47e-06 | 4.28e-06 | 3.14e-07 | 4.86e-06 | 4.76e-06 | 1.73e-06 | 3.41e-08 | 1.95e-08 | 4.99e-06 | 4.04e-08 | 7.44e-06 | 1.28e-08 | 1.14e-06 | 5.44e-07 | 4.12e-07 | 1.33e-05 | 5.51e-06
1:39035928-41035928	39857192	chr1:39857192	a	g	0.2153	0.0046	0.1964	0.2198	0.1069	0.0187	1.12e-08	++++++	0	1.778	5	0.8789	66941	1	0.2153	SNP	rs3768299	0.694311	0.991334	5.71658	1.0084e+06	0.012855	0.173364	Common	NO	Adipose_Subcutaneous | Adipose_Subcutaneous | Adipose_Subcutaneous | Adipose_Visceral_Omentum | Artery_Aorta | Artery_Aorta | Artery_Tibial | Artery_Tibial | Artery_Tibial | Cells_Transformed_fibroblasts | Cells_Transformed_fibroblasts | Cells_Transformed_fibroblasts | Colon_Transverse | Esophagus_Mucosa | Esophagus_Mucosa | Esophagus_Muscularis | Esophagus_Muscularis | Nerve_Tibial | Nerve_Tibia…	RP11-69E11.4 | OXCT2P1 | PABPC4 | OXCT2P1 | PABPC4 | OXCT2P1 | OXCT2P1 | PABPC4 | RP11-69E11.4 | RP11-69E11.4 | OXCT2P1 | PABPC4 | RP11-69E11.4 | RP11-69E11.4 | PABPC4 | OXCT2P1 | RP11-69E11.4 | BMP8A | PABPC4 | RP11-69E11.4 | PABPC4 | PABPC4 | RP11-69E11.4 | RP11-69E11.4 | BMP8A | PABPC4 | PABPC4	0.406 | 0.412 | -0.282 | 0.609 | -0.337 | 0.575 | 0.613 | -0.311 | 0.434 | 0.359 | 0.515 | -0.192 | 0.519 | 0.297 | -0.289 | 0.492 | 0.388 | 0.268 | -0.266 | 0.436 | -0.26 | -0.267 | 0.347 | 0.499 | 0.502 | -0.289 | -0.121	3.85e-06 | 5.64e-06 | 4.19e-07 | 4.7e-07 | 3.24e-06 | 1.51e-06 | 1.79e-11 | 3.28e-08 | 7.18e-09 | 1.38e-06 | 2.26e-08 | 3.99e-06 | 3.05e-07 | 4.66e-06 | 4.82e-06 | 1.66e-06 | 3.26e-08 | 4.9e-06 | 4.05e-08 | 1.83e-08 | 7.46e-06 | 1.29e-08 | 1.1e-06 | 5.16e-07 | 3.97e-07 | 1.37e-05 | 5.39e-06
1:39035928-41035928	39863215	chr1:39863215	t	c	0.2153	0.0046	0.1964	0.2198	0.1069	0.0187	1.15e-08	++++++	0	1.797	5	0.8764	66941.1	1	0.2153	SNP	rs4660732	0.694311	0.991334	5.71658	1.0084e+06	0.012855	0.186219	Common	NO	Adipose_Subcutaneous | Adipose_Subcutaneous | Adipose_Subcutaneous | Adipose_Visceral_Omentum | Artery_Aorta | Artery_Aorta | Artery_Tibial | Artery_Tibial | Artery_Tibial | Cells_Transformed_fibroblasts | Cells_Transformed_fibroblasts | Cells_Transformed_fibroblasts | Colon_Transverse | Esophagus_Mucosa | Esophagus_Mucosa | Esophagus_Muscularis | Esophagus_Muscularis | Esophagus_Muscularis | Ner…	RP11-69E11.4 | PABPC4 | OXCT2P1 | OXCT2P1 | OXCT2P1 | PABPC4 | OXCT2P1 | PABPC4 | RP11-69E11.4 | RP11-69E11.4 | OXCT2P1 | PABPC4 | RP11-69E11.4 | RP11-69E11.4 | PABPC4 | BMP8A | OXCT2P1 | RP11-69E11.4 | BMP8A | PABPC4 | RP11-69E11.4 | PABPC4 | RP11-69E11.4 | PABPC4 | RP11-69E11.4 | BMP8A | PABPC4 | PABPC4	0.407 | -0.282 | 0.416 | 0.615 | 0.582 | -0.334 | 0.613 | -0.311 | 0.434 | 0.363 | 0.52 | -0.195 | 0.522 | 0.299 | -0.288 | 0.445 | 0.495 | 0.391 | 0.269 | -0.266 | 0.44 | -0.259 | 0.349 | -0.267 | 0.505 | 0.506 | -0.288 | -0.121	3.68e-06 | 4.3e-07 | 4.67e-06 | 3.69e-07 | 1.12e-06 | 4.03e-06 | 1.79e-11 | 3.28e-08 | 7.18e-09 | 1.04e-06 | 1.68e-08 | 2.85e-06 | 2.72e-07 | 3.87e-06 | 5.16e-06 | 1.63e-05 | 1.4e-06 | 2.67e-08 | 4.55e-06 | 4.17e-08 | 1.37e-08 | 7.7e-06 | 9.43e-07 | 1.32e-08 | 4.11e-07 | 3.4e-07 | 1.58e-05 | 4.9e-06
1:39035928-41035928	39867055	chr1:39867055	t	c	0.2153	0.0046	0.1963	0.2197	0.1068	0.0187	1.17e-08	++++++	0	1.814	5	0.8742	66941	1	0.2153	SNP	rs61779285	0.694311	0.991334	5.71123	978313	0.0124715	0.24896	Common	NO	Adipose_Subcutaneous | Adipose_Subcutaneous | Adipose_Subcutaneous | Adipose_Visceral_Omentum | Artery_Aorta | Artery_Aorta | Artery_Tibial | Artery_Tibial | Artery_Tibial | Cells_Transformed_fibroblasts | Cells_Transformed_fibroblasts | Cells_Transformed_fibroblasts | Colon_Transverse | Esophagus_Mucosa | Esophagus_Mucosa | Esophagus_Muscularis | Esophagus_Muscularis | Esophagus_Muscularis | Ner…	RP11-69E11.4 | PABPC4 | OXCT2P1 | OXCT2P1 | PABPC4 | OXCT2P1 | OXCT2P1 | RP11-69E11.4 | PABPC4 | OXCT2P1 | PABPC4 | RP11-69E11.4 | RP11-69E11.4 | RP11-69E11.4 | PABPC4 | OXCT2P1 | RP11-69E11.4 | BMP8A | PABPC4 | BMP8A | RP11-69E11.4 | PABPC4 | RP11-69E11.4 | PABPC4 | RP11-69E11.4 | BMP8A | PABPC4 | PABPC4	0.407 | -0.282 | 0.419 | 0.619 | -0.332 | 0.588 | 0.613 | 0.434 | -0.311 | 0.523 | -0.197 | 0.366 | 0.524 | 0.301 | -0.287 | 0.498 | 0.392 | 0.448 | -0.266 | 0.27 | 0.443 | -0.258 | 0.351 | -0.267 | 0.509 | 0.509 | -0.286 | -0.122	3.59e-06 | 4.47e-07 | 4.05e-06 | 3.08e-07 | 4.95e-06 | 8.85e-07 | 1.79e-11 | 7.18e-09 | 3.28e-08 | 1.35e-08 | 2.18e-06 | 8.32e-07 | 2.57e-07 | 3.36e-06 | 5.56e-06 | 1.24e-06 | 2.32e-08 | 1.42e-05 | 4.37e-08 | 4.33e-06 | 1.1e-08 | 8.08e-06 | 8.39e-07 | 1.37e-08 | 3.5e-07 | 3.07e-07 | 1.8e-05 | 4.58e-06
1:39035928-41035928	39867745	chr1:39867745	t	ttgg	0.2073	0.0041	0.19	0.2131	0.1099	0.0193	1.15e-08	++++++	0	1.504	5	0.9126	66940.7	1	0.2073	SV	rs146152783	0.655217	0.990774	5.6943	909000	0.0115879	0.404889	Common	NO	Adipose_Subcutaneous | Adipose_Subcutaneous | Adipose_Subcutaneous | Adipose_Visceral_Omentum | Artery_Aorta | Artery_Aorta | Artery_Tibial | Artery_Tibial | Artery_Tibial | Cells_Transformed_fibroblasts | Cells_Transformed_fibroblasts | Cells_Transformed_fibroblasts | Cells_Transformed_fibroblasts | Colon_Transverse | Esophagus_Mucosa | Esophagus_Mucosa | Esophagus_Muscularis | Esophagus_Muscula…	OXCT2P1 | PABPC4 | RP11-69E11.4 | OXCT2P1 | OXCT2P1 | PABPC4 | PABPC4 | RP11-69E11.4 | OXCT2P1 | RP11-420K8.1 | PABPC4 | OXCT2P1 | RP11-69E11.4 | RP11-69E11.4 | PABPC4 | RP11-69E11.4 | OXCT2P1 | RP11-69E11.4 | BMP8A | RP11-69E11.4 | BMP8A | PABPC4 | PABPC4 | PABPC4 | RP11-69E11.4 | RP11-69E11.4 | BMP8A | PABPC4 | PABPC4	0.419 | -0.281 | 0.413 | 0.627 | 0.61 | -0.329 | -0.315 | 0.436 | 0.619 | -0.287 | -0.2 | 0.527 | 0.371 | 0.526 | -0.285 | 0.303 | 0.506 | 0.396 | 0.461 | 0.434 | 0.262 | -0.265 | -0.264 | -0.268 | 0.356 | 0.518 | 0.515 | -0.297 | -0.12	4.63e-06 | 5.99e-07 | 3.05e-06 | 2.59e-07 | 4.72e-07 | 8.2e-06 | 2.78e-08 | 8.91e-09 | 1.63e-11 | 2.06e-05 | 2e-06 | 1.46e-08 | 7.41e-07 | 2.68e-07 | 7.86e-06 | 3.57e-06 | 1.06e-06 | 2.31e-08 | 9.62e-06 | 3.02e-08 | 1.01e-05 | 6.77e-08 | 6.12e-06 | 1.74e-08 | 7.29e-07 | 3.19e-07 | 4.7e-07 | 1.02e-05 | 6.89e-06
1:39035928-41035928	39867752	chr1:39867752	t	tggg	0.2073	0.0041	0.19	0.2131	0.1099	0.0193	1.15e-08	++++++	0	1.504	5	0.9126	66940.7	1	0.2073	SV	rs199772495	0.655217	0.990774	5.6943	909000	0.0115879	0.416477	Common	NO	Adipose_Subcutaneous | Adipose_Subcutaneous | Adipose_Subcutaneous | Adipose_Visceral_Omentum | Artery_Aorta | Artery_Aorta | Artery_Tibial | Artery_Tibial | Artery_Tibial | Cells_Transformed_fibroblasts | Cells_Transformed_fibroblasts | Cells_Transformed_fibroblasts | Cells_Transformed_fibroblasts | Colon_Transverse | Esophagus_Mucosa | Esophagus_Mucosa | Esophagus_Muscularis | Esophagus_Muscula…	OXCT2P1 | PABPC4 | RP11-69E11.4 | OXCT2P1 | OXCT2P1 | PABPC4 | RP11-69E11.4 | PABPC4 | OXCT2P1 | OXCT2P1 | RP11-420K8.1 | RP11-69E11.4 | PABPC4 | RP11-69E11.4 | PABPC4 | RP11-69E11.4 | RP11-69E11.4 | OXCT2P1 | BMP8A | PABPC4 | BMP8A | RP11-69E11.4 | PABPC4 | RP11-69E11.4 | PABPC4 | RP11-69E11.4 | BMP8A | PABPC4 | PABPC4	0.419 | -0.281 | 0.413 | 0.627 | 0.61 | -0.329 | 0.436 | -0.315 | 0.619 | 0.527 | -0.287 | 0.371 | -0.2 | 0.526 | -0.285 | 0.303 | 0.396 | 0.506 | 0.461 | -0.265 | 0.262 | 0.434 | -0.264 | 0.356 | -0.268 | 0.518 | 0.515 | -0.297 | -0.12	4.63e-06 | 5.99e-07 | 3.05e-06 | 2.59e-07 | 4.72e-07 | 8.2e-06 | 8.91e-09 | 2.78e-08 | 1.63e-11 | 1.46e-08 | 2.06e-05 | 7.41e-07 | 2e-06 | 2.68e-07 | 7.86e-06 | 3.57e-06 | 2.31e-08 | 1.06e-06 | 9.62e-06 | 6.77e-08 | 1.01e-05 | 3.02e-08 | 6.12e-06 | 7.29e-07 | 1.74e-08 | 3.19e-07 | 4.7e-07 | 1.02e-05 | 6.89e-06
1:39035928-41035928	39868621	chr1:39868621	g	gtctct	0.2153	0.0046	0.1963	0.2197	0.1069	0.0187	1.11e-08	++++++	0	1.829	5	0.8723	66940.9	1	0.2153	SV	rs144613686	0.694311	0.991334	5.71658	1.0084e+06	0.012855	0.199074	Common	NO	Adipose_Subcutaneous | Adipose_Subcutaneous | Adipose_Subcutaneous | Adipose_Visceral_Omentum | Artery_Aorta | Artery_Aorta | Artery_Tibial | Artery_Tibial | Artery_Tibial | Cells_Transformed_fibroblasts | Cells_Transformed_fibroblasts | Cells_Transformed_fibroblasts | Cells_Transformed_fibroblasts | Colon_Transverse | Esophagus_Mucosa | Esophagus_Mucosa | Esophagus_Muscularis | Esophagus_Muscula…	RP11-69E11.4 | PABPC4 | OXCT2P1 | OXCT2P1 | OXCT2P1 | PABPC4 | PABPC4 | RP11-69E11.4 | OXCT2P1 | OXCT2P1 | PABPC4 | RP11-420K8.1 | RP11-69E11.4 | RP11-69E11.4 | PABPC4 | RP11-69E11.4 | RP11-69E11.4 | OXCT2P1 | BMP8A | PABPC4 | RP11-69E11.4 | BMP8A | PABPC4 | PABPC4 | RP11-69E11.4 | RP11-69E11.4 | BMP8A | PABPC4 | PABPC4	0.407 | -0.281 | 0.42 | 0.62 | 0.591 | -0.33 | -0.311 | 0.434 | 0.613 | 0.525 | -0.198 | -0.284 | 0.368 | 0.524 | -0.286 | 0.302 | 0.393 | 0.498 | 0.449 | -0.266 | 0.444 | 0.27 | -0.258 | -0.267 | 0.351 | 0.51 | 0.51 | -0.285 | -0.122	3.57e-06 | 4.61e-07 | 3.74e-06 | 2.81e-07 | 7.79e-07 | 5.62e-06 | 3.28e-08 | 7.18e-09 | 1.79e-11 | 1.19e-08 | 1.88e-06 | 2.24e-05 | 7.36e-07 | 2.53e-07 | 5.85e-06 | 3.12e-06 | 2.16e-08 | 1.16e-06 | 1.32e-05 | 4.53e-08 | 9.78e-09 | 4.24e-06 | 8.38e-06 | 1.42e-08 | 7.88e-07 | 3.23e-07 | 2.92e-07 | 1.96e-05 | 4.42e-06
1:39035928-41035928	39870793	chr1:39870793	t	c	0.2153	0.0046	0.1963	0.2197	0.1065	0.0187	1.28e-08	++++++	0	1.859	5	0.8682	66941	1	0.2153	SNP	rs3768301	0.694311	0.991334	5.69519	893483	0.0113901	0.439257	Common	NO	Adipose_Subcutaneous | Adipose_Subcutaneous | Adipose_Subcutaneous | Adipose_Visceral_Omentum | Artery_Aorta | Artery_Aorta | Artery_Tibial | Artery_Tibial | Artery_Tibial | Cells_Transformed_fibroblasts | Cells_Transformed_fibroblasts | Cells_Transformed_fibroblasts | Cells_Transformed_fibroblasts | Colon_Transverse | Esophagus_Mucosa | Esophagus_Mucosa | Esophagus_Muscularis | Esophagus_Muscula…	RP11-69E11.4 | OXCT2P1 | PABPC4 | OXCT2P1 | PABPC4 | OXCT2P1 | PABPC4 | OXCT2P1 | RP11-69E11.4 | RP11-420K8.1 | RP11-69E11.4 | OXCT2P1 | PABPC4 | RP11-69E11.4 | RP11-69E11.4 | PABPC4 | BMP8A | RP11-69E11.4 | OXCT2P1 | BMP8A | PABPC4 | RP11-69E11.4 | PABPC4 | PABPC4 | RP11-69E11.4 | RP11-69E11.4 | BMP8A | PABPC4 | PABPC4	0.407 | 0.422 | -0.281 | 0.622 | -0.327 | 0.594 | -0.311 | 0.613 | 0.434 | -0.285 | 0.369 | 0.527 | -0.2 | 0.524 | 0.302 | -0.285 | 0.45 | 0.393 | 0.499 | 0.27 | -0.265 | 0.446 | -0.257 | -0.266 | 0.352 | 0.512 | 0.511 | -0.283 | -0.122	3.56e-06 | 3.41e-06 | 4.84e-07 | 2.53e-07 | 6.65e-06 | 6.7e-07 | 3.28e-08 | 1.79e-11 | 7.18e-09 | 2.05e-05 | 6.35e-07 | 1.04e-08 | 1.56e-06 | 2.52e-07 | 2.87e-06 | 6.29e-06 | 1.21e-05 | 2e-08 | 1.08e-06 | 4.16e-06 | 4.8e-08 | 8.5e-09 | 8.87e-06 | 1.49e-08 | 7.33e-07 | 2.96e-07 | 2.79e-07 | 2.18e-05 | 4.25e-06
1:39035928-41035928	39874539	chr1:39874539	t	g	0.2153	0.0046	0.1963	0.2197	0.1066	0.0187	1.22e-08	++++++	0	1.84	5	0.8708	66941	1	0.2153	SNP	rs113214136	0.694311	0.991334	5.70053	920884	0.0117394	0.381562	Common	NO	Adipose_Visceral_Omentum | Artery_Tibial | Artery_Tibial | Artery_Tibial | Cells_Transformed_fibroblasts | Cells_Transformed_fibroblasts | Cells_Transformed_fibroblasts | Esophagus_Muscularis | Nerve_Tibial | Nerve_Tibial | Skin_Sun_Exposed_Lower_leg | Whole_Blood	OXCT2P1 | RP11-69E11.4 | PABPC4 | OXCT2P1 | PABPC4 | RP11-69E11.4 | OXCT2P1 | OXCT2P1 | RP11-69E11.4 | PABPC4 | PABPC4 | PABPC4	0.607 | 0.41 | -0.287 | 0.571 | -0.194 | 0.34 | 0.473 | 0.515 | 0.41 | -0.259 | -0.226 | -0.126	1.16e-06 | 1.59e-07 | 9.72e-07 | 2.09e-09 | 8.33e-06 | 1.35e-05 | 1.13e-06 | 2.48e-06 | 4.32e-07 | 3.36e-07 | 3.44e-06 | 5.94e-06
1:39035928-41035928	39880319	chr1:39880319	t	g	0.7847	0.0046	0.7803	0.8037	-0.1066	0.0187	1.22e-08	------	0	1.863	5	0.8678	66941	1	0.2153	SNP	rs3768302	0.694311	0.991334	-5.70053	920884	0.0117394	0.393302	Common	NO	Adipose_Subcutaneous | Adipose_Subcutaneous | Adipose_Subcutaneous | Adipose_Visceral_Omentum | Artery_Aorta | Artery_Aorta | Artery_Tibial | Artery_Tibial | Artery_Tibial | Cells_Transformed_fibroblasts | Cells_Transformed_fibroblasts | Cells_Transformed_fibroblasts | Cells_Transformed_fibroblasts | Colon_Transverse | Esophagus_Mucosa | Esophagus_Mucosa | Esophagus_Muscularis | Esophagus_Muscula…	PABPC4 | OXCT2P1 | RP11-69E11.4 | OXCT2P1 | OXCT2P1 | PABPC4 | RP11-69E11.4 | PABPC4 | OXCT2P1 | OXCT2P1 | RP11-420K8.1 | RP11-69E11.4 | PABPC4 | RP11-69E11.4 | RP11-69E11.4 | PABPC4 | BMP8A | RP11-69E11.4 | OXCT2P1 | RP11-69E11.4 | BMP8A | PABPC4 | PABPC4 | PABPC4 | RP11-69E11.4 | RP11-69E11.4 | BMP8A | PABPC4	-0.28 | 0.422 | 0.407 | 0.623 | 0.596 | -0.326 | 0.434 | -0.311 | 0.613 | 0.527 | -0.285 | 0.37 | -0.2 | 0.524 | 0.303 | -0.284 | 0.451 | 0.393 | 0.5 | 0.446 | 0.27 | -0.265 | -0.256 | -0.266 | 0.353 | 0.513 | 0.512 | -0.122	5e-07 | 3.24e-06 | 3.57e-06 | 2.39e-07 | 6.14e-07 | 7.41e-06 | 7.18e-09 | 3.28e-08 | 1.79e-11 | 9.58e-09 | 1.95e-05 | 5.83e-07 | 1.4e-06 | 2.53e-07 | 2.73e-06 | 6.6e-06 | 1.15e-05 | 1.92e-08 | 1.04e-06 | 7.85e-09 | 4.12e-06 | 4.99e-08 | 9.23e-06 | 1.55e-08 | 7.04e-07 | 2.83e-07 | 2.72e-07 | 4.16e-06
1:39035928-41035928	39881468	chr1:39881468	a	t	0.2153	0.0046	0.1963	0.2197	0.1068	0.0187	1.15e-08	++++++	0	1.842	5	0.8705	66941.1	1	0.2153	SNP	rs17343193	0.694311	0.991334	5.71123	978313	0.0124715	0.261431	Common	NO	Adipose_Subcutaneous | Adipose_Subcutaneous | Adipose_Subcutaneous | Adipose_Visceral_Omentum | Artery_Aorta | Artery_Aorta | Artery_Tibial | Artery_Tibial | Artery_Tibial | Cells_Transformed_fibroblasts | Cells_Transformed_fibroblasts | Cells_Transformed_fibroblasts | Cells_Transformed_fibroblasts | Colon_Transverse | Esophagus_Mucosa | Esophagus_Mucosa | Esophagus_Muscularis | Esophagus_Muscula…	OXCT2P1 | PABPC4 | RP11-69E11.4 | OXCT2P1 | OXCT2P1 | PABPC4 | OXCT2P1 | RP11-69E11.4 | PABPC4 | RP11-420K8.1 | OXCT2P1 | PABPC4 | RP11-69E11.4 | RP11-69E11.4 | RP11-69E11.4 | PABPC4 | RP11-69E11.4 | OXCT2P1 | BMP8A | RP11-69E11.4 | PABPC4 | BMP8A | PABPC4 | RP11-69E11.4 | PABPC4 | RP11-69E11.4 | BMP8A | PABPC4	0.422 | -0.28 | 0.407 | 0.623 | 0.596 | -0.326 | 0.613 | 0.434 | -0.311 | -0.285 | 0.527 | -0.2 | 0.37 | 0.524 | 0.303 | -0.284 | 0.393 | 0.5 | 0.451 | 0.446 | -0.265 | 0.27 | -0.256 | 0.353 | -0.266 | 0.513 | 0.512 | -0.122	3.24e-06 | 5e-07 | 3.57e-06 | 2.39e-07 | 6.14e-07 | 7.41e-06 | 1.79e-11 | 7.18e-09 | 3.28e-08 | 1.95e-05 | 9.58e-09 | 1.4e-06 | 5.83e-07 | 2.53e-07 | 2.73e-06 | 6.6e-06 | 1.92e-08 | 1.04e-06 | 1.15e-05 | 7.85e-09 | 4.99e-08 | 4.12e-06 | 9.23e-06 | 7.04e-07 | 1.55e-08 | 2.83e-07 | 2.72e-07 | 4.16e-06
1:39035928-41035928	39883020	chr1:39883020	g	ga	0.2153	0.0046	0.1963	0.2197	0.107	0.0187	1.08e-08	++++++	0	1.952	5	0.8558	66941	1	0.2153	SV	rs144172969	0.694311	0.991334	5.72193	1.03944e+06	0.0132507	0.0833786	Common	NO	Adipose_Subcutaneous | Adipose_Subcutaneous | Adipose_Subcutaneous | Adipose_Visceral_Omentum | Artery_Aorta | Artery_Aorta | Artery_Tibial | Artery_Tibial | Artery_Tibial | Cells_Transformed_fibroblasts | Cells_Transformed_fibroblasts | Cells_Transformed_fibroblasts | Cells_Transformed_fibroblasts | Colon_Transverse | Esophagus_Mucosa | Esophagus_Mucosa | Esophagus_Muscularis | Esophagus_Muscula…	PABPC4 | RP11-69E11.4 | OXCT2P1 | OXCT2P1 | PABPC4 | OXCT2P1 | OXCT2P1 | PABPC4 | RP11-69E11.4 | RP11-69E11.4 | RP11-420K8.1 | OXCT2P1 | PABPC4 | RP11-69E11.4 | PABPC4 | RP11-69E11.4 | RP11-69E11.4 | OXCT2P1 | BMP8A | BMP8A | PABPC4 | RP11-69E11.4 | PABPC4 | PABPC4 | RP11-69E11.4 | RP11-69E11.4 | BMP8A | PABPC4	-0.28 | 0.407 | 0.422 | 0.623 | -0.326 | 0.596 | 0.613 | -0.311 | 0.434 | 0.37 | -0.285 | 0.527 | -0.2 | 0.524 | -0.284 | 0.303 | 0.393 | 0.5 | 0.451 | 0.27 | -0.265 | 0.446 | -0.256 | -0.266 | 0.353 | 0.513 | 0.512 | -0.122	5e-07 | 3.57e-06 | 3.24e-06 | 2.39e-07 | 7.41e-06 | 6.14e-07 | 1.79e-11 | 3.28e-08 | 7.18e-09 | 5.83e-07 | 1.95e-05 | 9.58e-09 | 1.4e-06 | 2.53e-07 | 6.6e-06 | 2.73e-06 | 1.92e-08 | 1.04e-06 | 1.15e-05 | 4.12e-06 | 4.99e-08 | 7.85e-09 | 9.23e-06 | 1.55e-08 | 7.04e-07 | 2.83e-07 | 2.72e-07 | 4.16e-06
1:39035928-41035928	39885763	chr1:39885763	a	g	0.2153	0.0046	0.1963	0.2197	0.1068	0.0187	1.14e-08	++++++	0	1.848	5	0.8697	66941	1	0.2153	SNP	rs61779300	0.694311	0.991334	5.71123	978313	0.0124715	0.273902	Common	NO	Adipose_Subcutaneous | Adipose_Subcutaneous | Adipose_Subcutaneous | Adipose_Visceral_Omentum | Artery_Aorta | Artery_Aorta | Artery_Tibial | Artery_Tibial | Artery_Tibial | Cells_Transformed_fibroblasts | Cells_Transformed_fibroblasts | Cells_Transformed_fibroblasts | Cells_Transformed_fibroblasts | Colon_Transverse | Esophagus_Mucosa | Esophagus_Mucosa | Esophagus_Muscularis | Esophagus_Muscula…	RP11-69E11.4 | OXCT2P1 | PABPC4 | OXCT2P1 | OXCT2P1 | PABPC4 | OXCT2P1 | PABPC4 | RP11-69E11.4 | OXCT2P1 | RP11-420K8.1 | RP11-69E11.4 | PABPC4 | RP11-69E11.4 | PABPC4 | RP11-69E11.4 | BMP8A | OXCT2P1 | RP11-69E11.4 | PABPC4 | BMP8A | RP11-69E11.4 | PABPC4 | RP11-69E11.4 | PABPC4 | RP11-69E11.4 | BMP8A | PABPC4	0.407 | 0.422 | -0.28 | 0.623 | 0.596 | -0.326 | 0.613 | -0.311 | 0.434 | 0.527 | -0.285 | 0.37 | -0.2 | 0.524 | -0.284 | 0.303 | 0.451 | 0.5 | 0.393 | -0.265 | 0.27 | 0.446 | -0.256 | 0.353 | -0.266 | 0.513 | 0.512 | -0.122	3.57e-06 | 3.24e-06 | 5e-07 | 2.39e-07 | 6.14e-07 | 7.41e-06 | 1.79e-11 | 3.28e-08 | 7.18e-09 | 9.58e-09 | 1.95e-05 | 5.83e-07 | 1.4e-06 | 2.53e-07 | 6.6e-06 | 2.73e-06 | 1.15e-05 | 1.04e-06 | 1.92e-08 | 4.99e-08 | 4.12e-06 | 7.85e-09 | 9.23e-06 | 7.04e-07 | 1.55e-08 | 2.83e-07 | 2.72e-07 | 4.16e-06
1:39035928-41035928	39905588	chr1:39905588	t	c	0.7847	0.0046	0.7806	0.8039	-0.1064	0.0187	1.33e-08	------	0	1.903	5	0.8625	66941	1	0.2153	SNP	rs2018212	0.694311	0.991334	-5.68984	866923	0.0110515	0.46136	Common	NO	Adipose_Subcutaneous | Adipose_Subcutaneous | Adipose_Subcutaneous | Adipose_Visceral_Omentum | Artery_Aorta | Artery_Aorta | Artery_Tibial | Artery_Tibial | Artery_Tibial | Cells_Transformed_fibroblasts | Cells_Transformed_fibroblasts | Cells_Transformed_fibroblasts | Cells_Transformed_fibroblasts | Colon_Transverse | Esophagus_Mucosa | Esophagus_Mucosa | Esophagus_Muscularis | Esophagus_Muscula…	PABPC4 | RP11-69E11.4 | OXCT2P1 | OXCT2P1 | PABPC4 | OXCT2P1 | OXCT2P1 | PABPC4 | RP11-69E11.4 | PABPC4 | OXCT2P1 | RP11-69E11.4 | RP11-420K8.1 | RP11-69E11.4 | PABPC4 | RP11-69E11.4 | RP11-69E11.4 | BMP8A | OXCT2P1 | PABPC4 | RP11-69E11.4 | BMP8A | PABPC4 | PABPC4 | RP11-69E11.4 | RP11-69E11.4 | BMP8A | PABPC4	-0.281 | 0.406 | 0.425 | 0.623 | -0.326 | 0.596 | 0.615 | -0.312 | 0.433 | -0.199 | 0.53 | 0.372 | -0.286 | 0.52 | -0.281 | 0.301 | 0.394 | 0.454 | 0.502 | -0.266 | 0.445 | 0.273 | -0.256 | -0.266 | 0.353 | 0.511 | 0.514 | -0.123	4.52e-07 | 3.77e-06 | 2.81e-06 | 2.38e-07 | 7.46e-06 | 6.08e-07 | 1.55e-11 | 3.05e-08 | 8.36e-09 | 1.67e-06 | 8.13e-09 | 5.28e-07 | 1.84e-05 | 3.25e-07 | 7.83e-06 | 3.02e-06 | 1.89e-08 | 1.05e-05 | 9.59e-07 | 4.15e-08 | 8.58e-09 | 3.28e-06 | 9.23e-06 | 1.55e-08 | 7.05e-07 | 3.12e-07 | 2.47e-07 | 3.87e-06
1:39035928-41035928	39905873	chr1:39905873	t	c	0.2154	0.0047	0.1961	0.22	0.1064	0.0187	1.3e-08	++++++	0	1.901	5	0.8626	66941	1	0.2154	SNP	rs4660751	0.694311	0.991334	5.68984	866923	0.0110515	0.472412	Common	NO	Adipose_Subcutaneous | Adipose_Subcutaneous | Adipose_Subcutaneous | Adipose_Visceral_Omentum | Artery_Aorta | Artery_Aorta | Artery_Tibial | Artery_Tibial | Artery_Tibial | Cells_Transformed_fibroblasts | Cells_Transformed_fibroblasts | Cells_Transformed_fibroblasts | Cells_Transformed_fibroblasts | Colon_Transverse | Esophagus_Mucosa | Esophagus_Mucosa | Esophagus_Muscularis | Esophagus_Muscula…	PABPC4 | OXCT2P1 | RP11-69E11.4 | OXCT2P1 | PABPC4 | OXCT2P1 | RP11-69E11.4 | PABPC4 | OXCT2P1 | RP11-69E11.4 | PABPC4 | RP11-420K8.1 | OXCT2P1 | RP11-69E11.4 | RP11-69E11.4 | PABPC4 | RP11-69E11.4 | OXCT2P1 | BMP8A | RP11-69E11.4 | PABPC4 | BMP8A | PABPC4 | PABPC4 | RP11-69E11.4 | RP11-69E11.4 | BMP8A | PABPC4	-0.281 | 0.425 | 0.406 | 0.623 | -0.326 | 0.596 | 0.433 | -0.312 | 0.615 | 0.372 | -0.199 | -0.286 | 0.529 | 0.52 | 0.301 | -0.281 | 0.394 | 0.502 | 0.454 | 0.445 | -0.266 | 0.273 | -0.256 | -0.266 | 0.353 | 0.511 | 0.514 | -0.123	4.51e-07 | 2.81e-06 | 3.77e-06 | 2.37e-07 | 7.46e-06 | 6.08e-07 | 8.39e-09 | 3.01e-08 | 1.57e-11 | 5.28e-07 | 1.64e-06 | 1.82e-05 | 8.35e-09 | 3.28e-07 | 3.04e-06 | 7.91e-06 | 1.89e-08 | 9.6e-07 | 1.04e-05 | 8.62e-09 | 4.12e-08 | 3.26e-06 | 9.24e-06 | 1.55e-08 | 7.04e-07 | 3.16e-07 | 2.46e-07 | 3.82e-06
1:39035928-41035928	39913351	chr1:39913351	a	g	0.7847	0.0046	0.7807	0.8039	-0.1064	0.0187	1.33e-08	------	0	1.903	5	0.8625	66941	1	0.2153	SNP	rs2296173	0.694311	0.991334	-5.68984	866923	0.0110515	0.483463	Common	NO	Adipose_Subcutaneous | Adipose_Subcutaneous | Adipose_Subcutaneous | Adipose_Visceral_Omentum | Artery_Aorta | Artery_Aorta | Artery_Tibial | Artery_Tibial | Artery_Tibial | Cells_Transformed_fibroblasts | Cells_Transformed_fibroblasts | Cells_Transformed_fibroblasts | Cells_Transformed_fibroblasts | Colon_Transverse | Esophagus_Mucosa | Esophagus_Muscularis | Esophagus_Muscularis | Esophagus_Mus…	PABPC4 | RP11-69E11.4 | OXCT2P1 | OXCT2P1 | PABPC4 | OXCT2P1 | OXCT2P1 | RP11-69E11.4 | PABPC4 | RP11-420K8.1 | OXCT2P1 | RP11-69E11.4 | PABPC4 | RP11-69E11.4 | PABPC4 | OXCT2P1 | BMP8A | RP11-69E11.4 | PABPC4 | RP11-69E11.4 | BMP8A | PABPC4 | PABPC4 | RP11-69E11.4 | RP11-69E11.4 | BMP8A | MACF1 | PABPC4	-0.283 | 0.398 | 0.43 | 0.623 | -0.321 | 0.589 | 0.618 | 0.424 | -0.313 | -0.287 | 0.531 | 0.372 | -0.192 | 0.496 | -0.269 | 0.504 | 0.459 | 0.392 | -0.27 | 0.437 | 0.281 | -0.256 | -0.266 | 0.353 | 0.497 | 0.515 | 0.271 | -0.124	3.46e-07 | 5.29e-06 | 1.84e-06 | 2.39e-07 | 8.85e-06 | 6.99e-07 | 1.26e-11 | 1.81e-08 | 2.59e-08 | 1.54e-05 | 5.93e-09 | 4.23e-07 | 3.28e-06 | 1.11e-06 | 1.76e-05 | 8.34e-07 | 8.04e-06 | 2.2e-08 | 2.36e-08 | 1.5e-08 | 1.49e-06 | 9.23e-06 | 1.55e-08 | 7.04e-07 | 6.09e-07 | 2.08e-07 | 1.81e-05 | 3.02e-06
1:39035928-41035928	39914090	chr1:39914090	a	g	0.2154	0.0047	0.1961	0.2197	0.1063	0.0187	1.34e-08	++++++	0	1.91	5	0.8614	66941	1	0.2154	SNP	rs3118014	0.694311	0.991334	5.68449	841176	0.0107233	0.548274	Common	NO	Adipose_Subcutaneous | Adipose_Subcutaneous | Adipose_Subcutaneous | Adipose_Visceral_Omentum | Artery_Aorta | Artery_Aorta | Artery_Tibial | Artery_Tibial | Artery_Tibial | Cells_Transformed_fibroblasts | Cells_Transformed_fibroblasts | Cells_Transformed_fibroblasts | Cells_Transformed_fibroblasts | Colon_Transverse | Esophagus_Mucosa | Esophagus_Mucosa | Esophagus_Muscularis | Esophagus_Muscula…	OXCT2P1 | RP11-69E11.4 | PABPC4 | OXCT2P1 | PABPC4 | OXCT2P1 | RP11-69E11.4 | PABPC4 | OXCT2P1 | RP11-69E11.4 | PABPC4 | RP11-420K8.1 | OXCT2P1 | RP11-69E11.4 | RP11-69E11.4 | PABPC4 | BMP8A | RP11-69E11.4 | OXCT2P1 | BMP8A | RP11-69E11.4 | PABPC4 | PABPC4 | PABPC4 | RP11-69E11.4 | RP11-69E11.4 | BMP8A | PABPC4	0.426 | 0.405 | -0.282 | 0.623 | -0.325 | 0.596 | 0.432 | -0.312 | 0.616 | 0.372 | -0.198 | -0.287 | 0.53 | 0.517 | 0.3 | -0.28 | 0.455 | 0.394 | 0.503 | 0.275 | 0.444 | -0.267 | -0.256 | -0.266 | 0.353 | 0.51 | 0.515 | -0.123	2.58e-06 | 3.97e-06 | 4.24e-07 | 2.39e-07 | 7.55e-06 | 6.09e-07 | 9.41e-09 | 2.88e-08 | 1.47e-11 | 5.01e-07 | 1.83e-06 | 1.74e-05 | 7.69e-09 | 3.96e-07 | 3.31e-06 | 9e-06 | 9.83e-06 | 1.91e-08 | 9.22e-07 | 2.81e-06 | 9.33e-09 | 3.68e-08 | 9.23e-06 | 1.55e-08 | 7.04e-07 | 3.46e-07 | 2.33e-07 | 3.63e-06
1:39035928-41035928	39915209	chr1:39915209	t	c	0.7847	0.0046	0.7803	0.8039	-0.1057	0.0187	1.64e-08	------	0	1.926	5	0.8593	66941	1	0.2153	SNP	rs1985076	0.694311	0.991334	-5.65241	702399	0.00895413	0.68597	Common	NO	Adipose_Subcutaneous | Adipose_Subcutaneous | Adipose_Subcutaneous | Adipose_Visceral_Omentum | Artery_Aorta | Artery_Tibial | Artery_Tibial | Artery_Tibial | Cells_Transformed_fibroblasts | Cells_Transformed_fibroblasts | Cells_Transformed_fibroblasts | Colon_Transverse | Esophagus_Mucosa | Esophagus_Mucosa | Esophagus_Muscularis | Esophagus_Muscularis | Esophagus_Muscularis | Nerve_Tibial | Ner…	PABPC4 | RP11-69E11.4 | OXCT2P1 | OXCT2P1 | OXCT2P1 | RP11-69E11.4 | PABPC4 | OXCT2P1 | OXCT2P1 | PABPC4 | RP11-69E11.4 | RP11-69E11.4 | RP11-69E11.4 | PABPC4 | BMP8A | OXCT2P1 | RP11-69E11.4 | RP11-69E11.4 | BMP8A | PABPC4 | RP11-69E11.4 | PABPC4 | RP11-69E11.4 | BMP8A | PABPC4	-0.283 | 0.398 | 0.437 | 0.612 | 0.566 | 0.425 | -0.3 | 0.622 | 0.525 | -0.193 | 0.36 | 0.487 | 0.296 | -0.277 | 0.446 | 0.505 | 0.388 | 0.448 | 0.277 | -0.265 | 0.34 | -0.255 | 0.48 | 0.507 | -0.119	3.88e-07 | 5.74e-06 | 1.38e-06 | 3.93e-07 | 2.06e-06 | 1.14e-08 | 7.55e-08 | 5.33e-12 | 1.04e-08 | 3.42e-06 | 1.11e-06 | 1.21e-06 | 4.25e-06 | 9.7e-06 | 1.43e-05 | 7.34e-07 | 2.95e-08 | 7.45e-09 | 2.37e-06 | 5.2e-08 | 1.58e-06 | 5.29e-08 | 1.23e-06 | 4.18e-07 | 6.7e-06
1:39035928-41035928	39922426	chr1:39922426	a	g	0.2156	0.0046	0.1962	0.2182	0.1064	0.0187	1.38e-08	++++++	0	2.177	5	0.8242	66940.9	1	0.2156	SNP	rs61779306	0.687603	0.991334	5.68984	866923	0.0110515	0.494515	Common	NO	Adipose_Subcutaneous | Adipose_Subcutaneous | Adipose_Subcutaneous | Adipose_Visceral_Omentum | Artery_Aorta | Artery_Aorta | Artery_Tibial | Artery_Tibial | Artery_Tibial | Cells_Transformed_fibroblasts | Cells_Transformed_fibroblasts | Cells_Transformed_fibroblasts | Cells_Transformed_fibroblasts | Colon_Transverse | Esophagus_Mucosa | Esophagus_Mucosa | Esophagus_Muscularis | Esophagus_Muscula…	OXCT2P1 | PABPC4 | RP11-69E11.4 | OXCT2P1 | OXCT2P1 | PABPC4 | RP11-69E11.4 | OXCT2P1 | PABPC4 | PABPC4 | OXCT2P1 | RP11-420K8.1 | RP11-69E11.4 | RP11-69E11.4 | RP11-69E11.4 | PABPC4 | BMP8A | RP11-69E11.4 | OXCT2P1 | RP11-69E11.4 | PABPC4 | BMP8A | PABPC4 | RP11-69E11.4 | PABPC4 | RP11-69E11.4 | BMP8A | PABPC4	0.422 | -0.28 | 0.407 | 0.623 | 0.596 | -0.326 | 0.434 | 0.613 | -0.311 | -0.2 | 0.528 | -0.285 | 0.37 | 0.524 | 0.302 | -0.284 | 0.451 | 0.393 | 0.5 | 0.446 | -0.265 | 0.27 | -0.256 | 0.353 | -0.266 | 0.512 | 0.512 | -0.122	3.22e-06 | 4.98e-07 | 3.58e-06 | 2.39e-07 | 6.14e-07 | 7.41e-06 | 7.22e-09 | 1.78e-11 | 3.27e-08 | 1.41e-06 | 9.53e-09 | 1.94e-05 | 5.81e-07 | 2.56e-07 | 2.74e-06 | 6.64e-06 | 1.15e-05 | 1.92e-08 | 1.03e-06 | 7.87e-09 | 4.96e-08 | 4.09e-06 | 9.23e-06 | 7.04e-07 | 1.55e-08 | 2.84e-07 | 2.71e-07 | 4.15e-06
1:39035928-41035928	39923732	chr1:39923732	t	c	0.7851	0.0045	0.7816	0.8039	-0.1067	0.0187	1.27e-08	------	0	2.007	5	0.8482	66941	1	0.2149	SNP	rs41270821	0.694311	0.991334	-5.70588	949151	0.0120997	0.322673	Common	NO	Adipose_Subcutaneous | Adipose_Subcutaneous | Adipose_Subcutaneous | Adipose_Visceral_Omentum | Artery_Aorta | Artery_Aorta | Artery_Tibial | Artery_Tibial | Artery_Tibial | Cells_Transformed_fibroblasts | Cells_Transformed_fibroblasts | Cells_Transformed_fibroblasts | Cells_Transformed_fibroblasts | Colon_Transverse | Esophagus_Mucosa | Esophagus_Mucosa | Esophagus_Muscularis | Esophagus_Muscula…	RP11-69E11.4 | OXCT2P1 | PABPC4 | OXCT2P1 | PABPC4 | OXCT2P1 | OXCT2P1 | PABPC4 | RP11-69E11.4 | RP11-420K8.1 | RP11-69E11.4 | OXCT2P1 | PABPC4 | RP11-69E11.4 | PABPC4 | RP11-69E11.4 | OXCT2P1 | RP11-69E11.4 | BMP8A | BMP8A | PABPC4 | RP11-69E11.4 | PABPC4 | PABPC4 | RP11-69E11.4 | RP11-69E11.4 | BMP8A | PABPC4	0.407 | 0.422 | -0.28 | 0.623 | -0.326 | 0.596 | 0.613 | -0.311 | 0.434 | -0.285 | 0.37 | 0.528 | -0.2 | 0.524 | -0.284 | 0.302 | 0.5 | 0.393 | 0.451 | 0.27 | -0.265 | 0.446 | -0.256 | -0.266 | 0.353 | 0.512 | 0.512 | -0.122	3.58e-06 | 3.23e-06 | 4.99e-07 | 2.39e-07 | 7.41e-06 | 6.14e-07 | 1.78e-11 | 3.27e-08 | 7.21e-09 | 1.94e-05 | 5.81e-07 | 9.54e-09 | 1.41e-06 | 2.55e-07 | 6.63e-06 | 2.74e-06 | 1.03e-06 | 1.92e-08 | 1.15e-05 | 4.1e-06 | 4.97e-08 | 7.87e-09 | 9.23e-06 | 1.55e-08 | 7.04e-07 | 2.84e-07 | 2.72e-07 | 4.15e-06
1:39035928-41035928	39924398	chr1:39924398	a	g	0.2149	0.0045	0.1961	0.2183	0.1068	0.0187	1.21e-08	++++++	0	2.093	5	0.8361	66941	1	0.2149	SNP	rs2296175	0.694311	0.991334	5.71123	978313	0.0124715	0.286374	Common	NO	Adipose_Subcutaneous | Adipose_Subcutaneous | Adipose_Subcutaneous | Adipose_Visceral_Omentum | Artery_Aorta | Artery_Aorta | Artery_Tibial | Artery_Tibial | Artery_Tibial | Cells_Transformed_fibroblasts | Cells_Transformed_fibroblasts | Cells_Transformed_fibroblasts | Cells_Transformed_fibroblasts | Colon_Transverse | Esophagus_Mucosa | Esophagus_Mucosa | Esophagus_Muscularis | Esophagus_Muscula…	OXCT2P1 | PABPC4 | RP11-69E11.4 | OXCT2P1 | PABPC4 | OXCT2P1 | RP11-69E11.4 | OXCT2P1 | PABPC4 | RP11-69E11.4 | PABPC4 | RP11-420K8.1 | OXCT2P1 | RP11-69E11.4 | RP11-69E11.4 | PABPC4 | BMP8A | RP11-69E11.4 | OXCT2P1 | PABPC4 | BMP8A | RP11-69E11.4 | PABPC4 | RP11-69E11.4 | PABPC4 | RP11-69E11.4 | BMP8A | PABPC4	0.422 | -0.28 | 0.407 | 0.623 | -0.326 | 0.596 | 0.434 | 0.613 | -0.311 | 0.37 | -0.2 | -0.285 | 0.528 | 0.524 | 0.302 | -0.284 | 0.451 | 0.393 | 0.5 | -0.265 | 0.27 | 0.446 | -0.256 | 0.353 | -0.266 | 0.512 | 0.512 | -0.122	3.23e-06 | 4.99e-07 | 3.58e-06 | 2.39e-07 | 7.41e-06 | 6.14e-07 | 7.21e-09 | 1.78e-11 | 3.27e-08 | 5.81e-07 | 1.41e-06 | 1.94e-05 | 9.55e-09 | 2.55e-07 | 2.74e-06 | 6.63e-06 | 1.15e-05 | 1.92e-08 | 1.03e-06 | 4.97e-08 | 4.1e-06 | 7.87e-09 | 9.23e-06 | 7.04e-07 | 1.55e-08 | 2.84e-07 | 2.72e-07 | 4.15e-06
1:39035928-41035928	39936799	chr1:39936799	ctg	c	0.7858	0.0043	0.7814	0.8035	-0.1048	0.0188	2.47e-08	------	0	2.167	5	0.8256	66941	1	0.2142	SV	rs140319897	0.694311	0.991241	-5.57447	456984	0.00582559	0.90921	Common	NO	Adipose_Subcutaneous | Adipose_Subcutaneous | Adipose_Subcutaneous | Adipose_Visceral_Omentum | Artery_Aorta | Artery_Aorta | Artery_Tibial | Artery_Tibial | Artery_Tibial | Cells_Transformed_fibroblasts | Cells_Transformed_fibroblasts | Cells_Transformed_fibroblasts | Cells_Transformed_fibroblasts | Colon_Transverse | Esophagus_Mucosa | Esophagus_Mucosa | Esophagus_Muscularis | Esophagus_Muscula…	RP11-69E11.4 | OXCT2P1 | PABPC4 | OXCT2P1 | PABPC4 | OXCT2P1 | RP11-69E11.4 | PABPC4 | OXCT2P1 | RP11-420K8.1 | PABPC4 | OXCT2P1 | RP11-69E11.4 | RP11-69E11.4 | PABPC4 | RP11-69E11.4 | OXCT2P1 | RP11-69E11.4 | BMP8A | RP11-69E11.4 | PABPC4 | BMP8A | PABPC4 | RP11-69E11.4 | PABPC4 | RP11-69E11.4 | BMP8A | PABPC4 | PABPC4	0.414 | 0.425 | -0.283 | 0.635 | -0.323 | 0.59 | 0.447 | -0.311 | 0.625 | -0.298 | -0.199 | 0.533 | 0.374 | 0.533 | -0.291 | 0.315 | 0.511 | 0.406 | 0.464 | 0.46 | -0.268 | 0.271 | -0.261 | 0.366 | -0.268 | 0.519 | 0.524 | -0.288 | -0.124	2.69e-06 | 3.09e-06 | 4.37e-07 | 1.62e-07 | 9.95e-06 | 9.27e-07 | 2.97e-09 | 3.71e-08 | 8.42e-12 | 9.83e-06 | 2.06e-06 | 9.52e-09 | 5.82e-07 | 1.69e-07 | 4.98e-06 | 1.41e-06 | 6.89e-07 | 7.88e-09 | 7.37e-06 | 2.99e-09 | 3.87e-08 | 4.27e-06 | 6.86e-06 | 2.9e-07 | 1.39e-08 | 2.19e-07 | 1.85e-07 | 1.97e-05 | 3.12e-06
1:39035928-41035928	39938257	chr1:39938257	t	c	0.2136	0.0042	0.1968	0.2188	0.1058	0.0188	1.95e-08	++++++	0	2.093	5	0.8361	66940.9	1	0.2136	SNP	rs61779308	0.694311	0.991241	5.62766	613983	0.007827	0.734372	Common	NO	Adipose_Subcutaneous | Adipose_Subcutaneous | Adipose_Subcutaneous | Adipose_Visceral_Omentum | Artery_Aorta | Artery_Aorta | Artery_Tibial | Artery_Tibial | Artery_Tibial | Cells_Transformed_fibroblasts | Cells_Transformed_fibroblasts | Cells_Transformed_fibroblasts | Cells_Transformed_fibroblasts | Colon_Transverse | Esophagus_Mucosa | Esophagus_Mucosa | Esophagus_Muscularis | Esophagus_Muscula…	PABPC4 | OXCT2P1 | RP11-69E11.4 | OXCT2P1 | PABPC4 | OXCT2P1 | OXCT2P1 | PABPC4 | RP11-69E11.4 | PABPC4 | RP11-69E11.4 | RP11-420K8.1 | OXCT2P1 | RP11-69E11.4 | PABPC4 | RP11-69E11.4 | OXCT2P1 | BMP8A | RP11-69E11.4 | PABPC4 | BMP8A | RP11-69E11.4 | PABPC4 | PABPC4 | RP11-69E11.4 | RP11-69E11.4 | BMP8A | PABPC4 | PABPC4	-0.291 | 0.431 | 0.416 | 0.633 | -0.329 | 0.602 | 0.62 | -0.316 | 0.438 | -0.205 | 0.382 | -0.292 | 0.537 | 0.537 | -0.291 | 0.308 | 0.505 | 0.451 | 0.399 | -0.269 | 0.271 | 0.453 | -0.264 | -0.27 | 0.358 | 0.518 | 0.522 | -0.286 | -0.123	2.24e-07 | 2.4e-06 | 2.6e-06 | 1.94e-07 | 6.75e-06 | 5.48e-07 | 1.12e-11 | 2.09e-08 | 5.95e-09 | 9.39e-07 | 2.92e-07 | 1.41e-05 | 6.5e-09 | 1.63e-07 | 4.49e-06 | 2.21e-06 | 9.19e-07 | 1.34e-05 | 1.4e-08 | 3.26e-08 | 4.47e-06 | 5.28e-09 | 5.65e-06 | 1.22e-08 | 5.62e-07 | 2.61e-07 | 2.02e-07 | 2.16e-05 | 3.61e-06
1:39035928-41035928	39940499	chr1:39940499	t	c	0.7858	0.0042	0.7797	0.8023	-0.1053	0.0188	2.25e-08	------	0	2.07	5	0.8394	66941	1	0.2142	SNP	rs61779309	0.694311	0.991241	-5.60106	529512	0.00675018	0.879263	Common	NO	Adipose_Subcutaneous | Adipose_Subcutaneous | Adipose_Subcutaneous | Adipose_Visceral_Omentum | Artery_Aorta | Artery_Aorta | Artery_Tibial | Artery_Tibial | Artery_Tibial | Cells_Transformed_fibroblasts | Cells_Transformed_fibroblasts | Cells_Transformed_fibroblasts | Colon_Transverse | Esophagus_Mucosa | Esophagus_Mucosa | Esophagus_Muscularis | Esophagus_Muscularis | Nerve_Tibial | Nerve_Tibia…	RP11-69E11.4 | PABPC4 | OXCT2P1 | OXCT2P1 | OXCT2P1 | PABPC4 | RP11-69E11.4 | OXCT2P1 | PABPC4 | RP11-69E11.4 | PABPC4 | OXCT2P1 | RP11-69E11.4 | PABPC4 | RP11-69E11.4 | OXCT2P1 | RP11-69E11.4 | BMP8A | PABPC4 | RP11-69E11.4 | PABPC4 | RP11-69E11.4 | PABPC4 | RP11-69E11.4 | BMP8A | PABPC4 | PABPC4	0.443 | -0.295 | 0.45 | 0.646 | 0.588 | -0.34 | 0.436 | 0.585 | -0.321 | 0.388 | -0.211 | 0.527 | 0.565 | -0.304 | 0.311 | 0.497 | 0.403 | 0.291 | -0.28 | 0.483 | -0.266 | 0.377 | -0.264 | 0.526 | 0.53 | -0.31 | -0.127	6.9e-07 | 1.95e-07 | 1.04e-06 | 1.81e-07 | 1.47e-06 | 4.31e-06 | 4.15e-09 | 1.03e-10 | 7.05e-09 | 1.99e-07 | 4.57e-07 | 1.39e-08 | 3.54e-08 | 2.72e-06 | 2.92e-06 | 2.17e-06 | 1.71e-08 | 7.15e-07 | 8.53e-09 | 3.81e-10 | 3.29e-06 | 1.65e-07 | 3.56e-08 | 3.06e-07 | 1.19e-07 | 4.42e-06 | 1.86e-06
1:39035928-41035928	39964912	chr1:39964912	c	g	0.241	0.0032	0.2342	0.251	0.094	0.0183	2.63e-07	++++++	0	3.982	5	0.552	66940.9	1	0.241	SNP	rs60069508	0.630833	0.991697	5.13661	43794.9	0.000558295	0.984879	Common	NO	Adipose_Subcutaneous | Adipose_Subcutaneous | Adipose_Subcutaneous | Adipose_Visceral_Omentum | Artery_Aorta | Artery_Tibial | Artery_Tibial | Artery_Tibial | Breast_Mammary_Tissue | Breast_Mammary_Tissue | Cells_Transformed_fibroblasts | Cells_Transformed_fibroblasts | Cells_Transformed_fibroblasts | Colon_Transverse | Esophagus_Mucosa | Esophagus_Mucosa | Esophagus_Muscularis | Esophagus_Muscul…	OXCT2P1 | PABPC4 | RP11-69E11.4 | OXCT2P1 | OXCT2P1 | PABPC4 | RP11-69E11.4 | OXCT2P1 | PABPC4 | OXCT2P1 | OXCT2P1 | RP11-69E11.4 | PABPC4 | RP11-69E11.4 | RP11-69E11.4 | PABPC4 | RP11-69E11.4 | OXCT2P1 | OXCT2P1 | BMP8A | RP11-69E11.4 | PABPC4 | RP11-69E11.4 | PABPC4 | RP11-69E11.4 | PABPC4 | RP11-69E11.4 | BMP8A | RP11-69E11.4 | OXCT2P1 | RP11-69E11.4 | BMP8A	0.49 | -0.251 | 0.403 | 0.627 | 0.688 | -0.331 | 0.407 | 0.628 | -0.294 | 0.565 | 0.592 | 0.389 | -0.206 | 0.477 | 0.308 | -0.271 | 0.39 | 0.521 | 0.377 | 0.268 | 0.457 | -0.245 | 0.422 | -0.258 | 0.352 | -0.24 | 0.529 | 0.487 | 0.297 | 0.303 | 0.293 | 0.309	4.06e-09 | 1.29e-06 | 7.14e-07 | 8.37e-08 | 2.03e-09 | 5.01e-11 | 2.1e-09 | 1.33e-14 | 2.92e-06 | 2.85e-08 | 8.94e-12 | 3.53e-08 | 2.1e-07 | 1.72e-06 | 2.47e-07 | 3.52e-06 | 8.57e-09 | 1.27e-07 | 1.17e-05 | 6.9e-07 | 1.05e-10 | 4.76e-08 | 1.87e-06 | 4.76e-06 | 2.14e-07 | 1.09e-07 | 4.62e-08 | 9.53e-07 | 3.2e-06 | 1.7e-06 | 7.79e-08 | 8.97e-06
1:39035928-41035928	39967223	chr1:39967223	a	g	0.2336	0.0027	0.2281	0.2421	0.0958	0.0184	1.88e-07	++++++	0	3.69	5	0.5948	66940.9	1	0.2336	SNP	rs61779330	0.67994	0.991607	5.20652	62943.7	0.000802401	0.979004	Common	NO	Adipose_Subcutaneous | Adipose_Subcutaneous | Adipose_Subcutaneous | Adipose_Visceral_Omentum | Artery_Aorta | Artery_Aorta | Artery_Tibial | Artery_Tibial | Artery_Tibial | Breast_Mammary_Tissue | Breast_Mammary_Tissue | Cells_Transformed_fibroblasts | Cells_Transformed_fibroblasts | Cells_Transformed_fibroblasts | Colon_Transverse | Esophagus_Gastroesophageal_Junction | Esophagus_Mucosa | Esoph…	OXCT2P1 | PABPC4 | RP11-69E11.4 | OXCT2P1 | RP11-69E11.4 | OXCT2P1 | PABPC4 | RP11-69E11.4 | OXCT2P1 | PABPC4 | OXCT2P1 | RP11-69E11.4 | OXCT2P1 | PABPC4 | RP11-69E11.4 | OXCT2P1 | RP11-69E11.4 | PABPC4 | RP11-69E11.4 | BMP8A | OXCT2P1 | BMP8A | PABPC4 | OXCT2P1 | RP11-69E11.4 | OXCT2P1 | PABPC4 | PABPC4 | RP11-69E11.4 | RP11-69E11.4 | BMP8A | RP11-69E11.4 | OXCT2P1 | PABPC4 | RP11-69E11.4	0.474 | -0.281 | 0.455 | 0.72 | 0.398 | 0.711 | -0.367 | 0.448 | 0.666 | -0.311 | 0.56 | 0.396 | 0.614 | -0.225 | 0.555 | 0.693 | 0.318 | -0.303 | 0.422 | 0.443 | 0.578 | 0.255 | -0.278 | 0.427 | 0.487 | 0.484 | -0.281 | -0.268 | 0.382 | 0.536 | 0.518 | 0.304 | 0.3 | -0.116 | 0.286	1.3e-08 | 4.68e-08 | 1.7e-08 | 1.21e-09 | 4.66e-07 | 5.7e-10 | 7.97e-13 | 1.02e-10 | 1.27e-15 | 1.13e-06 | 7.42e-08 | 4.08e-08 | 3.91e-12 | 2.46e-08 | 3.21e-08 | 5.83e-06 | 1.68e-07 | 3.23e-07 | 7.2e-10 | 1.3e-05 | 6.74e-09 | 3.9e-06 | 8.42e-10 | 1.01e-06 | 1.22e-11 | 3.14e-06 | 3.24e-07 | 2.89e-09 | 2.05e-08 | 2.92e-08 | 1.2e-07 | 2.59e-06 | 2.97e-06 | 3.22e-06 | 1.84e-07
1:39035928-41035928	39967280	chr1:39967280	t	c	0.7663	0.0027	0.7579	0.7719	-0.0952	0.0184	2.19e-07	------	0	3.72	5	0.5904	66940.9	1	0.2337	SNP	rs72662001	0.67994	0.991607	-5.17391	53219	0.000678431	0.981916	Common	NO	Adipose_Subcutaneous | Adipose_Subcutaneous | Adipose_Subcutaneous | Adipose_Visceral_Omentum | Artery_Aorta | Artery_Aorta | Artery_Tibial | Artery_Tibial | Artery_Tibial | Breast_Mammary_Tissue | Breast_Mammary_Tissue | Cells_Transformed_fibroblasts | Cells_Transformed_fibroblasts | Cells_Transformed_fibroblasts | Colon_Transverse | Esophagus_Gastroesophageal_Junction | Esophagus_Mucosa | Esoph…	RP11-69E11.4 | PABPC4 | OXCT2P1 | OXCT2P1 | OXCT2P1 | RP11-69E11.4 | OXCT2P1 | PABPC4 | RP11-69E11.4 | PABPC4 | OXCT2P1 | OXCT2P1 | RP11-69E11.4 | PABPC4 | RP11-69E11.4 | OXCT2P1 | PABPC4 | RP11-69E11.4 | OXCT2P1 | RP11-69E11.4 | BMP8A | RP11-69E11.4 | BMP8A | OXCT2P1 | PABPC4 | PABPC4 | OXCT2P1 | PABPC4 | RP11-69E11.4 | RP11-69E11.4 | BMP8A | OXCT2P1 | RP11-69E11.4 | PABPC4 | RP11-69E11.4	0.455 | -0.281 | 0.474 | 0.72 | 0.711 | 0.398 | 0.666 | -0.367 | 0.448 | -0.311 | 0.56 | 0.614 | 0.396 | -0.225 | 0.555 | 0.693 | -0.303 | 0.318 | 0.579 | 0.422 | 0.443 | 0.487 | 0.255 | 0.427 | -0.278 | -0.282 | 0.483 | -0.268 | 0.382 | 0.536 | 0.518 | 0.3 | 0.304 | -0.116 | 0.286	1.68e-08 | 4.68e-08 | 1.29e-08 | 1.21e-09 | 5.69e-10 | 4.58e-07 | 1.26e-15 | 8.12e-13 | 1.01e-10 | 1.14e-06 | 7.42e-08 | 3.91e-12 | 4.03e-08 | 2.45e-08 | 3.15e-08 | 5.78e-06 | 3.21e-07 | 1.66e-07 | 6.67e-09 | 7.12e-10 | 1.29e-05 | 1.21e-11 | 3.88e-06 | 1e-06 | 8.39e-10 | 3.21e-07 | 3.17e-06 | 2.88e-09 | 2.04e-08 | 2.88e-08 | 1.19e-07 | 2.95e-06 | 2.58e-06 | 3.24e-06 | 1.81e-07
1:39035928-41035928	39969059	chr1:39969059	t	c	0.2341	0.0025	0.2288	0.2418	0.0954	0.0184	2.1e-07	++++++	0	3.853	5	0.5707	66940.9	1	0.2341	SNP	rs72663503	0.67994	0.991607	5.18478	56274.4	0.000717382	0.980521	Common	NO	Adipose_Subcutaneous | Adipose_Subcutaneous | Adipose_Subcutaneous | Adipose_Visceral_Omentum | Artery_Aorta | Artery_Aorta | Artery_Tibial | Artery_Tibial | Artery_Tibial | Breast_Mammary_Tissue | Breast_Mammary_Tissue | Cells_Transformed_fibroblasts | Cells_Transformed_fibroblasts | Cells_Transformed_fibroblasts | Colon_Transverse | Esophagus_Gastroesophageal_Junction | Esophagus_Mucosa | Esoph…	RP11-69E11.4 | PABPC4 | OXCT2P1 | OXCT2P1 | RP11-69E11.4 | OXCT2P1 | PABPC4 | OXCT2P1 | RP11-69E11.4 | PABPC4 | OXCT2P1 | PABPC4 | OXCT2P1 | RP11-69E11.4 | RP11-69E11.4 | OXCT2P1 | PABPC4 | RP11-69E11.4 | RP11-69E11.4 | OXCT2P1 | BMP8A | OXCT2P1 | RP11-69E11.4 | BMP8A | PABPC4 | OXCT2P1 | PABPC4 | RP11-69E11.4 | PABPC4 | RP11-69E11.4 | BMP8A | OXCT2P1 | RP11-69E11.4 | RP11-69E11.4 | PABPC4	0.461 | -0.281 | 0.475 | 0.719 | 0.405 | 0.711 | -0.363 | 0.668 | 0.448 | -0.311 | 0.56 | -0.226 | 0.616 | 0.4 | 0.563 | 0.698 | -0.305 | 0.321 | 0.426 | 0.585 | 0.449 | 0.432 | 0.489 | 0.256 | -0.278 | 0.479 | -0.284 | 0.384 | -0.269 | 0.544 | 0.521 | 0.301 | 0.305 | 0.29 | -0.115	1.07e-08 | 4.99e-08 | 1.15e-08 | 1.08e-09 | 2.81e-07 | 5.53e-10 | 1.44e-12 | 1.04e-15 | 9.7e-11 | 1.23e-06 | 7.7e-08 | 2.32e-08 | 3.98e-12 | 3.15e-08 | 1.96e-08 | 4.52e-06 | 2.65e-07 | 1.25e-07 | 5.48e-10 | 5.03e-09 | 1.04e-05 | 7.11e-07 | 9.46e-12 | 3.59e-06 | 7.95e-10 | 4.06e-06 | 2.46e-07 | 1.74e-08 | 2.78e-09 | 2.04e-08 | 1e-07 | 2.73e-06 | 2.4e-06 | 1.3e-07 | 3.93e-06
1:39035928-41035928	39970928	chr1:39970928	a	c	0.2337	0.0027	0.2281	0.242	0.0952	0.0184	2.22e-07	++++++	0	3.831	5	0.5739	66941	1	0.2337	SNP	rs61779331	0.67994	0.991607	5.17391	53219	0.000678431	0.982595	Common	NO	Adipose_Subcutaneous | Adipose_Subcutaneous | Adipose_Subcutaneous | Adipose_Visceral_Omentum | Artery_Aorta | Artery_Aorta | Artery_Tibial | Artery_Tibial | Artery_Tibial | Breast_Mammary_Tissue | Breast_Mammary_Tissue | Cells_Transformed_fibroblasts | Cells_Transformed_fibroblasts | Cells_Transformed_fibroblasts | Colon_Transverse | Esophagus_Gastroesophageal_Junction | Esophagus_Mucosa | Esoph…	OXCT2P1 | PABPC4 | RP11-69E11.4 | OXCT2P1 | OXCT2P1 | RP11-69E11.4 | OXCT2P1 | PABPC4 | RP11-69E11.4 | OXCT2P1 | PABPC4 | PABPC4 | OXCT2P1 | RP11-69E11.4 | RP11-69E11.4 | OXCT2P1 | PABPC4 | RP11-69E11.4 | RP11-69E11.4 | OXCT2P1 | BMP8A | BMP8A | PABPC4 | RP11-69E11.4 | OXCT2P1 | OXCT2P1 | PABPC4 | RP11-69E11.4 | PABPC4 | RP11-69E11.4 | BMP8A | RP11-69E11.4 | OXCT2P1 | PABPC4 | RP11-69E11.4	0.475 | -0.28 | 0.464 | 0.717 | 0.709 | 0.408 | 0.668 | -0.36 | 0.448 | 0.559 | -0.31 | -0.226 | 0.617 | 0.403 | 0.567 | 0.7 | -0.305 | 0.322 | 0.428 | 0.588 | 0.453 | 0.256 | -0.278 | 0.489 | 0.435 | 0.475 | -0.286 | 0.385 | -0.268 | 0.549 | 0.521 | 0.305 | 0.301 | -0.114 | 0.292	1.1e-08 | 5.44e-08 | 7.93e-09 | 1.05e-09 | 5.81e-10 | 2.02e-07 | 9.74e-16 | 2.38e-12 | 9.88e-11 | 8.1e-08 | 1.32e-06 | 2.32e-08 | 4.3e-12 | 2.7e-08 | 1.42e-08 | 3.82e-06 | 2.39e-07 | 1.04e-07 | 4.71e-10 | 4.23e-09 | 9.01e-06 | 3.49e-06 | 8.08e-10 | 8.4e-12 | 5.66e-07 | 4.95e-06 | 2.03e-07 | 1.6e-08 | 2.82e-09 | 1.63e-08 | 9.14e-08 | 2.3e-06 | 2.61e-06 | 4.66e-06 | 1.04e-07
1:39035928-41035928	39976059	chr1:39976059	ca	c	0.2373	0.0024	0.2324	0.2446	0.0973	0.0184	1.31e-07	++++++	0	4.454	5	0.486	66940.7	1	0.2373	SV	rs201468966	0.672066	0.991607	5.28804	96198.9	0.00122634	0.967374	Common	NO	Adipose_Subcutaneous | Adipose_Subcutaneous | Adipose_Subcutaneous | Adipose_Visceral_Omentum | Adipose_Visceral_Omentum | Artery_Aorta | Artery_Aorta | Artery_Coronary | Artery_Tibial | Artery_Tibial | Artery_Tibial | Breast_Mammary_Tissue | Breast_Mammary_Tissue | Cells_Transformed_fibroblasts | Cells_Transformed_fibroblasts | Cells_Transformed_fibroblasts | Colon_Transverse | Esophagus_Gastroe…	RP11-69E11.4 | OXCT2P1 | PABPC4 | RP11-69E11.4 | OXCT2P1 | OXCT2P1 | RP11-69E11.4 | OXCT2P1 | OXCT2P1 | RP11-69E11.4 | PABPC4 | OXCT2P1 | PABPC4 | RP11-69E11.4 | PABPC4 | OXCT2P1 | RP11-69E11.4 | OXCT2P1 | RP11-69E11.4 | PABPC4 | OXCT2P1 | RP11-69E11.4 | RP11-69E11.4 | OXCT2P1 | BMP8A | PABPC4 | OXCT2P1 | PABPC4 | RP11-69E11.4 | PABPC4 | RP11-69E11.4 | BMP8A | RP11-69E11.4 | OXCT2P1 | RP11-69E11.4	0.424 | 0.425 | -0.291 | 0.493 | 0.733 | 0.741 | 0.45 | 0.792 | 0.682 | 0.429 | -0.361 | 0.54 | -0.301 | 0.381 | -0.22 | 0.614 | 0.502 | 0.741 | 0.302 | -0.292 | 0.6 | 0.408 | 0.463 | 0.442 | 0.24 | -0.26 | 0.459 | -0.278 | 0.355 | -0.254 | 0.511 | 0.451 | 0.306 | 0.301 | 0.256	1.23e-07 | 2.93e-07 | 1.08e-08 | 1.88e-06 | 7.87e-10 | 1.27e-10 | 1.08e-08 | 3.34e-06 | 6.44e-17 | 3.67e-10 | 9.56e-13 | 9.33e-08 | 1.22e-06 | 6.73e-08 | 2.46e-08 | 1.17e-12 | 4.67e-07 | 9.86e-07 | 4.83e-07 | 6.18e-07 | 3.49e-09 | 6.41e-09 | 1.63e-10 | 4.2e-07 | 1.6e-05 | 1.3e-08 | 4.24e-06 | 1.48e-07 | 1.74e-07 | 1.77e-08 | 2.02e-07 | 4.57e-06 | 1.34e-06 | 1.7e-06 | 2.36e-06
1:39035928-41035928	39987922	chr1:39987922	a	c	0.1495	0.0027	0.143	0.1514	0.1266	0.0245	2.28e-07	++++++	25.6	6.718	5	0.2425	66938.7	1	0.1495	SNP	rs61779338	0.451261	0.985216	5.16735	62709.2	0.000799412	0.979804	Common	NO	Adipose_Subcutaneous | Artery_Aorta | Artery_Tibial | Artery_Tibial | Cells_Transformed_fibroblasts | Esophagus_Mucosa | Nerve_Tibial | Skin_Sun_Exposed_Lower_leg | Thyroid	PABPC4 | OXCT2P1 | PABPC4 | OXCT2P1 | PABPC4 | PABPC4 | RP11-69E11.4 | PABPC4 | RP11-69E11.4	-0.319 | 0.674 | -0.35 | 0.695 | -0.243 | -0.358 | 0.58 | -0.275 | 0.416	1.06e-05 | 7.15e-06 | 3.98e-06 | 1.99e-08 | 1.39e-05 | 1.4e-05 | 2.06e-08 | 1.22e-05 | 2.68e-06
1:39035928-41035928	39995074	chr1:39995074	t	c	0.2364	0.0021	0.2319	0.2418	0.0954	0.0183	1.81e-07	++++++	0	4.3	5	0.5071	66940.9	1	0.2364	SNP	rs755249	0.708352	0.991697	5.21311	64853	0.00082674	0.978202	Common	NO	Adipose_Subcutaneous | Adipose_Subcutaneous | Adipose_Subcutaneous | Adipose_Visceral_Omentum | Adipose_Visceral_Omentum | Artery_Aorta | Artery_Aorta | Artery_Tibial | Artery_Tibial | Artery_Tibial | Breast_Mammary_Tissue | Breast_Mammary_Tissue | Cells_Transformed_fibroblasts | Cells_Transformed_fibroblasts | Cells_Transformed_fibroblasts | Colon_Transverse | Esophagus_Gastroesophageal_Junction…	RP11-69E11.4 | PABPC4 | OXCT2P1 | OXCT2P1 | PABPC4 | OXCT2P1 | RP11-69E11.4 | RP11-69E11.4 | OXCT2P1 | PABPC4 | OXCT2P1 | PABPC4 | RP11-69E11.4 | PABPC4 | OXCT2P1 | RP11-69E11.4 | OXCT2P1 | RP11-69E11.4 | PABPC4 | OXCT2P1 | RP11-69E11.4 | BMP8A | BMP8A | PABPC4 | RP11-69E11.4 | OXCT2P1 | PABPC4 | RP11-69E11.4 | PABPC4 | RP11-69E11.4 | BMP8A | RP11-69E11.4 | OXCT2P1 | RP11-69E11.4	0.458 | -0.281 | 0.46 | 0.694 | -0.247 | 0.693 | 0.411 | 0.442 | 0.652 | -0.349 | 0.546 | -0.316 | 0.401 | -0.232 | 0.588 | 0.56 | 0.712 | 0.317 | -0.302 | 0.581 | 0.429 | 0.442 | 0.249 | -0.271 | 0.471 | 0.441 | -0.287 | 0.386 | -0.271 | 0.55 | 0.497 | 0.303 | 0.303 | 0.288	8.36e-09 | 3.04e-08 | 2.31e-08 | 1.49e-09 | 5.49e-06 | 7.67e-10 | 9.92e-08 | 1.08e-10 | 2.38e-15 | 6.42e-12 | 1.36e-07 | 6.04e-07 | 2.02e-08 | 5.76e-09 | 2.58e-11 | 1.3e-08 | 3.05e-06 | 1.14e-07 | 2.15e-07 | 6.5e-09 | 4.26e-10 | 1.48e-05 | 3.6e-06 | 8.21e-10 | 1.6e-11 | 1.84e-07 | 1.66e-07 | 1.1e-08 | 1.34e-09 | 1.45e-08 | 2.02e-07 | 2.2e-06 | 1.78e-06 | 8.59e-08
1:39035928-41035928	40003410	chr1:40003410	t	c	0.2311	0.0025	0.2244	0.2352	0.0923	0.0184	5.05e-07	++++++	0	3.682	5	0.596	66940.9	1	0.2311	SNP	rs72663520	0.721129	0.991607	5.0163	24001.6	0.000305971	0.989462	Common	NO	Adipose_Subcutaneous | Adipose_Subcutaneous | Adipose_Subcutaneous | Adipose_Visceral_Omentum | Adipose_Visceral_Omentum | Artery_Aorta | Artery_Aorta | Artery_Aorta | Artery_Tibial | Artery_Tibial | Artery_Tibial | Breast_Mammary_Tissue | Breast_Mammary_Tissue | Cells_Transformed_fibroblasts | Cells_Transformed_fibroblasts | Cells_Transformed_fibroblasts | Cells_Transformed_fibroblasts | Colon_T…	PABPC4 | RP11-69E11.4 | OXCT2P1 | PABPC4 | OXCT2P1 | PABPC4 | RP11-69E11.4 | OXCT2P1 | OXCT2P1 | PABPC4 | RP11-69E11.4 | OXCT2P1 | PABPC4 | PABPC4 | RP11-69E11.8 | OXCT2P1 | RP11-69E11.4 | RP11-69E11.4 | OXCT2P1 | RP11-69E11.4 | PABPC4 | RP11-69E11.4 | OXCT2P1 | BMP8A | BMP8A | PABPC4 | RP11-69E11.4 | RP11-69E11.8 | OXCT2P1 | PABPC4 | RP11-69E11.4 | PABPC4 | RP11-69E11.4 | BMP8A | MACF1 | OXCT2P1…	-0.313 | 0.465 | 0.465 | -0.248 | 0.676 | -0.312 | 0.403 | 0.676 | 0.644 | -0.354 | 0.427 | 0.58 | -0.315 | -0.239 | -0.197 | 0.602 | 0.409 | 0.589 | 0.689 | 0.291 | -0.321 | 0.408 | 0.566 | 0.45 | 0.244 | -0.292 | 0.47 | -0.255 | 0.43 | -0.307 | 0.385 | -0.28 | 0.531 | 0.517 | 0.262 | 0.311 | 0.309 | 0.305 | -0.113	7.69e-10 | 7.04e-09 | 2.21e-08 | 5.82e-06 | 5.5e-09 | 1.02e-05 | 2.67e-07 | 3.54e-09 | 8.47e-15 | 4.29e-12 | 6.17e-10 | 2.61e-08 | 9.35e-07 | 4.26e-09 | 1.04e-05 | 2.13e-11 | 2.16e-08 | 6.54e-09 | 6.71e-06 | 1.57e-06 | 4.24e-08 | 5.31e-09 | 2.53e-08 | 1.31e-05 | 7.08e-06 | 4.44e-11 | 3.36e-11 | 5.48e-06 | 5.18e-07 | 4.9e-08 | 2.1e-08 | 7.33e-10 | 6.44e-08 | 1.22e-07 | 1.39e-05 | 1.54e-06 | 2.2e-0…
1:39035928-41035928	40010235	chr1:40010235	t	c	0.7678	0.0027	0.7647	0.7749	-0.0929	0.0183	4.07e-07	------	0	3.561	5	0.6141	66941	1	0.2322	SNP	rs61779359	0.729654	0.991697	-5.0765	32301.6	0.000411778	0.987742	Common	NO	Adipose_Subcutaneous | Adipose_Subcutaneous | Adipose_Subcutaneous | Adipose_Visceral_Omentum | Adipose_Visceral_Omentum | Artery_Aorta | Artery_Aorta | Artery_Aorta | Artery_Tibial | Artery_Tibial | Artery_Tibial | Breast_Mammary_Tissue | Breast_Mammary_Tissue | Cells_Transformed_fibroblasts | Cells_Transformed_fibroblasts | Cells_Transformed_fibroblasts | Cells_Transformed_fibroblasts | Colon_T…	RP11-69E11.4 | OXCT2P1 | PABPC4 | OXCT2P1 | PABPC4 | PABPC4 | RP11-69E11.4 | OXCT2P1 | OXCT2P1 | RP11-69E11.4 | PABPC4 | OXCT2P1 | PABPC4 | RP11-69E11.4 | RP11-69E11.8 | PABPC4 | OXCT2P1 | RP11-69E11.4 | PABPC4 | OXCT2P1 | RP11-69E11.4 | PABPC4 | RP11-69E11.4 | OXCT2P1 | PABPC4 | RP11-69E11.4 | PABPC4 | RP11-69E11.4 | BMP8A | PABPC4 | OXCT2P1 | RP11-69E11.4 | PABPC4 | RP11-69E11.4	0.461 | 0.459 | -0.334 | 0.661 | -0.248 | -0.325 | 0.385 | 0.649 | 0.63 | 0.433 | -0.378 | 0.567 | -0.312 | 0.391 | -0.204 | -0.248 | 0.563 | 0.595 | -0.346 | 0.544 | 0.411 | -0.294 | 0.475 | 0.431 | -0.318 | 0.377 | -0.291 | 0.508 | 0.5 | -0.273 | 0.295 | 0.309 | -0.116 | 0.308	1.08e-08 | 3.95e-08 | 5.61e-11 | 1.68e-08 | 6.43e-06 | 3.19e-06 | 7.02e-07 | 1.14e-08 | 1.02e-13 | 6.61e-10 | 2.09e-13 | 5.76e-08 | 1.21e-06 | 1.21e-07 | 5.88e-06 | 1.41e-09 | 7.22e-10 | 3.76e-09 | 4.43e-09 | 1.7e-07 | 8.13e-09 | 4.82e-11 | 3.08e-11 | 6.44e-07 | 1.74e-08 | 4.8e-08 | 1.65e-10 | 1.82e-07 | 2.78e-07 | 1.45e-05 | 4.65e-06 | 1.94e-06 | 3.4e-06 | 1.72e-08
1:39035928-41035928	40012433	chr1:40012433	t	c	0.2318	0.0025	0.2251	0.2353	0.0918	0.0183	5.48e-07	++++++	0	3.572	5	0.6125	66941	1	0.2318	SNP	rs61781363	0.729654	0.991697	5.01639	23910	0.000304802	0.989766	Common	NO	Adipose_Subcutaneous | Adipose_Subcutaneous | Adipose_Subcutaneous | Adipose_Visceral_Omentum | Adipose_Visceral_Omentum | Artery_Aorta | Artery_Aorta | Artery_Aorta | Artery_Tibial | Artery_Tibial | Artery_Tibial | Breast_Mammary_Tissue | Breast_Mammary_Tissue | Cells_Transformed_fibroblasts | Cells_Transformed_fibroblasts | Cells_Transformed_fibroblasts | Cells_Transformed_fibroblasts | Colon_T…	RP11-69E11.4 | PABPC4 | OXCT2P1 | OXCT2P1 | PABPC4 | RP11-69E11.4 | OXCT2P1 | PABPC4 | OXCT2P1 | PABPC4 | RP11-69E11.4 | OXCT2P1 | PABPC4 | RP11-69E11.4 | PABPC4 | RP11-69E11.8 | OXCT2P1 | RP11-69E11.4 | PABPC4 | RP11-69E11.4 | OXCT2P1 | RP11-69E11.4 | OXCT2P1 | PABPC4 | PABPC4 | PABPC4 | RP11-69E11.4 | RP11-69E11.4 | BMP8A | PABPC4 | OXCT2P1 | RP11-69E11.4 | RP11-69E11.4 | PABPC4	0.461 | -0.334 | 0.458 | 0.66 | -0.248 | 0.385 | 0.649 | -0.325 | 0.63 | -0.378 | 0.433 | 0.567 | -0.312 | 0.391 | -0.248 | -0.204 | 0.563 | 0.595 | -0.346 | 0.411 | 0.543 | 0.475 | 0.431 | -0.294 | -0.318 | -0.29 | 0.376 | 0.508 | 0.5 | -0.273 | 0.295 | 0.309 | 0.308 | -0.116	1.08e-08 | 5.57e-11 | 4.01e-08 | 1.72e-08 | 6.46e-06 | 7.23e-07 | 1.16e-08 | 3.15e-06 | 1.03e-13 | 2.04e-13 | 6.74e-10 | 5.7e-08 | 1.24e-06 | 1.22e-07 | 1.4e-09 | 5.83e-06 | 7.25e-10 | 3.76e-09 | 4.37e-09 | 8.38e-09 | 1.74e-07 | 3.08e-11 | 6.44e-07 | 4.82e-11 | 1.73e-08 | 1.66e-10 | 4.83e-08 | 1.84e-07 | 2.78e-07 | 1.45e-05 | 4.72e-06 | 1.95e-06 | 1.71e-08 | 3.36e-06
1:39035928-41035928	40028180	chr1:40028180	a	g	0.7635	0.0025	0.7609	0.774	-0.0968	0.0183	1.15e-07	------	0	3.344	5	0.6471	66940.9	1	0.2365	SNP	rs4660293	0.710507	0.991697	-5.28962	96595.4	0.00123139	0.966148	Common	NO	Adipose_Subcutaneous | Adipose_Subcutaneous | Adipose_Subcutaneous | Adipose_Visceral_Omentum | Adipose_Visceral_Omentum | Artery_Aorta | Artery_Aorta | Artery_Aorta | Artery_Tibial | Artery_Tibial | Artery_Tibial | Breast_Mammary_Tissue | Breast_Mammary_Tissue | Cells_Transformed_fibroblasts | Cells_Transformed_fibroblasts | Cells_Transformed_fibroblasts | Colon_Transverse | Esophagus_Mucosa | E…	PABPC4 | RP11-69E11.4 | OXCT2P1 | OXCT2P1 | PABPC4 | RP11-69E11.4 | PABPC4 | OXCT2P1 | PABPC4 | OXCT2P1 | RP11-69E11.4 | PABPC4 | OXCT2P1 | PABPC4 | RP11-69E11.4 | OXCT2P1 | RP11-69E11.4 | PABPC4 | OXCT2P1 | RP11-69E11.4 | BMP8A | PABPC4 | OXCT2P1 | RP11-69E11.4 | PABPC4 | RP11-69E11.4 | PABPC4 | RP11-69E11.4 | BMP8A | RP11-69E11.4 | OXCT2P1 | PABPC4 | RP11-69E11.4	-0.333 | 0.456 | 0.435 | 0.64 | -0.254 | 0.39 | -0.319 | 0.641 | -0.374 | 0.614 | 0.403 | -0.318 | 0.566 | -0.231 | 0.374 | 0.523 | 0.593 | -0.331 | 0.537 | 0.403 | 0.488 | -0.295 | 0.413 | 0.437 | -0.333 | 0.377 | -0.291 | 0.491 | 0.5 | 0.311 | 0.29 | -0.124 | 0.283	2.53e-11 | 8.21e-09 | 1.13e-07 | 4.11e-08 | 3.27e-06 | 3.2e-07 | 3.38e-06 | 9.62e-09 | 3.3e-13 | 3.64e-13 | 9.42e-09 | 8.1e-07 | 7.23e-08 | 1.16e-08 | 2.74e-07 | 7.56e-09 | 4.03e-09 | 1.49e-08 | 1.47e-07 | 9.36e-09 | 5.33e-06 | 2.46e-11 | 1.54e-06 | 8.86e-10 | 2.21e-09 | 3.05e-08 | 8.9e-11 | 2.25e-07 | 2.81e-07 | 1.46e-06 | 6.42e-06 | 4.91e-07 | 2.02e-07
1:39035928-41035928	40033905	chr1:40033905	a	g	0.149	0.0031	0.1412	0.1537	0.1173	0.0217	6.79e-08	++++++	11.7	5.664	5	0.3403	66940.6	1	0.149	SNP	rs58302493	0.796702	0.988365	5.40553	201396	0.00256739	0.953375	Common	NO	Adipose_Subcutaneous | Adipose_Subcutaneous | Adipose_Visceral_Omentum | Artery_Tibial | Artery_Tibial | Artery_Tibial | Breast_Mammary_Tissue | Cells_Transformed_fibroblasts | Cells_Transformed_fibroblasts | Cells_Transformed_fibroblasts | Esophagus_Mucosa | Esophagus_Muscularis | Nerve_Tibial | Skin_Not_Sun_Exposed_Suprapubic | Skin_Not_Sun_Exposed_Suprapubic | Skin_Sun_Exposed_Lower_leg | Test…	PABPC4 | OXCT2P1 | OXCT2P1 | PABPC4 | RP11-69E11.4 | OXCT2P1 | OXCT2P1 | RP11-69E11.4 | PABPC4 | OXCT2P1 | PABPC4 | OXCT2P1 | PABPC4 | PABPC4 | OXCT2P1 | PABPC4 | BMP8A | PABPC4	-0.394 | 0.452 | 0.68 | -0.346 | 0.402 | 0.716 | 0.571 | 0.392 | -0.289 | 0.607 | -0.313 | 0.591 | -0.325 | -0.345 | 0.542 | -0.327 | 0.499 | -0.324	1.26e-10 | 8.37e-06 | 4.11e-07 | 1.14e-07 | 5.19e-06 | 1.19e-11 | 1.03e-06 | 1.21e-05 | 4.81e-09 | 4.12e-08 | 6.01e-06 | 1.62e-06 | 1.43e-08 | 5.43e-08 | 6.74e-06 | 9.76e-10 | 1.01e-05 | 2.11e-05
1:39035928-41035928	40035928	chr1:40035928	t	g	0.1965	0.0061	0.1667	0.2016	0.1121	0.0195	9.02e-09	++++++	0	4.824	5	0.4377	66940.7	1	0.1965	SNP	rs3768321	1	0.990583	5.74872	1.24624e+06	0.015887	0.015887	Common	NO	Adipose_Subcutaneous | Adipose_Subcutaneous | Adipose_Subcutaneous | Adipose_Visceral_Omentum | Artery_Aorta | Artery_Tibial | Artery_Tibial | Artery_Tibial | Breast_Mammary_Tissue | Breast_Mammary_Tissue | Cells_Transformed_fibroblasts | Cells_Transformed_fibroblasts | Cells_Transformed_fibroblasts | Cells_Transformed_fibroblasts | Colon_Transverse | Esophagus_Mucosa | Esophagus_Muscularis | Ner…	RP11-69E11.4 | PABPC4 | OXCT2P1 | OXCT2P1 | PABPC4 | RP11-69E11.4 | OXCT2P1 | PABPC4 | RP11-69E11.4 | PABPC4 | RP11-69E11.8 | PABPC4 | RP11-69E11.4 | OXCT2P1 | RP11-69E11.4 | PABPC4 | RP11-69E11.4 | PABPC4 | RP11-69E11.4 | PABPC4 | PABPC4 | RP11-69E11.4 | BMP8A | PABPC4 | RP11-69E11.4 | OXCT2P1 | RP11-69E11.4	0.448 | -0.388 | 0.416 | 0.571 | -0.339 | 0.439 | 0.571 | -0.376 | 0.53 | -0.31 | -0.22 | -0.26 | 0.394 | 0.459 | 0.637 | -0.393 | 0.399 | -0.316 | 0.498 | -0.337 | -0.336 | 0.397 | 0.478 | -0.31 | 0.358 | 0.336 | 0.288	7.67e-07 | 6.59e-12 | 9.58e-06 | 3.07e-06 | 5.94e-06 | 1.13e-08 | 1.21e-09 | 3.48e-11 | 3.05e-08 | 5.22e-06 | 3.5e-06 | 1.96e-09 | 4.76e-07 | 2.97e-06 | 3.39e-09 | 1.35e-09 | 1.92e-07 | 9.36e-11 | 1.72e-10 | 2.24e-08 | 4.84e-12 | 9.58e-08 | 2.26e-06 | 8.64e-06 | 5.78e-07 | 2.39e-06 | 1.02e-06
1:39035928-41035928	40041371	chr1:40041371	g	ga	0.7648	0.0024	0.76	0.7745	-0.0923	0.0183	4.64e-07	------	0	3.985	5	0.5515	66941	1	0.2352	SV	rs79094524	0.723986	0.991697	-5.04372	27401.2	0.000349309	0.988846	Common	NO	Adipose_Subcutaneous | Adipose_Subcutaneous | Adipose_Subcutaneous | Adipose_Visceral_Omentum | Adipose_Visceral_Omentum | Artery_Aorta | Artery_Aorta | Artery_Aorta | Artery_Tibial | Artery_Tibial | Artery_Tibial | Breast_Mammary_Tissue | Breast_Mammary_Tissue | Cells_Transformed_fibroblasts | Cells_Transformed_fibroblasts | Cells_Transformed_fibroblasts | Colon_Transverse | Esophagus_Mucosa | E…	RP11-69E11.4 | PABPC4 | OXCT2P1 | OXCT2P1 | PABPC4 | RP11-69E11.4 | OXCT2P1 | PABPC4 | OXCT2P1 | PABPC4 | RP11-69E11.4 | PABPC4 | OXCT2P1 | OXCT2P1 | RP11-69E11.4 | PABPC4 | RP11-69E11.4 | PABPC4 | RP11-69E11.4 | OXCT2P1 | BMP8A | PABPC4 | OXCT2P1 | RP11-69E11.4 | PABPC4 | PABPC4 | RP11-69E11.4 | RP11-69E11.4 | BMP8A | OXCT2P1 | RP11-69E11.4 | PABPC4 | RP11-69E11.4	0.456 | -0.333 | 0.435 | 0.64 | -0.254 | 0.389 | 0.641 | -0.319 | 0.614 | -0.375 | 0.403 | -0.318 | 0.566 | 0.522 | 0.375 | -0.231 | 0.593 | -0.331 | 0.403 | 0.537 | 0.488 | -0.295 | 0.411 | 0.437 | -0.333 | -0.291 | 0.377 | 0.492 | 0.5 | 0.29 | 0.311 | -0.124 | 0.283	8.12e-09 | 2.52e-11 | 1.14e-07 | 4.26e-08 | 3.21e-06 | 3.23e-07 | 9.63e-09 | 3.35e-06 | 3.6e-13 | 2.86e-13 | 9.08e-09 | 8.17e-07 | 7.36e-08 | 7.61e-09 | 2.65e-07 | 1.14e-08 | 4.12e-09 | 1.49e-08 | 9.27e-09 | 1.48e-07 | 5.27e-06 | 2.51e-11 | 1.7e-06 | 8.89e-10 | 2.24e-09 | 8.83e-11 | 3.01e-08 | 2.24e-07 | 2.78e-07 | 6.39e-06 | 1.45e-06 | 4.8e-07 | 2.01e-07
1:39035928-41035928	40043772	chr1:40043772	a	g	0.2291	0.0036	0.221	0.233	0.0939	0.0184	3.59e-07	++++++	0	4.089	5	0.5367	66941	1	0.2291	SNP	rs12064914	0.732387	0.991607	5.10326	37129.4	0.000473323	0.986868	Common	NO	Adipose_Subcutaneous | Adipose_Subcutaneous | Adipose_Subcutaneous | Adipose_Subcutaneous | Adipose_Visceral_Omentum | Adipose_Visceral_Omentum | Artery_Aorta | Artery_Aorta | Artery_Aorta | Artery_Tibial | Artery_Tibial | Artery_Tibial | Breast_Mammary_Tissue | Breast_Mammary_Tissue | Cells_Transformed_fibroblasts | Cells_Transformed_fibroblasts | Cells_Transformed_fibroblasts | Colon_Transverse…	RP11-69E11.4 | RP11-69E11.8 | PABPC4 | OXCT2P1 | OXCT2P1 | PABPC4 | PABPC4 | OXCT2P1 | RP11-69E11.4 | RP11-69E11.4 | OXCT2P1 | PABPC4 | PABPC4 | OXCT2P1 | RP11-69E11.4 | PABPC4 | OXCT2P1 | RP11-69E11.4 | PABPC4 | RP11-69E11.4 | OXCT2P1 | RP11-69E11.4 | OXCT2P1 | PABPC4 | PABPC4 | RP11-69E11.4 | PABPC4 | RP11-69E11.4 | BMP8A | OXCT2P1 | RP11-69E11.4 | MACF1 | RP11-69E11.4 | PABPC4	0.466 | -0.258 | -0.327 | 0.462 | 0.663 | -0.251 | -0.325 | 0.629 | 0.365 | 0.429 | 0.624 | -0.38 | -0.316 | 0.544 | 0.379 | -0.24 | 0.549 | 0.568 | -0.345 | 0.38 | 0.539 | 0.472 | 0.429 | -0.296 | -0.301 | 0.375 | -0.286 | 0.496 | 0.487 | 0.293 | 0.314 | 0.256 | 0.298 | -0.118	5.96e-09 | 8.71e-06 | 1.19e-10 | 2.74e-08 | 1.55e-08 | 4.88e-06 | 3.61e-06 | 3.84e-08 | 3.04e-06 | 8.34e-10 | 1.37e-13 | 1.28e-13 | 7.3e-07 | 1.74e-07 | 2.73e-07 | 4.74e-09 | 1.82e-09 | 1.98e-08 | 4.78e-09 | 1.17e-07 | 2.11e-07 | 4.03e-11 | 7.06e-07 | 3.33e-11 | 9.44e-08 | 5.31e-08 | 3.15e-10 | 2.38e-07 | 8.75e-07 | 5.43e-06 | 1.3e-06 | 2.06e-05 | 4.88e-08 | 2.11e-06
1:39035928-41035928	40057543	chr1:40057543	a	g	0.7712	0.0034	0.7671	0.779	-0.0959	0.0185	2.07e-07	------	0	4.917	5	0.4261	66940.9	1	0.2288	SNP	rs113825410	0.723812	0.991516	-5.18378	56219.3	0.00071668	0.981238	Common	NO	Adipose_Subcutaneous | Adipose_Subcutaneous | Adipose_Subcutaneous | Adipose_Subcutaneous | Adipose_Visceral_Omentum | Adipose_Visceral_Omentum | Artery_Aorta | Artery_Aorta | Artery_Aorta | Artery_Tibial | Artery_Tibial | Artery_Tibial | Breast_Mammary_Tissue | Breast_Mammary_Tissue | Cells_Transformed_fibroblasts | Cells_Transformed_fibroblasts | Cells_Transformed_fibroblasts | Cells_Transforme…	PABPC4 | RP11-69E11.4 | OXCT2P1 | RP11-69E11.8 | PABPC4 | OXCT2P1 | RP11-69E11.4 | OXCT2P1 | PABPC4 | OXCT2P1 | RP11-69E11.4 | PABPC4 | OXCT2P1 | PABPC4 | PABPC4 | RP11-69E11.8 | OXCT2P1 | RP11-69E11.4 | RP11-69E11.4 | PABPC4 | OXCT2P1 | RP11-69E11.4 | OXCT2P1 | RP11-69E11.4 | PABPC4 | PABPC4 | RP11-69E11.4 | PABPC4 | RP11-69E11.4 | BMP8A | OXCT2P1 | MACF1 | RP11-69E11.4 | PABPC4 | RP11-69E11.4 |…	-0.326 | 0.475 | 0.457 | -0.258 | -0.252 | 0.668 | 0.352 | 0.601 | -0.314 | 0.623 | 0.431 | -0.382 | 0.577 | -0.299 | -0.231 | -0.191 | 0.541 | 0.371 | 0.537 | -0.355 | 0.543 | 0.378 | 0.414 | 0.467 | -0.292 | -0.3 | 0.375 | -0.278 | 0.484 | 0.486 | 0.296 | 0.26 | 0.313 | -0.27 | 0.291 | -0.114	1.5e-10 | 3.23e-09 | 4.09e-08 | 8.99e-06 | 4.71e-06 | 1.28e-08 | 7.99e-06 | 1.91e-07 | 8.36e-06 | 9.67e-14 | 5.21e-10 | 5.6e-14 | 2.54e-08 | 2.91e-06 | 1.22e-08 | 1.71e-05 | 2.08e-09 | 3.85e-07 | 1.17e-07 | 1.38e-09 | 1.69e-07 | 1.3e-07 | 1.51e-06 | 4.64e-11 | 4.61e-11 | 1.47e-07 | 5.95e-08 | 1.15e-09 | 4.7e-07 | 1.14e-06 | 4.87e-06 | 1.55e-05 | 1.49e-06 | 2.01e-05 | 8.79e-08 | 4.38e-06
1:39035928-41035928	40060025	chr1:40060025	a	g	0.2291	0.0035	0.2213	0.2345	0.0946	0.0184	2.9e-07	++++++	0	4.967	5	0.4199	66940.9	1	0.2291	SNP	rs76841360	0.721129	0.991607	5.1413	45044.2	0.00057422	0.983759	Common	NO	Adipose_Subcutaneous | Adipose_Subcutaneous | Adipose_Subcutaneous | Adipose_Subcutaneous | Adipose_Visceral_Omentum | Adipose_Visceral_Omentum | Artery_Aorta | Artery_Aorta | Artery_Aorta | Artery_Tibial | Artery_Tibial | Artery_Tibial | Breast_Mammary_Tissue | Breast_Mammary_Tissue | Cells_Transformed_fibroblasts | Cells_Transformed_fibroblasts | Cells_Transformed_fibroblasts | Colon_Transverse…	RP11-69E11.4 | OXCT2P1 | RP11-69E11.8 | PABPC4 | PABPC4 | OXCT2P1 | OXCT2P1 | PABPC4 | RP11-69E11.4 | OXCT2P1 | PABPC4 | RP11-69E11.4 | OXCT2P1 | PABPC4 | PABPC4 | OXCT2P1 | RP11-69E11.4 | RP11-69E11.4 | PABPC4 | BMP8A | RP11-69E11.4 | OXCT2P1 | PABPC4 | BMP8A | OXCT2P1 | RP11-69E11.4 | PABPC4 | RP11-69E11.4 | PABPC4 | RP11-69E11.4 | BMP8A | RP11-69E11.4 | RP11-69E11.4 | PABPC4	0.443 | 0.46 | -0.266 | -0.324 | -0.243 | 0.636 | 0.595 | -0.312 | 0.352 | 0.581 | -0.354 | 0.409 | 0.476 | -0.298 | -0.227 | 0.493 | 0.367 | 0.5 | -0.338 | 0.447 | 0.38 | 0.491 | -0.276 | 0.236 | 0.4 | 0.457 | -0.281 | 0.357 | -0.271 | 0.483 | 0.476 | 0.29 | 0.27 | -0.112	2.01e-08 | 1.8e-08 | 2.94e-06 | 8.39e-11 | 3.88e-06 | 1.48e-08 | 1.4e-07 | 6.38e-06 | 4.94e-06 | 1.35e-12 | 1.15e-12 | 1.44e-09 | 2.61e-06 | 1.34e-06 | 1.22e-08 | 3.53e-08 | 3.28e-07 | 3.9e-07 | 9.13e-09 | 1.6e-05 | 7.98e-08 | 1.92e-06 | 3.04e-10 | 1.14e-05 | 2.33e-06 | 5.98e-11 | 1.54e-07 | 1.72e-07 | 2.05e-09 | 3.14e-07 | 1.08e-06 | 7.39e-06 | 4.79e-07 | 4.12e-06
1:39035928-41035928	40060473	chr1:40060473	a	g	0.2291	0.0032	0.222	0.2347	0.0941	0.0184	3.37e-07	++++++	0.7	5.035	5	0.4116	66940.9	1	0.2291	SNP	rs4660303	0.718058	0.991607	5.11413	39231.2	0.000500117	0.985906	Common	NO	Adipose_Subcutaneous | Adipose_Subcutaneous | Adipose_Subcutaneous | Adipose_Subcutaneous | Adipose_Visceral_Omentum | Adipose_Visceral_Omentum | Artery_Aorta | Artery_Aorta | Artery_Aorta | Artery_Tibial | Artery_Tibial | Artery_Tibial | Breast_Mammary_Tissue | Breast_Mammary_Tissue | Cells_Transformed_fibroblasts | Cells_Transformed_fibroblasts | Cells_Transformed_fibroblasts | Cells_Transforme…	PABPC4 | OXCT2P1 | RP11-69E11.4 | RP11-69E11.8 | PABPC4 | OXCT2P1 | OXCT2P1 | PABPC4 | RP11-69E11.4 | PABPC4 | OXCT2P1 | RP11-69E11.4 | PABPC4 | OXCT2P1 | RP11-69E11.8 | PABPC4 | OXCT2P1 | RP11-69E11.4 | RP11-69E11.4 | PABPC4 | OXCT2P1 | RP11-69E11.4 | RP11-69E11.4 | OXCT2P1 | PABPC4 | PABPC4 | RP11-69E11.4 | PABPC4 | RP11-69E11.4 | BMP8A | RP11-69E11.4 | OXCT2P1 | PABPC4 | RP11-69E11.4	-0.324 | 0.459 | 0.469 | -0.261 | -0.253 | 0.669 | 0.619 | -0.322 | 0.357 | -0.384 | 0.616 | 0.429 | -0.311 | 0.548 | -0.194 | -0.234 | 0.545 | 0.374 | 0.548 | -0.346 | 0.528 | 0.377 | 0.463 | 0.402 | -0.292 | -0.293 | 0.376 | -0.286 | 0.478 | 0.487 | 0.31 | 0.293 | -0.116 | 0.292	1.63e-10 | 3.23e-08 | 4.66e-09 | 6.59e-06 | 4.31e-06 | 1.18e-08 | 5.84e-08 | 3.93e-06 | 4.73e-06 | 3.64e-14 | 1.74e-13 | 5.51e-10 | 1.01e-06 | 1.21e-07 | 1.2e-05 | 6.57e-09 | 1.45e-09 | 2.64e-07 | 4.43e-08 | 4.15e-09 | 3.63e-07 | 1.4e-07 | 5.22e-11 | 2.63e-06 | 3.59e-11 | 1.65e-07 | 4.63e-08 | 2.85e-10 | 6.96e-07 | 8.67e-07 | 1.8e-06 | 5.57e-06 | 2.65e-06 | 6.77e-08
1:39035928-41035928	40064961	chr1:40064961	a	g	0.2286	0.0032	0.2214	0.2333	0.0934	0.0185	4.41e-07	++++++	0	4.987	5	0.4175	66940.5	1	0.2286	SNP	rs12037222	0.723812	0.991516	5.04865	28325	0.000361085	0.988497	Common	NO	Adipose_Subcutaneous | Adipose_Subcutaneous | Adipose_Subcutaneous | Adipose_Subcutaneous | Adipose_Visceral_Omentum | Adipose_Visceral_Omentum | Artery_Aorta | Artery_Aorta | Artery_Aorta | Artery_Tibial | Artery_Tibial | Artery_Tibial | Breast_Mammary_Tissue | Breast_Mammary_Tissue | Cells_Transformed_fibroblasts | Cells_Transformed_fibroblasts | Cells_Transformed_fibroblasts | Cells_Transforme…	PABPC4 | RP11-69E11.4 | OXCT2P1 | RP11-69E11.8 | PABPC4 | OXCT2P1 | OXCT2P1 | PABPC4 | RP11-69E11.4 | OXCT2P1 | RP11-69E11.4 | PABPC4 | OXCT2P1 | PABPC4 | PABPC4 | RP11-69E11.4 | OXCT2P1 | RP11-69E11.8 | RP11-69E11.4 | PABPC4 | OXCT2P1 | RP11-69E11.4 | OXCT2P1 | PABPC4 | RP11-69E11.4 | PABPC4 | PABPC4 | RP11-69E11.4 | RP11-69E11.4 | BMP8A | RP11-69E11.4 | MACF1 | OXCT2P1 | PABPC4 | RP11-69E11.4	-0.324 | 0.469 | 0.457 | -0.262 | -0.252 | 0.661 | 0.613 | -0.318 | 0.354 | 0.616 | 0.431 | -0.384 | 0.549 | -0.31 | -0.234 | 0.373 | 0.544 | -0.194 | 0.543 | -0.342 | 0.523 | 0.374 | 0.403 | -0.292 | 0.463 | -0.289 | -0.287 | 0.375 | 0.471 | 0.487 | 0.313 | 0.257 | 0.294 | -0.115 | 0.29	1.55e-10 | 4.14e-09 | 3.4e-08 | 5.79e-06 | 4.08e-06 | 1.44e-08 | 6.51e-08 | 4.59e-06 | 5.11e-06 | 1.53e-13 | 4.11e-10 | 3.12e-14 | 9.9e-08 | 9.27e-07 | 6.55e-09 | 2.79e-07 | 1.37e-09 | 1.09e-05 | 4.9e-08 | 5.59e-09 | 4.13e-07 | 1.52e-07 | 2.47e-06 | 3.42e-11 | 5.27e-11 | 2.21e-07 | 2.39e-10 | 4.85e-08 | 8.32e-07 | 8.99e-07 | 1.42e-06 | 1.96e-05 | 5.22e-06 | 2.88e-06 | 7.85e-08
#Region: 10p13; closest Gene: CDC123/CAMK1D; Genes in 99% Credible Set: RN7SL232P|RN7SL198P|CDC123|CAMK1D
10:11307894-13307894	12307894	chr10:12307894	t	c	0.2097	0.0149	0.2018	0.2686	0.1204	0.0192	3.74e-10	+-++++	0	4.5	5	0.4799	66940.5	10	0.2097	SNP	rs11257655	1	0.990868	6.27083	2.76223e+07	0.56974	0.56974	Common	NO	Heart_Atrial_Appendage | Heart_Left_Ventricle | Whole_Blood	CAMK1D | CAMK1D | CAMK1D	0.468 | 0.535 | 0.306	7.6e-07 | 1.46e-09 | 1.37e-13
10:11307894-13307894	12309268	chr10:12309268	a	g	0.2124	0.0148	0.2039	0.2694	0.1166	0.0192	1.17e-09	+-++++	0	4.897	5	0.4286	66940.5	10	0.2124	SNP	rs11257658	1	0.990868	6.07292	8.23391e+06	0.169833	0.739573	Common	NO	Heart_Left_Ventricle | Whole_Blood	CAMK1D | CAMK1D	0.492 | 0.288	7.19e-08 | 1.41e-11
10:11307894-13307894	12309269	chr10:12309269	t	c	0.2124	0.0148	0.2039	0.2694	0.1166	0.0192	1.17e-09	+-++++	0	4.897	5	0.4286	66940.5	10	0.2124	SNP	rs11257659	1	0.990868	6.07292	8.23391e+06	0.169833	0.909407	Common	NO	Heart_Left_Ventricle | Whole_Blood	CAMK1D | CAMK1D	0.516 | 0.3	1.07e-08 | 3.36e-12
10:11307894-13307894	12316768	chr10:12316768	t	c	0.1836	0.0073	0.1773	0.1966	0.1138	0.0202	1.68e-08	+-++++	10.3	5.571	5	0.3502	66939.8	10	0.1836	SNP	rs7077792	0.850009	0.989902	5.63366	667388	0.0137656	0.977093	Common	NO	Heart_Left_Ventricle | Whole_Blood	CAMK1D | CAMK1D	0.485 | 0.317	6.16e-07 | 2.03e-12
10:11307894-13307894	12320571	chr10:12320571	a	c	0.1856	0.0072	0.1791	0.198	0.1136	0.0203	2.17e-08	+-++++	0	4.353	5	0.4998	66938.4	10	0.1856	SNP	rs6602570	0.849069	0.989803	5.59606	543318	0.0112065	0.9883	Common	NO	Heart_Left_Ventricle | Whole_Blood	CAMK1D | CAMK1D	-0.42 | -0.267	3.72e-06 | 1.08e-09
10:11307894-13307894	12321633	chr10:12321633	t	c	0.8147	0.0069	0.8012	0.8207	-0.1107	0.0204	5.54e-08	-+----	0	3.347	5	0.6467	66938.1	10	0.1853	SNP	rs7394200	0.830216	0.989703	-5.42647	216150	0.00445834	0.992758	Common	NO	Heart_Left_Ventricle | Whole_Blood	CAMK1D | CAMK1D	0.484 | 0.286	1.73e-07 | 9.33e-11
10:11307894-13307894	12328010	chr10:12328010	a	g	0.8114	0.0041	0.804	0.8183	-0.1221	0.0208	4.22e-09	-+----	0	2.702	5	0.7457	66938.9	10	0.1886	SNP	rs12779790	0.803359	0.9893	-5.87019	2.61422e+06	0.053921	0.963328	Common	NO	Heart_Atrial_Appendage | Heart_Left_Ventricle | Whole_Blood	CAMK1D | CAMK1D | CAMK1D	0.499 | 0.472 | 0.316	1.84e-06 | 5.06e-07 | 3.41e-12
#Region: 10q23.33; closest Gene: KIF11/HHEX; Genes in 99% Credible Set: KIF11|HHEX|RN7SL644P|EIF2S2P3
10:93436851-95436851	94429511	chr10:94429511	t	c	0.5756	0.0085	0.541	0.5883	0.0948	0.016	3.52e-09	++++++	44	8.93	5	0.1119	66940.8	10	0.4244	SNP	rs7903302	1	0.993641	5.925	2.99445e+06	0.121158	0.258337	Common	NO	Cells_Transformed_fibroblasts | Thyroid | Whole_Blood	HHEX | EIF2S2P3 | EIF2S2P3	0.379 | 0.315 | 0.264	2.15e-09 | 2.99e-06 | 1.11e-06
10:93436851-95436851	94429907	chr10:94429907	t	c	0.5748	0.0084	0.5396	0.5862	0.0935	0.016	5.62e-09	++++++	47	9.438	5	0.09283	66940.9	10	0.4252	SNP	rs11187129	0.960126	0.993641	5.84375	1.86208e+06	0.0753412	0.333678	Common	NO	Cells_Transformed_fibroblasts	HHEX	0.407	2.42e-09
10:93436851-95436851	94430497	chr10:94430497	a	c	0.5959	0.0121	0.5456	0.609	0.0937	0.0161	6.5e-09	++++++	39	8.202	5	0.1454	66940.9	10	0.4041	SNP	rs2185756	0.946031	0.993561	5.81988	1.62938e+06	0.0659259	0.399604	Common	NO	Cells_Transformed_fibroblasts | Thyroid | Whole_Blood	HHEX | EIF2S2P3 | EIF2S2P3	0.397 | 0.391 | 0.311	1.78e-09 | 5.29e-09 | 2.76e-08
10:93436851-95436851	94433455	chr10:94433455	a	atc	0.5848	0.0113	0.5431	0.5993	0.0963	0.0162	2.92e-09	++++++	41.3	8.521	5	0.1298	66940.5	10	0.4152	SV	rs201427180	0.955259	0.993482	5.94444	3.39043e+06	0.13718	0.13718	Common	NO	Cells_Transformed_fibroblasts | Thyroid | Whole_Blood	HHEX | EIF2S2P3 | EIF2S2P3	0.389 | 0.367 | 0.294	2.32e-09 | 4.33e-08 | 1.55e-07
10:93436851-95436851	94435673	chr10:94435673	a	g	0.4196	0.01	0.4088	0.4607	-0.0903	0.0162	2.45e-08	------	44.7	9.042	5	0.1074	66940.6	10	0.4196	SNP	rs35906730	0.969991	0.993482	-5.57407	407303	0.0164798	0.75829	Common	NO	Cells_Transformed_fibroblasts | Spleen | Thyroid | Whole_Blood	HHEX | EIF2S2P3 | EIF2S2P3 | EIF2S2P3	0.398 | 0.725 | 0.397 | 0.278	4.96e-09 | 5.88e-06 | 4.36e-09 | 4.08e-06
10:93436851-95436851	94444793	chr10:94444793	t	c	0.4039	0.0126	0.3907	0.4566	-0.0928	0.0161	8.61e-09	------	38.5	8.126	5	0.1494	66940.9	10	0.4039	SNP	rs10882098	0.927404	0.993561	-5.76398	1.18118e+06	0.0477913	0.497401	Common	NO	Cells_Transformed_fibroblasts | Thyroid | Whole_Blood	HHEX | EIF2S2P3 | EIF2S2P3	0.429 | 0.426 | 0.32	1.87e-10 | 2.39e-10 | 5.98e-08
10:93436851-95436851	94460281	chr10:94460281	a	g	0.5944	0.0124	0.5429	0.6072	0.091	0.0161	1.49e-08	++++++	40.3	8.375	5	0.1367	66940.9	10	0.4056	SNP	rs11187138	0.927162	0.993561	5.65217	626536	0.0253501	0.555515	Common	NO	Cells_Transformed_fibroblasts | Thyroid | Whole_Blood	HHEX | EIF2S2P3 | EIF2S2P3	0.344 | 0.353 | 0.279	1.03e-07 | 4.62e-08 | 5.74e-07
10:93436851-95436851	94460650	chr10:94460650	t	c	0.595	0.0123	0.5431	0.6071	0.0899	0.0161	2.27e-08	++++++	38.6	8.144	5	0.1485	66940.9	10	0.405	SNP	rs10882099	0.922385	0.993561	5.58385	427878	0.0173123	0.74181	Common	NO	Cells_Transformed_fibroblasts | Thyroid | Whole_Blood	HHEX | EIF2S2P3 | EIF2S2P3	0.38 | 0.406 | 0.289	4.11e-09 | 3.67e-10 | 4.53e-07
10:93436851-95436851	94461658	chr10:94461658	t	ta	0.5952	0.0125	0.5429	0.6074	0.0901	0.0161	2.06e-08	++++++	39.5	8.261	5	0.1424	66940.9	10	0.4048	SV	rs58534496	0.921887	0.993561	5.59627	458441	0.0185489	0.724498	Common	NO	Cells_Transformed_fibroblasts | Thyroid | Whole_Blood	HHEX | EIF2S2P3 | EIF2S2P3	0.346 | 0.351 | 0.298	2.67e-07 | 8.11e-08 | 1.78e-07
10:93436851-95436851	94462427	chr10:94462427	t	c	0.5944	0.0124	0.5428	0.6072	0.0907	0.0161	1.63e-08	++++++	39.2	8.23	5	0.144	66940.8	10	0.4056	SNP	rs10882101	0.927162	0.993561	5.63354	564385	0.0228354	0.601199	Common	NO	Cells_Transformed_fibroblasts | Thyroid | Whole_Blood	HHEX | EIF2S2P3 | EIF2S2P3	0.343 | 0.353 | 0.279	1.13e-07 | 4.46e-08 | 5.69e-07
10:93436851-95436851	94462882	chr10:94462882	t	c	0.4048	0.0124	0.3927	0.4572	-0.0896	0.0161	2.45e-08	------	39.9	8.315	5	0.1397	66940.9	10	0.4048	SNP	rs1111875	0.922385	0.993561	-5.56522	385921	0.0156147	0.773905	Common	NO	Cells_Transformed_fibroblasts | Thyroid | Whole_Blood	HHEX | EIF2S2P3 | EIF2S2P3	0.373 | 0.41 | 0.289	9.16e-09 | 2.51e-10 | 4.36e-07
10:93436851-95436851	94463779	chr10:94463779	t	g	0.4049	0.0124	0.3923	0.457	-0.0904	0.0161	1.81e-08	------	41.5	8.541	5	0.1288	66940.9	10	0.4049	SNP	rs1977832	0.922385	0.993561	-5.61491	508575	0.0205773	0.665495	Common	NO	Cells_Transformed_fibroblasts | Thyroid | Whole_Blood	HHEX | EIF2S2P3 | EIF2S2P3	0.373 | 0.411 | 0.29	9.26e-09 | 2.33e-10 | 4.29e-07
10:93436851-95436851	94463945	chr10:94463945	a	g	0.4048	0.0125	0.3915	0.457	-0.0903	0.0161	1.83e-08	------	41.4	8.535	5	0.1291	66940.9	10	0.4048	SNP	rs1977833	0.922385	0.993561	-5.6087	491263	0.0198769	0.705949	Common	NO	Cells_Transformed_fibroblasts | Thyroid | Whole_Blood	HHEX | EIF2S2P3 | EIF2S2P3	0.373 | 0.411 | 0.29	9.29e-09 | 2.29e-10 | 4.28e-07
10:93436851-95436851	94463962	chr10:94463962	g	gt	0.4049	0.0124	0.3923	0.457	-0.0904	0.0161	1.82e-08	------	41.5	8.541	5	0.1288	66940.9	10	0.4049	SV	rs11309330	0.922385	0.993561	-5.61491	508575	0.0205773	0.686072	Common	NO	Cells_Transformed_fibroblasts | Thyroid | Whole_Blood	HHEX | EIF2S2P3 | EIF2S2P3	0.374 | 0.426 | 0.298	1.15e-08 | 6.79e-11 | 1.95e-07
10:93436851-95436851	94464307	chr10:94464307	t	g	0.4286	0.0084	0.417	0.4632	-0.0918	0.0159	8.51e-09	------	46.1	9.27	5	0.09877	66940.9	10	0.4286	SNP	rs12778642	0.984907	0.993719	-5.77358	1.2359e+06	0.0500056	0.44961	Common	NO	Cells_Transformed_fibroblasts | Thyroid | Whole_Blood	HHEX | EIF2S2P3 | EIF2S2P3	0.339 | 0.296 | 0.266	5.61e-08 | 6.4e-06 | 1.27e-06
10:93436851-95436851	94465559	chr10:94465559	t	c	0.4065	0.0124	0.3921	0.4573	-0.0884	0.0161	3.75e-08	------	40.5	8.402	5	0.1354	66940.9	10	0.4065	SNP	rs5015480	0.927162	0.993561	-5.49068	256279	0.0103692	0.869777	Common	NO	Cells_Transformed_fibroblasts | Thyroid | Whole_Blood	HHEX | EIF2S2P3 | EIF2S2P3	0.372 | 0.342 | 0.269	1.08e-08 | 1.3e-07 | 1.71e-06
10:93436851-95436851	94466427	chr10:94466427	t	c	0.5934	0.0122	0.5422	0.6057	0.0882	0.0161	4.07e-08	++++++	39.6	8.285	5	0.1412	66940.8	10	0.4066	SNP	rs11187139	0.918387	0.993561	5.47826	239505	0.00969055	0.9199	Common	NO	Cells_Transformed_fibroblasts | Thyroid | Whole_Blood	HHEX | EIF2S2P3 | EIF2S2P3	0.373 | 0.336 | 0.279	1.17e-08 | 2.23e-07 | 7.2e-07
10:93436851-95436851	94466439	chr10:94466439	a	g	0.5704	0.0082	0.536	0.5795	0.09	0.016	1.69e-08	++++++	45.5	9.175	5	0.1023	66940.7	10	0.4296	SNP	rs12219514	0.975006	0.993641	5.625	535410	0.0216631	0.644918	Common	NO	Cells_Transformed_fibroblasts | Cells_Transformed_fibroblasts | Whole_Blood	BTAF1 | HHEX | EIF2S2P3	0.158 | 0.374 | 0.265	8.23e-06 | 4.53e-09 | 1.54e-06
10:93436851-95436851	94466495	chr10:94466495	c	g	0.4065	0.0124	0.3931	0.4578	-0.0877	0.0161	4.82e-08	------	37.2	7.956	5	0.1587	66940.8	10	0.4065	SNP	rs10882102	0.922744	0.993561	-5.4472	202353	0.00818737	0.973205	Common	NO	Cells_Transformed_fibroblasts | Thyroid | Whole_Blood	HHEX | EIF2S2P3 | EIF2S2P3	0.373 | 0.336 | 0.28	1.17e-08 | 2.24e-07 | 6.91e-07
10:93436851-95436851	94466910	chr10:94466910	a	g	0.3613	0.0051	0.355	0.3807	-0.0913	0.0165	3.25e-08	------	41	8.472	5	0.1321	66940.7	10	0.3613	SNP	rs11187140	0.726556	0.99324	-5.53333	330066	0.0133547	0.815084	Common	NO	Cells_Transformed_fibroblasts | Cells_Transformed_fibroblasts | Muscle_Skeletal | Thyroid | Whole_Blood	HHEX | BTAF1 | TNKS2-AS1 | EIF2S2P3 | EIF2S2P3	0.372 | 0.173 | 0.287 | 0.389 | 0.301	1.4e-07 | 9.84e-06 | 9.32e-06 | 9.48e-09 | 5.52e-07
10:93436851-95436851	94467145	chr10:94467145	a	t	0.6294	0.0039	0.6177	0.6349	0.0934	0.0164	1.25e-08	++++++	27.1	6.861	5	0.2312	66941	10	0.3706	SNP	rs11187141	0.701698	0.993321	5.69512	809769	0.0327639	0.530165	Common	NO	Cells_Transformed_fibroblasts | Muscle_Skeletal | Thyroid | Whole_Blood	HHEX | TNKS2-AS1 | EIF2S2P3 | EIF2S2P3	0.383 | 0.301 | 0.373 | 0.28	2.52e-08 | 1.84e-06 | 1.43e-08 | 1.38e-06
10:93436851-95436851	94467287	chr10:94467287	t	c	0.3711	0.0047	0.3618	0.3814	-0.091	0.0164	2.88e-08	------	22.3	6.437	5	0.266	66940.9	10	0.3711	SNP	rs34744311	0.705656	0.993321	-5.54878	357637	0.0144703	0.788375	Common	NO	Cells_Transformed_fibroblasts | Cells_Transformed_fibroblasts | Thyroid | Whole_Blood	HHEX | BTAF1 | EIF2S2P3 | EIF2S2P3	0.336 | 0.163 | 0.307 | 0.263	4.44e-07 | 8.51e-06 | 1.71e-06 | 2.22e-06
10:93436851-95436851	94468934	chr10:94468934	a	g	0.3742	0.0045	0.3646	0.3825	-0.0897	0.0164	4.12e-08	------	30	7.146	5	0.21	66941	10	0.3742	SNP	rs11187143	0.701698	0.993321	-5.46951	231768	0.00937749	0.929277	Common	NO	Cells_Transformed_fibroblasts | Muscle_Skeletal | Thyroid | Whole_Blood	HHEX | TNKS2-AS1 | EIF2S2P3 | EIF2S2P3	0.381 | 0.296 | 0.37 | 0.279	2.61e-08 | 2.55e-06 | 1.55e-08 | 1.47e-06
10:93436851-95436851	94469980	chr10:94469980	t	c	0.6256	0.0047	0.6175	0.6354	0.0901	0.0164	3.65e-08	++++++	30.2	7.159	5	0.2091	66941	10	0.3744	SNP	rs11187144	0.705656	0.993321	5.4939	264686	0.0107094	0.859408	Common	NO	Cells_Transformed_fibroblasts | Thyroid | Whole_Blood	HHEX | EIF2S2P3 | EIF2S2P3	0.33 | 0.301 | 0.272	6.03e-07 | 2.01e-06 | 1.02e-06
10:93436851-95436851	94470515	chr10:94470515	t	c	0.6261	0.0045	0.6175	0.6357	0.0898	0.0164	3.99e-08	++++++	31.1	7.262	5	0.2019	66941	10	0.3739	SNP	rs10882104	0.701698	0.993321	5.47561	239579	0.00969353	0.910209	Common	NO	Cells_Transformed_fibroblasts | Muscle_Skeletal | Thyroid | Whole_Blood	HHEX | TNKS2-AS1 | EIF2S2P3 | EIF2S2P3	0.386 | 0.302 | 0.367 | 0.294	2.03e-08 | 1.75e-06 | 2.49e-08 | 5.25e-07
10:93436851-95436851	94471595	chr10:94471595	t	c	0.3757	0.0048	0.3656	0.3828	-0.0899	0.0164	3.87e-08	------	25.8	6.734	5	0.2412	66940.9	10	0.3757	SNP	rs4933736	0.701698	0.993321	-5.48171	247662	0.0100206	0.900516	Common	NO	Cells_Transformed_fibroblasts | Muscle_Skeletal | Thyroid | Whole_Blood	HHEX | TNKS2-AS1 | EIF2S2P3 | EIF2S2P3	0.375 | 0.29 | 0.363 | 0.288	3.43e-08 | 3.38e-06 | 2.08e-08 | 5.36e-07
10:93436851-95436851	94473629	chr10:94473629	a	g	0.3742	0.0047	0.3645	0.3824	-0.09	0.0164	3.72e-08	------	31.5	7.304	5	0.199	66941	10	0.3742	SNP	rs7087591	0.705656	0.993321	-5.4878	256028	0.0103591	0.880136	Common	NO	Cells_Transformed_fibroblasts | Thyroid | Whole_Blood	HHEX | EIF2S2P3 | EIF2S2P3	0.318 | 0.288 | 0.28	9.77e-07 | 3.13e-06 | 3.69e-07
10:93436851-95436851	94474097	chr10:94474097	a	g	0.3737	0.0045	0.3644	0.3826	-0.0897	0.0164	4.11e-08	------	32.2	7.377	5	0.1941	66940.9	10	0.3737	SNP	rs10786053	0.701698	0.993321	-5.46951	231768	0.00937749	0.938655	Common	NO	Cells_Transformed_fibroblasts | Muscle_Skeletal | Thyroid | Whole_Blood	HHEX | TNKS2-AS1 | EIF2S2P3 | EIF2S2P3	0.352 | 0.29 | 0.337 | 0.301	2.17e-07 | 3.36e-06 | 1.92e-07 | 1.9e-07
10:93436851-95436851	94474111	chr10:94474111	t	c	0.3737	0.0045	0.3644	0.3826	-0.0897	0.0164	4.12e-08	------	32.2	7.378	5	0.194	66940.9	10	0.3737	SNP	rs10882105	0.701698	0.993321	-5.46951	231768	0.00937749	0.948032	Common	NO	Cells_Transformed_fibroblasts | Muscle_Skeletal | Thyroid | Whole_Blood	HHEX | TNKS2-AS1 | EIF2S2P3 | EIF2S2P3	0.368 | 0.287 | 0.355 | 0.303	6.57e-08 | 4.17e-06 | 3.68e-08 | 1.68e-07
10:93436851-95436851	94475111	chr10:94475111	a	g	0.3739	0.0047	0.3643	0.3823	-0.09	0.0164	3.74e-08	------	32.8	7.44	5	0.1899	66940.9	10	0.3739	SNP	rs2901609	0.701698	0.993321	-5.4878	256028	0.0103591	0.890495	Common	NO	Cells_Transformed_fibroblasts | Cells_Transformed_fibroblasts | Thyroid | Whole_Blood	HHEX | BTAF1 | EIF2S2P3 | EIF2S2P3	0.333 | 0.162 | 0.289 | 0.285	6.56e-07 | 1.09e-05 | 7.23e-06 | 5.79e-07
10:93436851-95436851	94477219	chr10:94477219	a	t	0.3736	0.0045	0.3645	0.3824	-0.0897	0.0163	3.94e-08	------	33	7.458	5	0.1887	66940.9	10	0.3736	SNP	rs10748582	0.701698	0.993402	-5.50307	276925	0.0112046	0.826289	Common	NO	Cells_Transformed_fibroblasts | Muscle_Skeletal | Thyroid | Whole_Blood	HHEX | TNKS2-AS1 | EIF2S2P3 | EIF2S2P3	0.365 | 0.284 | 0.35 | 0.298	7.17e-08 | 4.68e-06 | 4.97e-08 | 2.46e-07
10:93436851-95436851	94477539	chr10:94477539	a	g	0.3735	0.0045	0.3645	0.3823	-0.0897	0.0163	3.98e-08	------	33.1	7.473	5	0.1878	66940.9	10	0.3735	SNP	rs1832886	0.701698	0.993402	-5.50307	276925	0.0112046	0.837494	Common	NO	Cells_Transformed_fibroblasts | Muscle_Skeletal | Thyroid | Whole_Blood	HHEX | TNKS2-AS1 | EIF2S2P3 | EIF2S2P3	0.366 | 0.282 | 0.35 | 0.293	6.64e-08 | 5.43e-06 | 5.02e-08 | 3.73e-07
10:93436851-95436851	94477870	chr10:94477870	t	c	0.3734	0.0046	0.3642	0.3823	-0.0897	0.0163	3.88e-08	------	33.9	7.563	5	0.1821	66941	10	0.3734	SNP	rs7898054	0.701698	0.993402	-5.50307	276925	0.0112046	0.848698	Common	NO	Cells_Transformed_fibroblasts | Muscle_Skeletal | Thyroid | Whole_Blood	HHEX | TNKS2-AS1 | EIF2S2P3 | EIF2S2P3	0.366 | 0.284 | 0.349 | 0.298	6.93e-08 | 4.63e-06 | 5.18e-08 | 2.46e-07
10:93436851-95436851	94479107	chr10:94479107	a	g	0.6034	0.0032	0.5979	0.6116	0.0906	0.0161	2e-08	++++++	39.4	8.25	5	0.143	66941	10	0.3966	SNP	rs1112718	0.753321	0.993561	5.62733	545111	0.0220556	0.623254	Common	NO	Cells_Transformed_fibroblasts | Whole_Blood	HHEX | EIF2S2P3	0.335 | 0.252	1.5e-07 | 3.62e-06
10:93436851-95436851	94480334	chr10:94480334	t	c	0.3729	0.0045	0.3643	0.3822	-0.0888	0.0163	5.15e-08	------	32.7	7.428	5	0.1907	66940.8	10	0.3729	SNP	rs10882106	0.701698	0.993402	-5.44785	205083	0.00829781	0.965018	Common	NO	Cells_Transformed_fibroblasts | Muscle_Skeletal | Thyroid | Whole_Blood	HHEX | TNKS2-AS1 | EIF2S2P3 | EIF2S2P3	0.367 | 0.286 | 0.351 | 0.306	6.33e-08 | 4.12e-06 | 5.14e-08 | 1.4e-07
10:93436851-95436851	94481917	chr10:94481917	a	g	0.3731	0.0045	0.3643	0.3821	-0.0884	0.0163	5.81e-08	------	32.9	7.454	5	0.189	66941	10	0.3731	SNP	rs7923837	0.701698	0.993402	-5.42331	179631	0.00726802	0.980473	Common	NO	Cells_Transformed_fibroblasts | Muscle_Skeletal | Thyroid | Whole_Blood	HHEX | TNKS2-AS1 | EIF2S2P3 | EIF2S2P3	0.371 | 0.29 | 0.353 | 0.311	4.83e-08 | 3.48e-06 | 4.7e-08 | 9.16e-08
10:93436851-95436851	94482076	chr10:94482076	t	c	0.3734	0.0046	0.3645	0.3821	-0.0875	0.0163	7.79e-08	------	34.3	7.614	5	0.1788	66941	10	0.3734	SNP	rs7923866	0.701698	0.993402	-5.3681	133613	0.00540609	0.993147	Common	NO	Cells_Transformed_fibroblasts | Muscle_Skeletal | Thyroid | Whole_Blood	HHEX | TNKS2-AS1 | EIF2S2P3 | EIF2S2P3	0.367 | 0.286 | 0.351 | 0.306	6.33e-08 | 4.12e-06 | 5.19e-08 | 1.36e-07
10:93436851-95436851	94485763	chr10:94485763	a	g	0.3732	0.0043	0.3649	0.3817	-0.0884	0.0163	5.77e-08	------	31.9	7.337	5	0.1968	66940.6	10	0.3732	SNP	rs11187149	0.701698	0.993402	-5.42331	179631	0.00726802	0.987741	Common	NO	Cells_Transformed_fibroblasts | Muscle_Skeletal | Thyroid | Whole_Blood	HHEX | TNKS2-AS1 | EIF2S2P3 | EIF2S2P3	0.369 | 0.288 | 0.352 | 0.308	5.56e-08 | 3.79e-06 | 4.92e-08 | 1.15e-07
#Region: 11p15.1; closest Gene: KCNJ11/ABCC8; Genes in 99% Credible Set: SDHCP4|NUCB2|NCR3LG1|KCNJ11|ABCC8
11:16408630-18408630	17370194	chr11:17370194	a	at	0.6142	0.0104	0.572	0.6284	-0.0733	0.0161	5.53e-06	------	0	3.483	5	0.626	66940.8	11	0.3858	SV	rs34438900	0.87678	0.993561	-4.5528	2379.19	0.00329948	0.983977	Common	NO	Adipose_Subcutaneous | Artery_Tibial | Artery_Tibial | Breast_Mammary_Tissue | Esophagus_Mucosa | Esophagus_Mucosa | Esophagus_Mucosa | Esophagus_Mucosa | Nerve_Tibial | Nerve_Tibial | Nerve_Tibial | Skin_Not_Sun_Exposed_Suprapubic | Skin_Not_Sun_Exposed_Suprapubic | Skin_Sun_Exposed_Lower_leg | Skin_Sun_Exposed_Lower_leg | Skin_Sun_Exposed_Lower_leg | Thyroid | Thyroid	RP1-239B22.5 | NCR3LG1 | RP1-239B22.5 | NCR3LG1 | OR7E14P | NCR3LG1 | KCNJ11 | RP1-239B22.5 | RP1-239B22.5 | NCR3LG1 | OR7E14P | KCNJ11 | NCR3LG1 | NCR3LG1 | RP1-239B22.5 | KCNJ11 | RP1-239B22.5 | NCR3LG1	-0.304 | -0.287 | -0.361 | -0.305 | -0.406 | -0.637 | -0.624 | -0.742 | -0.349 | -0.37 | -0.223 | -0.42 | -0.292 | -0.25 | -0.221 | -0.399 | -0.33 | -0.189	2.11e-08 | 2.67e-06 | 1.21e-07 | 9.24e-07 | 1.08e-08 | 4.92e-17 | 2.35e-13 | 1.37e-18 | 1.11e-09 | 7.59e-10 | 3.33e-06 | 3.71e-08 | 4.49e-06 | 1.41e-06 | 9.15e-06 | 4.24e-14 | 2.56e-08 | 5.24e-06
11:16408630-18408630	17372443	chr11:17372443	a	c	0.6143	0.0099	0.5722	0.624	-0.0716	0.0161	8.46e-06	------	0	3.728	5	0.5892	66940.9	11	0.3857	SNP	rs7928810	0.87678	0.993561	-4.4472	1483.88	0.00205786	0.991242	Common	NO	Adipose_Subcutaneous | Artery_Tibial | Artery_Tibial | Breast_Mammary_Tissue | Esophagus_Mucosa | Esophagus_Mucosa | Esophagus_Mucosa | Esophagus_Mucosa | Nerve_Tibial | Nerve_Tibial | Nerve_Tibial | Skin_Not_Sun_Exposed_Suprapubic | Skin_Not_Sun_Exposed_Suprapubic | Skin_Sun_Exposed_Lower_leg | Skin_Sun_Exposed_Lower_leg | Skin_Sun_Exposed_Lower_leg | Thyroid | Thyroid	RP1-239B22.5 | RP1-239B22.5 | NCR3LG1 | NCR3LG1 | OR7E14P | KCNJ11 | NCR3LG1 | RP1-239B22.5 | NCR3LG1 | RP1-239B22.5 | OR7E14P | NCR3LG1 | KCNJ11 | KCNJ11 | NCR3LG1 | RP1-239B22.5 | NCR3LG1 | RP1-239B22.5	0.299 | 0.361 | 0.286 | 0.31 | 0.401 | 0.623 | 0.637 | 0.736 | 0.372 | 0.345 | 0.217 | 0.284 | 0.415 | 0.392 | 0.248 | 0.215 | 0.186 | 0.321	3.35e-08 | 1.15e-07 | 2.83e-06 | 5.82e-07 | 1.34e-08 | 1.78e-13 | 3e-17 | 1.62e-18 | 4.86e-10 | 1.58e-09 | 5.46e-06 | 7.06e-06 | 4.58e-08 | 1.08e-13 | 1.62e-06 | 1.53e-05 | 5.81e-06 | 4.76e-08
11:16408630-18408630	17375260	chr11:17375260	g	ggca	0.6166	0.011	0.5722	0.6304	-0.0741	0.0161	4.38e-06	------	0	3.708	5	0.5921	66940.9	11	0.3834	SV	rs10535629	0.882728	0.993561	-4.60248	2982.48	0.00413613	0.980678	Common	NO	Adipose_Subcutaneous | Artery_Tibial | Artery_Tibial | Esophagus_Mucosa | Esophagus_Mucosa | Esophagus_Mucosa | Esophagus_Mucosa | Heart_Left_Ventricle | Nerve_Tibial | Nerve_Tibial | Nerve_Tibial | Skin_Not_Sun_Exposed_Suprapubic | Skin_Sun_Exposed_Lower_leg | Skin_Sun_Exposed_Lower_leg | Skin_Sun_Exposed_Lower_leg | Thyroid	RP1-239B22.5 | RP1-239B22.5 | NCR3LG1 | RP1-239B22.5 | NCR3LG1 | KCNJ11 | OR7E14P | RP1-239B22.5 | RP1-239B22.5 | OR7E14P | NCR3LG1 | KCNJ11 | NCR3LG1 | KCNJ11 | RP1-239B22.5 | RP1-239B22.5	0.291 | 0.405 | 0.309 | 0.732 | 0.652 | 0.642 | 0.41 | 0.34 | 0.335 | 0.208 | 0.348 | 0.37 | 0.249 | 0.361 | 0.223 | 0.301	1.27e-07 | 3.04e-09 | 4.85e-07 | 5.04e-18 | 6.16e-18 | 3.73e-14 | 7.49e-09 | 2.9e-06 | 4.06e-09 | 1.28e-05 | 6.34e-09 | 3.79e-06 | 1.39e-06 | 9.41e-12 | 6.99e-06 | 3.82e-07
11:16408630-18408630	17384498	chr11:17384498	t	c	0.383	0.011	0.3696	0.4277	0.0742	0.0161	4.12e-06	++++++	0	3.72	5	0.5904	66940.9	11	0.383	SNP	rs12146443	0.888714	0.993561	4.6087	3068.46	0.00425537	0.972286	Common	NO	Adipose_Subcutaneous | Artery_Tibial | Artery_Tibial | Breast_Mammary_Tissue | Esophagus_Mucosa | Esophagus_Mucosa | Esophagus_Mucosa | Esophagus_Mucosa | Nerve_Tibial | Nerve_Tibial | Nerve_Tibial | Skin_Not_Sun_Exposed_Suprapubic | Skin_Not_Sun_Exposed_Suprapubic | Skin_Sun_Exposed_Lower_leg | Skin_Sun_Exposed_Lower_leg | Skin_Sun_Exposed_Lower_leg | Thyroid | Thyroid	RP1-239B22.5 | RP1-239B22.5 | NCR3LG1 | NCR3LG1 | OR7E14P | KCNJ11 | RP1-239B22.5 | NCR3LG1 | OR7E14P | RP1-239B22.5 | NCR3LG1 | KCNJ11 | NCR3LG1 | NCR3LG1 | RP1-239B22.5 | KCNJ11 | NCR3LG1 | RP1-239B22.5	0.31 | 0.361 | 0.29 | 0.307 | 0.412 | 0.626 | 0.738 | 0.642 | 0.212 | 0.346 | 0.365 | 0.41 | 0.287 | 0.247 | 0.213 | 0.39 | 0.184 | 0.317	8.9e-09 | 1.16e-07 | 2.08e-06 | 7.8e-07 | 4.9e-09 | 1.27e-13 | 1.23e-18 | 1.48e-17 | 8.91e-06 | 1.26e-09 | 9.89e-10 | 6.03e-08 | 5.37e-06 | 1.57e-06 | 1.74e-05 | 1.11e-13 | 7.02e-06 | 6.11e-08
11:16408630-18408630	17384542	chr11:17384542	a	c	0.617	0.011	0.5723	0.6304	-0.0743	0.0161	4.02e-06	------	0	3.7	5	0.5934	66940.9	11	0.383	SNP	rs12146652	0.888714	0.993561	-4.61491	3157.05	0.00437822	0.963653	Common	NO	Adipose_Subcutaneous | Artery_Tibial | Esophagus_Mucosa | Esophagus_Mucosa | Esophagus_Mucosa | Esophagus_Mucosa | Nerve_Tibial | Nerve_Tibial | Skin_Not_Sun_Exposed_Suprapubic | Skin_Not_Sun_Exposed_Suprapubic | Skin_Sun_Exposed_Lower_leg | Skin_Sun_Exposed_Lower_leg | Skin_Sun_Exposed_Lower_leg | Thyroid | Thyroid	RP1-239B22.5 | RP1-239B22.5 | NCR3LG1 | OR7E14P | KCNJ11 | RP1-239B22.5 | RP1-239B22.5 | NCR3LG1 | NCR3LG1 | KCNJ11 | NCR3LG1 | RP1-239B22.5 | KCNJ11 | RP1-239B22.5 | NCR3LG1	0.309 | 0.333 | 0.608 | 0.402 | 0.629 | 0.699 | 0.327 | 0.334 | 0.296 | 0.428 | 0.235 | 0.215 | 0.371 | 0.312 | 0.174	5.21e-09 | 8.16e-07 | 6.93e-16 | 9.93e-09 | 5.88e-14 | 8.45e-17 | 6.76e-09 | 1.93e-08 | 2.35e-06 | 1.09e-08 | 4.14e-06 | 1.13e-05 | 1.12e-12 | 7.7e-08 | 1.79e-05
11:16408630-18408630	17385224	chr11:17385224	a	c	0.617	0.011	0.5723	0.6304	-0.0743	0.0161	3.95e-06	------	0	3.682	5	0.5961	66940.9	11	0.383	SNP	rs10832776	0.888714	0.993561	-4.61491	3157.05	0.00437822	0.968031	Common	NO	Adipose_Subcutaneous | Artery_Tibial | Artery_Tibial | Breast_Mammary_Tissue | Esophagus_Mucosa | Esophagus_Mucosa | Esophagus_Mucosa | Esophagus_Mucosa | Nerve_Tibial | Nerve_Tibial | Nerve_Tibial | Skin_Not_Sun_Exposed_Suprapubic | Skin_Not_Sun_Exposed_Suprapubic | Skin_Sun_Exposed_Lower_leg | Skin_Sun_Exposed_Lower_leg | Skin_Sun_Exposed_Lower_leg | Thyroid | Thyroid	RP1-239B22.5 | NCR3LG1 | RP1-239B22.5 | NCR3LG1 | NCR3LG1 | OR7E14P | KCNJ11 | RP1-239B22.5 | NCR3LG1 | OR7E14P | RP1-239B22.5 | NCR3LG1 | KCNJ11 | NCR3LG1 | RP1-239B22.5 | KCNJ11 | RP1-239B22.5 | NCR3LG1	0.31 | 0.288 | 0.359 | 0.306 | 0.643 | 0.411 | 0.628 | 0.739 | 0.365 | 0.211 | 0.344 | 0.287 | 0.41 | 0.247 | 0.213 | 0.39 | 0.318 | 0.183	8.57e-09 | 2.24e-06 | 1.3e-07 | 8.43e-07 | 1.15e-17 | 5.17e-09 | 1.05e-13 | 1.02e-18 | 1.04e-09 | 9.41e-06 | 1.49e-09 | 5.26e-06 | 6.02e-08 | 1.57e-06 | 1.78e-05 | 1.14e-13 | 5.4e-08 | 7.12e-06
11:16408630-18408630	17386733	chr11:17386733	t	c	0.6171	0.011	0.5723	0.6304	-0.0744	0.0161	3.86e-06	------	0	3.667	5	0.5982	66940.9	11	0.3829	SNP	rs4439492	0.888714	0.993561	-4.62112	3248.31	0.00450479	0.95477	Common	NO	Adipose_Subcutaneous | Artery_Tibial | Artery_Tibial | Breast_Mammary_Tissue | Esophagus_Mucosa | Esophagus_Mucosa | Esophagus_Mucosa | Esophagus_Mucosa | Nerve_Tibial | Nerve_Tibial | Nerve_Tibial | Skin_Not_Sun_Exposed_Suprapubic | Skin_Not_Sun_Exposed_Suprapubic | Skin_Sun_Exposed_Lower_leg | Skin_Sun_Exposed_Lower_leg | Thyroid | Thyroid	RP1-239B22.5 | RP1-239B22.5 | NCR3LG1 | NCR3LG1 | NCR3LG1 | KCNJ11 | OR7E14P | RP1-239B22.5 | OR7E14P | RP1-239B22.5 | NCR3LG1 | KCNJ11 | NCR3LG1 | KCNJ11 | NCR3LG1 | NCR3LG1 | RP1-239B22.5	0.311 | 0.359 | 0.288 | 0.305 | 0.643 | 0.627 | 0.412 | 0.738 | 0.21 | 0.343 | 0.363 | 0.409 | 0.287 | 0.389 | 0.247 | 0.183 | 0.317	7.41e-09 | 1.34e-07 | 2.21e-06 | 9.08e-07 | 1.13e-17 | 1.05e-13 | 4.61e-09 | 1.05e-18 | 1.01e-05 | 1.56e-09 | 1.22e-09 | 6.17e-08 | 5.11e-06 | 1.16e-13 | 1.59e-06 | 7.43e-06 | 5.66e-08
11:16408630-18408630	17387982	chr11:17387982	a	g	0.3813	0.0108	0.3694	0.4277	0.0731	0.0161	5.63e-06	++++++	0	3.642	5	0.602	66940.9	11	0.3813	SNP	rs11024268	0.888714	0.993561	4.54037	2249.36	0.00311942	0.987097	Common	NO	Adipose_Subcutaneous | Artery_Tibial | Artery_Tibial | Breast_Mammary_Tissue | Esophagus_Mucosa | Esophagus_Mucosa | Esophagus_Mucosa | Esophagus_Mucosa | Nerve_Tibial | Nerve_Tibial | Nerve_Tibial | Skin_Not_Sun_Exposed_Suprapubic | Skin_Not_Sun_Exposed_Suprapubic | Skin_Sun_Exposed_Lower_leg | Skin_Sun_Exposed_Lower_leg | Thyroid | Thyroid	RP1-239B22.5 | NCR3LG1 | RP1-239B22.5 | NCR3LG1 | RP1-239B22.5 | OR7E14P | KCNJ11 | NCR3LG1 | RP1-239B22.5 | NCR3LG1 | OR7E14P | NCR3LG1 | KCNJ11 | NCR3LG1 | KCNJ11 | NCR3LG1 | RP1-239B22.5	0.311 | 0.287 | 0.358 | 0.31 | 0.738 | 0.413 | 0.627 | 0.642 | 0.349 | 0.376 | 0.215 | 0.29 | 0.412 | 0.245 | 0.385 | 0.182 | 0.318	7.53e-09 | 2.48e-06 | 1.46e-07 | 5.82e-07 | 1.08e-18 | 4.21e-09 | 1.06e-13 | 1.13e-17 | 8.93e-10 | 2.74e-10 | 6.56e-06 | 4.45e-06 | 5.32e-08 | 1.82e-06 | 2.21e-13 | 8.29e-06 | 5.45e-08
11:16408630-18408630	17394073	chr11:17394073	c	g	0.3813	0.0108	0.3696	0.4276	0.0742	0.0161	4.15e-06	++++++	0	3.652	5	0.6005	66941	11	0.3813	SNP	rs10832778	0.888714	0.993561	4.6087	3068.46	0.00425537	0.976542	Common	NO	Adipose_Subcutaneous | Artery_Tibial | Artery_Tibial | Breast_Mammary_Tissue | Esophagus_Mucosa | Esophagus_Mucosa | Esophagus_Mucosa | Esophagus_Mucosa | Nerve_Tibial | Nerve_Tibial | Nerve_Tibial | Skin_Not_Sun_Exposed_Suprapubic | Skin_Not_Sun_Exposed_Suprapubic | Skin_Sun_Exposed_Lower_leg | Skin_Sun_Exposed_Lower_leg | Thyroid | Thyroid	RP1-239B22.5 | RP1-239B22.5 | NCR3LG1 | NCR3LG1 | KCNJ11 | NCR3LG1 | RP1-239B22.5 | OR7E14P | NCR3LG1 | RP1-239B22.5 | OR7E14P | NCR3LG1 | KCNJ11 | KCNJ11 | NCR3LG1 | NCR3LG1 | RP1-239B22.5	0.313 | 0.357 | 0.288 | 0.302 | 0.625 | 0.641 | 0.735 | 0.414 | 0.357 | 0.341 | 0.207 | 0.287 | 0.406 | 0.386 | 0.245 | 0.18 | 0.313	5.17e-09 | 1.52e-07 | 2.18e-06 | 1.12e-06 | 1.11e-13 | 1.18e-17 | 1.23e-18 | 3.45e-09 | 1.93e-09 | 1.84e-09 | 1.24e-05 | 4.72e-06 | 6.74e-08 | 1.37e-13 | 1.66e-06 | 8.68e-06 | 6.64e-08
11:16408630-18408630	17395540	chr11:17395540	t	c	0.3813	0.0108	0.3695	0.4276	0.0744	0.0161	3.86e-06	++++++	0	3.615	5	0.606	66940.9	11	0.3813	SNP	rs11024271	0.888714	0.993561	4.62112	3248.31	0.00450479	0.959275	Common	NO	Adipose_Subcutaneous | Artery_Tibial | Artery_Tibial | Breast_Mammary_Tissue | Esophagus_Mucosa | Esophagus_Mucosa | Esophagus_Mucosa | Esophagus_Mucosa | Nerve_Tibial | Nerve_Tibial | Nerve_Tibial | Skin_Not_Sun_Exposed_Suprapubic | Skin_Not_Sun_Exposed_Suprapubic | Skin_Sun_Exposed_Lower_leg | Skin_Sun_Exposed_Lower_leg | Thyroid | Thyroid	RP1-239B22.5 | NCR3LG1 | RP1-239B22.5 | NCR3LG1 | NCR3LG1 | RP1-239B22.5 | KCNJ11 | OR7E14P | RP1-239B22.5 | NCR3LG1 | OR7E14P | KCNJ11 | NCR3LG1 | NCR3LG1 | KCNJ11 | RP1-239B22.5 | NCR3LG1	0.31 | 0.287 | 0.362 | 0.31 | 0.643 | 0.732 | 0.626 | 0.415 | 0.349 | 0.376 | 0.215 | 0.41 | 0.283 | 0.241 | 0.39 | 0.313 | 0.184	7.62e-09 | 2.65e-06 | 1.09e-07 | 5.78e-07 | 9.33e-18 | 2.08e-18 | 1.05e-13 | 3.31e-09 | 8.71e-10 | 2.82e-10 | 6.7e-06 | 6.12e-08 | 7.84e-06 | 2.91e-06 | 1.1e-13 | 8.89e-08 | 6.37e-06
11:16408630-18408630	17403639	chr11:17403639	t	c	0.3846	0.0207	0.3709	0.4769	0.0767	0.0161	2e-06	++++++	0	3.256	5	0.6606	66940.9	11	0.3846	SNP	rs1557765	0.921565	0.993561	4.76398	6322.94	0.0087687	0.942909	Common	NO	Adipose_Subcutaneous | Artery_Tibial | Artery_Tibial | Breast_Mammary_Tissue | Cells_Transformed_fibroblasts | Esophagus_Mucosa | Esophagus_Mucosa | Esophagus_Mucosa | Esophagus_Mucosa | Nerve_Tibial | Nerve_Tibial | Nerve_Tibial | Skin_Not_Sun_Exposed_Suprapubic | Skin_Not_Sun_Exposed_Suprapubic | Skin_Sun_Exposed_Lower_leg | Skin_Sun_Exposed_Lower_leg | Skin_Sun_Exposed_Lower_leg | Thyroid | Th…	RP1-239B22.5 | NCR3LG1 | RP1-239B22.5 | NCR3LG1 | NCR3LG1 | RP1-239B22.5 | KCNJ11 | NCR3LG1 | OR7E14P | RP1-239B22.5 | NCR3LG1 | OR7E14P | KCNJ11 | NCR3LG1 | KCNJ11 | RP1-239B22.5 | NCR3LG1 | NCR3LG1 | RP1-239B22.5	0.312 | 0.272 | 0.345 | 0.305 | 0.127 | 0.718 | 0.609 | 0.626 | 0.392 | 0.33 | 0.344 | 0.206 | 0.417 | 0.289 | 0.388 | 0.212 | 0.246 | 0.175 | 0.314	7.11e-09 | 7.12e-06 | 3.31e-07 | 7.45e-07 | 1.64e-05 | 7.11e-18 | 4.11e-13 | 6.11e-17 | 2.37e-08 | 8.18e-09 | 1.02e-08 | 1.56e-05 | 2.4e-08 | 3.75e-06 | 8.77e-14 | 1.58e-05 | 1.32e-06 | 1.5e-05 | 5.73e-08
11:16408630-18408630	17404839	chr11:17404839	a	g	0.6157	0.0208	0.5229	0.6285	-0.0761	0.0161	2.43e-06	------	0	3.657	5	0.5997	66941	11	0.3843	SNP	rs10734252	0.909995	0.993561	-4.72671	5304.09	0.00735575	0.950265	Common	NO	Adipose_Subcutaneous | Artery_Tibial | Artery_Tibial | Breast_Mammary_Tissue | Esophagus_Mucosa | Esophagus_Mucosa | Esophagus_Mucosa | Esophagus_Mucosa | Nerve_Tibial | Nerve_Tibial | Nerve_Tibial | Skin_Not_Sun_Exposed_Suprapubic | Skin_Not_Sun_Exposed_Suprapubic | Skin_Sun_Exposed_Lower_leg | Skin_Sun_Exposed_Lower_leg | Thyroid | Thyroid	RP1-239B22.5 | NCR3LG1 | RP1-239B22.5 | NCR3LG1 | RP1-239B22.5 | OR7E14P | KCNJ11 | NCR3LG1 | OR7E14P | RP1-239B22.5 | NCR3LG1 | KCNJ11 | NCR3LG1 | NCR3LG1 | KCNJ11 | NCR3LG1 | RP1-239B22.5	0.312 | 0.271 | 0.345 | 0.313 | 0.718 | 0.392 | 0.609 | 0.626 | 0.214 | 0.338 | 0.364 | 0.423 | 0.293 | 0.245 | 0.383 | 0.175 | 0.317	8.37e-09 | 8.14e-06 | 3.55e-07 | 3.84e-07 | 7.16e-18 | 2.37e-08 | 4.1e-13 | 6.07e-17 | 8.45e-06 | 3.85e-09 | 1.46e-09 | 1.9e-08 | 3.11e-06 | 1.5e-06 | 2e-13 | 1.64e-05 | 4.95e-08
11:16408630-18408630	17405617	chr11:17405617	t	c	0.6129	0.0201	0.5231	0.6274	-0.0791	0.0161	9.65e-07	------	0	3.635	5	0.603	66941	11	0.3871	SNP	rs1002226	0.928437	0.993561	-4.91304	12946.3	0.017954	0.934141	Common	NO	Adipose_Subcutaneous | Artery_Tibial | Artery_Tibial | Breast_Mammary_Tissue | Cells_Transformed_fibroblasts | Esophagus_Mucosa | Esophagus_Mucosa | Esophagus_Mucosa | Esophagus_Mucosa | Nerve_Tibial | Nerve_Tibial | Nerve_Tibial | Skin_Not_Sun_Exposed_Suprapubic | Skin_Not_Sun_Exposed_Suprapubic | Skin_Sun_Exposed_Lower_leg | Skin_Sun_Exposed_Lower_leg | Skin_Sun_Exposed_Lower_leg | Thyroid	RP1-239B22.5 | NCR3LG1 | RP1-239B22.5 | NCR3LG1 | NCR3LG1 | OR7E14P | RP1-239B22.5 | KCNJ11 | NCR3LG1 | NCR3LG1 | RP1-239B22.5 | OR7E14P | KCNJ11 | NCR3LG1 | RP1-239B22.5 | KCNJ11 | NCR3LG1 | RP1-239B22.5	0.316 | 0.262 | 0.347 | 0.295 | 0.125 | 0.381 | 0.71 | 0.611 | 0.619 | 0.338 | 0.338 | 0.208 | 0.412 | 0.296 | 0.21 | 0.369 | 0.25 | 0.308	3.31e-09 | 1.46e-05 | 2.47e-07 | 1.56e-06 | 1.97e-05 | 5.7e-08 | 1.72e-17 | 3.26e-13 | 1.46e-16 | 1.84e-08 | 2.75e-09 | 1.24e-05 | 2.85e-08 | 1.74e-06 | 1.7e-05 | 1.29e-12 | 8.51e-07 | 1.11e-07
11:16408630-18408630	17408404	chr11:17408404	t	c	0.6446	0.024	0.5388	0.6587	-0.0834	0.0165	4.08e-07	------	4.3	5.227	5	0.3888	66940.9	11	0.3554	SNP	rs5213	0.95097	0.99324	-5.05455	26622.4	0.0369202	0.916187	Common	NO	Adipose_Subcutaneous | Artery_Tibial | Esophagus_Mucosa | Esophagus_Mucosa | Esophagus_Mucosa | Esophagus_Mucosa | Nerve_Tibial | Nerve_Tibial | Skin_Not_Sun_Exposed_Suprapubic | Skin_Not_Sun_Exposed_Suprapubic | Skin_Sun_Exposed_Lower_leg | Thyroid | Thyroid	RP1-239B22.5 | RP1-239B22.5 | RP1-239B22.5 | NCR3LG1 | OR7E14P | KCNJ11 | NCR3LG1 | RP1-239B22.5 | KCNJ11 | NCR3LG1 | KCNJ11 | NCR3LG1 | RP1-239B22.5	0.312 | 0.306 | 0.693 | 0.611 | 0.402 | 0.587 | 0.323 | 0.307 | 0.454 | 0.292 | 0.386 | 0.184 | 0.295	2.93e-08 | 1.15e-05 | 3.92e-15 | 9.55e-15 | 4.11e-08 | 3.38e-11 | 2.46e-07 | 2.61e-07 | 9.46e-09 | 1.1e-05 | 7.57e-13 | 1.49e-05 | 1.4e-06
11:16408630-18408630	17408630	chr11:17408630	t	c	0.6327	0.0219	0.5354	0.6437	-0.0839	0.0163	2.65e-07	------	1.3	5.063	5	0.4082	66941	11	0.3673	SNP	rs5215	1	0.993402	-5.14724	42157.3	0.0584641	0.879266	Common	NO	Adipose_Subcutaneous | Esophagus_Mucosa | Esophagus_Mucosa | Esophagus_Mucosa | Esophagus_Mucosa | Nerve_Tibial | Nerve_Tibial | Skin_Not_Sun_Exposed_Suprapubic | Skin_Not_Sun_Exposed_Suprapubic | Skin_Sun_Exposed_Lower_leg | Skin_Sun_Exposed_Lower_leg | Thyroid | Thyroid	RP1-239B22.5 | OR7E14P | KCNJ11 | NCR3LG1 | RP1-239B22.5 | RP1-239B22.5 | NCR3LG1 | KCNJ11 | NCR3LG1 | NCR3LG1 | KCNJ11 | RP1-239B22.5 | NCR3LG1	0.315 | 0.386 | 0.587 | 0.609 | 0.689 | 0.309 | 0.347 | 0.449 | 0.297 | 0.241 | 0.375 | 0.302 | 0.184	1.38e-08 | 1.09e-07 | 1.98e-11 | 6.17e-15 | 2.85e-15 | 2.06e-07 | 2.51e-08 | 1.08e-08 | 6.01e-06 | 3.76e-06 | 2.13e-12 | 7.5e-07 | 1.4e-05
11:16408630-18408630	17409572	chr11:17409572	t	c	0.3674	0.0219	0.3558	0.4645	0.0843	0.0163	2.35e-07	++++++	1.4	5.07	5	0.4074	66940.9	11	0.3674	SNP	rs5219	1	0.993402	5.17178	47807.7	0.0663001	0.820802	Common	NO	Adipose_Subcutaneous | Esophagus_Mucosa | Esophagus_Mucosa | Esophagus_Mucosa | Esophagus_Mucosa | Nerve_Tibial | Nerve_Tibial | Skin_Not_Sun_Exposed_Suprapubic | Skin_Not_Sun_Exposed_Suprapubic | Skin_Sun_Exposed_Lower_leg | Skin_Sun_Exposed_Lower_leg | Thyroid | Thyroid	RP1-239B22.5 | RP1-239B22.5 | NCR3LG1 | OR7E14P | KCNJ11 | NCR3LG1 | RP1-239B22.5 | KCNJ11 | NCR3LG1 | KCNJ11 | NCR3LG1 | RP1-239B22.5 | NCR3LG1	0.313 | 0.69 | 0.61 | 0.386 | 0.588 | 0.345 | 0.313 | 0.45 | 0.295 | 0.385 | 0.239 | 0.3 | 0.186	2.31e-08 | 2.85e-15 | 6.12e-15 | 1.11e-07 | 1.99e-11 | 4.17e-08 | 1.83e-07 | 1.05e-08 | 7.8e-06 | 7.54e-13 | 5.39e-06 | 9.96e-07 | 1.27e-05
11:16408630-18408630	17411821	chr11:17411821	t	c	0.6358	0.0197	0.5484	0.6484	-0.0864	0.0163	1.19e-07	------	3.9	5.201	5	0.3919	66940.8	11	0.3642	SNP	rs2074314	0.931303	0.993402	-5.30061	93441.7	0.129586	0.635507	Common	NO	Adipose_Subcutaneous | Artery_Tibial | Esophagus_Mucosa | Esophagus_Mucosa | Esophagus_Mucosa | Esophagus_Mucosa | Nerve_Tibial | Nerve_Tibial | Skin_Not_Sun_Exposed_Suprapubic | Skin_Sun_Exposed_Lower_leg | Skin_Sun_Exposed_Lower_leg | Thyroid | Thyroid	RP1-239B22.5 | RP1-239B22.5 | RP1-239B22.5 | OR7E14P | KCNJ11 | NCR3LG1 | RP1-239B22.5 | NCR3LG1 | KCNJ11 | KCNJ11 | NCR3LG1 | RP1-239B22.5 | NCR3LG1	0.315 | 0.31 | 0.685 | 0.377 | 0.569 | 0.604 | 0.307 | 0.34 | 0.449 | 0.382 | 0.225 | 0.295 | 0.192	2.14e-08 | 1.16e-05 | 7.12e-15 | 2.73e-07 | 1.24e-10 | 1.89e-14 | 2.91e-07 | 5.47e-08 | 1.18e-08 | 6.94e-13 | 1.6e-05 | 1.26e-06 | 5.42e-06
11:16408630-18408630	17412960	chr11:17412960	a	g	0.3307	0.0243	0.3116	0.436	0.0887	0.0168	1.35e-07	++++++	0	2.927	5	0.7112	66940.7	11	0.3307	SNP	rs7124355	0.77349	0.992993	5.27976	85804.9	0.118995	0.754502	Common	NO	Adipose_Subcutaneous | Artery_Tibial | Breast_Mammary_Tissue | Esophagus_Mucosa | Esophagus_Mucosa | Esophagus_Mucosa | Esophagus_Mucosa | Nerve_Tibial | Skin_Not_Sun_Exposed_Suprapubic | Skin_Sun_Exposed_Lower_leg	RP1-239B22.5 | NCR3LG1 | NCR3LG1 | KCNJ11 | OR7E14P | NCR3LG1 | RP1-239B22.5 | NCR3LG1 | KCNJ11 | KCNJ11	0.262 | 0.276 | 0.314 | 0.497 | 0.352 | 0.507 | 0.635 | 0.306 | 0.373 | 0.347	7.23e-06 | 9.27e-06 | 5.11e-07 | 3.28e-08 | 1.95e-06 | 3.78e-10 | 1.3e-12 | 2.2e-06 | 1.15e-05 | 2.15e-10
11:16408630-18408630	17415190	chr11:17415190	c	g	0.3705	0.0216	0.3588	0.466	0.0869	0.0163	9e-08	++++++	0	4.23	5	0.5169	66941	11	0.3705	SNP	rs4148646	0.900624	0.993402	5.33129	109873	0.152373	0.358417	Common	NO	Adipose_Subcutaneous | Esophagus_Mucosa | Esophagus_Mucosa | Esophagus_Mucosa | Esophagus_Mucosa | Nerve_Tibial | Nerve_Tibial | Skin_Not_Sun_Exposed_Suprapubic | Skin_Sun_Exposed_Lower_leg | Thyroid | Thyroid	RP1-239B22.5 | NCR3LG1 | OR7E14P | KCNJ11 | RP1-239B22.5 | NCR3LG1 | RP1-239B22.5 | KCNJ11 | KCNJ11 | NCR3LG1 | RP1-239B22.5	0.32 | 0.562 | 0.369 | 0.522 | 0.649 | 0.341 | 0.3 | 0.444 | 0.36 | 0.189 | 0.283	9.83e-09 | 3.33e-12 | 7.08e-07 | 7.95e-09 | 5.42e-13 | 3.93e-08 | 4.53e-07 | 2.33e-08 | 6.28e-12 | 6.52e-06 | 2.92e-06
11:16408630-18408630	17418477	chr11:17418477	a	c	0.6292	0.0222	0.5311	0.6411	-0.0873	0.0162	7.43e-08	------	0	3.958	5	0.5554	66940.9	11	0.3708	SNP	rs757110	0.894431	0.993482	-5.38889	148574	0.206044	0.206044	Common	NO	Adipose_Subcutaneous | Esophagus_Mucosa | Esophagus_Mucosa | Esophagus_Mucosa | Esophagus_Mucosa | Nerve_Tibial | Nerve_Tibial | Skin_Not_Sun_Exposed_Suprapubic | Skin_Sun_Exposed_Lower_leg | Thyroid | Thyroid	RP1-239B22.5 | OR7E14P | NCR3LG1 | KCNJ11 | RP1-239B22.5 | RP1-239B22.5 | NCR3LG1 | KCNJ11 | KCNJ11 | RP1-239B22.5 | NCR3LG1	0.32 | 0.369 | 0.537 | 0.491 | 0.619 | 0.293 | 0.323 | 0.433 | 0.363 | 0.287 | 0.194	1.26e-08 | 5.84e-07 | 2.94e-11 | 5.46e-08 | 6.21e-12 | 1.12e-06 | 2.76e-07 | 5.71e-08 | 4.18e-12 | 1.92e-06 | 3.68e-06
11:16408630-18408630	17421860	chr11:17421860	a	g	0.4368	0.0166	0.4195	0.5072	0.0708	0.0159	8.67e-06	++++++	0	4.748	5	0.4474	66940.6	11	0.4368	SNP	rs2074311	0.684384	0.993719	4.45283	1504.83	0.00208691	0.989184	Common	NO	Adipose_Subcutaneous | Esophagus_Mucosa | Esophagus_Mucosa | Esophagus_Mucosa | Esophagus_Mucosa | Skin_Not_Sun_Exposed_Suprapubic | Skin_Sun_Exposed_Lower_leg	RP1-239B22.5 | KCNJ11 | OR7E14P | RP1-239B22.5 | NCR3LG1 | KCNJ11 | KCNJ11	0.304 | 0.587 | 0.428 | 0.659 | 0.588 | 0.389 | 0.285	8.84e-09 | 2.94e-12 | 6.58e-10 | 5.88e-15 | 6.57e-15 | 4.57e-07 | 2.32e-08
11:16408630-18408630	17421886	chr11:17421886	t	c	0.3698	0.0201	0.3576	0.4594	0.0868	0.0163	9.98e-08	++++++	0	3.746	5	0.5865	66940.6	11	0.3698	SNP	rs2074310	0.894616	0.993402	5.32515	106363	0.147505	0.505922	Common	NO	Adipose_Subcutaneous | Esophagus_Mucosa | Esophagus_Mucosa | Esophagus_Mucosa | Esophagus_Mucosa | Nerve_Tibial | Nerve_Tibial | Skin_Not_Sun_Exposed_Suprapubic | Skin_Sun_Exposed_Lower_leg | Thyroid | Thyroid	RP1-239B22.5 | OR7E14P | RP1-239B22.5 | KCNJ11 | NCR3LG1 | NCR3LG1 | RP1-239B22.5 | KCNJ11 | KCNJ11 | RP1-239B22.5 | NCR3LG1	0.323 | 0.363 | 0.633 | 0.502 | 0.544 | 0.343 | 0.297 | 0.438 | 0.356 | 0.287 | 0.194	6.58e-09 | 9.3e-07 | 1.71e-12 | 2.51e-08 | 1.35e-11 | 3.41e-08 | 6.27e-07 | 3.63e-08 | 9.47e-12 | 1.92e-06 | 3.68e-06
#Region: 11q13.4; closest Gene: ARAP1; Genes in 99% Credible Set: ARAP1-AS1|ARAP1-AS2|RPS12P20|MIR4692|RNU6-672P|PDE2A|ARAP1|STARD10|ATG16L2|FCHSD2
11:71474839-73474839	72419514	chr11:72419514	t	c	0.1531	0.0221	0.1404	0.2349	-0.0846	0.0228	0.0002005	------	0	1.507	5	0.9123	66940.6	11	0.1531	SNP	rs11605691	0.700861	0.987171	-3.71053	101.258	0.0021177	0.982794	Common	NO	Esophagus_Mucosa | Pituitary	ARAP1 | PDE2A	0.365 | 0.77	1.96e-06 | 4.35e-06
11:71474839-73474839	72424634	chr11:72424634	t	c	0.8434	0.0203	0.7673	0.8558	0.0885	0.0226	8.73e-05	+-++++	0	2.167	5	0.8256	66940.4	11	0.1566	SNP	rs9667947	0.718534	0.987392	3.91593	217.864	0.00455637	0.980676	Common	NO	Esophagus_Mucosa	ARAP1	0.37	7.78e-07
11:71474839-73474839	72428172	chr11:72428172	a	g	0.8437	0.0209	0.7666	0.8597	0.093	0.0224	3.29e-05	++++++	0	1.106	5	0.9535	66940.5	11	0.1563	SNP	rs76550717	0.786182	0.987611	4.15179	553.576	0.0115774	0.926051	Common	NO	Esophagus_Mucosa	ARAP1	0.366	1.32e-06
11:71474839-73474839	72429579	chr11:72429579	a	g	0.1513	0.0206	0.1402	0.2279	-0.0922	0.0225	4.13e-05	------	0	1.176	5	0.9472	66940.7	11	0.1513	SNP	rs75896506	0.800772	0.987502	-4.09778	445.799	0.00932337	0.944852	Common	NO	Esophagus_Mucosa	ARAP1	0.39	2.94e-07
11:71474839-73474839	72429796	chr11:72429796	t	tgca	0.1517	0.0205	0.1389	0.2279	-0.0916	0.0225	4.65e-05	------	0	1.262	5	0.9388	66940.7	11	0.1517	SV	rs140717197	0.800772	0.987502	-4.07111	400.339	0.00837262	0.953225	Common	NO	Esophagus_Mucosa	ARAP1	0.39	2.9e-07
11:71474839-73474839	72432985	chr11:72432985	a	g	0.152	0.0205	0.1419	0.2281	-0.0912	0.0224	4.69e-05	------	0	1.356	5	0.9291	66940.8	11	0.152	SNP	rs11603334	0.800772	0.987611	-4.07143	399.453	0.0083541	0.961579	Common	NO	Esophagus_Mucosa	ARAP1	0.392	2.48e-07
11:71474839-73474839	72433098	chr11:72433098	a	c	0.8481	0.0205	0.7719	0.8583	0.0919	0.0224	4.15e-05	++++++	0	1.335	5	0.9313	66940.7	11	0.1519	SNP	rs1552224	0.800772	0.987611	4.10268	453.155	0.00947721	0.935529	Common	NO	Esophagus_Mucosa	ARAP1	0.378	8.41e-07
11:71474839-73474839	72455885	chr11:72455885	t	c	0.1515	0.021	0.1364	0.2281	-0.0972	0.0225	1.58e-05	------	0	1.669	5	0.8927	66940.8	11	0.1515	SNP	rs7129793	0.84405	0.987502	-4.32	1122.7	0.0234799	0.547264	Common	NO	Esophagus_Mucosa	ARAP1	0.372	9.4e-07
11:71474839-73474839	72457487	chr11:72457487	t	c	0.1512	0.0209	0.1355	0.2275	-0.099	0.0226	1.17e-05	------	0	1.856	5	0.8686	66940.8	11	0.1512	SNP	rs74333814	0.837158	0.987392	-4.38053	1460.96	0.0305542	0.444089	Common	NO	Esophagus_Mucosa	ARAP1	0.362	1.62e-06
11:71474839-73474839	72460398	chr11:72460398	a	c	0.8478	0.0207	0.7724	0.8636	0.0955	0.0225	2.27e-05	++++++	0	1.941	5	0.8572	66940.8	11	0.1522	SNP	rs77464186	0.837158	0.987502	4.24444	815.65	0.0170584	0.799968	Common	NO	Esophagus_Mucosa	ARAP1	0.372	5.61e-07
11:71474839-73474839	72460694	chr11:72460694	t	c	0.8478	0.0201	0.7748	0.8634	0.0969	0.0225	1.72e-05	++++++	0	1.83	5	0.8721	66940.9	11	0.1522	SNP	rs11603349	0.81607	0.987502	4.30667	1060.71	0.0221836	0.569447	Common	NO	Esophagus_Mucosa	ARAP1	0.364	8.52e-07
11:71474839-73474839	72460762	chr11:72460762	a	t	0.8476	0.0207	0.7724	0.8635	0.0964	0.0225	1.88e-05	++++++	0	1.843	5	0.8704	66940.8	11	0.1524	SNP	rs11602873	0.837158	0.987502	4.28444	965.293	0.020188	0.651568	Common	NO	Esophagus_Mucosa	ARAP1	0.358	1.8e-06
11:71474839-73474839	72460930	chr11:72460930	a	at	0.848	0.0204	0.7724	0.8598	0.0963	0.0226	1.99e-05	++++++	0	2.017	5	0.8468	66940.6	11	0.152	SV	rs142489578	0.837158	0.987392	4.26106	877.567	0.0183533	0.74723	Common	NO	Esophagus_Mucosa	ARAP1	0.363	8.84e-07
11:71474839-73474839	72461812	chr11:72461812	a	ag	0.8481	0.0208	0.7723	0.8627	0.097	0.0226	1.76e-05	++++++	0	1.783	5	0.8783	66940.8	11	0.1519	SV	rs148527516	0.837158	0.987392	4.29204	1000.19	0.0209178	0.590365	Common	NO	Esophagus_Mucosa	ARAP1	0.362	9.08e-07
11:71474839-73474839	72462375	chr11:72462375	t	c	0.7597	0.0392	0.6068	0.7821	0.0669	0.0188	0.0003741	+--+++	0	2.873	5	0.7196	66940.8	11	0.2403	SNP	rs1785212	0.604293	0.991241	3.55851	49.7587	0.00104064	0.987902	Common	NO	Brain_Cerebellum | Esophagus_Mucosa | Esophagus_Mucosa | Esophagus_Mucosa | Skin_Not_Sun_Exposed_Suprapubic | Skin_Not_Sun_Exposed_Suprapubic | Skin_Sun_Exposed_Lower_leg | Skin_Sun_Exposed_Lower_leg	ARAP1 | ARAP1-AS1 | ARAP1-AS2 | ARAP1 | ARAP1 | ARAP1-AS1 | ARAP1 | ARAP1-AS1	-0.296 | 0.291 | 0.323 | 0.469 | 0.366 | 0.317 | 0.319 | 0.257	1.35e-06 | 2.78e-11 | 6.66e-07 | 1.05e-16 | 7.04e-09 | 3.31e-06 | 9.6e-08 | 2.85e-06
11:71474839-73474839	72462634	chr11:72462634	a	g	0.7596	0.0391	0.6068	0.7821	0.0667	0.0188	0.0003868	+--+++	0	2.874	5	0.7195	66940.7	11	0.2404	SNP	rs7122044	0.604293	0.991241	3.54787	47.9288	0.00100238	0.988904	Common	NO	Brain_Cerebellum | Esophagus_Mucosa | Esophagus_Mucosa | Esophagus_Mucosa | Skin_Not_Sun_Exposed_Suprapubic | Skin_Not_Sun_Exposed_Suprapubic | Skin_Not_Sun_Exposed_Suprapubic | Skin_Sun_Exposed_Lower_leg | Skin_Sun_Exposed_Lower_leg	ARAP1 | ARAP1 | ARAP1-AS2 | ARAP1-AS1 | ARAP1-AS1 | ARAP1 | ARAP1-AS2 | ARAP1 | ARAP1-AS1	-0.296 | 0.522 | 0.385 | 0.314 | 0.319 | 0.38 | 0.311 | 0.372 | 0.322	3.42e-06 | 1.28e-20 | 3.02e-09 | 8.78e-13 | 5.38e-06 | 4.47e-09 | 9.96e-06 | 4.65e-10 | 4.28e-09
11:71474839-73474839	72463435	chr11:72463435	a	g	0.1521	0.0208	0.1371	0.2279	-0.0982	0.0226	1.4e-05	------	0	1.599	5	0.9014	66940.7	11	0.1521	SNP	rs7109575	0.837158	0.987392	-4.34513	1254.33	0.0262329	0.498467	Common	NO	Esophagus_Mucosa	ARAP1	0.35	1.92e-06
11:71474839-73474839	72463462	chr11:72463462	a	g	0.24	0.0393	0.2177	0.3932	-0.0673	0.0188	0.0003526	-++---	0	2.883	5	0.718	66940.7	11	0.24	SNP	rs58249351	0.604293	0.991241	-3.57979	53.6488	0.001122	0.985768	Common	NO	Brain_Cerebellum | Esophagus_Mucosa | Esophagus_Mucosa | Esophagus_Mucosa | Skin_Not_Sun_Exposed_Suprapubic | Skin_Not_Sun_Exposed_Suprapubic | Skin_Not_Sun_Exposed_Suprapubic | Skin_Sun_Exposed_Lower_leg | Skin_Sun_Exposed_Lower_leg	ARAP1 | ARAP1 | ARAP1-AS1 | ARAP1-AS2 | ARAP1-AS2 | ARAP1-AS1 | ARAP1 | ARAP1 | ARAP1-AS1	-0.298 | 0.529 | 0.317 | 0.398 | 0.321 | 0.326 | 0.384 | 0.381 | 0.326	3.14e-06 | 7.37e-21 | 7.86e-13 | 1.24e-09 | 6.86e-06 | 4.63e-06 | 5.02e-09 | 1.85e-10 | 2.84e-09
11:71474839-73474839	72467871	chr11:72467871	ccga	c	0.7614	0.04	0.6067	0.784	0.0659	0.019	0.0005117	+--+++	0	3.482	5	0.6261	66940.5	11	0.2386	SV	rs141010895	0.604293	0.991056	3.46842	36.7009	0.000767557	0.990494	Common	NO	Brain_Cerebellum | Esophagus_Mucosa | Esophagus_Mucosa | Esophagus_Mucosa | Skin_Not_Sun_Exposed_Suprapubic | Skin_Not_Sun_Exposed_Suprapubic | Skin_Sun_Exposed_Lower_leg | Skin_Sun_Exposed_Lower_leg	ARAP1 | ARAP1-AS1 | ARAP1-AS2 | ARAP1 | ARAP1 | ARAP1-AS1 | ARAP1 | ARAP1-AS1	-0.294 | 0.309 | 0.362 | 0.511 | 0.367 | 0.305 | 0.328 | 0.272	2.04e-06 | 4.74e-12 | 4.64e-08 | 4.74e-19 | 1.28e-08 | 1.2e-05 | 7.7e-08 | 1.17e-06
11:71474839-73474839	72470915	chr11:72470915	g	ggttt	0.146	0.0225	0.1297	0.2267	-0.1104	0.0233	2.25e-06	------	0	2.556	5	0.768	66940.6	11	0.146	SV	rs140130268	0.81607	0.986609	-4.7382	7467.69	0.156178	0.156178	Common	NO	Esophagus_Mucosa	ARAP1	0.329	8.03e-06
11:71474839-73474839	72473262	chr11:72473262	t	c	0.7523	0.0367	0.6076	0.7739	0.0706	0.019	0.0002027	+--+++	0	3.404	5	0.638	66940	11	0.2477	SNP	rs1277060	0.530877	0.991056	3.71579	88.5376	0.00185166	0.984646	Common	NO	Brain_Cerebellum | Esophagus_Mucosa | Esophagus_Mucosa | Esophagus_Mucosa | Skin_Not_Sun_Exposed_Suprapubic | Skin_Not_Sun_Exposed_Suprapubic	ARAP1 | ARAP1-AS2 | ARAP1 | ARAP1-AS1 | ARAP1-AS1 | ARAP1	-0.344 | 0.352 | 0.51 | 0.329 | 0.324 | 0.357	4.7e-07 | 1.37e-07 | 1.11e-18 | 1.81e-13 | 5.33e-06 | 7.19e-08
11:71474839-73474839	72474004	chr11:72474004	t	g	0.1695	0.0197	0.1521	0.2431	-0.0991	0.0217	5.18e-06	------	0	1.502	5	0.9128	66940.5	11	0.1695	SNP	rs79430446	0.976787	0.988365	-4.56682	3228.38	0.0675178	0.223696	Common	NO	Esophagus_Mucosa	ARAP1	0.338	6.98e-07
11:71474839-73474839	72474181	chr11:72474181	ca	c	0.8312	0.0202	0.7568	0.8524	0.099	0.0218	5.45e-06	++++++	0	1.436	5	0.9203	66940.5	11	0.1688	SV	rs140735484	0.976787	0.988259	4.54128	2887.79	0.0603947	0.284091	Common	NO	Esophagus_Mucosa | Esophagus_Mucosa	ARAP1 | ARAP1-AS1	0.365 | 0.229	6.63e-08 | 8.09e-06
11:71474839-73474839	72474571	chr11:72474571	c	g	0.1751	0.0305	0.1564	0.2882	-0.0918	0.0216	2.04e-05	--+---	0	3.018	5	0.6972	66940.6	11	0.1751	SNP	rs7103836	0.896887	0.98847	-4.25	808.921	0.0169177	0.816886	Common	NO	Esophagus_Mucosa | Esophagus_Mucosa	ARAP1-AS1 | ARAP1	0.218 | 0.324	1.13e-05 | 8.31e-07
11:71474839-73474839	72474839	chr11:72474839	a	g	0.8288	0.0193	0.7563	0.8451	0.0956	0.0216	9.82e-06	++++++	0	1.753	5	0.8821	66940.6	11	0.1712	SNP	rs613937	1	0.98847	4.42593	1719.97	0.0359712	0.413535	Common	NO	Esophagus_Mucosa	ARAP1	0.299	1.89e-06
11:71474839-73474839	72478320	chr11:72478320	a	g	0.1709	0.0193	0.1548	0.244	-0.0961	0.0216	8.21e-06	------	0	1.535	5	0.9091	66940.8	11	0.1709	SNP	rs77106637	0.976787	0.98847	-4.44907	1903.78	0.0398154	0.377564	Common	NO	Esophagus_Mucosa | Esophagus_Mucosa	ARAP1 | ARAP1-AS1	0.341 | 0.222	7.19e-07 | 2.11e-05
11:71474839-73474839	72501002	chr11:72501002	t	c	0.1731	0.0284	0.1558	0.2783	-0.0911	0.0217	2.6e-05	--+---	0	2.124	5	0.8318	66940.7	11	0.1731	SNP	rs3862791	0.857164	0.988365	-4.19816	653.845	0.0136744	0.876914	Common	NO	Esophagus_Mucosa	ARAP1	0.325	5.2e-06
11:71474839-73474839	72504972	chr11:72504972	c	g	0.1742	0.0282	0.1558	0.277	-0.0948	0.0217	1.22e-05	--+---	0	2.031	5	0.8449	66940.6	11	0.1742	SNP	rs1059000	0.850003	0.988365	-4.36866	1345.77	0.0281453	0.472235	Common	NO	Esophagus_Mucosa	ARAP1	0.325	5.58e-06
11:71474839-73474839	72506880	chr11:72506880	t	c	0.8268	0.0284	0.7217	0.8441	0.0911	0.0217	2.61e-05	++-+++	0	2.117	5	0.8328	66940.6	11	0.1732	SNP	rs139534838	0.857164	0.988365	4.19816	653.845	0.0136744	0.890588	Common	NO	Esophagus_Mucosa	ARAP1	0.324	5.91e-06
11:71474839-73474839	72511521	chr11:72511521	a	c	0.8282	0.0293	0.7223	0.8525	0.0889	0.0219	4.9e-05	++-+++	0	2.213	5	0.8189	66940.5	11	0.1718	SNP	rs76724404	0.857164	0.988152	4.05936	373.828	0.00781817	0.969397	Common	NO	Esophagus_Mucosa	ARAP1	0.323	6.23e-06
11:71474839-73474839	72514503	chr11:72514503	t	c	0.1735	0.028	0.157	0.2777	-0.0918	0.0216	2.21e-05	--+---	0	2.154	5	0.8275	66940.6	11	0.1735	SNP	rs117819392	0.857164	0.98847	-4.25	808.921	0.0169177	0.833803	Common	NO	Esophagus_Mucosa	ARAP1	0.323	6.36e-06
11:71474839-73474839	72522142	chr11:72522142	c	g	0.1731	0.0284	0.1571	0.2783	-0.0929	0.0217	1.82e-05	--+---	0	2.13	5	0.8309	66940.6	11	0.1731	SNP	rs145398037	0.857164	0.988365	-4.28111	925.61	0.0193581	0.710297	Common	NO	Esophagus_Mucosa	ARAP1	0.315	1e-05
11:71474839-73474839	72588177	chr11:72588177	a	g	0.186	0.0323	0.167	0.3075	-0.0869	0.0208	2.96e-05	------	0	1.416	5	0.9226	66940.5	11	0.186	SNP	rs11603313	0.790568	0.9893	-4.17788	581.279	0.0121568	0.902745	Common	NO	Esophagus_Mucosa	ARAP1	0.318	7.83e-06
11:71474839-73474839	72615069	chr11:72615069	c	g	0.8283	0.0283	0.7221	0.8451	0.0915	0.0213	1.8e-05	++-+++	0	2.039	5	0.8437	66940.6	11	0.1717	SNP	rs11602858	0.828541	0.988785	4.29577	970.791	0.020303	0.63138	Common	NO	Esophagus_Mucosa	ARAP1	0.311	1.12e-05
11:71474839-73474839	72619860	chr11:72619860	a	g	0.1718	0.0282	0.1549	0.2779	-0.0916	0.0213	1.71e-05	--+---	0	1.923	5	0.8597	66940.8	11	0.1718	SNP	rs76793820	0.843879	0.988785	-4.30047	990.355	0.0207121	0.611077	Common	NO	Esophagus_Mucosa	ARAP1	0.326	4.24e-06
11:71474839-73474839	72629946	chr11:72629946	a	g	0.8144	0.0322	0.6925	0.8332	0.0883	0.0207	2.03e-05	++++++	0	1.547	5	0.9076	66940.8	11	0.1856	SNP	rs17244499	0.774715	0.989401	4.2657	835.609	0.0174758	0.78291	Common	NO	Esophagus_Mucosa	ARAP1	0.334	3.25e-06
11:71474839-73474839	72649396	chr11:72649396	a	t	0.8138	0.032	0.6924	0.8332	0.0885	0.0207	1.83e-05	++++++	0	1.487	5	0.9145	66940.9	11	0.1862	SNP	rs74439784	0.783499	0.989401	4.27536	870.428	0.018204	0.765434	Common	NO	Esophagus_Mucosa	ARAP1	0.317	7.74e-06
11:71474839-73474839	72669777	chr11:72669777	t	c	0.8277	0.0281	0.722	0.8452	0.0913	0.0213	1.75e-05	++++++	0	1.676	5	0.892	66940.9	11	0.1723	SNP	rs11605166	0.858187	0.988785	4.28638	932.875	0.01951	0.690938	Common	NO	Esophagus_Mucosa	ARAP1	0.325	4.48e-06
11:71474839-73474839	72707441	chr11:72707441	a	c	0.8134	0.0317	0.6928	0.8332	0.087	0.0206	2.49e-05	++++++	0	1.449	5	0.9189	66940.8	11	0.1866	SNP	rs7109082	0.797691	0.989502	4.2233	696.601	0.0145686	0.863239	Common	NO	Esophagus_Mucosa	ARAP1	0.345	1.7e-06
11:71474839-73474839	72721271	chr11:72721271	a	c	0.1715	0.028	0.1548	0.2767	-0.0926	0.0213	1.43e-05	------	0	1.808	5	0.875	66940.8	11	0.1715	SNP	rs2886599	0.828541	0.988785	-4.34742	1210.5	0.0253162	0.523784	Common	NO	Esophagus_Mucosa	ARAP1	0.345	2.62e-06
11:71474839-73474839	72727840	chr11:72727840	a	g	0.8134	0.0317	0.6928	0.8332	0.0871	0.0206	2.47e-05	++++++	0	1.498	5	0.9133	66940.8	11	0.1866	SNP	rs11600585	0.788878	0.989502	4.22816	710.885	0.0148673	0.848671	Common	NO	Esophagus_Mucosa	ARAP1	0.337	4.13e-06
11:71474839-73474839	72810325	chr11:72810325	ca	c	0.8284	0.0284	0.7223	0.8477	0.0918	0.0214	1.81e-05	++++++	0	1.691	5	0.89	66940.7	11	0.1716	SV	rs144064911	0.820106	0.988681	4.28972	949.638	0.0198606	0.671429	Common	NO	Esophagus_Mucosa	ARAP1	0.33	3.32e-06
11:71474839-73474839	72851463	chr11:72851463	t	c	0.8022	0.0389	0.6583	0.8248	0.0919	0.0203	6.06e-06	++++++	0	0.148	5	0.9996	66940.7	11	0.1978	SNP	rs1783598	0.744736	0.989803	4.52709	2565.67	0.0536579	0.337748	Common	NO	Esophagus_Mucosa	ARAP1	-0.352	5.51e-07
#Region: 11q14.3; closest Gene: FAT3/MTNR1B; Genes in 99% Credible Set: SNRPGP16|FAT3|MTNR1B
11:91694757-93694757	92697981	chr11:92697981	t	c	0.3917	0.0035	0.3821	0.3987	0.0627	0.0161	0.0001008	++++++	0	4.585	5	0.4686	66940.8	11	0.3917	SNP	rs10466351	0.800232	0.993561	3.89441	150.154	0.00123332	0.979618	Common	NO	Esophagus_Mucosa	SLC36A4	-0.199	2.26e-05
#Region: 12q24.31; closest Gene: CAMKK2; Genes in 99% Credible Set: P2RX7|P2RX4|CAMKK2|ANAPC5|RNF34
12:120686929-122686929	121602135	chr12:121602135	a	c	0.2636	0.0105	0.2146	0.2679	-0.0493	0.0183	0.007101	-+++--	5.9	5.313	5	0.3789	66940.2	12	0.2636	SNP	rs11065464	0.246569	0.991697	-2.69399	3.33034	0.00398535	0.903673	Common	YES	Whole_Blood	P2RX4	-0.237	4.76e-07
12:120686929-122686929	121604748	chr12:121604748	a	g	0.2861	0.0088	0.2455	0.2897	-0.0449	0.0178	0.01173	-+++--	13.8	5.801	5	0.3261	66940.4	12	0.2861	SNP	rs11065466	0.272673	0.992141	-2.52247	2.08208	0.00249158	0.924365	Common	YES	Nerve_Tibial | Whole_Blood	P2RX4 | P2RX4	-0.286 | -0.254	9.95e-07 | 1.25e-08
12:120686929-122686929	121605355	chr12:121605355	a	g	0.2561	0.0077	0.2186	0.2595	-0.0488	0.0182	0.007429	++++--	68.4	15.838	5	0.007322	66940.8	12	0.2561	SNP	rs7958311	0.259573	0.991787	-2.68132	3.20333	0.00383337	0.907507	Common	YES	Whole_Blood	P2RX4	-0.233	1.54e-07
12:120686929-122686929	121614324	chr12:121614324	a	g	0.3007	0.0095	0.2571	0.305	-0.0609	0.0175	0.0004905	-+++--	35.5	7.751	5	0.1705	66940.4	12	0.3007	SNP	rs12826364	0.362663	0.992402	-3.48	35.4904	0.0424707	0.772755	Common	YES	Artery_Tibial | Cells_Transformed_fibroblasts | Nerve_Tibial | Whole_Blood	P2RX4 | P2RX4 | P2RX4 | P2RX4	-0.225 | -0.226 | -0.295 | -0.312	7.71e-06 | 5.71e-08 | 2.62e-07 | 3.62e-12
12:120686929-122686929	121617990	chr12:121617990	a	g	0.8878	0.0058	0.8648	0.8932	0.061	0.0255	0.01666	+++-++	12.3	5.7	5	0.3366	66940.8	12	0.1122	SNP	rs61953403	0.109316	0.984004	2.39216	2.11221	0.00252765	0.921873	Common	YES	Adipose_Subcutaneous | Artery_Aorta | Artery_Tibial | Cells_Transformed_fibroblasts | Colon_Sigmoid | Colon_Transverse | Esophagus_Mucosa | Esophagus_Muscularis | Heart_Atrial_Appendage | Heart_Left_Ventricle | Muscle_Skeletal | Nerve_Tibial | Skin_Not_Sun_Exposed_Suprapubic | Thyroid | Whole_Blood	P2RX4 | P2RX4 | P2RX4 | P2RX4 | P2RX4 | P2RX4 | P2RX4 | P2RX4 | P2RX4 | P2RX4 | P2RX4 | P2RX4 | P2RX4 | P2RX4 | P2RX4	-0.362 | -0.724 | -0.522 | -0.343 | -0.645 | -0.234 | -0.601 | -0.539 | -0.571 | -0.647 | -0.39 | -0.589 | -0.659 | -0.559 | -0.504	6.78e-09 | 3.55e-12 | 1.07e-13 | 1.19e-08 | 1.77e-06 | 5.81e-06 | 6.13e-09 | 1.09e-09 | 1.54e-06 | 8.13e-09 | 1.86e-06 | 1.61e-13 | 2.93e-08 | 1.26e-08 | 1.77e-16
12:120686929-122686929	121622024	chr12:121622024	a	g	0.1079	0.0067	0.1022	0.1345	-0.0736	0.026	0.004586	---+--	8.5	5.467	5	0.3615	66940.9	12	0.1079	SNP	rs28360458	0.120547	0.983381	-2.83077	6.62891	0.00793269	0.887401	Common	YES	Adipose_Subcutaneous | Artery_Aorta | Artery_Tibial | Cells_Transformed_fibroblasts | Colon_Sigmoid | Colon_Transverse | Esophagus_Mucosa | Esophagus_Muscularis | Heart_Atrial_Appendage | Heart_Left_Ventricle | Muscle_Skeletal | Nerve_Tibial | Skin_Not_Sun_Exposed_Suprapubic | Thyroid | Whole_Blood	P2RX4 | P2RX4 | P2RX4 | P2RX4 | P2RX4 | P2RX4 | P2RX4 | P2RX4 | P2RX4 | P2RX4 | P2RX4 | P2RX4 | P2RX4 | P2RX4 | P2RX4	-0.363 | -0.723 | -0.52 | -0.34 | -0.645 | -0.235 | -0.602 | -0.539 | -0.57 | -0.643 | -0.392 | -0.592 | -0.666 | -0.582 | -0.505	6.93e-09 | 4.32e-12 | 1.93e-13 | 1.73e-08 | 1.84e-06 | 5.49e-06 | 6.09e-09 | 1.19e-09 | 1.72e-06 | 1.23e-08 | 1.78e-06 | 1.33e-13 | 2.3e-08 | 3.85e-09 | 2.19e-16
12:120686929-122686929	121626221	chr12:121626221	a	g	0.2996	0.0093	0.258	0.3041	-0.062	0.0176	0.0004196	-+++--	37.2	7.967	5	0.1581	66940	12	0.2996	SNP	rs11065472	0.362663	0.992316	-3.52273	41.3821	0.0495211	0.594095	Common	YES	Artery_Tibial | Cells_Transformed_fibroblasts | Nerve_Tibial | Thyroid | Whole_Blood	P2RX4 | P2RX4 | P2RX4 | C12orf43 | P2RX4	-0.216 | -0.231 | -0.293 | 0.299 | -0.31	1.47e-05 | 1.72e-08 | 2.49e-07 | 1.55e-05 | 2.78e-12
12:120686929-122686929	121630607	chr12:121630607	a	ac	0.4958	0.0187	0.4195	0.5055	-0.0543	0.0161	0.0007487	---+--	0	4.274	5	0.5107	66939.1	12	0.4958	SV	rs3833787	0.123581	0.993561	-3.37267	22.8307	0.0273211	0.800076	Common	YES	Artery_Tibial | Artery_Tibial | Cells_Transformed_fibroblasts | Esophagus_Mucosa | Nerve_Tibial | Whole_Blood	P2RX7 | P2RX4 | P2RX4 | P2RX4 | P2RX4 | P2RX4	0.188 | 0.205 | 0.225 | 0.318 | 0.214 | 0.273	5.56e-06 | 4.74e-06 | 4.19e-09 | 1.66e-07 | 6.52e-06 | 2.25e-11
12:120686929-122686929	121634965	chr12:121634965	t	c	0.6744	0.0268	0.5588	0.683	-0.0398	0.0168	0.01804	-++---	23.2	6.513	5	0.2595	66940.7	12	0.3256	SNP	rs1718117	0.172726	0.992993	-2.36905	1.35809	0.0016252	0.952144	Common	YES	Artery_Aorta | Artery_Tibial | Cells_Transformed_fibroblasts | Esophagus_Mucosa | Whole_Blood	P2RX4 | P2RX4 | P2RX4 | P2RX4 | P2RX4	0.407 | 0.216 | 0.356 | 0.302 | 0.29	2.6e-08 | 6.56e-06 | 7.75e-22 | 1.04e-05 | 5.99e-12
12:120686929-122686929	121635197	chr12:121635197	t	c	0.2439	0.0135	0.1744	0.2482	-0.0368	0.019	0.05317	+++---	53.2	10.684	5	0.05803	66939.9	12	0.2439	SNP	rs10849853	0.393683	0.991056	-1.93684	0.606853	0.000726209	0.990671	Common	YES	Cells_Transformed_fibroblasts	P2RX4	-0.194	1.19e-05
12:120686929-122686929	121635505	chr12:121635505	t	c	0.6744	0.0268	0.5588	0.6829	-0.0397	0.0168	0.01833	-++---	23.6	6.544	5	0.2568	66940.6	12	0.3256	SNP	rs2567980	0.172726	0.992993	-2.3631	1.33923	0.00160263	0.958602	Common	YES	Artery_Aorta | Artery_Tibial | Cells_Transformed_fibroblasts | Esophagus_Mucosa | Whole_Blood	P2RX4 | P2RX4 | P2RX4 | P2RX4 | P2RX4	0.407 | 0.217 | 0.356 | 0.302 | 0.29	2.6e-08 | 6.21e-06 | 7.99e-22 | 1.03e-05 | 6.03e-12
12:120686929-122686929	121636190	chr12:121636190	t	c	0.3252	0.0269	0.3167	0.4412	0.0395	0.0169	0.01909	+--+++	24.4	6.617	5	0.2508	66940.5	12	0.3252	SNP	rs2686363	0.172726	0.99291	2.33728	1.26809	0.00151749	0.961722	Common	YES	Artery_Aorta | Artery_Tibial | Cells_Transformed_fibroblasts | Esophagus_Mucosa | Whole_Blood	P2RX4 | P2RX4 | P2RX4 | P2RX4 | P2RX4	0.407 | 0.216 | 0.356 | 0.302 | 0.29	2.6e-08 | 6.56e-06 | 7.73e-22 | 1.04e-05 | 5.99e-12
12:120686929-122686929	121637133	chr12:121637133	t	c	0.3469	0.0086	0.3083	0.3505	-0.059	0.0169	0.000497	--++--	50.7	10.137	5	0.07144	66940	12	0.3469	SNP	rs11065478	0.694852	0.99291	-3.49112	35.7378	0.0427667	0.730285	Common	YES	Artery_Tibial | Cells_Transformed_fibroblasts | Esophagus_Mucosa | Nerve_Tibial | Thyroid | Whole_Blood	P2RX4 | P2RX4 | P2RX4 | P2RX4 | P2RX4 | P2RX4	-0.239 | -0.309 | -0.293 | -0.305 | -0.277 | -0.293	4.27e-07 | 1.56e-16 | 6.27e-06 | 1.04e-08 | 5.36e-07 | 1.61e-12
12:120686929-122686929	121639323	chr12:121639323	t	c	0.3467	0.0085	0.3083	0.3504	-0.0592	0.0169	0.000478	-+++--	49.1	9.824	5	0.08037	66940	12	0.3467	SNP	rs12827821	0.694852	0.99291	-3.50296	37.2369	0.0445607	0.687518	Common	YES	Artery_Tibial | Cells_Transformed_fibroblasts | Esophagus_Mucosa | Nerve_Tibial | Thyroid | Whole_Blood	P2RX4 | P2RX4 | P2RX4 | P2RX4 | P2RX4 | P2RX4	-0.24 | -0.309 | -0.294 | -0.306 | -0.278 | -0.294	3.96e-07 | 1.48e-16 | 5.89e-06 | 9.69e-09 | 4.65e-07 | 1.42e-12
12:120686929-122686929	121639525	chr12:121639525	a	at	0.4408	0.0203	0.4345	0.5332	0.052	0.016	0.001177	++--++	42.8	8.739	5	0.1199	66940.1	12	0.4408	SV	rs201861592	0.270202	0.993641	3.25	15.1613	0.0181432	0.861458	Common	YES	Artery_Aorta | Artery_Tibial | Cells_Transformed_fibroblasts | Esophagus_Mucosa | Esophagus_Muscularis | Heart_Atrial_Appendage | Nerve_Tibial | Whole_Blood	P2RX4 | P2RX4 | P2RX4 | P2RX4 | P2RX4 | P2RX4 | P2RX4 | P2RX4	0.352 | 0.221 | 0.36 | 0.411 | 0.309 | 0.406 | 0.219 | 0.317	1.14e-06 | 3.98e-06 | 9.95e-22 | 9.62e-11 | 1.69e-06 | 7.35e-07 | 1.34e-05 | 1.2e-13
12:120686929-122686929	121639526	chr12:121639526	a	t	0.4436	0.021	0.4366	0.5388	0.0518	0.0159	0.001159	++--++	45.8	9.222	5	0.1005	66940.4	12	0.4436	SNP	rs2915640	0.2758	0.993719	3.25786	15.4615	0.0185025	0.843315	Common	YES	Artery_Aorta | Artery_Tibial | Cells_Transformed_fibroblasts | Esophagus_Mucosa | Esophagus_Muscularis | Heart_Atrial_Appendage | Nerve_Tibial | Thyroid | Whole_Blood	P2RX4 | P2RX4 | P2RX4 | P2RX4 | P2RX4 | P2RX4 | P2RX4 | P2RX4 | P2RX4	0.366 | 0.224 | 0.355 | 0.435 | 0.302 | 0.384 | 0.232 | 0.243 | 0.345	8.17e-08 | 4.77e-07 | 5.81e-24 | 7.82e-13 | 5.53e-07 | 4.12e-07 | 1.61e-06 | 7.91e-06 | 2.1e-17
12:120686929-122686929	121641034	chr12:121641034	t	c	0.3252	0.0269	0.3167	0.4413	0.0406	0.0168	0.01585	+--+++	20.6	6.297	5	0.2784	66940.8	12	0.3252	SNP	rs1169720	0.172726	0.992993	2.41667	1.52078	0.00181989	0.945428	Common	YES	Artery_Aorta | Artery_Tibial | Cells_Transformed_fibroblasts | Esophagus_Mucosa | Whole_Blood	P2RX4 | P2RX4 | P2RX4 | P2RX4 | P2RX4	0.407 | 0.216 | 0.356 | 0.302 | 0.29	2.6e-08 | 6.56e-06 | 7.75e-22 | 1.04e-05 | 5.99e-12
12:120686929-122686929	121641668	chr12:121641668	a	g	0.2447	0.0136	0.1745	0.2489	-0.0372	0.019	0.05089	+++---	52.3	10.487	5	0.06255	66940.1	12	0.2447	SNP	rs3850518	0.396188	0.991056	-1.95789	0.632018	0.000756323	0.987737	Common	YES	Cells_Transformed_fibroblasts	P2RX4	-0.187	1.79e-05
12:120686929-122686929	121641956	chr12:121641956	a	g	0.8912	0.0073	0.8641	0.8973	0.0726	0.0264	0.005901	+++-++	16	5.953	5	0.3108	66940.6	12	0.1088	SNP	rs77461340	0.198917	0.982874	2.75	5.38116	0.00643952	0.893841	Common	YES	Adipose_Subcutaneous | Adipose_Visceral_Omentum | Artery_Aorta | Artery_Coronary | Artery_Tibial | Cells_Transformed_fibroblasts | Colon_Sigmoid | Colon_Transverse | Esophagus_Mucosa | Esophagus_Muscularis | Heart_Atrial_Appendage | Heart_Left_Ventricle | Muscle_Skeletal | Nerve_Tibial | Skin_Not_Sun_Exposed_Suprapubic | Thyroid | Whole_Blood	P2RX4 | P2RX4 | P2RX4 | P2RX4 | P2RX4 | P2RX4 | P2RX4 | P2RX4 | P2RX4 | P2RX4 | P2RX4 | P2RX4 | P2RX4 | P2RX4 | P2RX4 | P2RX4 | P2RX4	-0.371 | -0.496 | -0.723 | -0.444 | -0.527 | -0.365 | -0.712 | -0.241 | -0.633 | -0.532 | -0.572 | -0.628 | -0.456 | -0.578 | -0.706 | -0.591 | -0.513	8.97e-10 | 5.36e-07 | 8.24e-13 | 1.52e-06 | 1.16e-13 | 8.19e-10 | 9.75e-08 | 1.2e-06 | 6.51e-11 | 1.68e-10 | 2.04e-07 | 7.1e-09 | 8.76e-09 | 1.45e-13 | 1.59e-10 | 8.35e-10 | 1.58e-17
12:120686929-122686929	121642543	chr12:121642543	a	c	0.6748	0.0268	0.5591	0.6833	-0.0408	0.0168	0.01529	-++---	21.5	6.37	5	0.2719	66940.8	12	0.3252	SNP	rs2567993	0.171379	0.992993	-2.42857	1.56496	0.00187276	0.943608	Common	YES	Artery_Aorta | Artery_Tibial | Cells_Transformed_fibroblasts | Esophagus_Mucosa | Whole_Blood	P2RX4 | P2RX4 | P2RX4 | P2RX4 | P2RX4	0.422 | 0.215 | 0.358 | 0.31 | 0.295	1.5e-08 | 7.7e-06 | 9.53e-22 | 7.91e-06 | 3.84e-12
12:120686929-122686929	121647435	chr12:121647435	a	g	0.6768	0.0278	0.5567	0.6855	-0.0385	0.0169	0.02257	-++---	30.3	7.179	5	0.2077	66940.7	12	0.3232	SNP	rs1653622	0.172228	0.99291	-2.27811	1.1073	0.00132509	0.976885	Common	YES	Artery_Aorta | Artery_Tibial | Cells_Transformed_fibroblasts | Esophagus_Mucosa | Whole_Blood	P2RX4 | P2RX4 | P2RX4 | P2RX4 | P2RX4	0.401 | 0.214 | 0.352 | 0.303 | 0.29	2.27e-08 | 6.91e-06 | 1.88e-21 | 7.79e-06 | 3.3e-12
12:120686929-122686929	121648132	chr12:121648132	t	g	0.1013	0.0086	0.0952	0.1335	-0.0738	0.0273	0.006899	---+--	42.2	8.652	5	0.1238	66940.6	12	0.1013	SNP	rs28360467	0.169217	0.981709	-2.7033	4.88618	0.00584719	0.899688	Common	YES	Adipose_Subcutaneous | Adipose_Visceral_Omentum | Artery_Aorta | Artery_Tibial | Cells_Transformed_fibroblasts | Colon_Sigmoid | Colon_Transverse | Esophagus_Gastroesophageal_Junction | Esophagus_Mucosa | Esophagus_Muscularis | Heart_Atrial_Appendage | Heart_Left_Ventricle | Muscle_Skeletal | Nerve_Tibial | Skin_Not_Sun_Exposed_Suprapubic | Skin_Sun_Exposed_Lower_leg | Thyroid | Whole_Blood	P2RX4 | P2RX4 | P2RX4 | P2RX4 | P2RX4 | P2RX4 | P2RX4 | P2RX4 | P2RX4 | P2RX4 | P2RX4 | P2RX4 | P2RX4 | P2RX4 | P2RX4 | P2RX4 | P2RX4 | P2RX4	-0.487 | -0.551 | -0.76 | -0.579 | -0.381 | -0.819 | -0.298 | -0.78 | -0.653 | -0.561 | -0.635 | -0.663 | -0.512 | -0.685 | -0.75 | -0.421 | -0.653 | -0.534	6.33e-14 | 6.34e-07 | 5.89e-13 | 2.4e-13 | 1.18e-09 | 9.83e-08 | 4.32e-08 | 8.54e-07 | 6.05e-10 | 2e-10 | 1.53e-07 | 8.67e-09 | 3.06e-09 | 6.83e-15 | 5.31e-10 | 4.75e-06 | 2.01e-09 | 8.71e-16
12:120686929-122686929	121648290	chr12:121648290	a	g	0.6723	0.0268	0.5561	0.681	-0.0391	0.0168	0.02019	-++---	28.4	6.986	5	0.2217	66940.6	12	0.3277	SNP	rs2567994	0.188802	0.992993	-2.32738	1.23235	0.00147473	0.963197	Common	YES	Artery_Aorta | Artery_Tibial | Cells_Transformed_fibroblasts | Esophagus_Mucosa | Whole_Blood	P2RX4 | P2RX4 | P2RX4 | P2RX4 | P2RX4	0.384 | 0.217 | 0.351 | 0.32 | 0.285	8e-08 | 4.6e-06 | 4.88e-22 | 2.07e-06 | 7.03e-12
12:120686929-122686929	121648870	chr12:121648870	c	g	0.6716	0.0266	0.5561	0.6801	-0.0376	0.0168	0.025	-++---	28.9	7.029	5	0.2185	66940.8	12	0.3284	SNP	rs2686387	0.188802	0.992993	-2.2381	1.00655	0.00120452	0.981989	Common	YES	Artery_Aorta | Artery_Tibial | Cells_Transformed_fibroblasts | Esophagus_Mucosa | Esophagus_Muscularis | Whole_Blood	P2RX4 | P2RX4 | P2RX4 | P2RX4 | P2RX4 | P2RX4	0.392 | 0.205 | 0.351 | 0.304 | 0.278 | 0.288	1.19e-08 | 1.36e-05 | 2.12e-21 | 4.62e-06 | 1.25e-05 | 2.85e-12
12:120686929-122686929	121650462	chr12:121650462	a	g	0.6714	0.0266	0.5563	0.6799	-0.0379	0.0168	0.02413	-++---	28.1	6.951	5	0.2243	66940.6	12	0.3286	SNP	rs11065486	0.188802	0.992993	-2.25595	1.04747	0.00125349	0.980784	Common	YES	Artery_Aorta | Artery_Tibial | Cells_Transformed_fibroblasts | Esophagus_Mucosa | Esophagus_Muscularis | Whole_Blood	P2RX4 | P2RX4 | P2RX4 | P2RX4 | P2RX4 | P2RX4	0.393 | 0.22 | 0.353 | 0.317 | 0.295 | 0.299	1.21e-08 | 3.29e-06 | 4.79e-22 | 1.61e-06 | 4.6e-06 | 3.87e-13
12:120686929-122686929	121651259	chr12:121651259	a	t	0.6715	0.0265	0.5564	0.68	-0.0383	0.0168	0.02239	-++---	28.5	6.99	5	0.2214	66940.7	12	0.3285	SNP	rs10774587	0.188802	0.992993	-2.27976	1.10517	0.00132253	0.978208	Common	YES	Artery_Aorta | Artery_Tibial | Cells_Transformed_fibroblasts | Esophagus_Mucosa | Esophagus_Muscularis | Whole_Blood	P2RX4 | P2RX4 | P2RX4 | P2RX4 | P2RX4 | P2RX4	0.392 | 0.214 | 0.354 | 0.312 | 0.295 | 0.303	1.62e-08 | 4.39e-06 | 4.67e-22 | 2.51e-06 | 3.83e-06 | 2.88e-13
12:120686929-122686929	121651373	chr12:121651373	t	c	0.3284	0.0266	0.32	0.4436	0.0383	0.0168	0.02254	+--+++	28.7	7.011	5	0.2198	66940.8	12	0.3284	SNP	rs10849855	0.188802	0.992993	2.27976	1.10517	0.00132253	0.979531	Common	YES	Artery_Aorta | Artery_Tibial | Cells_Transformed_fibroblasts | Esophagus_Mucosa | Esophagus_Muscularis | Whole_Blood	P2RX4 | P2RX4 | P2RX4 | P2RX4 | P2RX4 | P2RX4	0.394 | 0.217 | 0.353 | 0.317 | 0.295 | 0.298	1.29e-08 | 4.55e-06 | 4.53e-22 | 1.51e-06 | 4.59e-06 | 5.25e-13
12:120686929-122686929	121651820	chr12:121651820	a	g	0.3285	0.0265	0.32	0.4435	0.0384	0.0168	0.02228	+--+++	28.6	6.999	5	0.2207	66940.7	12	0.3285	SNP	rs6489799	0.188802	0.992993	2.28571	1.12018	0.00134049	0.97422	Common	YES	Artery_Aorta | Artery_Tibial | Cells_Transformed_fibroblasts | Esophagus_Mucosa | Esophagus_Muscularis | Whole_Blood	P2RX4 | P2RX4 | P2RX4 | P2RX4 | P2RX4 | P2RX4	0.394 | 0.218 | 0.353 | 0.317 | 0.295 | 0.299	1.29e-08 | 4.49e-06 | 4.56e-22 | 1.46e-06 | 4.61e-06 | 4.22e-13
12:120686929-122686929	121652041	chr12:121652041	t	g	0.328	0.0267	0.3195	0.4435	0.0384	0.0168	0.02226	+--+++	29.4	7.08	5	0.2147	66940.6	12	0.328	SNP	rs930186	0.188802	0.992993	2.28571	1.12018	0.00134049	0.97556	Common	YES	Artery_Aorta | Artery_Tibial | Cells_Transformed_fibroblasts | Esophagus_Mucosa | Esophagus_Muscularis | Whole_Blood	P2RX4 | P2RX4 | P2RX4 | P2RX4 | P2RX4 | P2RX4	0.394 | 0.218 | 0.353 | 0.317 | 0.295 | 0.3	1.29e-08 | 4.47e-06 | 4.59e-22 | 1.44e-06 | 4.62e-06 | 4e-13
12:120686929-122686929	121652277	chr12:121652277	a	g	0.3285	0.0265	0.32	0.4435	0.0387	0.0168	0.02133	+--+++	28.1	6.956	5	0.224	66940.7	12	0.3285	SNP	rs930187	0.188802	0.992993	2.30357	1.1667	0.00139616	0.966037	Common	YES	Artery_Aorta | Artery_Tibial | Cells_Transformed_fibroblasts | Esophagus_Mucosa | Esophagus_Muscularis | Whole_Blood	P2RX4 | P2RX4 | P2RX4 | P2RX4 | P2RX4 | P2RX4	0.394 | 0.218 | 0.353 | 0.317 | 0.294 | 0.3	1.29e-08 | 4.44e-06 | 4.64e-22 | 1.41e-06 | 4.64e-06 | 3.78e-13
12:120686929-122686929	121652473	chr12:121652473	a	t	0.6718	0.0266	0.5566	0.6802	-0.0387	0.0168	0.02127	-++---	25.9	6.748	5	0.2401	66940.7	12	0.3282	SNP	rs10849856	0.188802	0.992993	-2.30357	1.1667	0.00139616	0.967433	Common	YES	Artery_Aorta | Artery_Tibial | Cells_Transformed_fibroblasts | Esophagus_Mucosa | Esophagus_Muscularis | Whole_Blood	P2RX4 | P2RX4 | P2RX4 | P2RX4 | P2RX4 | P2RX4	0.394 | 0.207 | 0.363 | 0.306 | 0.276 | 0.298	1.23e-08 | 1.13e-05 | 4.66e-23 | 3.22e-06 | 1.31e-05 | 5.89e-13
12:120686929-122686929	121653839	chr12:121653839	a	aat	0.6707	0.0268	0.5545	0.6796	-0.0404	0.0168	0.01616	-+++--	38.8	8.171	5	0.147	66940.7	12	0.3293	SV	rs200031700	0.178333	0.992993	-2.40476	1.47805	0.00176876	0.947197	Common	YES	Artery_Aorta | Artery_Tibial | Cells_Transformed_fibroblasts | Esophagus_Mucosa | Esophagus_Muscularis | Whole_Blood	P2RX4 | P2RX4 | P2RX4 | P2RX4 | P2RX4 | P2RX4	0.385 | 0.221 | 0.348 | 0.322 | 0.295 | 0.311	4.09e-08 | 3.87e-06 | 3.48e-21 | 1.32e-06 | 4.69e-06 | 6.11e-14
12:120686929-122686929	121654011	chr12:121654011	a	g	0.6718	0.0271	0.5542	0.6805	-0.0398	0.0168	0.01772	-+++--	31.9	7.341	5	0.1965	66940.8	12	0.3282	SNP	rs1169727	0.186937	0.992993	-2.36905	1.35809	0.0016252	0.95377	Common	YES	Artery_Aorta | Artery_Tibial | Cells_Transformed_fibroblasts | Esophagus_Mucosa | Esophagus_Muscularis | Whole_Blood	P2RX4 | P2RX4 | P2RX4 | P2RX4 | P2RX4 | P2RX4	0.395 | 0.216 | 0.341 | 0.322 | 0.282 | 0.301	1.71e-08 | 5.32e-06 | 1.35e-20 | 1.19e-06 | 1.42e-05 | 2.5e-13
12:120686929-122686929	121655970	chr12:121655970	a	t	0.6721	0.0272	0.5542	0.6808	-0.0397	0.0168	0.01795	-++---	31.9	7.341	5	0.1965	66940.7	12	0.3279	SNP	rs1182945	0.19427	0.992993	-2.3631	1.33923	0.00160263	0.960205	Common	YES	Artery_Aorta | Artery_Tibial | Cells_Transformed_fibroblasts | Esophagus_Mucosa | Esophagus_Muscularis | Whole_Blood	P2RX4 | P2RX4 | P2RX4 | P2RX4 | P2RX4 | P2RX4	0.395 | 0.216 | 0.342 | 0.321 | 0.294 | 0.298	1.41e-08 | 6.03e-06 | 1.08e-20 | 1.09e-06 | 4.68e-06 | 6.24e-13
12:120686929-122686929	121658895	chr12:121658895	t	c	0.3268	0.0275	0.3184	0.4459	0.0401	0.0168	0.01702	+--+++	32.3	7.387	5	0.1934	66940.6	12	0.3268	SNP	rs2686388	0.188477	0.992993	2.3869	1.41658	0.00169519	0.948892	Common	YES	Artery_Aorta | Artery_Tibial | Cells_Transformed_fibroblasts | Esophagus_Mucosa | Esophagus_Muscularis | Whole_Blood	P2RX4 | P2RX4 | P2RX4 | P2RX4 | P2RX4 | P2RX4	0.401 | 0.224 | 0.35 | 0.31 | 0.296 | 0.311	1.38e-08 | 2.61e-06 | 1.4e-20 | 2.93e-06 | 3.51e-06 | 1.19e-13
12:120686929-122686929	121658959	chr12:121658959	c	g	0.6819	0.0203	0.591	0.688	-0.0402	0.017	0.01809	-++---	21.1	6.334	5	0.2751	66940.1	12	0.3181	SNP	rs2686389	0.185783	0.992827	-2.36471	1.35956	0.00162695	0.950519	Common	YES	Artery_Aorta | Cells_Transformed_fibroblasts | Esophagus_Mucosa | Esophagus_Muscularis | Whole_Blood	P2RX4 | P2RX4 | P2RX4 | P2RX4 | P2RX4	0.391 | 0.342 | 0.315 | 0.29 | 0.278	1.39e-07 | 1.32e-18 | 3.8e-06 | 1.33e-05 | 2.1e-10
12:120686929-122686929	121658993	chr12:121658993	g	gtgtgtgtt	0.3229	0.0282	0.3157	0.4467	0.0401	0.017	0.01811	+---++	2.3	5.12	5	0.4015	66940	12	0.3229	SV	rs113827516	0.187933	0.992827	2.35882	1.34093	0.00160467	0.956999	Common	YES	Artery_Aorta | Cells_Transformed_fibroblasts | Whole_Blood	P2RX4 | P2RX4 | P2RX4	0.401 | 0.334 | 0.303	1.58e-08 | 6.27e-19 | 4.5e-13
12:120686929-122686929	121659999	chr12:121659999	a	g	0.3293	0.0292	0.3203	0.4556	0.0409	0.0168	0.01474	+---++	19.4	6.207	5	0.2866	66940.7	12	0.3293	SNP	rs1629287	0.197043	0.992993	2.43452	1.58762	0.00189987	0.941736	Common	YES	Artery_Aorta | Artery_Tibial | Cells_Transformed_fibroblasts | Esophagus_Mucosa | Esophagus_Muscularis | Whole_Blood	P2RX4 | P2RX4 | P2RX4 | P2RX4 | P2RX4 | P2RX4	0.379 | 0.217 | 0.337 | 0.299 | 0.285 | 0.298	5.25e-08 | 4.84e-06 | 4e-20 | 4.75e-06 | 1.12e-05 | 3.61e-13
12:120686929-122686929	121660787	chr12:121660787	t	c	0.5507	0.023	0.4468	0.5583	-0.0529	0.0158	0.0008391	--++--	49	9.813	5	0.08072	66940.7	12	0.4493	SNP	rs25643	0.310691	0.993798	-3.3481	20.6705	0.024736	0.824812	Common	YES	Artery_Aorta | Artery_Tibial | Cells_Transformed_fibroblasts | Colon_Transverse | Esophagus_Gastroesophageal_Junction | Esophagus_Mucosa | Esophagus_Muscularis | Heart_Atrial_Appendage | Nerve_Tibial | Thyroid | Whole_Blood	P2RX4 | P2RX4 | P2RX4 | P2RX4 | P2RX4 | P2RX4 | P2RX4 | P2RX4 | P2RX4 | P2RX4 | P2RX4	0.334 | 0.216 | 0.337 | 0.167 | 0.418 | 0.444 | 0.318 | 0.416 | 0.232 | 0.239 | 0.346	1.22e-07 | 5.88e-07 | 5.01e-23 | 4.38e-06 | 2.81e-07 | 5.31e-15 | 2.52e-08 | 2.67e-09 | 3.97e-07 | 3.25e-06 | 2.5e-19
12:120686929-122686929	121661700	chr12:121661700	a	g	0.6703	0.0291	0.5444	0.679	-0.0424	0.0168	0.01146	-++---	16.7	6.004	5	0.3059	66940.7	12	0.3297	SNP	rs10849858	0.197043	0.992993	-2.52381	1.97791	0.00236692	0.926732	Common	YES	Artery_Aorta | Artery_Tibial | Cells_Transformed_fibroblasts | Esophagus_Mucosa | Whole_Blood	P2RX4 | P2RX4 | P2RX4 | P2RX4 | P2RX4	0.381 | 0.218 | 0.343 | 0.308 | 0.297	6.22e-08 | 4.47e-06 | 3.85e-21 | 2.64e-06 | 3.8e-13
12:120686929-122686929	121662277	chr12:121662277	t	c	0.6706	0.0292	0.5441	0.6795	-0.0415	0.0168	0.0134	-+++--	20.4	6.278	5	0.2801	66940.7	12	0.3294	SNP	rs725135	0.197043	0.992993	-2.47024	1.73188	0.00207251	0.937763	Common	YES	Artery_Aorta | Artery_Tibial | Cells_Transformed_fibroblasts | Esophagus_Mucosa | Esophagus_Muscularis | Whole_Blood	P2RX4 | P2RX4 | P2RX4 | P2RX4 | P2RX4 | P2RX4	0.382 | 0.225 | 0.343 | 0.299 | 0.281 | 0.306	6.18e-08 | 3.12e-06 | 3.62e-20 | 5.98e-06 | 1.54e-05 | 1.87e-13
12:120686929-122686929	121662944	chr12:121662944	t	c	0.6706	0.0292	0.544	0.6795	-0.0416	0.0168	0.01318	-+++--	20	6.249	5	0.2827	66940.6	12	0.3294	SNP	rs1653623	0.197043	0.992993	-2.47619	1.75738	0.00210302	0.935691	Common	YES	Artery_Aorta | Artery_Tibial | Cells_Transformed_fibroblasts | Esophagus_Mucosa | Whole_Blood	P2RX4 | P2RX4 | P2RX4 | P2RX4 | P2RX4	0.375 | 0.221 | 0.337 | 0.3 | 0.3	1.05e-07 | 5.04e-06 | 2.63e-19 | 7.19e-06 | 5.27e-13
12:120686929-122686929	121665011	chr12:121665011	a	g	0.6695	0.029	0.544	0.6783	-0.0398	0.0168	0.01756	-+++--	16.8	6.01	5	0.3053	66940.4	12	0.3305	SNP	rs2942063	0.197043	0.992993	-2.36905	1.35809	0.0016252	0.955395	Common	YES	Artery_Aorta | Artery_Tibial | Cells_Transformed_fibroblasts | Esophagus_Mucosa | Esophagus_Muscularis | Whole_Blood	P2RX4 | P2RX4 | P2RX4 | P2RX4 | P2RX4 | P2RX4	0.379 | 0.217 | 0.339 | 0.301 | 0.28 | 0.298	5.16e-08 | 5.56e-06 | 4.63e-20 | 4.57e-06 | 1.67e-05 | 4.58e-13
12:120686929-122686929	121665334	chr12:121665334	t	c	0.3296	0.0292	0.3206	0.456	0.0415	0.0168	0.01334	+---++	19.5	6.209	5	0.2864	66940.6	12	0.3296	SNP	rs2668235	0.197043	0.992993	2.47024	1.73188	0.00207251	0.939836	Common	YES	Artery_Aorta | Artery_Tibial | Cells_Transformed_fibroblasts | Esophagus_Mucosa | Esophagus_Muscularis | Whole_Blood	P2RX4 | P2RX4 | P2RX4 | P2RX4 | P2RX4 | P2RX4	0.375 | 0.219 | 0.342 | 0.301 | 0.293 | 0.301	5.98e-08 | 5.97e-06 | 3.11e-20 | 4.56e-06 | 6.15e-06 | 3.38e-13
12:120686929-122686929	121668474	chr12:121668474	a	c	0.6702	0.0324	0.5312	0.6802	-0.0434	0.0168	0.009783	-+++--	15.8	5.935	5	0.3126	66940.4	12	0.3298	SNP	rs2668252	0.166321	0.992993	-2.58333	2.30014	0.00275254	0.916797	Common	YES	Artery_Aorta | Artery_Tibial | Cells_Transformed_fibroblasts | Esophagus_Mucosa | Whole_Blood	P2RX4 | P2RX4 | P2RX4 | P2RX4 | P2RX4	0.379 | 0.218 | 0.335 | 0.3 | 0.284	5.55e-08 | 6.58e-06 | 1.33e-19 | 5.71e-06 | 7.67e-12
12:120686929-122686929	121669145	chr12:121669145	a	g	0.6694	0.029	0.5438	0.6779	-0.0446	0.0168	0.007888	-++---	21.2	6.345	5	0.2741	66940.5	12	0.3306	SNP	rs1180051	0.195173	0.992993	-2.65476	2.76969	0.00331444	0.910821	Common	YES	Artery_Aorta | Cells_Transformed_fibroblasts | Whole_Blood	P2RX4 | P2RX4 | P2RX4	0.381 | 0.328 | 0.29	3.1e-08 | 6.06e-19 | 1.42e-12
12:120686929-122686929	121670064	chr12:121670064	t	c	0.2863	0.0083	0.2803	0.3202	0.0523	0.0174	0.002696	++--++	61.7	13.048	5	0.02293	66940.6	12	0.2863	SNP	rs2071271	0.140148	0.992488	3.00575	7.67299	0.00918211	0.87064	Common	YES	Artery_Aorta | Cells_Transformed_fibroblasts | Colon_Transverse | Esophagus_Gastroesophageal_Junction | Esophagus_Mucosa | Esophagus_Muscularis | Heart_Atrial_Appendage | Nerve_Tibial | Skin_Not_Sun_Exposed_Suprapubic | Thyroid | Whole_Blood	P2RX4 | P2RX4 | P2RX4 | P2RX4 | P2RX4 | P2RX4 | P2RX4 | P2RX4 | P2RX4 | P2RX4 | P2RX4	0.286 | 0.324 | 0.234 | 0.473 | 0.502 | 0.292 | 0.506 | 0.321 | 0.315 | 0.276 | 0.387	1.26e-05 | 1.22e-16 | 2.15e-10 | 1.22e-07 | 5.16e-18 | 1.1e-07 | 2.4e-11 | 2.66e-11 | 7.34e-06 | 2.2e-07 | 8.96e-22
12:120686929-122686929	121671970	chr12:121671970	c	g	0.6513	0.0105	0.6475	0.6984	0.0617	0.017	0.0002931	++-+++	25.6	6.722	5	0.2422	66939.7	12	0.3487	SNP	rs11065501	0.745202	0.992827	3.62941	58.5784	0.0700997	0.240405	Common	YES	Artery_Tibial | Cells_Transformed_fibroblasts | Esophagus_Mucosa | Nerve_Tibial | Thyroid | Whole_Blood	P2RX4 | P2RX4 | P2RX4 | P2RX4 | P2RX4 | P2RX4	-0.227 | -0.278 | -0.314 | -0.274 | -0.269 | -0.277	9.39e-07 | 4.4e-14 | 6.84e-07 | 1.27e-07 | 7.49e-07 | 1.18e-11
12:120686929-122686929	121680460	chr12:121680460	c	g	0.3531	0.0112	0.3036	0.3574	-0.0604	0.017	0.0003775	--+---	29	7.038	5	0.2178	66939.6	12	0.3531	SNP	rs11065504	0.804202	0.992827	-3.55294	44.5993	0.053371	0.544574	Common	YES	Artery_Tibial | Cells_Transformed_fibroblasts | Esophagus_Mucosa | Nerve_Tibial | Thyroid | Whole_Blood	P2RX4 | P2RX4 | P2RX4 | P2RX4 | P2RX4 | P2RX4	-0.229 | -0.263 | -0.302 | -0.266 | -0.255 | -0.282	4.31e-07 | 6.26e-13 | 1.37e-06 | 1.82e-07 | 1.84e-06 | 3.48e-12
12:120686929-122686929	121680787	chr12:121680787	t	c	0.3489	0.0106	0.3015	0.3533	-0.0612	0.0171	0.0003351	--++--	29.9	7.136	5	0.2107	66939.5	12	0.3489	SNP	rs12819431	0.750229	0.992743	-3.57895	49.1597	0.0588284	0.491203	Common	YES	Artery_Tibial | Cells_Transformed_fibroblasts | Esophagus_Gastroesophageal_Junction | Esophagus_Mucosa | Nerve_Tibial | Thyroid | Whole_Blood	P2RX4 | P2RX4 | P2RX4 | P2RX4 | P2RX4 | P2RX4 | P2RX4	-0.22 | -0.267 | -0.436 | -0.311 | -0.272 | -0.266 | -0.271	1.23e-06 | 1.61e-13 | 2.2e-06 | 5.06e-07 | 1.42e-07 | 6.44e-07 | 1.76e-11
12:120686929-122686929	121683920	chr12:121683920	t	c	0.3476	0.0103	0.3014	0.3515	-0.0603	0.0171	0.000411	--+---	26.7	6.818	5	0.2346	66939.5	12	0.3476	SNP	rs35898441	0.750229	0.992743	-3.52632	40.8313	0.048862	0.642957	Common	YES	Artery_Tibial | Cells_Transformed_fibroblasts | Esophagus_Gastroesophageal_Junction | Esophagus_Mucosa | Nerve_Tibial | Thyroid | Whole_Blood	P2RX4 | P2RX4 | P2RX4 | P2RX4 | P2RX4 | P2RX4 | P2RX4	-0.224 | -0.266 | -0.43 | -0.312 | -0.274 | -0.263 | -0.268	8.81e-07 | 1.79e-13 | 3.3e-06 | 4.81e-07 | 1.02e-07 | 9.1e-07 | 2.78e-11
12:120686929-122686929	121686078	chr12:121686078	t	c	0.348	0.0105	0.3014	0.3529	-0.0629	0.0171	0.0002371	--+---	26.4	6.789	5	0.2368	66939.4	12	0.348	SNP	rs3794207	0.75529	0.992743	-3.67836	70.33	0.0841625	0.170305	Common	YES	Artery_Tibial | Cells_Transformed_fibroblasts | Esophagus_Gastroesophageal_Junction | Esophagus_Mucosa | Nerve_Tibial | Thyroid | Whole_Blood	P2RX4 | P2RX4 | P2RX4 | P2RX4 | P2RX4 | P2RX4 | P2RX4	-0.224 | -0.267 | -0.432 | -0.313 | -0.275 | -0.263 | -0.27	8.8e-07 | 1.98e-13 | 2.96e-06 | 4.54e-07 | 1.04e-07 | 1.04e-06 | 2.37e-11
12:120686929-122686929	121686108	chr12:121686108	a	g	0.483	0.006	0.4778	0.5068	-0.0418	0.0163	0.01024	--++--	0	4.038	5	0.5439	66939	12	0.483	SNP	rs2686343	0.406349	0.993402	-2.56442	2.12965	0.00254851	0.919346	Common	YES	Cells_Transformed_fibroblasts | Esophagus_Mucosa | Nerve_Tibial | Thyroid | Whole_Blood	P2RX4 | P2RX4 | P2RX4 | P2RX4 | P2RX4	-0.182 | -0.309 | -0.257 | -0.258 | -0.245	2.79e-07 | 2.13e-07 | 5.37e-08 | 2.61e-07 | 7.16e-11
12:120686929-122686929	121686929	chr12:121686929	a	g	0.3153	0.0101	0.2709	0.3199	-0.0632	0.0176	0.0003255	--+---	37.2	7.959	5	0.1585	66939.5	12	0.3153	SNP	rs3794205	1	0.992316	-3.59091	52.6409	0.0629944	0.432375	Common	YES	Artery_Tibial | Cells_Transformed_fibroblasts | Esophagus_Mucosa | Heart_Atrial_Appendage | Nerve_Tibial | Thyroid | Whole_Blood	P2RX4 | P2RX4 | P2RX4 | P2RX4 | P2RX4 | P2RX4 | P2RX4	-0.232 | -0.253 | -0.293 | -0.383 | -0.279 | -0.25 | -0.276	9.87e-07 | 2.33e-11 | 5.2e-06 | 3.06e-06 | 7.35e-08 | 6.64e-06 | 2.19e-11
12:120686929-122686929	121688244	chr12:121688244	a	t	0.311	0.0095	0.2684	0.315	-0.0636	0.0177	0.0003195	--++--	39.5	8.26	5	0.1425	66939.4	12	0.311	SNP	rs12823779	0.947164	0.992229	-3.59322	53.3457	0.0638378	0.36938	Common	YES	Artery_Tibial | Cells_Transformed_fibroblasts | Esophagus_Gastroesophageal_Junction | Esophagus_Mucosa | Nerve_Tibial | Thyroid | Whole_Blood	P2RX4 | P2RX4 | P2RX4 | P2RX4 | P2RX4 | P2RX4 | P2RX4	-0.231 | -0.259 | -0.441 | -0.3 | -0.287 | -0.26 | -0.267	1.53e-06 | 6.56e-12 | 1.29e-06 | 3.28e-06 | 4.89e-08 | 3.92e-06 | 9.09e-11
12:120686929-122686929	121688423	chr12:121688423	a	g	0.3114	0.0096	0.2684	0.3154	-0.0637	0.0177	0.0003094	--++--	39.1	8.212	5	0.145	66939.5	12	0.3114	SNP	rs34617045	0.947164	0.992229	-3.59887	54.432	0.0651377	0.305542	Common	YES	Artery_Tibial | Cells_Transformed_fibroblasts | Esophagus_Gastroesophageal_Junction | Esophagus_Mucosa | Nerve_Tibial | Thyroid | Whole_Blood	P2RX4 | P2RX4 | P2RX4 | P2RX4 | P2RX4 | P2RX4 | P2RX4	-0.23 | -0.259 | -0.441 | -0.299 | -0.287 | -0.259 | -0.267	1.55e-06 | 6.99e-12 | 1.25e-06 | 3.28e-06 | 5.1e-08 | 4.17e-06 | 9.29e-11
12:120686929-122686929	121693947	chr12:121693947	t	c	0.3076	0.0113	0.2557	0.3115	-0.0661	0.018	0.0002423	--++--	42.3	8.669	5	0.123	66938.9	12	0.3076	SNP	rs2893895	0.882455	0.991965	-3.67222	71.9846	0.0861426	0.0861426	Common	YES	Artery_Tibial | Cells_Transformed_fibroblasts | Esophagus_Mucosa | Nerve_Tibial | Thyroid | Whole_Blood	P2RX4 | P2RX4 | P2RX4 | P2RX4 | P2RX4 | P2RX4	-0.259 | -0.291 | -0.304 | -0.308 | -0.272 | -0.297	5.03e-07 | 7.68e-13 | 6.27e-06 | 3.46e-08 | 4.58e-06 | 2.15e-11
12:120686929-122686929	121701681	chr12:121701681	a	g	0.0817	0.0077	0.039	0.0848	-0.075	0.0334	0.02455	?---+-	7.4	4.32	4	0.3644	62129.6	12	0.0817	SNP	rs2230776	0.138226	0.972868	-2.24551	1.91408	0.00229054	0.931387	Common	YES	Cells_Transformed_fibroblasts	CAMKK2	-0.313	1.37e-05
12:120686929-122686929	121704150	chr12:121704150	a	g	0.0966	0.0047	0.0919	0.1145	-0.0792	0.0278	0.004393	---+--	70	16.674	5	0.005161	66940.8	12	0.0966	SNP	rs80341247	0.131869	0.981045	-2.84892	7.37727	0.00882823	0.879468	Common	YES	Adipose_Subcutaneous | Artery_Tibial | Cells_Transformed_fibroblasts | Colon_Sigmoid | Esophagus_Gastroesophageal_Junction | Esophagus_Mucosa | Esophagus_Muscularis | Heart_Left_Ventricle | Muscle_Skeletal | Nerve_Tibial | Skin_Not_Sun_Exposed_Suprapubic | Skin_Sun_Exposed_Lower_leg | Whole_Blood	P2RX4 | P2RX4 | P2RX4 | P2RX4 | P2RX4 | P2RX4 | P2RX4 | P2RX4 | P2RX4 | P2RX4 | P2RX4 | P2RX4 | P2RX4	-0.421 | -0.546 | -0.323 | -0.773 | -0.714 | -0.636 | -0.477 | -0.675 | -0.432 | -0.563 | -0.832 | -0.461 | -0.46	1.07e-08 | 4.16e-12 | 3.48e-06 | 4.89e-07 | 3.34e-06 | 1.76e-07 | 9.61e-07 | 2.06e-07 | 2.02e-06 | 1.29e-09 | 6.41e-11 | 1.22e-06 | 2.96e-10
12:120686929-122686929	121721831	chr12:121721831	a	g	0.0957	0.0052	0.0921	0.1145	-0.0529	0.0302	0.08056	?--+--	39	6.558	4	0.1612	62129.2	12	0.0957	SNP	rs79340347	0.129857	0.977707	-1.75166	0.669115	0.000800717	0.986981	Common	YES	Adipose_Subcutaneous | Artery_Tibial | Cells_Transformed_fibroblasts | Colon_Sigmoid | Esophagus_Mucosa | Esophagus_Muscularis | Heart_Left_Ventricle | Muscle_Skeletal | Nerve_Tibial | Skin_Not_Sun_Exposed_Suprapubic | Skin_Sun_Exposed_Lower_leg | Whole_Blood	P2RX4 | P2RX4 | P2RX4 | P2RX4 | P2RX4 | P2RX4 | P2RX4 | P2RX4 | P2RX4 | P2RX4 | P2RX4 | P2RX4	-0.446 | -0.565 | -0.342 | -0.799 | -0.658 | -0.477 | -0.693 | -0.45 | -0.583 | -0.874 | -0.484 | -0.488	9.21e-09 | 2.06e-11 | 3.3e-06 | 2.33e-06 | 2.56e-07 | 2.34e-06 | 7.62e-07 | 2.76e-06 | 1.57e-09 | 4.46e-10 | 2.24e-06 | 1.92e-10
#Region: 12p11.23-p11.22; closest Gene: KLHDC5; Genes in 99% Credible Set: MANSC4|KLHDC5|RN7SKP15|PPFIBP1|REP15|MRPS35
12:26964648-28964648	27850113	chr12:27850113	a	t	0.8206	0.0038	0.8127	0.8357	0.0633	0.0207	0.002193	++++++	0	0.533	5	0.9908	66940.9	12	0.1794	SNP	rs12819160	0.126699	0.989401	3.05797	10.5121	0.000373182	0.987636	Common	NO	Testis	MANSC4	0.5	8.04e-08
12:26964648-28964648	27850766	chr12:27850766	t	c	0.8198	0.0037	0.814	0.8352	0.0625	0.0206	0.002417	++++++	0	0.793	5	0.9775	66941	12	0.1802	SNP	rs7977232	0.126699	0.989502	3.03398	9.73668	0.000345655	0.989057	Common	NO	Testis	MANSC4	0.5	8.02e-08
12:26964648-28964648	27854593	chr12:27854593	t	c	0.8202	0.0036	0.8141	0.8347	0.0632	0.0206	0.002204	++++++	0	0.786	5	0.9779	66941	12	0.1798	SNP	rs7971824	0.123828	0.989502	3.06796	10.7886	0.000382996	0.986881	Common	NO	Adrenal_Gland | Testis	MRPS35 | MANSC4	-0.361 | 0.478	4.44e-06 | 2.28e-07
12:26964648-28964648	27878254	chr12:27878254	c	g	0.838	0.0057	0.8305	0.8645	0.0646	0.0214	0.002587	++++++	0	0.148	5	0.9996	66941.1	12	0.162	SNP	rs61915365	0.219624	0.988681	3.01869	9.62205	0.000341585	0.989399	Common	NO	Colon_Transverse | Testis	RP11-1060J15.5 | MANSC4	-0.34 | 0.439	6.18e-06 | 1.45e-06
12:26964648-28964648	27878828	chr12:27878828	a	g	0.8379	0.0057	0.8303	0.8647	0.0646	0.0214	0.002565	++++++	0	0.135	5	0.9997	66941	12	0.1621	SNP	rs7954129	0.219624	0.988681	3.01869	9.62205	0.000341585	0.98974	Common	NO	Colon_Transverse | Testis	RP11-1060J15.5 | MANSC4	-0.34 | 0.425	6.13e-06 | 3.23e-06
12:26964648-28964648	27878975	chr12:27878975	t	c	0.8379	0.0057	0.8302	0.8645	0.0646	0.0214	0.00258	++++++	0	0.135	5	0.9997	66941	12	0.1621	SNP	rs7969297	0.219624	0.988681	3.01869	9.62205	0.000341585	0.990082	Common	NO	Colon_Transverse | Testis	RP11-1060J15.5 | MANSC4	-0.34 | 0.44	6.18e-06 | 1.43e-06
12:26964648-28964648	27881508	chr12:27881508	a	c	0.8379	0.0057	0.8302	0.8645	0.0648	0.0214	0.002499	++++++	0	0.133	5	0.9997	66940.9	12	0.1621	SNP	rs12146715	0.219624	0.988681	3.02804	9.89464	0.000351262	0.98836	Common	NO	Colon_Transverse | Testis	RP11-1060J15.5 | MANSC4	-0.34 | 0.445	6.18e-06 | 1.32e-06
12:26964648-28964648	27881835	chr12:27881835	a	c	0.8379	0.0057	0.8302	0.8645	0.0648	0.0214	0.002498	++++++	0	0.133	5	0.9997	66941	12	0.1621	SNP	rs7973245	0.219624	0.988681	3.02804	9.89464	0.000351262	0.988711	Common	NO	Colon_Transverse | Testis	RP11-1060J15.5 | MANSC4	-0.34 | 0.445	6.18e-06 | 1.31e-06
12:26964648-28964648	27885971	chr12:27885971	a	c	0.8402	0.0052	0.8342	0.8634	0.0666	0.0219	0.002374	++++++	0	0.102	5	0.9998	66940.7	12	0.1598	SNP	rs11049112	0.23514	0.988152	3.0411	10.5019	0.000372819	0.988009	Common	NO	Colon_Transverse | Testis	RP11-1060J15.5 | MANSC4	-0.354 | 0.454	2.29e-06 | 4.45e-07
12:26964648-28964648	27891902	chr12:27891902	a	t	0.8378	0.0052	0.8266	0.8584	0.0692	0.0216	0.001354	++++++	0	0.798	5	0.9772	66940.9	12	0.1622	SNP	rs7963844	0.258998	0.98847	3.2037	17.1375	0.000608385	0.98246	Common	NO	Colon_Transverse | Testis	RP11-1060J15.5 | MANSC4	-0.354 | 0.378	1.28e-07 | 6.67e-06
12:26964648-28964648	27894272	chr12:27894272	ct	c	0.162	0.0055	0.1394	0.1735	-0.0701	0.0216	0.001183	------	0	0.838	5	0.9745	66941	12	0.162	SV	12:27894272	0.258998	0.98847	-3.24537	19.5715	0.000694794	0.979907	Common	NO	Colon_Transverse | Testis	RP11-1060J15.5 | MANSC4	-0.351 | 0.36	1.61e-07 | 1.56e-05
12:26964648-28964648	27895033	chr12:27895033	t	c	0.838	0.0052	0.8265	0.8585	0.0688	0.0216	0.001436	++++++	0	0.849	5	0.9738	66940.9	12	0.162	SNP	rs35512749	0.258998	0.98847	3.18519	16.1641	0.00057383	0.98419	Common	NO	Colon_Transverse | Testis	RP11-1060J15.5 | MANSC4	-0.34 | 0.441	7.67e-06 | 3.59e-06
12:26964648-28964648	27895370	chr12:27895370	a	g	0.8379	0.0052	0.8265	0.8585	0.0699	0.0216	0.001203	++++++	0	0.864	5	0.9727	66940.9	12	0.1621	SNP	rs33910089	0.258998	0.98847	3.23611	18.9995	0.000674488	0.980582	Common	NO	Adrenal_Gland | Colon_Transverse | Testis	MRPS35 | RP11-1060J15.5 | MANSC4	-0.389 | -0.335 | 0.389	5.94e-07 | 1.76e-06 | 1.26e-05
12:26964648-28964648	27896308	chr12:27896308	t	c	0.8378	0.0052	0.8261	0.8586	0.0703	0.0216	0.001134	++++++	0	0.92	5	0.9688	66941	12	0.1622	SNP	rs61915372	0.258998	0.98847	3.25463	20.1624	0.000715771	0.977792	Common	NO	Adrenal_Gland | Colon_Transverse	MRPS35 | RP11-1060J15.5	-0.348 | -0.337	5.88e-06 | 5.96e-07
12:26964648-28964648	27897950	chr12:27897950	t	g	0.1621	0.0052	0.1416	0.174	-0.0703	0.0216	0.001136	------	0	0.888	5	0.9711	66941	12	0.1621	SNP	rs35622515	0.258998	0.98847	-3.25463	20.1624	0.000715771	0.978507	Common	NO	Colon_Transverse | Testis	RP11-1060J15.5 | MANSC4	-0.339 | 0.442	7.76e-06 | 3.45e-06
12:26964648-28964648	27899235	chr12:27899235	t	c	0.8382	0.0052	0.8263	0.8587	0.0702	0.0216	0.001172	++++++	0	0.885	5	0.9713	66940.9	12	0.1618	SNP	rs61915375	0.258998	0.98847	3.25	19.8646	0.000705197	0.979213	Common	NO	Colon_Transverse | Testis	RP11-1060J15.5 | MANSC4	-0.339 | 0.443	7.97e-06 | 3.2e-06
12:26964648-28964648	27899271	chr12:27899271	ca	c	0.162	0.0052	0.1413	0.1737	-0.0705	0.0216	0.001119	------	0	0.82	5	0.9758	66941	12	0.162	SV	12:27899271	0.258998	0.98847	-3.26389	20.7729	0.000737444	0.977076	Common	NO	Adrenal_Gland | Colon_Transverse | Testis	MRPS35 | RP11-1060J15.5 | MANSC4	-0.387 | -0.336 | 0.392	7.41e-07 | 1.75e-06 | 1.11e-05
12:26964648-28964648	27901052	chr12:27901052	t	c	0.8341	0.006	0.8228	0.8588	0.0675	0.0215	0.001679	++++++	0	0.895	5	0.9706	66941	12	0.1659	SNP	rs35320030	0.254216	0.988576	3.13953	13.9576	0.0004955	0.984685	Common	NO	Colon_Transverse | Testis	RP11-1060J15.5 | MANSC4	-0.336 | 0.448	7.61e-06 | 1.86e-06
12:26964648-28964648	27902262	chr12:27902262	ca	c	0.1635	0.0057	0.1414	0.1738	-0.0691	0.0217	0.001428	------	0	0.799	5	0.9771	66940.8	12	0.1635	SV	rs35621557	0.258998	0.988365	-3.18433	16.1858	0.000574601	0.983616	Common	NO	Adrenal_Gland | Testis	MRPS35 | MANSC4	-0.402 | 0.412	2.37e-07 | 4.31e-06
12:26964648-28964648	27903572	chr12:27903572	ca	c	0.8392	0.005	0.8287	0.8586	0.0703	0.0218	0.001244	++++++	0	1.35	5	0.9297	66940.9	12	0.1608	SV	rs35145529	0.258998	0.988259	3.22477	18.4711	0.00065573	0.981238	Common	NO	Colon_Transverse | Testis	RP11-1060J15.5 | MANSC4	-0.336 | 0.375	1.48e-06 | 6.44e-06
12:26964648-28964648	27903694	chr12:27903694	t	c	0.8366	0.0056	0.8255	0.8587	0.0686	0.0215	0.001446	++++++	0	1.518	5	0.911	66940.9	12	0.1634	SNP	rs12822020	0.258998	0.988576	3.1907	16.3809	0.000581525	0.983041	Common	NO	Adrenal_Gland | Colon_Transverse | Testis	MRPS35 | RP11-1060J15.5 | MANSC4	-0.397 | -0.341 | 0.42	2.56e-06 | 2.72e-06 | 2.73e-06
12:26964648-28964648	27905969	chr12:27905969	t	c	0.8407	0.0051	0.8335	0.8634	0.083	0.022	0.0001574	++++++	0	2.678	5	0.7494	66940.9	12	0.1593	SNP	rs11049115	0.31763	0.988045	3.77273	123.762	0.0043936	0.880615	Common	NO	Testis	MANSC4	0.481	4.73e-07
12:26964648-28964648	27906304	chr12:27906304	ccta	c	0.8421	0.0053	0.8355	0.8652	0.0844	0.0222	0.0001399	++++++	0	3.21	5	0.6676	66940.7	12	0.1579	SV	rs201562742	0.305741	0.987829	3.8018	139.009	0.00493487	0.815925	Common	NO	Testis	MANSC4	0.494	3.93e-07
12:26964648-28964648	27906305	chr12:27906305	ctat	c	0.8389	0.0054	0.8304	0.8629	0.0853	0.0218	8.93e-05	++++++	0	3.2	5	0.6692	66940.9	12	0.1611	SV	rs35744366	0.305741	0.988259	3.91284	209.135	0.00742433	0.556348	Common	NO	Testis	MANSC4	0.483	4.5e-07
12:26964648-28964648	27906650	chr12:27906650	g	ga	0.1607	0.0055	0.1366	0.1691	-0.0845	0.0218	0.0001074	------	0	3.406	5	0.6376	66940.9	12	0.1607	SV	rs34964023	0.31763	0.988259	-3.87615	181.588	0.00644641	0.658286	Common	NO	Testis	MANSC4	0.487	2.89e-07
12:26964648-28964648	27906991	chr12:27906991	a	g	0.1601	0.0054	0.1366	0.1689	-0.0846	0.0219	0.000108	------	0	3.507	5	0.6224	66941	12	0.1601	SNP	rs10842974	0.31763	0.988152	-3.86301	173.338	0.00615354	0.727542	Common	NO	Testis	MANSC4	0.48	4.41e-07
12:26964648-28964648	27908603	chr12:27908603	a	g	0.8392	0.0054	0.8305	0.8629	0.0845	0.0218	0.0001038	++++++	0	3.329	5	0.6494	66941	12	0.1608	SNP	rs3751233	0.31763	0.988259	3.87615	181.588	0.00644641	0.664733	Common	NO	Testis	MANSC4	0.479	4.26e-07
12:26964648-28964648	27910055	chr12:27910055	g	gcc	0.8392	0.0054	0.8305	0.8629	0.0845	0.0218	0.0001039	++++++	0	3.342	5	0.6474	66941	12	0.1608	SV	rs34015297	0.312621	0.988259	3.87615	181.588	0.00644641	0.671179	Common	NO	Testis	MANSC4	0.471	7.46e-07
12:26964648-28964648	27910353	chr12:27910353	a	g	0.1604	0.0053	0.137	0.1694	-0.0827	0.0218	0.00015	------	0	3.386	5	0.6407	66940.9	12	0.1604	SNP	rs12819846	0.31763	0.988259	-3.79358	132.796	0.0047143	0.839873	Common	NO	Testis	MANSC4	0.479	4.17e-07
12:26964648-28964648	27910749	chr12:27910749	a	g	0.1608	0.0054	0.137	0.1696	-0.0843	0.0218	0.0001075	------	0	3.342	5	0.6475	66941.1	12	0.1608	SNP	rs34059482	0.31763	0.988259	-3.86697	175.324	0.00622405	0.69667	Common	NO	Testis	MANSC4	0.479	4.17e-07
12:26964648-28964648	27912795	chr12:27912795	t	c	0.1604	0.0054	0.137	0.1695	-0.0841	0.0218	0.0001155	------	0	3.08	5	0.6877	66941	12	0.1604	SNP	rs34530932	0.319307	0.988259	-3.8578	169.291	0.00600987	0.745687	Common	NO	Testis	MANSC4	0.49	2.9e-07
12:26964648-28964648	27912883	chr12:27912883	t	c	0.8407	0.0059	0.8312	0.863	0.08	0.0219	0.0002671	++++++	0	3.399	5	0.6387	66940.8	12	0.1593	SNP	rs12823618	0.319307	0.988152	3.65297	79.4593	0.00282083	0.945808	Common	NO	Testis	MANSC4	0.486	4.2e-07
12:26964648-28964648	27913305	chr12:27913305	t	c	0.1605	0.0054	0.1371	0.1695	-0.0824	0.0218	0.000159	------	0	3.322	5	0.6504	66941	12	0.1605	SNP	rs11049117	0.319307	0.988259	-3.77982	126.131	0.00447767	0.867379	Common	NO	Testis	MANSC4	0.498	6.12e-07
12:26964648-28964648	27913458	chr12:27913458	a	g	0.1608	0.0056	0.1363	0.1694	-0.0829	0.0218	0.0001424	------	0	3.521	5	0.6202	66941	12	0.1608	SNP	rs11049118	0.295568	0.988259	-3.80275	137.449	0.00487947	0.820804	Common	NO	Testis	MANSC4	0.499	6.47e-07
12:26964648-28964648	27913562	chr12:27913562	a	g	0.8395	0.0054	0.8305	0.8627	0.083	0.0218	0.0001416	++++++	0	3.23	5	0.6645	66940.9	12	0.1605	SNP	rs11049119	0.319307	0.988259	3.80734	139.841	0.00496437	0.81099	Common	NO	Testis	MANSC4	0.495	2.48e-07
12:26964648-28964648	27913723	chr12:27913723	c	g	0.1606	0.0054	0.1373	0.1695	-0.0817	0.0218	0.0001769	------	0	3.427	5	0.6345	66941	12	0.1606	SNP	rs11049120	0.319307	0.988259	-3.74771	111.931	0.00397358	0.90899	Common	NO	Testis	MANSC4	0.496	2.41e-07
12:26964648-28964648	27913782	chr12:27913782	t	c	0.1607	0.0054	0.1373	0.1695	-0.0832	0.0218	0.0001345	------	0	3.247	5	0.662	66941	12	0.1607	SNP	rs11049121	0.319307	0.988259	-3.81651	144.758	0.00513895	0.795816	Common	NO	Testis	MANSC4	0.496	2.37e-07
12:26964648-28964648	27913813	chr12:27913813	t	g	0.1607	0.0054	0.1373	0.1695	-0.0832	0.0218	0.0001366	------	0	3.292	5	0.655	66940.9	12	0.1607	SNP	rs7953030	0.319307	0.988259	-3.81651	144.758	0.00513895	0.800955	Common	NO	Testis	MANSC4	0.496	2.37e-07
12:26964648-28964648	27913844	chr12:27913844	ct	c	0.1605	0.0054	0.1374	0.1695	-0.0827	0.0218	0.0001481	------	0	3.298	5	0.6542	66940.9	12	0.1605	SV	rs11454452	0.319307	0.988259	-3.79358	132.796	0.0047143	0.844587	Common	NO	Testis	MANSC4	0.498	2.13e-07
12:26964648-28964648	27914013	chr12:27914013	a	t	0.1603	0.0053	0.1375	0.1697	-0.0836	0.0218	0.0001304	------	0	3.425	5	0.6347	66941	12	0.1603	SNP	rs7968019	0.319307	0.988259	-3.83486	155.157	0.0055081	0.780101	Common	NO	Testis	MANSC4	0.497	2.28e-07
12:26964648-28964648	27914042	chr12:27914042	t	c	0.8397	0.0053	0.8305	0.8626	0.084	0.0218	0.0001186	++++++	0	3.231	5	0.6644	66940.9	12	0.1603	SNP	rs7970983	0.319307	0.988259	3.85321	166.358	0.00590574	0.751593	Common	NO	Testis	MANSC4	0.48	5.92e-07
12:26964648-28964648	27914322	chr12:27914322	c	g	0.1604	0.0053	0.1375	0.1695	-0.0829	0.0218	0.000146	------	0	3.372	5	0.6428	66940.9	12	0.1604	SNP	rs7956496	0.319307	0.988259	-3.80275	137.449	0.00487947	0.825684	Common	NO	Testis	MANSC4	0.499	2.16e-07
12:26964648-28964648	27914448	chr12:27914448	t	g	0.8393	0.0054	0.8305	0.8624	0.0818	0.0218	0.0001764	++++++	0	3.506	5	0.6225	66940.9	12	0.1607	SNP	rs11049122	0.319307	0.988259	3.75229	113.85	0.0040417	0.892963	Common	NO	Testis	MANSC4	0.499	2.11e-07
12:26964648-28964648	27914486	chr12:27914486	ctg	c	0.161	0.0054	0.1376	0.1695	-0.0826	0.0218	0.0001514	------	0	3.586	5	0.6103	66941	12	0.161	SV	rs35233737	0.319307	0.988259	-3.78899	130.533	0.00463397	0.849221	Common	NO	Testis	MANSC4	0.499	2.1e-07
12:26964648-28964648	27914930	chr12:27914930	a	g	0.1606	0.0053	0.1378	0.1695	-0.0819	0.0218	0.0001729	------	0	3.586	5	0.6105	66941	12	0.1606	SNP	rs11049123	0.319307	0.988259	-3.75688	115.804	0.00411109	0.888921	Common	NO	Testis	MANSC4	0.501	2.01e-07
12:26964648-28964648	27915944	chr12:27915944	a	g	0.8395	0.0053	0.8305	0.8619	0.0811	0.0218	0.0001974	++++++	0	3.647	5	0.6013	66941	12	0.1605	SNP	rs11049124	0.319307	0.988259	3.72018	101.121	0.00358983	0.92407	Common	NO	Testis	MANSC4	0.505	1.69e-07
12:26964648-28964648	27916206	chr12:27916206	a	g	0.1606	0.0053	0.1382	0.1695	-0.0818	0.0218	0.0001722	------	0	3.682	5	0.596	66941	12	0.1606	SNP	rs11049125	0.319307	0.988259	-3.75229	113.85	0.0040417	0.897005	Common	NO	Testis	MANSC4	0.506	1.64e-07
12:26964648-28964648	27916224	chr12:27916224	a	g	0.8395	0.0053	0.8305	0.8618	0.0815	0.0218	0.0001849	++++++	0	3.673	5	0.5974	66941	12	0.1605	SNP	rs11049126	0.319307	0.988259	3.73853	108.196	0.00384099	0.916768	Common	NO	Testis	MANSC4	0.506	1.64e-07
12:26964648-28964648	27917553	chr12:27917553	t	g	0.1609	0.0044	0.144	0.1701	-0.0845	0.0218	0.0001071	------	0	4.034	5	0.5445	66940.9	12	0.1609	SNP	rs35816706	0.314204	0.988259	-3.87615	181.588	0.00644641	0.677625	Common	NO	Testis	MANSC4	0.49	3.98e-07
12:26964648-28964648	27917848	chr12:27917848	a	g	0.1609	0.0044	0.1442	0.1702	-0.0847	0.0218	0.0001047	------	0	4.157	5	0.527	66941	12	0.1609	SNP	rs34622437	0.314204	0.988259	-3.88532	188.091	0.00667726	0.638772	Common	NO	Testis	MANSC4	0.491	3.9e-07
12:26964648-28964648	27917953	chr12:27917953	a	g	0.1609	0.0044	0.1442	0.1703	-0.0848	0.0218	0.0001018	------	0	4.187	5	0.5229	66941	12	0.1609	SNP	rs34344711	0.314204	0.988259	-3.88991	191.435	0.00679598	0.618606	Common	NO	Testis	MANSC4	0.491	3.87e-07
12:26964648-28964648	27918444	chr12:27918444	c	g	0.839	0.0044	0.8295	0.8555	0.0855	0.0218	8.89e-05	++++++	0	4.324	5	0.5038	66941	12	0.161	SNP	rs12814230	0.314204	0.988259	3.92202	216.696	0.00769276	0.548923	Common	NO	Testis	MANSC4	0.491	3.76e-07
12:26964648-28964648	27919145	chr12:27919145	t	c	0.7723	0.0073	0.7564	0.8014	0.0746	0.019	8.95e-05	++++++	35.8	7.793	5	0.168	66940.9	12	0.2277	SNP	rs9668691	0.696702	0.991056	3.92632	196.5	0.00697581	0.570514	Common	NO	Artery_Aorta | Artery_Tibial | Artery_Tibial | Testis	RP11-993B23.3 | RP11-860B13.1 | KLHL42 | MANSC4	0.527 | 0.271 | 0.239 | 0.399	1.21e-06 | 2.35e-07 | 4.61e-09 | 1.49e-06
12:26964648-28964648	27919491	chr12:27919491	t	g	0.7748	0.0073	0.7569	0.8014	0.0779	0.0191	4.63e-05	++++++	36.6	7.882	5	0.1628	66941	12	0.2252	SNP	rs9668702	0.707248	0.990962	4.07853	361.001	0.0128156	0.248176	Common	NO	Artery_Aorta | Artery_Tibial | Artery_Tibial | Testis	RP11-993B23.3 | RP11-860B13.1 | KLHL42 | MANSC4	0.523 | 0.274 | 0.237 | 0.405	1.18e-06 | 1.52e-07 | 5.77e-09 | 8.49e-07
12:26964648-28964648	27919916	chr12:27919916	t	c	0.7748	0.0072	0.757	0.8017	0.0756	0.0191	7.72e-05	++++++	37.8	8.04	5	0.154	66940.9	12	0.2252	SNP	rs12368869	0.710411	0.990962	3.95812	223.491	0.007934	0.533374	Common	NO	Artery_Aorta | Artery_Tibial | Artery_Tibial | Testis	RP11-993B23.3 | RP11-860B13.1 | KLHL42 | MANSC4	0.53 | 0.271 | 0.239 | 0.401	9.82e-07 | 2.23e-07 | 3.88e-09 | 1.17e-06
12:26964648-28964648	27920001	chr12:27920001	t	c	0.2253	0.0073	0.1983	0.2431	-0.0761	0.0191	6.78e-05	------	38.2	8.091	5	0.1513	66941	12	0.2253	SNP	rs12367102	0.710411	0.990962	-3.98429	247.743	0.00879494	0.492608	Common	NO	Artery_Aorta | Artery_Tibial | Artery_Tibial | Testis	RP11-993B23.3 | RP11-860B13.1 | KLHL42 | MANSC4	0.53 | 0.271 | 0.239 | 0.401	9.82e-07 | 2.23e-07 | 3.87e-09 | 1.17e-06
12:26964648-28964648	27921101	chr12:27921101	a	g	0.2255	0.0073	0.1983	0.2436	-0.0779	0.0191	4.56e-05	------	38	8.059	5	0.153	66940.9	12	0.2255	SNP	rs61915419	0.710411	0.990962	-4.07853	361.001	0.0128156	0.260992	Common	NO	Artery_Aorta | Artery_Tibial | Artery_Tibial | Testis	RP11-993B23.3 | RP11-860B13.1 | KLHL42 | MANSC4	0.53 | 0.273 | 0.247 | 0.413	9.82e-07 | 1.87e-07 | 1.21e-09 | 5.46e-07
12:26964648-28964648	27921621	chr12:27921621	a	g	0.7745	0.0073	0.7562	0.8017	0.0776	0.0191	4.87e-05	++++++	37.7	8.025	5	0.1548	66940.8	12	0.2255	SNP	rs12368818	0.710411	0.990962	4.06283	338.838	0.0120288	0.297628	Common	NO	Artery_Aorta | Artery_Tibial | Artery_Tibial | Testis	RP11-993B23.3 | RP11-860B13.1 | KLHL42 | MANSC4	0.53 | 0.273 | 0.247 | 0.413	9.83e-07 | 1.9e-07 | 1.19e-09 | 5.58e-07
12:26964648-28964648	27921677	chr12:27921677	a	g	0.7744	0.0074	0.7562	0.8017	0.0773	0.0191	5.19e-05	++++++	37.6	8.017	5	0.1553	66940.9	12	0.2256	SNP	rs12368838	0.710411	0.990962	4.04712	318.113	0.0112931	0.391682	Common	NO	Artery_Aorta | Artery_Tibial | Artery_Tibial | Testis	RP11-993B23.3 | KLHL42 | RP11-860B13.1 | MANSC4	0.534 | 0.247 | 0.274 | 0.414	1.29e-06 | 1.76e-09 | 2.22e-07 | 7.87e-07
12:26964648-28964648	27922074	chr12:27922074	t	c	0.7744	0.0074	0.7561	0.8017	0.0773	0.0191	5.16e-05	++++++	37.5	7.997	5	0.1564	66941	12	0.2256	SNP	rs11049127	0.710411	0.990962	4.04712	318.113	0.0112931	0.402975	Common	NO	Artery_Aorta | Artery_Tibial | Artery_Tibial | Testis	RP11-993B23.3 | RP11-860B13.1 | KLHL42 | MANSC4	0.53 | 0.273 | 0.247 | 0.412	9.85e-07 | 1.93e-07 | 1.19e-09 | 5.69e-07
12:26964648-28964648	27922419	chr12:27922419	a	g	0.2257	0.0074	0.1983	0.2439	-0.0769	0.0191	5.62e-05	------	34.8	7.674	5	0.1751	66940.9	12	0.2257	SNP	rs12372599	0.710411	0.990962	-4.02618	292.55	0.0103856	0.44526	Common	NO	Artery_Aorta | Artery_Tibial | Artery_Tibial | Testis	RP11-993B23.3 | KLHL42 | RP11-860B13.1 | MANSC4	0.53 | 0.247 | 0.273 | 0.412	9.83e-07 | 1.17e-09 | 1.95e-07 | 5.78e-07
12:26964648-28964648	27922925	chr12:27922925	a	g	0.7744	0.0074	0.7562	0.8017	0.0777	0.0191	4.69e-05	++++++	36.7	7.903	5	0.1617	66940.9	12	0.2256	SNP	rs11049128	0.710411	0.990962	4.06806	346.061	0.0122852	0.285599	Common	NO	Artery_Aorta | Artery_Tibial | Artery_Tibial | Testis	RP11-993B23.3 | KLHL42 | RP11-860B13.1 | MANSC4	0.53 | 0.247 | 0.272 | 0.412	9.82e-07 | 1.16e-09 | 1.97e-07 | 5.9e-07
12:26964648-28964648	27923110	chr12:27923110	t	ttg	0.7745	0.0072	0.7562	0.8017	0.0734	0.0192	0.0001269	++++++	35.9	7.806	5	0.1673	66940.7	12	0.2255	SV	rs202101913	0.710411	0.990868	3.82292	133.303	0.00473228	0.835158	Common	NO	Artery_Aorta | Artery_Tibial | Artery_Tibial | Testis	RP11-993B23.3 | RP11-860B13.1 | KLHL42 | MANSC4	0.525 | 0.258 | 0.244 | 0.413	5.09e-06 | 2.26e-06 | 6.98e-09 | 1.37e-06
12:26964648-28964648	27923119	chr12:27923119	a	t	0.7823	0.0074	0.7613	0.8104	0.0779	0.0196	7.29e-05	++++++	39.2	8.22	5	0.1445	66940.8	12	0.2177	SNP	rs11049129	0.62851	0.990487	3.97449	243.614	0.00864835	0.501257	Common	NO	Artery_Aorta | Artery_Tibial | Artery_Tibial | Testis	RP11-993B23.3 | KLHL42 | RP11-860B13.1 | MANSC4	0.505 | 0.227 | 0.259 | 0.392	1.51e-05 | 9.99e-08 | 2.3e-06 | 6.43e-06
12:26964648-28964648	27923133	chr12:27923133	a	agagt	0.2174	0.0062	0.1936	0.2369	-0.0732	0.0196	0.0001849	------	27.9	6.932	5	0.2258	66940.5	12	0.2174	SV	rs200302509	0.683052	0.990487	-3.73469	97.5204	0.003462	0.927532	Common	NO	Artery_Aorta | Artery_Tibial | Artery_Tibial	RP11-993B23.3 | RP11-860B13.1 | KLHL42	0.511 | 0.296 | 0.271	5.53e-06 | 4.06e-08 | 8.25e-11
12:26964648-28964648	27923135	chr12:27923135	a	agt	0.2178	0.0065	0.1936	0.2369	-0.0741	0.0195	0.000147	------	27.2	6.871	5	0.2304	66940.7	12	0.2178	SV	rs36070077	0.683052	0.990583	-3.8	123.888	0.00439805	0.876221	Common	NO	Artery_Aorta | Artery_Tibial | Artery_Tibial | Testis	RP11-993B23.3 | RP11-860B13.1 | KLHL42 | MANSC4	0.505 | 0.282 | 0.263 | 0.374	7.37e-06 | 1.54e-07 | 2.27e-10 | 1.39e-05
12:26964648-28964648	27923162	chr12:27923162	t	g	0.7761	0.0072	0.757	0.8021	0.076	0.0192	7.56e-05	++++++	39.2	8.224	5	0.1443	66940.9	12	0.2239	SNP	rs11049130	0.67026	0.990868	3.95833	224.678	0.00797611	0.517463	Common	NO	Artery_Aorta | Artery_Tibial | Artery_Tibial | Testis	RP11-993B23.3 | KLHL42 | RP11-860B13.1 | MANSC4	0.506 | 0.258 | 0.291 | 0.392	5.25e-06 | 5.97e-10 | 6.31e-08 | 6.64e-06
12:26964648-28964648	27923241	chr12:27923241	a	g	0.2241	0.007	0.1966	0.242	-0.0781	0.0192	4.64e-05	------	36.2	7.836	5	0.1655	66940.9	12	0.2241	SNP	rs11049131	0.712492	0.990868	-4.06771	347.09	0.0123218	0.273314	Common	NO	Artery_Aorta | Artery_Tibial | Artery_Tibial | Testis	RP11-993B23.3 | KLHL42 | RP11-860B13.1 | MANSC4	0.533 | 0.251 | 0.273 | 0.4	1.12e-06 | 9.08e-10 | 2.49e-07 | 2e-06
12:26964648-28964648	27923262	chr12:27923262	t	c	0.7763	0.007	0.7585	0.8036	0.0775	0.0192	5.36e-05	++++++	36.7	7.896	5	0.1621	66940.8	12	0.2237	SNP	rs11049132	0.703722	0.990868	4.03646	306.161	0.0108688	0.413844	Common	NO	Artery_Aorta | Artery_Tibial | Artery_Tibial | Testis	RP11-993B23.3 | KLHL42 | RP11-860B13.1 | MANSC4	0.533 | 0.251 | 0.273 | 0.4	1.12e-06 | 9.07e-10 | 2.49e-07 | 1.99e-06
12:26964648-28964648	27923396	chr12:27923396	a	t	0.2216	0.009	0.186	0.2419	-0.0752	0.0194	0.0001026	------	35.3	7.731	5	0.1717	66940.8	12	0.2216	SNP	rs11049133	0.686166	0.990679	-3.87629	164.852	0.0058523	0.757445	Common	NO	Artery_Aorta | Artery_Tibial | Artery_Tibial | Testis	RP11-993B23.3 | RP11-860B13.1 | KLHL42 | MANSC4	0.532 | 0.275 | 0.25 | 0.395	1.61e-06 | 1.96e-07 | 1.03e-09 | 2.87e-06
12:26964648-28964648	27923398	chr12:27923398	a	g	0.2217	0.0091	0.186	0.2422	-0.0754	0.0194	9.91e-05	------	35.5	7.75	5	0.1706	66940.9	12	0.2217	SNP	rs11049134	0.686166	0.990679	-3.8866	171.519	0.00608896	0.733631	Common	NO	Artery_Aorta | Artery_Tibial | Artery_Tibial | Testis	RP11-993B23.3 | RP11-860B13.1 | KLHL42 | MANSC4	0.532 | 0.275 | 0.25 | 0.395	1.61e-06 | 1.94e-07 | 1.03e-09 | 2.86e-06
12:26964648-28964648	27923451	chr12:27923451	a	ac	0.7747	0.0072	0.7562	0.8017	0.0769	0.0191	5.74e-05	++++++	36.3	7.851	5	0.1646	66940.9	12	0.2253	SV	rs71039847	0.710411	0.990962	4.02618	292.55	0.0103856	0.455646	Common	NO	Artery_Aorta | Artery_Tibial | Artery_Tibial | Testis	RP11-993B23.3 | KLHL42 | RP11-860B13.1 | MANSC4	0.525 | 0.249 | 0.273 | 0.395	1.07e-06 | 6.49e-10 | 1.57e-07 | 2.03e-06
12:26964648-28964648	27923528	chr12:27923528	t	c	0.7745	0.0073	0.7561	0.8017	0.0774	0.0191	5.1e-05	++++++	36.4	7.857	5	0.1643	66940.9	12	0.2255	SNP	rs11049135	0.710411	0.990962	4.05236	324.868	0.0115329	0.369054	Common	NO	Artery_Aorta | Artery_Tibial | Artery_Tibial | Testis	RP11-993B23.3 | RP11-860B13.1 | KLHL42 | MANSC4	0.521 | 0.278 | 0.248 | 0.405	4.01e-06 | 1.44e-07 | 1.44e-09 | 2.39e-06
12:26964648-28964648	27924658	chr12:27924658	a	g	0.7745	0.0073	0.7562	0.8017	0.0776	0.0191	4.87e-05	++++++	36.3	7.85	5	0.1647	66940.9	12	0.2255	SNP	rs12370269	0.710411	0.990962	4.06283	338.838	0.0120288	0.309657	Common	NO	Artery_Aorta | Artery_Tibial | Artery_Tibial | Testis	RP11-993B23.3 | RP11-860B13.1 | KLHL42 | MANSC4	0.528 | 0.275 | 0.25 | 0.395	1.24e-06 | 1.65e-07 | 6.89e-10 | 2.05e-06
12:26964648-28964648	27924988	chr12:27924988	ccaaa	c	0.7747	0.0071	0.7562	0.8017	0.074	0.0192	0.000112	++++++	35.9	7.795	5	0.1679	66940.6	12	0.2253	SV	rs34255239	0.710411	0.990868	3.85417	150.127	0.00532954	0.78543	Common	NO	Artery_Aorta | Artery_Tibial | Artery_Tibial | Testis	RP11-993B23.3 | KLHL42 | RP11-860B13.1 | MANSC4	0.528 | 0.25 | 0.275 | 0.395	1.24e-06 | 6.85e-10 | 1.64e-07 | 2.05e-06
12:26964648-28964648	27925037	chr12:27925037	a	t	0.2245	0.0067	0.1983	0.2438	-0.077	0.0191	5.79e-05	------	36	7.817	5	0.1666	66940.8	12	0.2245	SNP	rs34311349	0.710411	0.990962	-4.03141	298.729	0.010605	0.424449	Common	NO	Artery_Aorta | Artery_Tibial | Artery_Tibial | Testis	RP11-993B23.3 | KLHL42 | RP11-860B13.1 | MANSC4	0.528 | 0.25 | 0.275 | 0.395	1.24e-06 | 6.85e-10 | 1.64e-07 | 2.06e-06
12:26964648-28964648	27925311	chr12:27925311	t	c	0.7745	0.0073	0.7562	0.8017	0.0776	0.0191	4.9e-05	++++++	36.4	7.861	5	0.1641	66940.8	12	0.2255	SNP	rs12369101	0.710411	0.990962	4.06283	338.838	0.0120288	0.321685	Common	NO	Artery_Aorta | Artery_Tibial | Artery_Tibial | Testis	RP11-993B23.3 | RP11-860B13.1 | KLHL42 | MANSC4	0.528 | 0.273 | 0.243 | 0.381	1.24e-06 | 2.02e-07 | 2.16e-09 | 4.37e-06
12:26964648-28964648	27925443	chr12:27925443	a	g	0.7746	0.0072	0.7562	0.8017	0.0781	0.0191	4.39e-05	++++++	36.6	7.887	5	0.1626	66940.8	12	0.2254	SNP	rs10842977	0.710411	0.990962	4.08901	376.628	0.0133704	0.22199	Common	NO	Artery_Aorta | Artery_Tibial | Artery_Tibial | Testis	RP11-993B23.3 | KLHL42 | RP11-860B13.1 | MANSC4	0.528 | 0.251 | 0.275 | 0.395	1.24e-06 | 6.79e-10 | 1.63e-07 | 2.06e-06
12:26964648-28964648	27925677	chr12:27925677	c	g	0.2255	0.0073	0.1983	0.2438	-0.0776	0.0191	4.89e-05	------	36.4	7.86	5	0.1641	66940.8	12	0.2255	SNP	rs10842978	0.710411	0.990962	-4.06283	338.838	0.0120288	0.333714	Common	NO	Artery_Aorta | Artery_Tibial | Artery_Tibial | Testis	RP11-993B23.3 | RP11-860B13.1 | KLHL42 | MANSC4	0.528 | 0.275 | 0.25 | 0.392	1.24e-06 | 1.89e-07 | 8.62e-10 | 3.08e-06
12:26964648-28964648	27926784	chr12:27926784	t	g	0.7744	0.0073	0.7557	0.8017	0.0781	0.0191	4.36e-05	++++++	34.4	7.627	5	0.178	66940.9	12	0.2256	SNP	rs11049136	0.705042	0.990962	4.08901	376.628	0.0133704	0.235361	Common	NO	Artery_Aorta | Artery_Tibial | Artery_Tibial | Testis	RP11-993B23.3 | KLHL42 | RP11-860B13.1 | MANSC4	0.518 | 0.255 | 0.287 | 0.39	2.26e-06 | 4.99e-10 | 5.67e-08 | 3.51e-06
12:26964648-28964648	27927144	chr12:27927144	t	g	0.2245	0.0067	0.1982	0.2437	-0.0773	0.0192	5.46e-05	------	36.4	7.866	5	0.1638	66940.9	12	0.2245	SNP	rs11049139	0.710411	0.990868	-4.02604	293.684	0.0104258	0.434875	Common	NO	Artery_Aorta | Artery_Tibial | Artery_Tibial | Testis	RP11-993B23.3 | KLHL42 | RP11-860B13.1 | MANSC4	0.528 | 0.252 | 0.276 | 0.391	1.18e-06 | 7.56e-10 | 1.68e-07 | 3.29e-06
12:26964648-28964648	27927383	chr12:27927383	a	g	0.7756	0.0071	0.7588	0.8021	0.076	0.0192	7.24e-05	++++++	39.4	8.25	5	0.143	66940.8	12	0.2244	SNP	rs34341933	0.710411	0.990868	3.95833	224.678	0.00797611	0.52544	Common	NO	Artery_Aorta | Artery_Tibial | Artery_Tibial | Testis	RP11-993B23.3 | RP11-860B13.1 | KLHL42 | MANSC4	0.513 | 0.293 | 0.252 | 0.383	1.99e-06 | 2.06e-08 | 5.12e-10 | 3.16e-06
12:26964648-28964648	27927428	chr12:27927428	a	aag	0.2252	0.0071	0.1982	0.2436	-0.0776	0.0191	5e-05	------	36.5	7.879	5	0.163	66940.8	12	0.2252	SV	rs35634680	0.710411	0.990962	-4.06283	338.838	0.0120288	0.345743	Common	NO	Artery_Aorta | Artery_Tibial | Artery_Tibial | Testis	RP11-993B23.3 | KLHL42 | RP11-860B13.1 | MANSC4	0.504 | 0.24 | 0.271 | 0.384	3.68e-06 | 2.56e-09 | 1.84e-07 | 1.47e-06
12:26964648-28964648	27927881	chr12:27927881	t	c	0.7746	0.0072	0.7564	0.8018	0.0782	0.0191	4.35e-05	++++++	37	7.934	5	0.1599	66940.9	12	0.2254	SNP	rs36138811	0.710411	0.990962	4.09424	384.708	0.0136572	0.20862	Common	NO	Artery_Aorta | Artery_Tibial | Artery_Tibial | Testis	RP11-993B23.3 | KLHL42 | RP11-860B13.1 | MANSC4	0.467 | 0.247 | 0.268 | 0.416	1.2e-05 | 8.3e-10 | 2.57e-07 | 4.84e-07
12:26964648-28964648	27929501	chr12:27929501	a	g	0.2252	0.007	0.1982	0.2435	-0.0766	0.0191	6.24e-05	------	36.8	7.911	5	0.1612	66940.9	12	0.2252	SNP	rs11049140	0.710411	0.990962	-4.01047	274.813	0.00975592	0.465402	Common	NO	Artery_Aorta | Artery_Tibial | Artery_Tibial | Testis	RP11-993B23.3 | KLHL42 | RP11-860B13.1 | MANSC4	0.529 | 0.254 | 0.279 | 0.388	1.11e-06 | 6e-10 | 1.38e-07 | 3.75e-06
12:26964648-28964648	27929623	chr12:27929623	a	g	0.2254	0.0072	0.1982	0.2434	-0.0784	0.0191	4.17e-05	------	37	7.94	5	0.1596	66940.9	12	0.2254	SNP	rs11049141	0.710411	0.990962	-4.10471	401.426	0.0142507	0.194963	Common	NO	Artery_Aorta | Artery_Tibial | Artery_Tibial | Testis	RP11-993B23.3 | RP11-860B13.1 | KLHL42 | MANSC4	0.529 | 0.28 | 0.254 | 0.388	1.1e-06 | 1.35e-07 | 5.82e-10 | 3.81e-06
12:26964648-28964648	27929774	chr12:27929774	a	g	0.7747	0.0072	0.7574	0.8021	0.0789	0.0191	3.74e-05	++++++	33.2	7.489	5	0.1867	66940.9	12	0.2253	SNP	rs11049142	0.710411	0.990962	4.13089	446.682	0.0158573	0.180712	Common	NO	Artery_Aorta | Artery_Tibial | Artery_Tibial | Testis	RP11-993B23.3 | RP11-860B13.1 | KLHL42 | MANSC4	0.527 | 0.27 | 0.246 | 0.39	9.31e-07 | 2.81e-07 | 1.45e-09 | 1.38e-06
12:26964648-28964648	27931510	chr12:27931510	a	c	0.2072	0.0068	0.1782	0.2254	-0.0823	0.0204	5.29e-05	------	39.1	8.214	5	0.1449	66940.3	12	0.2072	SNP	rs11049143	0.646831	0.989703	-4.03431	319.287	0.0113348	0.380389	Common	NO	Artery_Aorta | Artery_Tibial | Artery_Tibial | Testis	RP11-993B23.3 | KLHL42 | RP11-860B13.1 | MANSC4	0.548 | 0.276 | 0.298 | 0.378	8.82e-07 | 6.03e-11 | 4.79e-08 | 1.52e-05
12:26964648-28964648	27931511	chr12:27931511	a	c	0.2054	0.0066	0.1777	0.2235	-0.0813	0.0204	6.83e-05	------	41.5	8.551	5	0.1284	66940.3	12	0.2054	SNP	rs11049144	0.646831	0.989703	-3.98529	262.843	0.00933099	0.474733	Common	NO	Artery_Aorta | Artery_Tibial | Artery_Tibial | Testis	RP11-993B23.3 | RP11-860B13.1 | KLHL42 | MANSC4	0.557 | 0.3 | 0.269 | 0.394	4.62e-07 | 3.6e-08 | 1.81e-10 | 5.86e-06
12:26964648-28964648	27937471	chr12:27937471	c	g	0.7792	0.005	0.765	0.7961	0.0689	0.0193	0.0003562	++++++	36.6	7.891	5	0.1624	66940.9	12	0.2208	SNP	rs61915423	0.761107	0.990774	3.56995	53.0177	0.00188214	0.971083	Common	NO	Artery_Aorta | Artery_Tibial | Artery_Tibial | Testis	RP11-993B23.3 | RP11-860B13.1 | KLHL42 | MANSC4	0.584 | 0.292 | 0.282 | 0.363	9.7e-08 | 7.22e-08 | 1.48e-11 | 1.19e-05
12:26964648-28964648	27938075	chr12:27938075	t	c	0.7683	0.0059	0.7505	0.7917	0.0616	0.019	0.001186	++++++	15.3	5.901	5	0.3159	66940.8	12	0.2317	SNP	rs34929926	0.722674	0.991056	3.24211	17.292	0.000613871	0.981851	Common	NO	Artery_Aorta | Artery_Tibial | Artery_Tibial	RP11-993B23.3 | KLHL42 | RP11-860B13.1	0.431 | 0.212 | 0.244	1.11e-05 | 6.1e-08 | 1.17e-06
12:26964648-28964648	27938571	chr12:27938571	a	g	0.2133	0.0052	0.1975	0.2294	-0.0698	0.0195	0.000345	-----+	41.9	8.606	5	0.1259	66940.9	12	0.2133	SNP	rs12581729	0.79513	0.990583	-3.57949	55.3349	0.0019644	0.969201	Common	NO	Artery_Aorta | Artery_Tibial | Artery_Tibial	RP11-993B23.3 | RP11-860B13.1 | KLHL42	0.633 | 0.304 | 0.287	6.51e-09 | 2.74e-08 | 9.49e-12
12:26964648-28964648	27942904	chr12:27942904	a	g	0.7862	0.0053	0.7696	0.8028	0.0705	0.0195	0.0002925	+++++-	43.7	8.875	5	0.1141	66940.8	12	0.2138	SNP	rs10842984	0.79513	0.990583	3.61538	62.8862	0.00223247	0.963133	Common	NO	Artery_Aorta | Artery_Tibial | Artery_Tibial	RP11-993B23.3 | RP11-860B13.1 | KLHL42	0.596 | 0.31 | 0.285	1.92e-08 | 8.65e-09 | 7.07e-12
12:26964648-28964648	27946456	chr12:27946456	cag	c	0.786	0.0046	0.7707	0.7998	0.0716	0.0194	0.0002195	+++++-	41.5	8.55	5	0.1284	66940.9	12	0.214	SV	rs36014748	0.807993	0.990679	3.69072	82.2285	0.00291913	0.942987	Common	NO	Artery_Aorta | Artery_Tibial | Artery_Tibial	RP11-993B23.3 | KLHL42 | RP11-860B13.1	0.655 | 0.298 | 0.305	1.7e-09 | 1.58e-12 | 2.86e-08
12:26964648-28964648	27946459	chr12:27946459	a	agt	0.214	0.0046	0.2002	0.2289	-0.0706	0.0194	0.0002708	-----+	42.1	8.632	5	0.1247	66940.9	12	0.214	SV	rs200732376	0.807993	0.990679	-3.63918	68.1934	0.00242088	0.958534	Common	NO	Artery_Aorta | Artery_Tibial | Artery_Tibial	RP11-993B23.3 | KLHL42 | RP11-860B13.1	0.655 | 0.298 | 0.305	1.7e-09 | 1.58e-12 | 2.86e-08
12:26964648-28964648	27946919	chr12:27946919	t	c	0.786	0.0049	0.7699	0.7998	0.071	0.0194	0.0002431	+++++-	39.9	8.32	5	0.1395	66941	12	0.214	SNP	rs7960190	0.807993	0.990679	3.65979	73.4712	0.00260824	0.951076	Common	NO	Artery_Aorta | Artery_Tibial | Artery_Tibial	RP11-993B23.3 | KLHL42 | RP11-860B13.1	0.656 | 0.298 | 0.305	1.62e-09 | 1.6e-12 | 2.98e-08
12:26964648-28964648	27949283	chr12:27949283	t	c	0.214	0.0046	0.2004	0.2294	-0.0706	0.0193	0.0002623	-----+	41	8.478	5	0.1318	66941	12	0.214	SNP	rs3751235	0.800976	0.990774	-3.65803	72.6766	0.00258004	0.953656	Common	NO	Artery_Aorta | Artery_Tibial | Artery_Tibial	RP11-993B23.3 | KLHL42 | RP11-860B13.1	0.66 | 0.297 | 0.302	1.3e-09 | 1.83e-12 | 3.85e-08
12:26964648-28964648	27951387	chr12:27951387	a	g	0.7769	0.0054	0.7585	0.7968	0.0659	0.0191	0.0005476	++++++	24	6.58	5	0.2538	66941	12	0.2231	SNP	rs7971518	0.784409	0.990962	3.45026	34.6463	0.00122995	0.972313	Common	NO	Artery_Aorta | Artery_Tibial | Artery_Tibial	RP11-993B23.3 | RP11-860B13.1 | KLHL42	0.653 | 0.261 | 0.273	2.45e-10 | 5.82e-07 | 9.07e-12
12:26964648-28964648	27955071	chr12:27955071	ct	c	0.1982	0.0042	0.1846	0.2147	-0.0776	0.0201	0.000108	------	49.6	9.915	5	0.07769	66940.9	12	0.1982	SV	rs71274822	0.92032	0.990001	-3.8607	160.028	0.00568102	0.768955	Common	NO	Artery_Aorta | Artery_Tibial | Artery_Tibial	RP11-993B23.3 | KLHL42 | RP11-860B13.1	0.704 | 0.315 | 0.313	1.13e-10 | 7.16e-14 | 1.36e-08
12:26964648-28964648	27957533	chr12:27957533	t	g	0.8011	0.0035	0.7863	0.8116	0.0735	0.0201	0.0002506	+++++-	48.4	9.684	5	0.08471	66940.9	12	0.1989	SNP	rs7133214	0.949317	0.990001	3.65672	74.9119	0.00265939	0.948467	Common	NO	Artery_Aorta | Artery_Aorta | Artery_Tibial | Artery_Tibial	KLHL42 | RP11-993B23.3 | RP11-860B13.1 | KLHL42	0.298 | 0.682 | 0.326 | 0.306	1.59e-06 | 6.92e-11 | 6.78e-10 | 5.06e-14
12:26964648-28964648	27957933	chr12:27957933	a	c	0.8022	0.0032	0.7892	0.8122	0.077	0.0201	0.0001238	++++++	47.4	9.499	5	0.09075	66941	12	0.1978	SNP	rs10842987	0.964044	0.990001	3.83085	142.836	0.00507071	0.806026	Common	NO	Artery_Aorta | Artery_Aorta | Artery_Tibial | Artery_Tibial	KLHL42 | RP11-993B23.3 | RP11-860B13.1 | KLHL42	0.287 | 0.707 | 0.315 | 0.325	8.83e-06 | 5.89e-11 | 1.09e-08 | 9.32e-15
12:26964648-28964648	27958113	chr12:27958113	t	c	0.4745	0.0071	0.4634	0.5027	0.0751	0.0161	3.23e-06	++++++	28.6	7.007	5	0.2201	66940.5	12	0.4745	SNP	rs10771367	0.202156	0.993561	4.6646	3969.74	0.140927	0.140927	Common	NO	Artery_Coronary	STK38L	0.382	2.35e-06
12:26964648-28964648	27959201	chr12:27959201	a	g	0.3396	0.0175	0.2511	0.3587	-0.0542	0.0169	0.001386	------	0	4.597	5	0.467	66940.7	12	0.3396	SNP	rs10466811	0.457916	0.99291	-3.2071	13.8977	0.000493373	0.985179	Common	NO	Artery_Aorta | Artery_Tibial	RP11-993B23.3 | KLHL42	0.532 | 0.213	3.48e-09 | 6.14e-09
12:26964648-28964648	27959998	chr12:27959998	a	g	0.1928	0.004	0.1771	0.2064	-0.076	0.0202	0.00017	------	38.3	8.098	5	0.1509	66941	12	0.1928	SNP	rs10492373	1	0.989902	-3.76238	110.892	0.00393669	0.912927	Common	NO	Artery_Aorta | Artery_Aorta | Artery_Tibial | Artery_Tibial	KLHL42 | RP11-993B23.3 | RP11-860B13.1 | KLHL42	0.286 | 0.719 | 0.317 | 0.331	9.72e-06 | 2.53e-11 | 8.4e-09 | 2.44e-15
12:26964648-28964648	27960107	chr12:27960107	a	g	0.1927	0.004	0.1766	0.2062	-0.0745	0.0202	0.0002314	------	40.5	8.41	5	0.1351	66940.9	12	0.1927	SNP	rs10842988	1	0.989902	-3.68812	84.3288	0.00299369	0.940068	Common	NO	Artery_Aorta | Artery_Aorta | Artery_Tibial | Artery_Tibial	KLHL42 | RP11-993B23.3 | RP11-860B13.1 | KLHL42	0.285 | 0.72 | 0.317 | 0.331	1e-05 | 2.38e-11 | 8.6e-09 | 2.48e-15
12:26964648-28964648	27960152	chr12:27960152	c	g	0.1928	0.005	0.1728	0.2109	-0.0747	0.0202	0.0002244	------	40.4	8.395	5	0.1358	66940.9	12	0.1928	SNP	rs10771369	1	0.989902	-3.69802	87.437	0.00310404	0.937074	Common	NO	Artery_Aorta | Artery_Aorta | Artery_Tibial | Artery_Tibial	KLHL42 | RP11-993B23.3 | RP11-860B13.1 | KLHL42	0.284 | 0.719 | 0.316 | 0.331	1.05e-05 | 2.17e-11 | 8.71e-09 | 2.5e-15
12:26964648-28964648	27960170	chr12:27960170	a	g	0.8072	0.0051	0.7889	0.8275	0.075	0.0202	0.0002106	++++++	40.5	8.409	5	0.1351	66941	12	0.1928	SNP	rs10771370	1	0.989902	3.71287	92.3324	0.00327782	0.93081	Common	NO	Artery_Aorta | Artery_Aorta | Artery_Tibial | Artery_Tibial	RP11-993B23.3 | KLHL42 | RP11-860B13.1 | KLHL42	0.719 | 0.284 | 0.316 | 0.33	2.15e-11 | 1.05e-05 | 8.77e-09 | 2.52e-15
12:26964648-28964648	27960185	chr12:27960185	t	c	0.1928	0.005	0.1726	0.2109	-0.0748	0.0202	0.0002194	------	40.8	8.45	5	0.1331	66940.9	12	0.1928	SNP	rs10842989	1	0.989902	-3.70297	89.0371	0.00316084	0.93397	Common	NO	Artery_Aorta | Artery_Aorta | Artery_Tibial | Artery_Tibial	KLHL42 | RP11-993B23.3 | RP11-860B13.1 | KLHL42	0.285 | 0.721 | 0.316 | 0.33	1.03e-05 | 2.27e-11 | 8.78e-09 | 2.51e-15
12:26964648-28964648	27960433	chr12:27960433	a	ag	0.1931	0.0047	0.1756	0.2111	-0.0734	0.0202	0.0002864	------	40.2	8.367	5	0.1371	66940.9	12	0.1931	SV	rs200461540	1	0.989902	-3.63366	69.2263	0.00245755	0.956113	Common	NO	Artery_Aorta | Artery_Tibial | Artery_Tibial	RP11-993B23.3 | KLHL42 | RP11-860B13.1	0.594 | 0.269 | 0.286	8.02e-09 | 3.96e-11 | 6.55e-08
12:26964648-28964648	27960473	chr12:27960473	a	g	0.1928	0.0038	0.1776	0.2061	-0.0786	0.0202	0.0001028	------	35.1	7.708	5	0.1731	66941	12	0.1928	SNP	rs10771371	1	0.989902	-3.89109	180.573	0.00641037	0.684036	Common	NO	Artery_Aorta | Artery_Aorta | Artery_Tibial | Artery_Tibial	RP11-993B23.3 | KLHL42 | RP11-860B13.1 | KLHL42	0.721 | 0.283 | 0.316 | 0.33	1.91e-11 | 1.14e-05 | 9.11e-09 | 2.74e-15
12:26964648-28964648	27961428	chr12:27961428	a	g	0.3498	0.0052	0.3432	0.3763	-0.0532	0.0168	0.001573	++----	31.7	7.326	5	0.1975	66940.7	12	0.3498	SNP	rs4931494	0.491799	0.992993	-3.16667	12.1619	0.000431749	0.986083	Common	NO	Artery_Aorta | Artery_Aorta | Artery_Tibial | Pancreas	KLHL42 | RP11-993B23.3 | KLHL42 | KLHL42	0.247 | 0.532 | 0.243 | -0.389	1.28e-06 | 8.61e-10 | 7.96e-11 | 2e-06
12:26964648-28964648	27962103	chr12:27962103	t	c	0.1931	0.0038	0.1788	0.207	-0.0792	0.0202	9.19e-05	------	39.5	8.269	5	0.142	66941	12	0.1931	SNP	rs10842991	1	0.989902	-3.92079	202.549	0.00719052	0.563538	Common	NO	Artery_Aorta | Artery_Tibial | Artery_Tibial	RP11-993B23.3 | KLHL42 | RP11-860B13.1	0.72 | 0.332 | 0.326	1.13e-11 | 3.62e-15 | 4.35e-09
12:26964648-28964648	27962260	chr12:27962260	t	c	0.1931	0.0038	0.1786	0.2069	-0.0784	0.0202	0.0001079	------	38.1	8.081	5	0.1518	66941	12	0.1931	SNP	rs10771372	1	0.989902	-3.88119	173.824	0.0061708	0.709047	Common	NO	Artery_Aorta | Artery_Tibial | Artery_Tibial	RP11-993B23.3 | KLHL42 | RP11-860B13.1	0.72 | 0.332 | 0.326	1.13e-11 | 3.62e-15 | 4.35e-09
12:26964648-28964648	27962719	chr12:27962719	t	c	0.8068	0.0038	0.7933	0.8212	0.0784	0.0202	0.0001069	++++++	40.5	8.403	5	0.1354	66941	12	0.1932	SNP	rs7953190	1	0.989902	3.88119	173.824	0.0061708	0.715218	Common	NO	Artery_Aorta | Artery_Tibial | Artery_Tibial	RP11-993B23.3 | RP11-860B13.1 | KLHL42	0.72 | 0.326 | 0.332	1.13e-11 | 4.35e-09 | 3.62e-15
12:26964648-28964648	27962934	chr12:27962934	a	g	0.193	0.0038	0.1789	0.2067	-0.0793	0.0203	8.92e-05	------	40.9	8.459	5	0.1327	66941	12	0.193	SNP	rs7966976	1	0.989803	-3.9064	192.36	0.00682884	0.604981	Common	NO	Artery_Aorta | Artery_Tibial | Artery_Tibial	RP11-993B23.3 | KLHL42 | RP11-860B13.1	0.72 | 0.332 | 0.326	1.13e-11 | 3.62e-15 | 4.35e-09
12:26964648-28964648	27963301	chr12:27963301	a	g	0.1931	0.0037	0.179	0.2067	-0.079	0.0202	9.55e-05	------	38.4	8.112	5	0.1502	66940.9	12	0.1931	SNP	rs7970193	1	0.989902	-3.91089	194.922	0.00691979	0.584396	Common	NO	Artery_Aorta | Artery_Tibial | Artery_Tibial	RP11-993B23.3 | RP11-860B13.1 | KLHL42	0.72 | 0.326 | 0.332	1.13e-11 | 4.35e-09 | 3.62e-15
12:26964648-28964648	27963402	chr12:27963402	a	g	0.1934	0.0037	0.1787	0.2067	-0.0799	0.0202	7.8e-05	------	36.4	7.867	5	0.1637	66941	12	0.1934	SNP	rs3751236	1	0.989902	-3.95545	231.845	0.00823057	0.509487	Common	NO	Artery_Aorta | Artery_Tibial | Artery_Tibial	RP11-993B23.3 | KLHL42 | RP11-860B13.1	0.721 | 0.332 | 0.326	1.09e-11 | 3.56e-15 | 4.27e-09
12:26964648-28964648	27963507	chr12:27963507	t	g	0.8069	0.0037	0.7934	0.8209	0.0789	0.0202	9.61e-05	++++++	38.3	8.104	5	0.1506	66941	12	0.1931	SNP	rs3751237	1	0.989902	3.90594	191.224	0.00678851	0.625395	Common	NO	Artery_Aorta | Artery_Aorta | Artery_Tibial | Artery_Tibial	KLHL42 | RP11-993B23.3 | KLHL42 | RP11-860B13.1	0.278 | 0.723 | 0.333 | 0.328	1.36e-05 | 1.01e-11 | 3.81e-15 | 3.72e-09
12:26964648-28964648	27963676	chr12:27963676	c	g	0.8073	0.0038	0.7939	0.8213	0.0793	0.0203	9.16e-05	++++++	40.1	8.34	5	0.1384	66940.9	12	0.1927	SNP	rs3751239	1	0.989803	3.9064	192.36	0.00682884	0.61181	Common	NO	Artery_Aorta | Artery_Aorta | Artery_Tibial | Artery_Tibial	KLHL42 | RP11-993B23.3 | KLHL42 | RP11-860B13.1	0.279 | 0.725 | 0.333 | 0.327	1.29e-05 | 9.2e-12 | 3.25e-15 | 3.8e-09
12:26964648-28964648	27963839	chr12:27963839	t	c	0.8068	0.0037	0.7934	0.8208	0.0786	0.0202	0.0001021	++++++	37.7	8.029	5	0.1546	66940.9	12	0.1932	SNP	rs10842992	1	0.989902	3.89109	180.573	0.00641037	0.690446	Common	NO	Artery_Aorta | Artery_Tibial | Artery_Tibial	RP11-993B23.3 | RP11-860B13.1 | KLHL42	0.717 | 0.322 | 0.326	1.12e-11 | 6.55e-09 | 1.29e-14
12:26964648-28964648	27964648	chr12:27964648	a	g	0.193	0.0036	0.1795	0.2064	-0.0781	0.0202	0.0001144	------	38.9	8.186	5	0.1463	66940.9	12	0.193	SNP	rs10842993	1	0.989902	-3.86634	164.202	0.0058292	0.763274	Common	NO	Artery_Aorta | Artery_Aorta | Artery_Tibial | Artery_Tibial	KLHL42 | RP11-993B23.3 | KLHL42 | RP11-860B13.1	0.292 | 0.731 | 0.334 | 0.33	5.47e-06 | 8.19e-12 | 2.51e-15 | 2.57e-09
12:26964648-28964648	27964781	chr12:27964781	t	c	0.193	0.0038	0.1793	0.2079	-0.079	0.0202	9.48e-05	------	33.9	7.568	5	0.1817	66940.9	12	0.193	SNP	rs11049161	1	0.989902	-3.91089	194.922	0.00691979	0.591316	Common	NO	Artery_Aorta | Artery_Aorta | Artery_Tibial | Artery_Tibial	RP11-993B23.3 | KLHL42 | RP11-860B13.1 | KLHL42	0.729 | 0.293 | 0.331 | 0.334	9.42e-12 | 5.05e-06 | 2.47e-09 | 2.82e-15
12:26964648-28964648	27964928	chr12:27964928	a	g	0.1933	0.0038	0.1796	0.2081	-0.0787	0.0202	0.0001008	------	33.7	7.546	5	0.1831	66940.9	12	0.1933	SNP	rs57195659	0.992669	0.989902	-3.89604	184.051	0.00653386	0.645306	Common	NO	Artery_Aorta | Artery_Aorta | Artery_Tibial | Artery_Tibial	KLHL42 | RP11-993B23.3 | KLHL42 | RP11-860B13.1	0.293 | 0.702 | 0.327 | 0.33	4.64e-06 | 6.41e-11 | 1.4e-15 | 7.9e-10
12:26964648-28964648	27964996	chr12:27964996	t	c	0.1933	0.0038	0.1797	0.2076	-0.0767	0.0203	0.0001517	------	34.7	7.66	5	0.176	66941	12	0.1933	SNP	rs12578595	1	0.989803	-3.77833	118.186	0.00419564	0.88481	Common	NO	Artery_Aorta | Artery_Aorta | Artery_Tibial | Artery_Tibial	KLHL42 | RP11-993B23.3 | KLHL42 | RP11-860B13.1	0.291 | 0.697 | 0.326 | 0.33	4.79e-06 | 6.95e-11 | 1.27e-15 | 6.56e-10
12:26964648-28964648	27965150	chr12:27965150	t	c	0.1934	0.0035	0.18	0.2059	-0.0787	0.0202	0.0001	------	32.8	7.436	5	0.1902	66941	12	0.1934	SNP	rs10842994	0.99267	0.989902	-3.89604	184.051	0.00653386	0.65184	Common	NO	Artery_Aorta | Artery_Aorta | Artery_Tibial | Artery_Tibial	RP11-993B23.3 | KLHL42 | RP11-860B13.1 | KLHL42	0.726 | 0.296 | 0.331 | 0.333	1.7e-11 | 4.51e-06 | 2e-09 | 2.38e-15
12:26964648-28964648	27965469	chr12:27965469	c	g	0.1109	0.0029	0.1075	0.1154	-0.079	0.0261	0.002472	---+--	57.2	11.695	5	0.03922	66940.8	12	0.1109	SNP	rs61915452	0.202191	0.983255	-3.02682	11.6965	0.000415228	0.986498	Common	NO	Artery_Tibial	RP11-860B13.1	0.318	1.27e-05
12:26964648-28964648	27965566	chr12:27965566	t	c	0.2445	0.0052	0.2393	0.2548	-0.0681	0.0187	0.0002734	-----+	58.7	12.11	5	0.03332	66940.7	12	0.2445	SNP	rs10842995	0.70445	0.991334	-3.64171	66.6474	0.002366	0.9609	Common	NO	Artery_Aorta | Artery_Tibial | Artery_Tibial	RP11-993B23.3 | RP11-860B13.1 | KLHL42	0.53 | 0.289 | 0.301	2.34e-06 | 6.43e-08 | 1.83e-13
12:26964648-28964648	27967279	chr12:27967279	t	c	0.2464	0.0049	0.2414	0.2561	-0.0711	0.0189	0.0001664	-----+	59	12.186	5	0.03232	66940.5	12	0.2464	SNP	rs10743609	0.699306	0.991149	-3.7619	104.557	0.0037118	0.92048	Common	NO	Artery_Aorta | Artery_Tibial | Artery_Tibial	RP11-993B23.3 | RP11-860B13.1 | KLHL42	0.51 | 0.3 | 0.276	2.56e-06 | 4.37e-09 | 2.67e-12
12:26964648-28964648	27967385	chr12:27967385	a	t	0.7532	0.0049	0.7435	0.7585	0.0715	0.0189	0.0001529	+++++-	58.3	12.003	5	0.03475	66940.4	12	0.2468	SNP	rs10842999	0.70445	0.991149	3.78307	113.167	0.00401746	0.901022	Common	NO	Artery_Aorta | Artery_Tibial | Artery_Tibial	RP11-993B23.3 | KLHL42 | RP11-860B13.1	0.528 | 0.295 | 0.294	1.63e-06 | 2.29e-13 | 2.37e-08
#Region: 15q24.3; closest Gene: HMG20A; Genes in 99% Credible Set: MIR3713|RN7SKP217|RN7SL278P|KRT8P23|ISL2|SCAPER|RCN2|PSTPIP1|TSPAN3|PEAK1|HMG20A|LINGO1
15:76673459-78673459	76677085	chr15:76677085	a	g	0.074	0.005	0.0567	0.0838	-0.0317	0.0302	0.2927	-+--+-	31.8	7.327	5	0.1974	66941	15	0.074	SNP	rs28461510	0.152006	0.977707	-1.04967	0.25586	0.000144471	0.954987	Common	NO	Brain_Cerebellum	RCN2	-0.522	4.28e-06
15:76673459-78673459	76687721	chr15:76687721	t	g	0.0741	0.0051	0.0566	0.0843	-0.033	0.0301	0.2739	-+--+-	29.8	7.125	5	0.2115	66941	15	0.0741	SNP	rs149430262	0.152006	0.977851	-1.09635	0.267853	0.000151244	0.948357	Common	NO	Brain_Cerebellum | Heart_Atrial_Appendage	RCN2 | RCN2	-0.522 | -0.517	4.28e-06 | 6.68e-06
15:76673459-78673459	76687810	chr15:76687810	t	c	0.074	0.0051	0.0567	0.0843	-0.0312	0.0301	0.2997	-+--+-	32.1	7.361	5	0.1952	66941	15	0.074	SNP	rs143793584	0.152006	0.977851	-1.03654	0.25166	0.0001421	0.958718	Common	NO	Brain_Cerebellum | Heart_Atrial_Appendage	RCN2 | RCN2	-0.522 | -0.517	4.28e-06 | 6.68e-06
15:76673459-78673459	76692877	chr15:76692877	a	g	0.9257	0.0053	0.9161	0.9433	0.0295	0.0301	0.3264	+-++-+	27	6.852	5	0.2318	66941	15	0.0743	SNP	rs16968201	0.152006	0.977851	0.980066	0.238029	0.000134403	0.965364	Common	NO	Brain_Cerebellum	RCN2	-0.522	4.28e-06
15:76673459-78673459	76696252	chr15:76696252	a	g	0.074	0.005	0.0567	0.0839	-0.031	0.0301	0.3031	-+--+-	31.4	7.287	5	0.2002	66941	15	0.074	SNP	rs62028389	0.152006	0.977851	-1.0299	0.249976	0.000141149	0.959567	Common	NO	Brain_Cerebellum | Heart_Atrial_Appendage	RCN2 | RCN2	-0.522 | -0.517	4.28e-06 | 6.68e-06
15:76673459-78673459	76700723	chr15:76700723	t	c	0.926	0.005	0.9162	0.9433	0.0315	0.0301	0.2952	+-++-+	32.7	7.431	5	0.1905	66941.1	15	0.074	SNP	rs62028401	0.146183	0.977851	1.04651	0.254227	0.00014355	0.957145	Common	NO	Brain_Cerebellum	RCN2	-0.505	8.73e-06
15:76673459-78673459	76717620	chr15:76717620	a	c	0.9262	0.005	0.9166	0.9433	0.032	0.0302	0.2891	+-++-+	36	7.818	5	0.1666	66941	15	0.0738	SNP	rs148633537	0.152006	0.977707	1.0596	0.258494	0.000145959	0.952959	Common	NO	Brain_Cerebellum	RCN2	-0.522	4.34e-06
15:76673459-78673459	76723502	chr15:76723502	a	aaacc	0.9262	0.005	0.9161	0.9433	0.036	0.0302	0.2336	+-++-+	32.5	7.403	5	0.1924	66940.9	15	0.0738	SV	rs200806854	0.152006	0.977707	1.19205	0.299066	0.000168868	0.938453	Common	NO	Brain_Cerebellum	RCN2	-0.522	4.84e-06
15:76673459-78673459	76724882	chr15:76724882	t	c	0.9255	0.0051	0.9168	0.9439	0.0341	0.0301	0.2577	+-++++	30.6	7.202	5	0.206	66941	15	0.0745	SNP	rs16968212	0.14991	0.977851	1.13289	0.278738	0.000157389	0.944359	Common	NO	Brain_Cerebellum	RCN2	-0.505	9.16e-06
15:76673459-78673459	76726320	chr15:76726320	t	g	0.926	0.005	0.9161	0.9433	0.0317	0.0301	0.2921	+-++-+	34.5	7.634	5	0.1776	66941	15	0.074	SNP	rs16968215	0.152006	0.977851	1.05316	0.255967	0.000144532	0.954265	Common	NO	Brain_Cerebellum	RCN2	-0.522	4.28e-06
15:76673459-78673459	76737422	chr15:76737422	a	c	0.0711	0.0041	0.0567	0.0785	-0.0331	0.0306	0.2796	-+----	19.3	6.197	5	0.2876	66941	15	0.0711	SNP	rs62028417	0.158029	0.977126	-1.0817	0.267876	0.000151256	0.948054	Common	NO	Skin_Sun_Exposed_Lower_leg	RP11-797A18.4	-0.586	1.76e-05
15:76673459-78673459	76739305	chr15:76739305	a	t	0.926	0.005	0.9161	0.9433	0.0313	0.0301	0.2977	+-++-+	34.1	7.586	5	0.1806	66941	15	0.074	SNP	rs62028419	0.152006	0.977851	1.03987	0.25251	0.00014258	0.958434	Common	NO	Brain_Cerebellum | Heart_Atrial_Appendage	RCN2 | RCN2	-0.5 | -0.509	5.23e-06 | 6.54e-06
15:76673459-78673459	76742519	chr15:76742519	a	t	0.0738	0.005	0.0567	0.0839	-0.0355	0.0302	0.2394	-+--+-	32.8	7.442	5	0.1898	66941	15	0.0738	SNP	rs16968254	0.152006	0.977707	-1.1755	0.29339	0.000165663	0.940969	Common	NO	Brain_Cerebellum	RCN2	-0.521	4.55e-06
15:76673459-78673459	76755506	chr15:76755506	a	g	0.8518	0.0017	0.8481	0.8533	0.0198	0.022	0.3672	+-+++-	48.5	9.709	5	0.08392	66941	15	0.1482	SNP	rs403656	0.236185	0.988045	0.9	0.163143	9.21e-05	0.979105	Common	NO	Testis | Whole_Blood | Whole_Blood	SCAPER | RP11-685G9.2 | ISL2	0.329 | -0.33 | -0.341	3.26e-06 | 5.17e-07 | 2.32e-07
15:76673459-78673459	76756703	chr15:76756703	t	c	0.8519	0.0016	0.8485	0.8533	0.0198	0.022	0.3688	+-+++-	49	9.809	5	0.08082	66941	15	0.1481	SNP	rs157776	0.236185	0.988045	0.9	0.163143	9.21e-05	0.979197	Common	NO	Testis | Whole_Blood | Whole_Blood	SCAPER | ISL2 | RP11-685G9.2	0.327 | -0.341 | -0.33	4.69e-06 | 2.31e-07 | 5.15e-07
15:76673459-78673459	76761306	chr15:76761306	t	c	0.8521	0.0016	0.8486	0.8533	0.0209	0.022	0.3418	+-+++-	47.5	9.525	5	0.08988	66941	15	0.1479	SNP	rs157779	0.236185	0.988045	0.95	0.170771	9.64e-05	0.977776	Common	NO	Colon_Transverse | Skin_Sun_Exposed_Lower_leg | Testis | Whole_Blood | Whole_Blood | Whole_Blood	SCAPER | RP11-797A18.4 | SCAPER | RP11-685G9.2 | RP11-797A18.4 | ISL2	-0.322 | -0.405 | 0.317 | -0.361 | -0.329 | -0.376	8.42e-06 | 1.52e-05 | 5.89e-06 | 2.07e-08 | 1.1e-05 | 6.4e-09
15:76673459-78673459	76765385	chr15:76765385	a	t	0.5654	0.0043	0.5528	0.5696	0.0333	0.0158	0.03543	+-+++-	19.8	6.236	5	0.2839	66941	15	0.4346	SNP	rs17364330	0.103285	0.993798	2.10759	0.7159	0.000404233	0.889773	Common	NO	Adipose_Subcutaneous | Adrenal_Gland | Artery_Tibial | Cells_Transformed_fibroblasts | Esophagus_Mucosa | Esophagus_Muscularis | Muscle_Skeletal | Nerve_Tibial | Skin_Not_Sun_Exposed_Suprapubic | Skin_Sun_Exposed_Lower_leg | Spleen | Spleen | Testis | Thyroid | Whole_Blood	SCAPER | SCAPER | SCAPER | SCAPER | SCAPER | SCAPER | SCAPER | SCAPER | SCAPER | SCAPER | SCAPER | RP11-593F23.1 | SCAPER | SCAPER | SCAPER	-0.269 | -0.565 | -0.337 | -0.284 | -0.221 | -0.255 | -0.238 | -0.266 | -0.224 | -0.192 | -0.726 | 0.715 | -0.348 | -0.402 | -0.283	6.09e-08 | 3.6e-08 | 3.82e-18 | 9.92e-07 | 4.44e-06 | 5.73e-07 | 4.22e-08 | 3.62e-08 | 9.51e-07 | 7.3e-06 | 2.93e-06 | 9.58e-06 | 2.98e-09 | 1.58e-13 | 1.59e-07
15:76673459-78673459	76765615	chr15:76765615	a	t	0.5675	0.0049	0.5557	0.5715	0.034	0.0158	0.03189	+-+++-	18.6	6.139	5	0.2929	66941	15	0.4325	SNP	rs12915248	0.103285	0.993798	2.1519	0.786278	0.000443973	0.884715	Common	NO	Adipose_Subcutaneous | Adrenal_Gland | Artery_Tibial | Cells_Transformed_fibroblasts | Esophagus_Mucosa | Esophagus_Muscularis | Muscle_Skeletal | Nerve_Tibial | Skin_Not_Sun_Exposed_Suprapubic | Skin_Not_Sun_Exposed_Suprapubic | Skin_Sun_Exposed_Lower_leg | Spleen | Spleen | Testis | Thyroid | Whole_Blood	SCAPER | SCAPER | SCAPER | SCAPER | SCAPER | SCAPER | SCAPER | SCAPER | SCAPER | RP11-797A18.4 | SCAPER | SCAPER | RP11-593F23.1 | SCAPER | SCAPER | SCAPER	-0.27 | -0.534 | -0.327 | -0.299 | -0.229 | -0.252 | -0.228 | -0.246 | -0.218 | 0.366 | -0.194 | -0.696 | 0.687 | -0.346 | -0.404 | -0.272	3.24e-08 | 8.03e-08 | 5.78e-17 | 1.8e-07 | 1.73e-06 | 5.12e-07 | 1.31e-07 | 2.69e-07 | 1.55e-06 | 1.32e-05 | 4.76e-06 | 1.91e-06 | 6.34e-06 | 2.85e-09 | 8.6e-14 | 3.68e-07
15:76673459-78673459	76765667	chr15:76765667	a	g	0.4345	0.0044	0.4304	0.4472	-0.0333	0.0158	0.03541	-+---+	19.8	6.235	5	0.284	66941	15	0.4345	SNP	rs12914005	0.103285	0.993798	-2.10759	0.7159	0.000404233	0.890177	Common	NO	Adipose_Subcutaneous | Adrenal_Gland | Artery_Tibial | Cells_Transformed_fibroblasts | Esophagus_Mucosa | Esophagus_Muscularis | Muscle_Skeletal | Nerve_Tibial | Skin_Not_Sun_Exposed_Suprapubic | Skin_Sun_Exposed_Lower_leg | Spleen | Spleen | Testis | Thyroid | Whole_Blood	SCAPER | SCAPER | SCAPER | SCAPER | SCAPER | SCAPER | SCAPER | SCAPER | SCAPER | SCAPER | SCAPER | RP11-593F23.1 | SCAPER | SCAPER | SCAPER	-0.269 | -0.565 | -0.337 | -0.284 | -0.221 | -0.255 | -0.238 | -0.266 | -0.224 | -0.192 | -0.726 | 0.715 | -0.348 | -0.402 | -0.283	6.09e-08 | 3.6e-08 | 3.82e-18 | 9.92e-07 | 4.44e-06 | 5.73e-07 | 4.21e-08 | 3.62e-08 | 9.51e-07 | 7.29e-06 | 2.93e-06 | 9.58e-06 | 2.98e-09 | 1.58e-13 | 1.59e-07
15:76673459-78673459	76766049	chr15:76766049	c	g	0.4343	0.0042	0.4303	0.4472	-0.0331	0.0158	0.03631	-+---+	17.2	6.039	5	0.3025	66941	15	0.4343	SNP	rs7163946	0.105958	0.993798	-2.09494	0.697224	0.000393688	0.892169	Common	NO	Adipose_Subcutaneous | Adrenal_Gland | Artery_Tibial | Cells_Transformed_fibroblasts | Esophagus_Mucosa | Esophagus_Muscularis | Muscle_Skeletal | Nerve_Tibial | Skin_Not_Sun_Exposed_Suprapubic | Skin_Not_Sun_Exposed_Suprapubic | Skin_Sun_Exposed_Lower_leg | Spleen | Spleen | Testis | Thyroid | Whole_Blood	SCAPER | SCAPER | SCAPER | SCAPER | SCAPER | SCAPER | SCAPER | SCAPER | RP11-797A18.4 | SCAPER | SCAPER | RP11-593F23.1 | SCAPER | SCAPER | SCAPER | SCAPER	-0.271 | -0.567 | -0.34 | -0.286 | -0.224 | -0.254 | -0.239 | -0.269 | 0.368 | -0.225 | -0.193 | 0.73 | -0.735 | -0.349 | -0.403 | -0.284	5.06e-08 | 3.67e-08 | 3.68e-18 | 1.01e-06 | 3.9e-06 | 7.61e-07 | 4.78e-08 | 3.28e-08 | 1.57e-05 | 9.47e-07 | 8.23e-06 | 6.73e-06 | 2.45e-06 | 3.27e-09 | 1.85e-13 | 1.62e-07
15:76673459-78673459	76766434	chr15:76766434	a	g	0.5654	0.0043	0.5528	0.5696	0.0334	0.0158	0.03469	+-++++	19.1	6.182	5	0.289	66941	15	0.4346	SNP	rs7165025	0.103285	0.993798	2.11392	0.725468	0.000409636	0.888556	Common	NO	Adipose_Subcutaneous | Adrenal_Gland | Artery_Tibial | Cells_Transformed_fibroblasts | Esophagus_Mucosa | Esophagus_Muscularis | Muscle_Skeletal | Nerve_Tibial | Skin_Not_Sun_Exposed_Suprapubic | Skin_Sun_Exposed_Lower_leg | Spleen | Spleen | Testis | Thyroid | Whole_Blood	SCAPER | SCAPER | SCAPER | SCAPER | SCAPER | SCAPER | SCAPER | SCAPER | SCAPER | SCAPER | SCAPER | RP11-593F23.1 | SCAPER | SCAPER | SCAPER	-0.268 | -0.565 | -0.337 | -0.284 | -0.221 | -0.255 | -0.238 | -0.266 | -0.224 | -0.192 | -0.726 | 0.715 | -0.348 | -0.402 | -0.283	6.09e-08 | 3.6e-08 | 3.83e-18 | 9.92e-07 | 4.44e-06 | 5.73e-07 | 4.21e-08 | 3.62e-08 | 9.52e-07 | 7.3e-06 | 2.93e-06 | 9.58e-06 | 2.98e-09 | 1.58e-13 | 1.59e-07
15:76673459-78673459	76769620	chr15:76769620	a	g	0.5655	0.0044	0.5528	0.5695	0.0333	0.0158	0.03512	+-+++-	19.9	6.243	5	0.2833	66941	15	0.4345	SNP	rs1587381	0.103285	0.993798	2.10759	0.7159	0.000404233	0.890581	Common	NO	Adipose_Subcutaneous | Adrenal_Gland | Artery_Tibial | Cells_Transformed_fibroblasts | Esophagus_Mucosa | Esophagus_Muscularis | Muscle_Skeletal | Nerve_Tibial | Skin_Not_Sun_Exposed_Suprapubic | Skin_Sun_Exposed_Lower_leg | Spleen | Spleen | Testis | Thyroid | Whole_Blood	SCAPER | SCAPER | SCAPER | SCAPER | SCAPER | SCAPER | SCAPER | SCAPER | SCAPER | SCAPER | RP11-593F23.1 | SCAPER | SCAPER | SCAPER | SCAPER	-0.268 | -0.565 | -0.337 | -0.284 | -0.221 | -0.255 | -0.238 | -0.266 | -0.224 | -0.192 | 0.715 | -0.726 | -0.348 | -0.402 | -0.283	6.09e-08 | 3.62e-08 | 3.84e-18 | 9.92e-07 | 4.44e-06 | 5.74e-07 | 4.21e-08 | 3.6e-08 | 9.53e-07 | 7.3e-06 | 9.58e-06 | 2.93e-06 | 2.97e-09 | 1.57e-13 | 1.6e-07
15:76673459-78673459	76773326	chr15:76773326	a	c	0.5673	0.0051	0.5528	0.5714	0.0353	0.0158	0.02557	+-+++-	24.6	6.628	5	0.2498	66941	15	0.4327	SNP	rs1965492	0.103285	0.993798	2.23418	0.940707	0.000531171	0.878811	Common	NO	Adipose_Subcutaneous | Adrenal_Gland | Artery_Tibial | Cells_Transformed_fibroblasts | Esophagus_Mucosa | Esophagus_Muscularis | Muscle_Skeletal | Nerve_Tibial | Skin_Not_Sun_Exposed_Suprapubic | Skin_Sun_Exposed_Lower_leg | Testis | Thyroid | Whole_Blood	SCAPER | SCAPER | SCAPER | SCAPER | SCAPER | SCAPER | SCAPER | SCAPER | SCAPER | SCAPER | SCAPER | SCAPER | SCAPER	-0.268 | -0.568 | -0.341 | -0.283 | -0.213 | -0.241 | -0.234 | -0.267 | -0.213 | -0.191 | -0.346 | -0.398 | -0.282	3.91e-08 | 2.18e-08 | 1.04e-18 | 8.1e-07 | 1.1e-05 | 1.95e-06 | 7e-08 | 3.92e-08 | 3.31e-06 | 8.16e-06 | 4.48e-09 | 4.16e-13 | 1.97e-07
15:76673459-78673459	76774271	chr15:76774271	t	c	0.926	0.005	0.9161	0.9433	0.0311	0.0301	0.3012	+-++-+	33.9	7.568	5	0.1817	66941	15	0.074	SNP	rs28429680	0.152006	0.977851	1.03322	0.250815	0.000141623	0.959002	Common	NO	Brain_Cerebellum	RCN2	-0.481	5.43e-06
15:76673459-78673459	76774508	chr15:76774508	t	c	0.4329	0.005	0.4285	0.4472	-0.0342	0.0158	0.03063	-+---+	20.6	6.299	5	0.2782	66940.9	15	0.4329	SNP	rs11072599	0.103285	0.993798	-2.16456	0.807918	0.000456192	0.884271	Common	NO	Adipose_Subcutaneous | Adrenal_Gland | Artery_Tibial | Cells_Transformed_fibroblasts | Esophagus_Mucosa | Esophagus_Muscularis | Muscle_Skeletal | Nerve_Tibial | Skin_Not_Sun_Exposed_Suprapubic | Skin_Sun_Exposed_Lower_leg | Spleen | Spleen | Testis | Thyroid | Whole_Blood	SCAPER | SCAPER | SCAPER | SCAPER | SCAPER | SCAPER | SCAPER | SCAPER | SCAPER | SCAPER | RP11-593F23.1 | SCAPER | SCAPER | SCAPER | SCAPER	-0.269 | -0.565 | -0.337 | -0.283 | -0.221 | -0.256 | -0.238 | -0.267 | -0.223 | -0.192 | 0.715 | -0.726 | -0.346 | -0.404 | -0.282	5.94e-08 | 3.62e-08 | 4.09e-18 | 1.1e-06 | 4.41e-06 | 5.56e-07 | 4.27e-08 | 3.29e-08 | 1.07e-06 | 6.9e-06 | 9.58e-06 | 2.93e-06 | 2.95e-09 | 1.26e-13 | 1.75e-07
15:76673459-78673459	76775770	chr15:76775770	t	c	0.926	0.005	0.9161	0.9433	0.0314	0.0301	0.297	+-++-+	34.4	7.626	5	0.1781	66941	15	0.074	SNP	rs74024121	0.152006	0.977851	1.04319	0.253366	0.000143063	0.958005	Common	NO	Brain_Cerebellum	RCN2	-0.522	4.65e-06
15:76673459-78673459	76781162	chr15:76781162	a	g	0.1481	0.0016	0.1466	0.1517	-0.0183	0.022	0.405	-+---+	48.2	9.654	5	0.08565	66941	15	0.1481	SNP	rs438915	0.236185	0.988045	-0.831818	0.153898	8.69e-05	0.980171	Common	NO	Testis | Whole_Blood | Whole_Blood	SCAPER | ISL2 | RP11-685G9.2	0.327 | -0.359 | -0.348	4.58e-06 | 5.43e-08 | 1.18e-07
15:76673459-78673459	76781930	chr15:76781930	t	c	0.8519	0.0016	0.8483	0.8531	0.0191	0.022	0.3856	+-+++-	47.2	9.478	5	0.09145	66941	15	0.1481	SNP	rs480672	0.236185	0.988045	0.868182	0.158671	8.96e-05	0.979467	Common	NO	Testis | Whole_Blood | Whole_Blood	SCAPER | RP11-685G9.2 | ISL2	0.31 | -0.326 | -0.342	1.1e-05 | 5.97e-07 | 1.84e-07
15:76673459-78673459	76782022	chr15:76782022	a	t	0.1481	0.0016	0.1469	0.1517	-0.0205	0.022	0.3525	-+---+	45.5	9.183	5	0.102	66941	15	0.1481	SNP	rs190771	0.236185	0.988045	-0.931818	0.167908	9.48e-05	0.978637	Common	NO	Testis | Whole_Blood | Whole_Blood	SCAPER | RP11-685G9.2 | ISL2	0.327 | -0.348 | -0.359	4.58e-06 | 1.18e-07 | 5.43e-08
15:76673459-78673459	76787522	chr15:76787522	a	t	0.8514	0.002	0.8471	0.8531	0.0202	0.022	0.3576	+-+++-	52.7	10.565	5	0.06073	66941	15	0.1486	SNP	rs157766	0.236185	0.988045	0.918182	0.165829	9.36e-05	0.97892	Common	NO	Artery_Tibial | Testis | Whole_Blood	RP11-797A18.4 | SCAPER | ISL2	-0.406 | 0.296 | -0.301	2.47e-05 | 1.65e-05 | 3.84e-06
15:76673459-78673459	76788897	chr15:76788897	t	g	0.9262	0.005	0.916	0.9433	0.0338	0.0302	0.2626	+-++-+	30.9	7.234	5	0.2038	66941	15	0.0738	SNP	rs62028436	0.152006	0.977707	1.11921	0.275436	0.000155525	0.945296	Common	NO	Brain_Cerebellum	RCN2	-0.521	4.76e-06
15:76673459-78673459	76792015	chr15:76792015	a	g	0.0741	0.005	0.0567	0.0839	-0.0294	0.0301	0.3274	-+--+-	32.1	7.368	5	0.1947	66941	15	0.0741	SNP	rs16968310	0.152006	0.977851	-0.976744	0.237274	0.000133977	0.965767	Common	NO	Brain_Cerebellum | Heart_Atrial_Appendage	RCN2 | RCN2	-0.518 | -0.519	4.66e-06 | 6.01e-06
15:76673459-78673459	76792839	chr15:76792839	t	c	0.8514	0.002	0.847	0.853	0.0189	0.022	0.3908	+-+++-	49.7	9.942	5	0.07689	66941.1	15	0.1486	SNP	rs157763	0.236185	0.988045	0.859091	0.157445	8.89e-05	0.979645	Common	NO	Testis | Whole_Blood | Whole_Blood	SCAPER | RP11-685G9.2 | ISL2	0.312 | -0.288 | -0.314	5.33e-06 | 1e-05 | 1.57e-06
15:76673459-78673459	76804538	chr15:76804538	a	g	0.9259	0.005	0.9161	0.9433	0.0294	0.0301	0.3285	+-++-+	31.7	7.324	5	0.1976	66941	15	0.0741	SNP	rs8041308	0.152006	0.977851	0.976744	0.237274	0.000133977	0.965901	Common	NO	Brain_Cerebellum	RCN2	-0.461	7.6e-06
15:76673459-78673459	76804619	chr15:76804619	t	c	0.9261	0.005	0.9161	0.9433	0.0329	0.0302	0.276	+-++-+	32.4	7.4	5	0.1925	66941	15	0.0739	SNP	rs16968316	0.152006	0.977707	1.0894	0.266715	0.000150601	0.94911	Common	NO	Brain_Cerebellum	RCN2	-0.478	6.84e-06
15:76673459-78673459	76816141	chr15:76816141	t	g	0.9259	0.005	0.9161	0.9433	0.0305	0.0301	0.3103	+-++-+	33.3	7.5	5	0.1861	66941	15	0.0741	SNP	rs16968335	0.152006	0.977851	1.01329	0.245862	0.000138826	0.961946	Common	NO	Brain_Cerebellum	RCN2	-0.463	8.58e-06
15:76673459-78673459	76818194	chr15:76818194	a	c	0.9259	0.005	0.9161	0.9433	0.0306	0.0301	0.3091	+-++-+	33.4	7.505	5	0.1857	66941	15	0.0741	SNP	rs79979958	0.152006	0.977851	1.01661	0.246674	0.000139285	0.961389	Common	NO	Brain_Cerebellum	RCN2	-0.463	8.8e-06
15:76673459-78673459	76828982	chr15:76828982	t	c	0.9261	0.005	0.9161	0.9433	0.0345	0.0302	0.2531	+-++-+	32.1	7.365	5	0.1949	66941	15	0.0739	SNP	rs28573845	0.152006	0.977707	1.14238	0.282586	0.000159562	0.943408	Common	NO	Brain_Cerebellum | Muscle_Skeletal	RCN2 | RP11-797A18.4	-0.463 | -0.521	8.82e-06 | 9.52e-06
15:76673459-78673459	76837359	chr15:76837359	c	g	0.9287	0.0041	0.9213	0.9433	0.0321	0.0306	0.2944	+-++++	20.1	6.258	5	0.2819	66941	15	0.0713	SNP	rs16968364	0.158029	0.977126	1.04902	0.258916	0.000146197	0.95252	Common	NO	Skin_Sun_Exposed_Lower_leg	RP11-797A18.4	-0.594	1.67e-05
15:76673459-78673459	76845281	chr15:76845281	t	c	0.9259	0.005	0.9159	0.9433	0.0317	0.0301	0.2922	+-++-+	33.3	7.5	5	0.186	66941	15	0.0741	SNP	rs62030371	0.152006	0.977851	1.05316	0.255967	0.000144532	0.954409	Common	NO	Brain_Cerebellum	RCN2	-0.463	8.66e-06
15:76673459-78673459	76845854	chr15:76845854	a	g	0.9259	0.005	0.916	0.9433	0.0317	0.0301	0.2925	+-++-+	33.9	7.568	5	0.1817	66941	15	0.0741	SNP	rs62030372	0.152006	0.977851	1.05316	0.255967	0.000144532	0.954554	Common	NO	Brain_Cerebellum	RCN2	-0.463	8.65e-06
15:76673459-78673459	76850318	chr15:76850318	a	t	0.9259	0.0051	0.9159	0.9434	0.0316	0.0301	0.2948	+-++-+	28.8	7.024	5	0.2189	66941	15	0.0741	SNP	rs28808106	0.152006	0.977851	1.04983	0.255095	0.000144039	0.955564	Common	NO	Brain_Cerebellum	RCN2	-0.463	8.63e-06
15:76673459-78673459	76850326	chr15:76850326	t	c	0.926	0.0051	0.9159	0.9434	0.0339	0.0302	0.2618	+-++-+	28	6.945	5	0.2248	66940.9	15	0.074	SNP	rs75669156	0.152006	0.977707	1.12252	0.276437	0.000156091	0.944985	Common	NO	Brain_Cerebellum	RCN2	-0.463	8.63e-06
15:76673459-78673459	76853366	chr15:76853366	t	g	0.9261	0.005	0.9159	0.9433	0.0367	0.0302	0.2246	+-++++	34.2	7.598	5	0.1799	66941	15	0.0739	SNP	rs28591605	0.152006	0.977707	1.21523	0.307336	0.000173537	0.936235	Common	NO	Brain_Cerebellum	RCN2	-0.463	8.6e-06
15:76673459-78673459	76854057	chr15:76854057	ct	c	0.0749	0.0053	0.0569	0.0842	-0.0353	0.0302	0.2416	-+----	28.3	6.975	5	0.2225	66941	15	0.0749	SV	rs142468278	0.154115	0.977707	-1.16887	0.291171	0.00016441	0.941465	Common	NO	Brain_Cerebellum | Skin_Sun_Exposed_Lower_leg	RCN2 | RP11-797A18.4	-0.491 | -0.606	4.29e-06 | 1.13e-06
15:76673459-78673459	76867042	chr15:76867042	t	c	0.926	0.005	0.9158	0.9433	0.0323	0.0301	0.2831	+-++++	35.1	7.71	5	0.173	66940.9	15	0.074	SNP	rs55903433	0.152006	0.977851	1.07309	0.261327	0.000147559	0.951347	Common	NO	Brain_Cerebellum	RCN2	-0.463	8.58e-06
15:76673459-78673459	76870496	chr15:76870496	c	g	0.9262	0.005	0.9158	0.9434	0.0363	0.0302	0.2294	+-++-+	33.2	7.489	5	0.1867	66940.9	15	0.0738	SNP	rs1607016	0.152006	0.977707	1.20199	0.302563	0.000170842	0.937093	Common	NO	Brain_Cerebellum	RCN2	-0.463	8.58e-06
15:76673459-78673459	76873959	chr15:76873959	a	g	0.0741	0.0051	0.0567	0.0842	-0.0315	0.0301	0.2958	-+----	32.5	7.412	5	0.1918	66941	15	0.0741	SNP	rs8038984	0.152006	0.977851	-1.04651	0.254227	0.00014355	0.957289	Common	NO	Brain_Cerebellum	RCN2	-0.463	8.58e-06
15:76673459-78673459	76877369	chr15:76877369	t	c	0.9259	0.0051	0.9158	0.9433	0.0315	0.0301	0.2946	+-++++	32.4	7.395	5	0.1929	66941	15	0.0741	SNP	rs74024154	0.152006	0.977851	1.04651	0.254227	0.00014355	0.957432	Common	NO	Brain_Cerebellum	RCN2	-0.463	8.58e-06
15:76673459-78673459	76886324	chr15:76886324	a	g	0.9248	0.0052	0.914	0.9429	0.0305	0.0301	0.3107	+-++-+	30.5	7.191	5	0.2068	66940.9	15	0.0752	SNP	rs147918557	0.149287	0.977851	1.01329	0.245862	0.000138826	0.962085	Common	NO	Artery_Aorta | Cells_Transformed_fibroblasts | Esophagus_Mucosa	SCAPER | SCAPER | SCAPER	-0.267 | -0.376 | -0.334	3.79e-06 | 9.43e-06 | 3.53e-06
15:76673459-78673459	76893428	chr15:76893428	t	g	0.9215	0.0043	0.914	0.9393	0.0306	0.0302	0.311	+-++-+	22.6	6.457	5	0.2643	66940.8	15	0.0785	SNP	rs62030420	0.151127	0.977707	1.01325	0.246632	0.000139261	0.961529	Common	NO	Cells_Transformed_fibroblasts	SCAPER	-0.382	3.73e-05
15:76673459-78673459	76893670	chr15:76893670	t	c	0.9198	0.0046	0.9124	0.9388	0.0323	0.0301	0.2836	+-++-+	22.5	6.449	5	0.2649	66940.8	15	0.0802	SNP	rs62030421	0.151127	0.977851	1.07309	0.261327	0.000147559	0.951494	Common	NO	Cells_Transformed_fibroblasts	SCAPER	-0.381	2.02e-05
15:76673459-78673459	76911756	chr15:76911756	a	c	0.926	0.005	0.9157	0.9433	0.0324	0.0301	0.2821	+-++-+	30.3	7.174	5	0.208	66941	15	0.074	SNP	rs62030427	0.152006	0.977851	1.07641	0.262241	0.000148075	0.951051	Common	NO	Brain_Cerebellum	RCN2	-0.463	8.58e-06
15:76673459-78673459	76913328	chr15:76913328	a	g	0.9258	0.0051	0.9157	0.9433	0.0309	0.0301	0.3042	+-++-+	26	6.757	5	0.2393	66941	15	0.0742	SNP	rs59195449	0.152006	0.977851	1.02658	0.249142	0.000140678	0.95999	Common	NO	Brain_Cerebellum	RCN2	-0.463	8.58e-06
15:76673459-78673459	76914528	chr15:76914528	a	c	0.926	0.005	0.9157	0.9433	0.0324	0.0301	0.2816	+-++-+	30.2	7.168	5	0.2084	66941	15	0.074	SNP	rs8038119	0.152006	0.977851	1.07641	0.262241	0.000148075	0.951199	Common	NO	Brain_Cerebellum	RCN2	-0.463	8.58e-06
15:76673459-78673459	76921902	chr15:76921902	t	c	0.9259	0.0051	0.9157	0.9433	0.032	0.0301	0.288	+-++++	30.5	7.195	5	0.2065	66941	15	0.0741	SNP	rs62026892	0.152006	0.977851	1.06312	0.258621	0.00014603	0.952813	Common	NO	Brain_Cerebellum	RCN2	-0.462	9.17e-06
15:76673459-78673459	76934156	chr15:76934156	a	g	0.9259	0.0051	0.9157	0.9433	0.0359	0.0302	0.2332	+-++++	29.2	7.062	5	0.2161	66941	15	0.0741	SNP	rs28721404	0.152006	0.977707	1.18874	0.297915	0.000168218	0.939634	Common	NO	Brain_Cerebellum | Muscle_Skeletal	RCN2 | RP11-797A18.4	-0.462 | -0.527	9.17e-06 | 1.03e-05
15:76673459-78673459	76938972	chr15:76938972	a	g	0.926	0.005	0.9157	0.9433	0.0357	0.0301	0.2358	+-++++	29.4	7.08	5	0.2147	66941	15	0.074	SNP	rs28605733	0.152006	0.977851	1.18605	0.296053	0.000167167	0.940136	Common	NO	Brain_Cerebellum | Muscle_Skeletal	RCN2 | RP11-797A18.4	-0.462 | -0.527	9.17e-06 | 1.03e-05
15:76673459-78673459	76954842	chr15:76954842	a	c	0.0742	0.0052	0.0567	0.0843	-0.0317	0.0301	0.2932	-+----	20.2	6.269	5	0.281	66941	15	0.0742	SNP	rs58265327	0.152006	0.977851	-1.05316	0.255967	0.000144532	0.954698	Common	NO	Brain_Cerebellum	RCN2	-0.462	9.15e-06
15:76673459-78673459	76954873	chr15:76954873	t	c	0.9258	0.0052	0.9157	0.9433	0.0317	0.0301	0.2932	+-++++	20.2	6.269	5	0.281	66941	15	0.0742	SNP	rs28886726	0.152006	0.977851	1.05316	0.255967	0.000144532	0.954843	Common	NO	Brain_Cerebellum	RCN2	-0.462	9.15e-06
15:76673459-78673459	76967153	chr15:76967153	a	g	0.9258	0.0052	0.9157	0.9433	0.0328	0.0301	0.276	+-++++	19.6	6.222	5	0.2852	66941	15	0.0742	SNP	rs62026906	0.152006	0.977851	1.0897	0.265958	0.000150173	0.949561	Common	NO	Muscle_Skeletal	RP11-797A18.4	-0.533	1e-05
15:76673459-78673459	76967162	chr15:76967162	cataatat	c	0.9258	0.0052	0.9157	0.9433	0.0328	0.0301	0.276	+-++++	19.6	6.222	5	0.2852	66941	15	0.0742	SV	rs143024587	0.152006	0.977851	1.0897	0.265958	0.000150173	0.949711	Common	NO	Muscle_Skeletal	RP11-797A18.4	-0.533	1e-05
15:76673459-78673459	76986031	chr15:76986031	a	g	0.9256	0.0052	0.9157	0.9433	0.0293	0.0301	0.3308	+-++++	19.2	6.188	5	0.2884	66941	15	0.0744	SNP	rs1838051	0.152006	0.977851	0.973422	0.236523	0.000133553	0.966168	Common	NO	Brain_Cerebellum | Muscle_Skeletal	RCN2 | RP11-797A18.4	-0.446 | -0.54	9.95e-06 | 4.88e-06
15:76673459-78673459	76996501	chr15:76996501	a	t	0.0739	0.005	0.0567	0.0843	-0.0353	0.0302	0.242	-+----	30.9	7.239	5	0.2034	66940.9	15	0.0739	SNP	rs11072617	0.152006	0.977707	-1.16887	0.291171	0.00016441	0.941629	Common	NO	Brain_Cerebellum	RCN2	-0.462	8.98e-06
15:76673459-78673459	77008239	chr15:77008239	t	c	0.9256	0.0053	0.9157	0.9433	0.0335	0.0301	0.2661	+-++++	17.2	6.041	5	0.3022	66941	15	0.0744	SNP	rs60963081	0.152006	0.977851	1.11296	0.272703	0.000153982	0.946068	Common	NO	Brain_Cerebellum | Muscle_Skeletal	RCN2 | RP11-797A18.4	-0.446 | -0.526	9.82e-06 | 1.05e-05
15:76673459-78673459	77018807	chr15:77018807	a	c	0.9259	0.0052	0.9154	0.9433	0.0334	0.0302	0.2686	+-++++	16.4	5.979	5	0.3083	66940.9	15	0.0741	SNP	rs55691654	0.152006	0.977707	1.10596	0.271496	0.0001533	0.94699	Common	NO	Brain_Cerebellum	RCN2	-0.448	9.09e-06
15:76673459-78673459	77018887	chr15:77018887	t	c	0.0743	0.0053	0.0567	0.0843	-0.0326	0.0301	0.2792	-+----	14.1	5.821	5	0.324	66941	15	0.0743	SNP	rs56116678	0.152006	0.977851	-1.08306	0.264087	0.000149117	0.950309	Common	NO	Brain_Cerebellum | Muscle_Skeletal	RCN2 | RP11-797A18.4	-0.447 | -0.526	9.51e-06 | 1.06e-05
15:76673459-78673459	77021315	chr15:77021315	t	c	0.0743	0.0053	0.0567	0.0843	-0.0325	0.0301	0.2803	-+----	13.8	5.802	5	0.3259	66941	15	0.0743	SNP	rs59570104	0.152006	0.977851	-1.07973	0.263161	0.000148594	0.950457	Common	NO	Brain_Cerebellum | Muscle_Skeletal	RCN2 | RP11-797A18.4	-0.447 | -0.526	9.47e-06 | 1.06e-05
15:76673459-78673459	77021449	chr15:77021449	a	g	0.0743	0.0053	0.0567	0.0843	-0.0325	0.0301	0.2803	-+----	13.8	5.801	5	0.326	66941	15	0.0743	SNP	rs59897136	0.152006	0.977851	-1.07973	0.263161	0.000148594	0.950606	Common	NO	Brain_Cerebellum | Muscle_Skeletal	RCN2 | RP11-797A18.4	-0.447 | -0.526	9.47e-06 | 1.06e-05
15:76673459-78673459	77022421	chr15:77022421	a	g	0.9257	0.0053	0.9157	0.9433	0.0325	0.0301	0.2808	+-++++	13.7	5.794	5	0.3268	66941	15	0.0743	SNP	rs56381843	0.152006	0.977851	1.07973	0.263161	0.000148594	0.950754	Common	NO	Brain_Cerebellum | Muscle_Skeletal	RCN2 | RP11-797A18.4	-0.447 | -0.539	9.47e-06 | 4.97e-06
15:76673459-78673459	77033628	chr15:77033628	a	c	0.9267	0.0052	0.9157	0.9433	0.0147	0.0327	0.6544	+-+?++	1.4	4.056	4	0.3984	61278	15	0.0733	SNP	rs58908956	0.152006	0.973964	0.449541	0.178045	0.000100533	0.976402	Common	NO	Brain_Cerebellum | Muscle_Skeletal	RCN2 | RP11-797A18.4	-0.464 | -0.526	8.47e-06 | 1.05e-05
15:76673459-78673459	77164911	chr15:77164911	a	act	0.1637	0.1295	0.0567	0.3443	0.0001	0.027	0.9968	-+-+--	0	3.467	5	0.6284	66941	15	0.1637	SV	rs111553645	0.158029	0.982101	0.0037037	0.133787	7.55e-05	0.988995	Common	NO	Heart_Atrial_Appendage	RCN2	-0.544	7.56e-06
15:76673459-78673459	77249703	chr15:77249703	t	c	0.4566	0.0043	0.4467	0.4669	-0.0219	0.0173	0.2067	---?-+	59.2	9.814	4	0.04368	61277.5	15	0.4566	SNP	rs8024737	0.105326	0.992573	-1.2659	0.190893	0.000107788	0.973609	Common	NO	Adipose_Subcutaneous | Adrenal_Gland | Artery_Aorta | Artery_Tibial | Brain_Cerebellum | Cells_Transformed_fibroblasts | Esophagus_Muscularis | Muscle_Skeletal | Nerve_Tibial | Testis | Thyroid | Whole_Blood	SCAPER | SCAPER | SCAPER | SCAPER | SCAPER | SCAPER | SCAPER | SCAPER | SCAPER | SCAPER | SCAPER | SCAPER	-0.219 | -0.439 | -0.187 | -0.355 | -0.364 | -0.267 | -0.259 | -0.237 | -0.228 | -0.299 | -0.348 | -0.24	3.64e-06 | 9.44e-06 | 6.14e-06 | 7.81e-21 | 4.5e-06 | 1.44e-06 | 2.92e-07 | 2.11e-08 | 9.87e-07 | 4.01e-08 | 1.8e-10 | 6.4e-06
15:76673459-78673459	77250541	chr15:77250541	a	g	0.4609	0.0043	0.4467	0.4731	-0.0218	0.0173	0.2081	-+-?-+	58.6	9.669	4	0.0464	61277.4	15	0.4609	SNP	rs66508953	0.101187	0.992573	-1.26012	0.189515	0.00010701	0.973824	Common	NO	Adipose_Subcutaneous | Adrenal_Gland | Artery_Aorta | Artery_Tibial | Brain_Cerebellum | Cells_Transformed_fibroblasts | Esophagus_Muscularis | Muscle_Skeletal | Nerve_Tibial | Skin_Not_Sun_Exposed_Suprapubic | Skin_Sun_Exposed_Lower_leg | Testis | Thyroid | Whole_Blood | Whole_Blood	SCAPER | SCAPER | SCAPER | SCAPER | SCAPER | SCAPER | SCAPER | SCAPER | SCAPER | SCAPER | SCAPER | SCAPER | SCAPER | ISL2 | SCAPER	-0.221 | -0.517 | -0.183 | -0.359 | -0.351 | -0.287 | -0.269 | -0.232 | -0.263 | -0.239 | -0.193 | -0.31 | -0.37 | -0.243 | -0.264	6.59e-06 | 2.37e-07 | 1.01e-05 | 2.23e-20 | 1.21e-05 | 5.35e-07 | 1.65e-07 | 8.93e-08 | 5.02e-08 | 2.05e-07 | 3.9e-06 | 2.65e-08 | 1.3e-11 | 4.34e-06 | 1.28e-06
15:76673459-78673459	77254544	chr15:77254544	t	c	0.4616	0.0065	0.447	0.4756	-0.0219	0.0174	0.2075	-+-?-+	55.8	9.049	4	0.0599	61277.2	15	0.4616	SNP	rs12148386	0.101187	0.992488	-1.25862	0.190233	0.000107415	0.973717	Common	NO	Adipose_Subcutaneous | Adrenal_Gland | Artery_Aorta | Artery_Tibial | Brain_Cerebellum | Cells_Transformed_fibroblasts | Esophagus_Muscularis | Muscle_Skeletal | Nerve_Tibial | Skin_Not_Sun_Exposed_Suprapubic | Skin_Sun_Exposed_Lower_leg | Testis | Thyroid | Whole_Blood | Whole_Blood	SCAPER | SCAPER | SCAPER | SCAPER | SCAPER | SCAPER | SCAPER | SCAPER | SCAPER | SCAPER | SCAPER | SCAPER | SCAPER | ISL2 | SCAPER	-0.215 | -0.488 | -0.18 | -0.354 | -0.354 | -0.288 | -0.251 | -0.223 | -0.251 | -0.23 | -0.19 | -0.291 | -0.349 | -0.241 | -0.245	1.03e-05 | 1.44e-06 | 1.44e-05 | 5.98e-20 | 1.22e-05 | 4.43e-07 | 9.46e-07 | 2.2e-07 | 1.58e-07 | 4.24e-07 | 4.69e-06 | 1.7e-07 | 1.56e-10 | 4.54e-06 | 6.58e-06
15:76673459-78673459	77301357	chr15:77301357	t	c	0.2781	0.0117	0.2724	0.3287	-0.0257	0.0183	0.1601	----+-	19.1	6.18	5	0.2891	66939.7	15	0.2781	SNP	rs12908255	0.190303	0.991697	-1.40437	0.242284	0.000136806	0.963736	Common	NO	Adipose_Subcutaneous | Artery_Tibial | Brain_Cerebellum | Brain_Frontal_Cortex_BA9 | Cells_Transformed_fibroblasts | Cells_Transformed_fibroblasts | Muscle_Skeletal | Skin_Not_Sun_Exposed_Suprapubic | Skin_Sun_Exposed_Lower_leg | Testis | Whole_Blood	RP11-797A18.4 | RP11-797A18.4 | RP11-797A18.4 | RP11-797A18.4 | TSPAN3 | RP11-797A18.4 | RP11-797A18.4 | RP11-797A18.4 | RP11-797A18.4 | SCAPER | RP11-797A18.4	0.356 | 0.437 | 0.649 | 0.735 | 0.185 | 0.4 | 0.402 | 0.503 | 0.426 | -0.246 | 0.374	7.77e-08 | 3.07e-07 | 6.51e-06 | 1.74e-06 | 1.99e-07 | 1.57e-08 | 1.5e-08 | 3.23e-07 | 3.99e-07 | 2.99e-05 | 1.04e-08
15:76673459-78673459	77304310	chr15:77304310	t	c	0.2678	0.0105	0.2641	0.3135	-0.0262	0.0185	0.1565	-+--+-	9.2	5.508	5	0.357	66939.7	15	0.2678	SNP	rs12905311	0.167898	0.991516	-1.41622	0.248956	0.000140573	0.960131	Common	NO	Adipose_Subcutaneous | Artery_Tibial | Brain_Cerebellum | Brain_Frontal_Cortex_BA9 | Cells_Transformed_fibroblasts | Cells_Transformed_fibroblasts | Muscle_Skeletal | Skin_Not_Sun_Exposed_Suprapubic | Skin_Sun_Exposed_Lower_leg | Whole_Blood	RP11-797A18.4 | RP11-797A18.4 | RP11-797A18.4 | RP11-797A18.4 | RP11-797A18.4 | TSPAN3 | RP11-797A18.4 | RP11-797A18.4 | RP11-797A18.4 | RP11-797A18.4	0.35 | 0.436 | 0.643 | 0.704 | 0.388 | 0.192 | 0.407 | 0.513 | 0.425 | 0.384	2.18e-07 | 4.09e-07 | 8.5e-06 | 4.88e-06 | 8.87e-08 | 1.29e-07 | 1.81e-08 | 4.53e-07 | 8.19e-07 | 6.23e-09
15:76673459-78673459	77306137	chr15:77306137	t	c	0.8791	0.0112	0.8341	0.885	0.0295	0.0253	0.2439	+-++-+	13.1	5.752	5	0.3311	66940	15	0.1209	SNP	rs62007170	0.18278	0.98425	1.16601	0.245031	0.000138357	0.962362	Common	NO	Brain_Cortex | Skin_Sun_Exposed_Lower_leg	RP11-797A18.4 | RP11-797A18.4	-0.943 | -0.605	3e-06 | 2.75e-07
15:76673459-78673459	77307401	chr15:77307401	a	c	0.8779	0.0106	0.8351	0.8837	0.0302	0.0253	0.2312	+-++-+	13.8	5.804	5	0.3258	66939.9	15	0.1221	SNP	rs11072639	0.187292	0.98425	1.19368	0.253032	0.000142875	0.958148	Common	NO	Brain_Cortex | Skin_Sun_Exposed_Lower_leg	RP11-797A18.4 | RP11-797A18.4	-0.944 | -0.601	2.89e-06 | 3.09e-07
15:76673459-78673459	77310345	chr15:77310345	c	g	0.51	0.007	0.5043	0.5295	-0.0411	0.0166	0.01314	-+---+	55.6	11.253	5	0.04658	66938.5	15	0.49	SNP	rs12900395	0.102622	0.993158	-2.4759	1.73626	0.000980378	0.853721	Common	NO	Artery_Tibial | Thyroid	SCAPER | SCAPER	-0.23 | -0.234	3.46e-08 | 2.28e-05
15:76673459-78673459	77311456	chr15:77311456	a	g	0.2618	0.0134	0.2562	0.3181	-0.0334	0.0187	0.07467	-+----	4.2	5.218	5	0.3899	66939.6	15	0.2618	SNP	rs35863239	0.170639	0.991334	-1.7861	0.452531	0.000255522	0.911008	Common	NO	Adipose_Subcutaneous | Artery_Tibial | Artery_Tibial | Brain_Cerebellum | Brain_Cortex | Cells_Transformed_fibroblasts | Cells_Transformed_fibroblasts | Muscle_Skeletal | Skin_Not_Sun_Exposed_Suprapubic | Skin_Sun_Exposed_Lower_leg | Whole_Blood	RP11-797A18.4 | RP11-797A18.4 | SCAPER | RP11-797A18.4 | RP11-797A18.4 | RP11-797A18.4 | TSPAN3 | RP11-797A18.4 | RP11-797A18.4 | RP11-797A18.4 | RP11-797A18.4	0.332 | 0.461 | -0.218 | 0.666 | 0.669 | 0.343 | 0.185 | 0.462 | 0.498 | 0.425 | 0.393	3.37e-06 | 1.72e-07 | 7.15e-06 | 8.97e-06 | 4.82e-06 | 3.53e-06 | 5.37e-07 | 1.47e-09 | 9.83e-07 | 1.1e-06 | 5.55e-09
15:76673459-78673459	77312005	chr15:77312005	a	g	0.2682	0.0118	0.2642	0.3195	-0.0286	0.0186	0.1244	-+--+-	8	5.438	5	0.3648	66939.6	15	0.2682	SNP	rs34192860	0.173407	0.991425	-1.53763	0.298962	0.000168809	0.93896	Common	NO	Adipose_Subcutaneous | Artery_Tibial | Brain_Cerebellum | Brain_Cortex | Cells_Transformed_fibroblasts | Cells_Transformed_fibroblasts | Muscle_Skeletal | Skin_Not_Sun_Exposed_Suprapubic | Skin_Sun_Exposed_Lower_leg | Whole_Blood	RP11-797A18.4 | RP11-797A18.4 | RP11-797A18.4 | RP11-797A18.4 | TSPAN3 | RP11-797A18.4 | RP11-797A18.4 | RP11-797A18.4 | RP11-797A18.4 | RP11-797A18.4	0.324 | 0.433 | 0.697 | 0.686 | 0.193 | 0.382 | 0.42 | 0.498 | 0.449 | 0.387	1.01e-06 | 2.57e-07 | 9.84e-07 | 2.1e-06 | 7.16e-08 | 8.84e-08 | 3.39e-09 | 8.43e-07 | 1.1e-07 | 2.27e-09
15:76673459-78673459	77312041	chr15:77312041	a	g	0.73	0.0115	0.6806	0.7341	0.031	0.0186	0.09515	+-++-+	23.6	6.546	5	0.2566	66939.7	15	0.27	SNP	rs16968623	0.173407	0.991425	1.66667	0.366967	0.000207208	0.929075	Common	NO	Adipose_Subcutaneous | Artery_Tibial | Brain_Cerebellum | Brain_Cortex | Cells_Transformed_fibroblasts | Cells_Transformed_fibroblasts | Muscle_Skeletal | Skin_Not_Sun_Exposed_Suprapubic | Skin_Sun_Exposed_Lower_leg | Whole_Blood	RP11-797A18.4 | RP11-797A18.4 | RP11-797A18.4 | RP11-797A18.4 | RP11-797A18.4 | TSPAN3 | RP11-797A18.4 | RP11-797A18.4 | RP11-797A18.4 | RP11-797A18.4	0.334 | 0.437 | 0.712 | 0.671 | 0.382 | 0.193 | 0.429 | 0.498 | 0.447 | 0.39	4.34e-07 | 2.13e-07 | 5.85e-07 | 3.66e-06 | 9.37e-08 | 7.09e-08 | 1.56e-09 | 8.26e-07 | 1.37e-07 | 1.85e-09
15:76673459-78673459	77312063	chr15:77312063	t	c	0.27	0.0115	0.2659	0.3197	-0.0313	0.0186	0.09146	-+--+-	25.4	6.699	5	0.244	66939.7	15	0.27	SNP	rs35075154	0.173407	0.991425	-1.6828	0.376928	0.000212832	0.927822	Common	NO	Adipose_Subcutaneous | Artery_Tibial | Brain_Cerebellum | Brain_Cortex | Cells_Transformed_fibroblasts | Cells_Transformed_fibroblasts | Muscle_Skeletal | Skin_Not_Sun_Exposed_Suprapubic | Skin_Sun_Exposed_Lower_leg | Whole_Blood	RP11-797A18.4 | RP11-797A18.4 | RP11-797A18.4 | RP11-797A18.4 | RP11-797A18.4 | TSPAN3 | RP11-797A18.4 | RP11-797A18.4 | RP11-797A18.4 | RP11-797A18.4	0.333 | 0.437 | 0.712 | 0.668 | 0.384 | 0.193 | 0.43 | 0.498 | 0.445 | 0.389	4.72e-07 | 2.03e-07 | 5.8e-07 | 4.01e-06 | 8.09e-08 | 6.46e-08 | 1.42e-09 | 8.17e-07 | 1.54e-07 | 2.01e-09
15:76673459-78673459	77312826	chr15:77312826	t	c	0.9047	0.0127	0.8578	0.9184	0.0409	0.0278	0.1417	+-++-+	42.6	8.714	5	0.121	66940.8	15	0.0953	SNP	rs16968627	0.227651	0.981045	1.47122	0.398075	0.000224773	0.923877	Common	NO	Muscle_Skeletal	RP11-797A18.4	-0.553	7.58e-06
15:76673459-78673459	77313571	chr15:77313571	a	g	0.479	0.0053	0.4608	0.4836	0.0428	0.0166	0.009778	+-+++-	45.4	9.154	5	0.1031	66938.9	15	0.479	SNP	rs34127110	0.130446	0.993158	2.57831	2.24512	0.00126771	0.840771	Common	NO	Artery_Tibial | Artery_Tibial | Cells_Transformed_fibroblasts | Muscle_Skeletal | Muscle_Skeletal	SCAPER | RP11-797A18.4 | SCAPER | RP11-797A18.4 | SCAPER	-0.235 | 0.349 | -0.241 | 0.28 | -0.188	1.29e-08 | 4.88e-06 | 3.22e-05 | 1.4e-05 | 1.47e-05
15:76673459-78673459	77313860	chr15:77313860	a	c	0.4606	0.0083	0.4285	0.4666	0.0407	0.0167	0.01468	+-++++	42.3	8.664	5	0.1233	66938.4	15	0.4606	SNP	rs35336070	0.126231	0.993076	2.43713	1.58859	0.000896997	0.860258	Common	NO	Artery_Tibial | Artery_Tibial	LINGO1 | SCAPER	0.191 | -0.204	1.23e-05 | 9.38e-07
15:76673459-78673459	77314342	chr15:77314342	a	g	0.4752	0.0064	0.4526	0.4804	0.0394	0.0166	0.01759	+-++++	40.3	8.379	5	0.1365	66938.6	15	0.4752	SNP	rs67501538	0.128324	0.993158	2.37349	1.35678	0.000766109	0.865015	Common	NO	Artery_Tibial | Artery_Tibial | Cells_Transformed_fibroblasts | Muscle_Skeletal | Skin_Sun_Exposed_Lower_leg | Thyroid | Thyroid	SCAPER | RP11-797A18.4 | SCAPER | RP11-797A18.4 | SCAPER | SCAPER | RP11-797A18.6	-0.224 | 0.337 | -0.249 | 0.299 | -0.182 | -0.232 | 0.264	1.15e-07 | 1.57e-05 | 3.73e-05 | 5.84e-06 | 1.88e-05 | 3.09e-05 | 2.31e-05
15:76673459-78673459	77315432	chr15:77315432	a	g	0.5454	0.0049	0.5421	0.5649	-0.0326	0.0166	0.04995	------	0	4.868	5	0.4322	66938.6	15	0.4546	SNP	rs35134156	0.134139	0.993158	-1.96386	0.561481	0.000317041	0.901689	Common	NO	Artery_Tibial | Muscle_Skeletal	RP11-797A18.4 | RP11-797A18.4	0.354 | 0.284	3.03e-06 | 9.85e-06
15:76673459-78673459	77316131	chr15:77316131	a	g	0.3428	0.011	0.3375	0.3889	-0.0457	0.0173	0.008287	------	0	2.188	5	0.8226	66939.4	15	0.3428	SNP	rs12913937	0.328182	0.992573	-2.64162	2.75061	0.00155314	0.821502	Common	NO	Adipose_Subcutaneous | Artery_Aorta | Artery_Tibial | Artery_Tibial | Brain_Cerebellar_Hemisphere | Brain_Cortex | Brain_Frontal_Cortex_BA9 | Brain_Hypothalamus | Cells_Transformed_fibroblasts | Cells_Transformed_fibroblasts | Cells_Transformed_fibroblasts | Esophagus_Mucosa | Esophagus_Muscularis | Heart_Left_Ventricle | Muscle_Skeletal | Nerve_Tibial | Skin_Not_Sun_Exposed_Suprapubic | Skin_Not…	RP11-797A18.4 | RP11-797A18.4 | RP11-797A18.4 | TSPAN3 | RP11-797A18.4 | RP11-797A18.4 | RP11-797A18.4 | RP11-797A18.4 | TSPAN3 | RP11-797A18.6 | RP11-797A18.4 | RP11-797A18.4 | RP11-797A18.4 | RP11-797A18.4 | RP11-797A18.4 | TSPAN3 | RP11-797A18.4 | RP11-797A18.3 | RP11-797A18.4 | RP11-797A18.4	-0.325 | -0.435 | -0.379 | -0.231 | -0.641 | -0.764 | -0.719 | -0.693 | -0.222 | -0.298 | -0.396 | -0.374 | -0.432 | -0.508 | -0.478 | -0.158 | -0.528 | -0.406 | -0.517 | -0.401	1.95e-07 | 1.08e-06 | 6.46e-07 | 5.23e-08 | 5.53e-06 | 6.92e-09 | 3.7e-07 | 5.93e-07 | 8.1e-11 | 8.16e-07 | 9.51e-09 | 1.96e-05 | 6.6e-06 | 1.58e-07 | 1.85e-13 | 2.8e-05 | 7e-10 | 1.53e-05 | 9.98e-12 | 2.12e-11
15:76673459-78673459	77316133	chr15:77316133	a	g	0.4351	0.0098	0.4023	0.4413	0.0288	0.0169	0.08806	+-++++	0	4.528	5	0.4761	66938.1	15	0.4351	SNP	rs12148413	0.121823	0.99291	1.70414	0.356007	0.000201019	0.930094	Common	NO	Artery_Tibial	RP11-797A18.4	-0.326	1.7e-05
15:76673459-78673459	77323029	chr15:77323029	a	c	0.2828	0.0035	0.2798	0.2921	-0.036	0.0181	0.04604	------	0	2.478	5	0.7798	66939.4	15	0.2828	SNP	rs12903227	0.158168	0.991876	-1.98895	0.641087	0.00036199	0.896239	Common	NO	Adipose_Subcutaneous | Adipose_Visceral_Omentum | Artery_Aorta | Artery_Tibial | Brain_Caudate_basal_ganglia | Brain_Cerebellar_Hemisphere | Brain_Cerebellum | Brain_Cortex | Brain_Frontal_Cortex_BA9 | Cells_Transformed_fibroblasts | Cells_Transformed_fibroblasts | Esophagus_Gastroesophageal_Junction | Muscle_Skeletal | Skin_Sun_Exposed_Lower_leg | Whole_Blood	RP11-797A18.4 | RP11-797A18.4 | RP11-797A18.4 | RP11-797A18.4 | PSTPIP1 | RP11-797A18.4 | RP11-797A18.4 | RP11-797A18.4 | RP11-797A18.4 | RP11-797A18.4 | TSPAN3 | RP11-797A18.4 | RP11-797A18.4 | RP11-797A18.4 | RP11-797A18.4	-0.387 | -0.369 | -0.48 | -0.412 | 0.471 | -0.811 | -0.71 | -0.918 | -0.936 | -0.34 | -0.193 | -0.666 | -0.561 | -0.429 | -0.411	1.15e-08 | 2.48e-07 | 2.97e-06 | 2.86e-06 | 7.12e-06 | 7.77e-07 | 1.07e-05 | 1.16e-09 | 3.6e-08 | 2.22e-05 | 1.38e-06 | 1.29e-06 | 3.47e-15 | 8.29e-07 | 1.98e-09
15:76673459-78673459	77324880	chr15:77324880	a	g	0.3307	0.0072	0.326	0.3571	-0.0472	0.0173	0.006416	------	0	2.206	5	0.82	66939.4	15	0.3307	SNP	rs4078354	0.272337	0.992573	-2.72832	3.46563	0.00195687	0.789947	Common	NO	Adipose_Subcutaneous | Adipose_Visceral_Omentum | Adrenal_Gland | Artery_Aorta | Artery_Tibial | Artery_Tibial | Brain_Anterior_cingulate_cortex_BA24 | Brain_Cerebellum | Brain_Cortex | Brain_Frontal_Cortex_BA9 | Cells_EBV-transformed_lymphocytes | Cells_Transformed_fibroblasts | Cells_Transformed_fibroblasts | Cells_Transformed_fibroblasts | Esophagus_Mucosa | Esophagus_Muscularis | Esophagus_Mu…	RP11-797A18.4 | RP11-797A18.4 | RP11-797A18.4 | RP11-797A18.4 | TSPAN3 | RP11-797A18.4 | RP11-797A18.4 | RP11-797A18.4 | RP11-797A18.4 | RP11-797A18.4 | RP11-797A18.4 | TSPAN3 | RP11-797A18.4 | RP11-797A18.6 | RP11-797A18.4 | TSPAN3 | RP11-797A18.4 | RP11-797A18.4 | RP11-797A18.4 | RP11-797A18.4 | TSPAN3 | RP11-797A18.4 | RP11-797A18.3 | RP11-797A18.4 | RP11-797A18.4 | PSTPIP1 | TSPAN3 | RP11-797…	0.345 | 0.338 | 0.601 | 0.444 | 0.24 | 0.446 | 0.905 | 0.635 | 0.772 | 0.771 | 0.627 | 0.253 | 0.43 | 0.292 | 0.409 | 0.23 | 0.477 | 0.468 | 0.528 | 0.498 | 0.182 | 0.503 | 0.427 | 0.501 | 0.848 | 0.429 | 0.158 | 0.463 | 0.329	2.94e-08 | 2e-07 | 1.88e-06 | 9.17e-07 | 4.24e-08 | 1.25e-08 | 1.95e-07 | 1.29e-05 | 1.97e-08 | 1.95e-08 | 1.09e-06 | 4.68e-13 | 1.49e-09 | 3.15e-06 | 6.73e-06 | 2.08e-06 | 7.25e-07 | 3.72e-06 | 1.63e-08 | 4.04e-14 | 2.55e-06 | 2.05e-08 | 1.14e-05 | 1.5e-10 | 1.82e-06 | 1.62e-05 | 3.74e-06 | 3e-14 | 1.26e-06
15:76673459-78673459	77326580	chr15:77326580	a	c	0.6676	0.0071	0.6394	0.6716	0.0464	0.0173	0.007467	++++++	0	2.078	5	0.8383	66939.2	15	0.3324	SNP	rs35393077	0.275241	0.992573	2.68208	3.06096	0.00172837	0.811689	Common	NO	Adipose_Subcutaneous | Adipose_Visceral_Omentum | Artery_Aorta | Artery_Tibial | Artery_Tibial | Brain_Anterior_cingulate_cortex_BA24 | Brain_Caudate_basal_ganglia | Brain_Cerebellar_Hemisphere | Brain_Cortex | Brain_Frontal_Cortex_BA9 | Brain_Hypothalamus | Cells_EBV-transformed_lymphocytes | Cells_Transformed_fibroblasts | Cells_Transformed_fibroblasts | Cells_Transformed_fibroblasts | Esophagu…	RP11-797A18.4 | RP11-797A18.4 | RP11-797A18.4 | RP11-797A18.4 | TSPAN3 | RP11-797A18.4 | PSTPIP1 | RP11-797A18.4 | RP11-797A18.4 | RP11-797A18.4 | RP11-797A18.4 | RP11-797A18.4 | RP11-797A18.4 | TSPAN3 | RP11-797A18.6 | RP11-797A18.4 | TSPAN3 | RP11-797A18.4 | RP11-797A18.4 | RP11-797A18.4 | RP11-797A18.4 | TSPAN3 | RP11-797A18.4 | RP11-797A18.4 | RP11-797A18.3 | RP11-797A18.4 | RP11-797A18.4 | R…	0.333 | 0.309 | 0.421 | 0.411 | 0.228 | 0.909 | -0.431 | 0.638 | 0.805 | 0.775 | 0.713 | 0.603 | 0.417 | 0.238 | 0.293 | 0.419 | 0.238 | 0.488 | 0.466 | 0.51 | 0.511 | 0.176 | 0.53 | 0.497 | 0.735 | 0.779 | 0.461 | 0.314	1.04e-07 | 3.05e-06 | 5.6e-06 | 2.07e-07 | 2.58e-07 | 1.1e-07 | 3.51e-06 | 9.62e-06 | 8.62e-09 | 1.1e-08 | 6.27e-07 | 2.73e-06 | 4.46e-09 | 1.26e-11 | 2.9e-06 | 5.61e-06 | 9.12e-07 | 4.01e-07 | 7.29e-06 | 9.53e-08 | 2.03e-14 | 6.39e-06 | 4.6e-09 | 2.96e-10 | 8.37e-06 | 5.5e-06 | 3.69e-14 | 3.81e-06
15:76673459-78673459	77326746	chr15:77326746	a	g	0.2832	0.0032	0.2793	0.2929	-0.0354	0.018	0.04949	----+-	0	2.884	5	0.7179	66939.4	15	0.2832	SNP	rs12438566	0.158168	0.991965	-1.96667	0.610407	0.000344667	0.899048	Common	NO	Adipose_Subcutaneous | Adipose_Visceral_Omentum | Artery_Aorta | Artery_Tibial | Brain_Anterior_cingulate_cortex_BA24 | Brain_Caudate_basal_ganglia | Brain_Cerebellar_Hemisphere | Brain_Cerebellum | Brain_Cortex | Brain_Frontal_Cortex_BA9 | Cells_Transformed_fibroblasts | Cells_Transformed_fibroblasts | Esophagus_Gastroesophageal_Junction | Heart_Left_Ventricle | Muscle_Skeletal | Skin_Sun_Expose…	RP11-797A18.4 | RP11-797A18.4 | RP11-797A18.4 | RP11-797A18.4 | RP11-797A18.4 | PSTPIP1 | RP11-797A18.4 | RP11-797A18.4 | RP11-797A18.4 | RP11-797A18.4 | TSPAN3 | RP11-797A18.4 | RP11-797A18.4 | RP11-797A18.4 | RP11-797A18.4 | RP11-797A18.4 | RP11-797A18.4	-0.392 | -0.372 | -0.476 | -0.41 | -0.914 | 0.477 | -0.785 | -0.702 | -0.925 | -0.952 | -0.194 | -0.346 | -0.665 | -0.465 | -0.566 | -0.427 | -0.415	5.08e-09 | 1.56e-07 | 3.07e-06 | 2.77e-06 | 4.22e-06 | 2.58e-06 | 7.32e-07 | 1.3e-05 | 6.36e-10 | 2.95e-09 | 1.06e-06 | 1.55e-05 | 9.41e-07 | 1.15e-05 | 1.15e-15 | 8.65e-07 | 9.64e-10
15:76673459-78673459	77327571	chr15:77327571	t	c	0.3309	0.0078	0.326	0.3605	-0.0468	0.0173	0.006942	------	0	2.157	5	0.8271	66939.4	15	0.3309	SNP	rs9806416	0.27154	0.992573	-2.7052	3.25615	0.00183859	0.795577	Common	NO	Adipose_Subcutaneous | Adipose_Visceral_Omentum | Adrenal_Gland | Artery_Aorta | Artery_Tibial | Artery_Tibial | Brain_Anterior_cingulate_cortex_BA24 | Brain_Caudate_basal_ganglia | Brain_Cerebellar_Hemisphere | Brain_Cortex | Brain_Frontal_Cortex_BA9 | Brain_Hypothalamus | Cells_EBV-transformed_lymphocytes | Cells_Transformed_fibroblasts | Cells_Transformed_fibroblasts | Cells_Transformed_fibrob…	RP11-797A18.4 | RP11-797A18.4 | RP11-797A18.4 | RP11-797A18.4 | TSPAN3 | RP11-797A18.4 | RP11-797A18.4 | PSTPIP1 | RP11-797A18.4 | RP11-797A18.4 | RP11-797A18.4 | RP11-797A18.4 | RP11-797A18.4 | TSPAN3 | RP11-797A18.6 | RP11-797A18.4 | RP11-797A18.4 | RP11-797A18.4 | TSPAN3 | RP11-797A18.4 | RP11-797A18.4 | RP11-797A18.4 | TSPAN3 | RP11-797A18.4 | RP11-797A18.4 | RP11-797A18.4 | TSPAN3 | RP11-797…	0.342 | 0.319 | 0.571 | 0.443 | 0.236 | 0.419 | 0.907 | -0.412 | 0.654 | 0.794 | 0.798 | 0.716 | 0.601 | 0.24 | 0.307 | 0.425 | 0.403 | 0.474 | 0.226 | 0.475 | 0.554 | 0.522 | 0.172 | 0.521 | 0.512 | 0.857 | 0.154 | 0.32 | 0.469	3.19e-08 | 1.96e-06 | 7.23e-06 | 1.04e-06 | 8.14e-08 | 1.03e-07 | 9.56e-08 | 7.01e-06 | 7.41e-06 | 3.84e-09 | 5.96e-09 | 1.34e-06 | 3.42e-06 | 4.6e-12 | 6.77e-07 | 1.47e-09 | 1.08e-05 | 8.11e-07 | 3.11e-06 | 4.12e-06 | 3.48e-09 | 3.81e-15 | 7.2e-06 | 7.24e-09 | 6.23e-11 | 8.66e-07 | 8.17e-06 | 1.94e-06 | 5.73e-15
15:76673459-78673459	77334787	chr15:77334787	t	c	0.3169	0.0148	0.3098	0.3798	-0.0548	0.0175	0.001784	------	0	4.236	5	0.516	66939.8	15	0.3169	SNP	rs11630497	0.429581	0.992402	-3.13143	11.3106	0.00638653	0.393433	Common	NO	Adipose_Subcutaneous | Adipose_Visceral_Omentum | Adrenal_Gland | Artery_Aorta | Artery_Tibial | Artery_Tibial | Brain_Anterior_cingulate_cortex_BA24 | Brain_Caudate_basal_ganglia | Brain_Cerebellar_Hemisphere | Brain_Cerebellum | Brain_Cortex | Brain_Frontal_Cortex_BA9 | Brain_Hypothalamus | Brain_Nucleus_accumbens_basal_ganglia | Cells_EBV-transformed_lymphocytes | Cells_Transformed_fibroblasts…	RP11-797A18.4 | RP11-797A18.4 | RP11-797A18.4 | RP11-797A18.4 | TSPAN3 | RP11-797A18.4 | RP11-797A18.4 | PSTPIP1 | RP11-797A18.4 | RP11-797A18.4 | RP11-797A18.4 | RP11-797A18.4 | RP11-797A18.4 | RP11-797A18.4 | RP11-797A18.4 | RP11-797A18.6 | TSPAN3 | RP11-797A18.4 | RP11-797A18.4 | RP11-797A18.4 | TSPAN3 | RP11-797A18.4 | RP11-797A18.4 | RP11-797A18.4 | TSPAN3 | RP11-797A18.4 | TSPAN3 | RP11-797…	0.396 | 0.323 | 0.587 | 0.454 | 0.251 | 0.433 | 0.897 | -0.407 | 0.645 | 0.677 | 0.751 | 0.859 | 0.773 | 0.699 | 0.551 | 0.282 | 0.219 | 0.485 | 0.452 | 0.498 | 0.201 | 0.484 | 0.557 | 0.517 | 0.178 | 0.497 | 0.181 | 0.488 | 0.732 | 0.492 | 0.311 | 0.339 | 0.439 | 0.24	2.94e-11 | 4.56e-07 | 2.95e-06 | 1.16e-07 | 2.03e-09 | 8.75e-09 | 9.52e-09 | 1.74e-06 | 1.56e-06 | 4.82e-07 | 2.38e-09 | 4.54e-12 | 4.38e-08 | 1.27e-07 | 6.32e-06 | 1.59e-06 | 3.88e-11 | 1.26e-13 | 3.26e-07 | 5.76e-08 | 1.75e-05 | 1.48e-06 | 3.93e-10 | 4.49e-16 | 1.99e-06 | 8.77e-09 | 1.52e-05 | 1.75e-10 | 7.16e-06 | 5.3e-07 | 4.38e-07 | 1.33e-07 | 3.64e-14 | 2.12e-07
[truncated: 4,563 more rows]
