# Supplementary material for: Re-analysis of public genetic data reveals a rare X-chromosomal variant associated with type 2 diabetes
Source: Nat Commun. 2018 Jan 22;9:321. doi: 10.1038/s41467-017-02380-9 (PMC5778074; doi:10.1038/s41467-017-02380-9)
Supplement: Supplementary file 14 — Supplementary Data 11 [file 41467_2017_2380_MOESM14_ESM.xlsx]

## Sheet: S11
Supplementary Table 11. Variants within the 99% credible sets that show significant gene-wide significant eQTLs, sQTLs, and allelic imbalance in pancreatic islets (Fadista et al. 2014, PNAS). For each variant, all the associations with all tissues is represented. eQTLs mapping to HLA genes have been excluded as alignments in these regions can be problematic.
					70KforT2D association results																									pancreatic islet eQTL, sQTLs and allelic imbalance results
region	BP	MarkerName	Allele1	Allele2	Freq1	FreqSE	MinFreq	MaxFreq	Effect	StdErr	P-value	Direction	HetISq	HetChiSq	HetDf	HetPVal	TotalSampleSize	Chr	MAF	Type_Variant	SNP_ID	R.squared.with.top	r	z	abf	postProb	CumSum	Comment	Novelty	SNP	Genes	Types	P_vals
#Region: 11q14.3; closest Gene: FAT3/MTNR1B; Genes in 99% Credible Set: SNRPGP16|FAT3|MTNR1B
11:91694757-93694757	92708710	chr11:92708710	c	g	0.7165	0.0148	0.6524	0.7229	-0.087	0.0176	7.697e-07	------	27	6.849	5	0.2321	66940.5	11	0.2835	SNP	rs10830963	0.511543	0.992316	-4.94318	16144.9	0.13261	0.387054	Common	NO	rs10830963	MTNR1B	cisQTLs	8.64e-08
#Region: 15q24.3; closest Gene: HMG20A; Genes in 99% Credible Set: MIR3713|RN7SKP217|RN7SL278P|KRT8P23|ISL2|SCAPER|RCN2|PSTPIP1|TSPAN3|PEAK1|HMG20A|LINGO1
15:76673459-78673459	77527156	chr15:77527156	a	t	0.2594	0.0126	0.2509	0.3135	-0.0418	0.0189	0.02661	-+--+-	0	4.733	5	0.4493	66939.6	15	0.2594	SNP	rs11635908	0.435296	0.991149	-2.21164	1.06229	0.000599824	0.875465	Common	NO	rs11635908	PSTPIP1:013	sQTL	2.96e-06
15:76673459-78673459	77777632	chr15:77777632	t	c	0.4299	0.0067	0.4236	0.4455	0.0425	0.0158	0.007038	--++++	31.8	7.326	5	0.1975	66940.9	15	0.4299	SNP	rs7119	0.23932	0.993798	2.68987	2.86868	0.0016198	0.818338	Common	NO	rs7119	HMG20A	imbalance	FDR<1%, detected ≥ 2 samples
#Region: 15q26.1; closest Gene: C15orf38-AP3S2; Genes in 99% Credible Set: MIR5094|MIR5009|RNU6-1111P|RNU7-111P|MESP2|ANPEP|AP3S2|C15orf38-AP3S2|C15orf38
15:89429148-91429148	90368067	chr15:90368067	a	g	0.724	0.0079	0.7125	0.7474	-0.0707	0.0176	5.65e-05	------	0	3.823	5	0.5752	66939.5	15	0.276	SNP	rs9920421	0.86817	0.992316	-4.01705	262.973	0.00858491	0.811299	Common	NO	rs9920421	AP3S2+C15orf38+C15orf38-AP3S2	cisQTLs	1.3e-14
15:89429148-91429148	90368171	chr15:90368171	t	c	0.276	0.008	0.2524	0.288	0.0709	0.0175	5.27e-05	++++++	0	3.647	5	0.6012	66939.4	15	0.276	SNP	rs9920762	0.874602	0.992402	4.05143	300.29	0.00980316	0.740456	Common	NO	rs9920762	AP3S2+C15orf38+C15orf38-AP3S2	cisQTLs	1.31e-14
15:89429148-91429148	90368273	chr15:90368273	t	c	0.276	0.008	0.2523	0.2879	0.0704	0.0175	6.02e-05	++++++	0	3.754	5	0.5853	66939.5	15	0.276	SNP	rs9920775	0.874602	0.992402	4.02286	267.81	0.00874283	0.785387	Common	NO	rs9920775	AP3S2+C15orf38+C15orf38-AP3S2	cisQTLs	1.3e-14
15:89429148-91429148	90369148	chr15:90369148	t	g	0.2844	0.0081	0.2538	0.2965	0.0726	0.0174	2.99e-05	++++++	0	4.163	5	0.5262	66939.5	15	0.2844	SNP	rs11634658	0.900921	0.992488	4.17241	489.562	0.0159821	0.629098	Common	NO	rs11634658	AP3S2+C15orf38+C15orf38-AP3S2	cisQTLs	1.23e-14
15:89429148-91429148	90369204	chr15:90369204	t	c	0.7161	0.0087	0.7057	0.7473	-0.0734	0.0174	2.4e-05	------	0	4.311	5	0.5056	66939.3	15	0.2839	SNP	rs35608327	0.900921	0.992488	-4.21839	592.858	0.0193542	0.580701	Common	NO	rs35608327	AP3S2+C15orf38+C15orf38-AP3S2	cisQTLs	1.23e-14
15:89429148-91429148	90369754	chr15:90369754	t	c	0.7268	0.0088	0.7123	0.7487	-0.07	0.0177	7.97e-05	------	0	3.584	5	0.6107	66937.7	15	0.2732	SNP	rs1966720	0.874602	0.992229	-3.9548	206.604	0.00674471	0.894199	Common	NO	rs1966720	AP3S2+C15orf38+C15orf38-AP3S2	cisQTLs	4.99e-13
15:89429148-91429148	90372067	chr15:90372067	c	g	0.7196	0.0087	0.7072	0.7491	-0.0678	0.0173	8.88e-05	------	0	3.195	5	0.67	66940.7	15	0.2804	SNP	rs4932143	0.926443	0.992573	-3.91908	176.127	0.00574977	0.951092	Common	NO	rs4932143	AP3S2+C15orf38+C15orf38-AP3S2	cisQTLs	9.67e-15
15:89429148-91429148	90372102	chr15:90372102	t	c	0.2704	0.0093	0.251	0.2888	0.0717	0.0175	4.01e-05	++++++	0	3.374	5	0.6426	66940.7	15	0.2704	SNP	rs4932144	0.926443	0.992402	4.09714	361.256	0.0117934	0.699556	Common	NO	rs4932144	AP3S2+C15orf38+C15orf38-AP3S2	cisQTLs	9.68e-15
15:89429148-91429148	90372465	chr15:90372465	t	c	0.7123	0.009	0.7023	0.7485	-0.0712	0.0172	3.28e-05	------	0	3.672	5	0.5975	66940.9	15	0.2877	SNP	rs12910992	0.953582	0.992658	-4.13953	423.215	0.0138161	0.687763	Common	NO	rs12910992	AP3S2+C15orf38+C15orf38-AP3S2	cisQTLs	1.01e-14
15:89429148-91429148	90373873	chr15:90373873	t	c	0.2791	0.0075	0.2509	0.289	0.0678	0.0173	9.2e-05	++++++	0	3.782	5	0.5812	66940.9	15	0.2791	SNP	rs7111	0.932956	0.992573	3.91908	176.127	0.00574977	0.956842	Common	NO	rs7111	AP3S2+C15orf38+C15orf38-AP3S2	cisQTLs	1.09e-14
15:89429148-91429148	90374257	chr15:90374257	a	c	0.7195	0.0087	0.7072	0.7491	-0.0684	0.0173	7.48e-05	------	0	3.552	5	0.6155	66941	15	0.2805	SNP	rs2028299	0.932956	0.992573	-3.95376	201.686	0.00658417	0.907518	Common	NO	rs2028299	AP3S2 | AP3S2+C15orf38+C15orf38-AP3S2	imbalance | cisQTLs	FDR<1%, detected ≥ 2 samples | 1.09e-14
15:89429148-91429148	90374257	chr15:90374257	a	c	0.7195	0.0087	0.7072	0.7491	-0.0684	0.0173	7.48e-05	------	0	3.552	5	0.6155	66941	15	0.2805	SNP	rs2028299	0.932956	0.992573	-3.95376	201.686	0.00658417	0.907518	Common	NO	rs2028299	AP3S2 | AP3S2+C15orf38+C15orf38-AP3S2	imbalance | cisQTLs	FDR<1%, detected ≥ 2 samples | 1.09e-14
15:89429148-91429148	90379632	chr15:90379632	a	c	0.72	0.0081	0.7101	0.7491	-0.0684	0.0173	7.66e-05	------	0	3.699	5	0.5935	66941	15	0.28	SNP	rs6496609	0.932956	0.992573	-3.95376	201.686	0.00658417	0.914103	Common	NO	rs6496609	AP3S2+C15orf38+C15orf38-AP3S2	cisQTLs	1.1e-14
15:89429148-91429148	90380214	chr15:90380214	a	c	0.7195	0.0089	0.7066	0.7487	-0.0695	0.0173	5.9e-05	------	0	3.45	5	0.6309	66940.9	15	0.2805	SNP	rs8031576	0.926334	0.992573	-4.01734	259.368	0.00846722	0.819766	Common	NO	rs8031576	AP3S2+C15orf38+C15orf38-AP3S2	cisQTLs	1.1e-14
15:89429148-91429148	90381258	chr15:90381258	t	g	0.72	0.008	0.7103	0.749	-0.0684	0.0173	7.77e-05	------	0	3.749	5	0.5861	66940.9	15	0.28	SNP	rs748508	0.932956	0.992573	-3.95376	201.686	0.00658417	0.920687	Common	NO	rs748508	AP3S2+C15orf38+C15orf38-AP3S2	cisQTLs	1.1e-14
15:89429148-91429148	90381278	chr15:90381278	t	c	0.7206	0.0074	0.711	0.749	-0.0688	0.0173	7.03e-05	------	0	3.697	5	0.5938	66941	15	0.2794	SNP	rs893617	0.932956	0.992573	-3.97688	220.901	0.00721146	0.866181	Common	NO	rs893617	AP3S2+C15orf38+C15orf38-AP3S2	cisQTLs	1.1e-14
15:89429148-91429148	90383307	chr15:90383307	a	g	0.2804	0.0087	0.251	0.2927	0.0697	0.0173	5.47e-05	++++++	0	3.557	5	0.6148	66940.9	15	0.2804	SNP	rs3960018	0.932956	0.992573	4.0289	271.622	0.00886727	0.767785	Common	NO	rs3960018	AP3S2+C15orf38+C15orf38-AP3S2	cisQTLs	1.1e-14
15:89429148-91429148	90384045	chr15:90384045	t	c	0.7194	0.0089	0.7066	0.749	-0.0695	0.0173	5.82e-05	------	0	3.626	5	0.6044	66940.9	15	0.2806	SNP	rs2351707	0.932956	0.992573	-4.01734	259.368	0.00846722	0.828234	Common	NO	rs2351707	AP3S2+C15orf38+C15orf38-AP3S2	cisQTLs	1.1e-14
15:89429148-91429148	90384115	chr15:90384115	a	g	0.2804	0.0086	0.251	0.2926	0.0696	0.0173	5.6e-05	++++++	0	3.595	5	0.609	66941	15	0.2804	SNP	rs2351706	0.932956	0.992573	4.02312	265.42	0.00866479	0.794051	Common	NO	rs2351706	AP3S2+C15orf38+C15orf38-AP3S2	cisQTLs	1.1e-14
15:89429148-91429148	90385868	chr15:90385868	t	c	0.7186	0.0088	0.7061	0.7487	-0.0702	0.0173	4.78e-05	------	0	3.966	5	0.5544	66941	15	0.2814	SNP	rs7174644	0.932956	0.992573	-4.0578	305.028	0.00995783	0.730653	Common	NO	rs7174644	AP3S2+C15orf38+C15orf38-AP3S2	cisQTLs	4.52e-14
15:89429148-91429148	90391270	chr15:90391270	t	c	0.2797	0.0076	0.2512	0.2896	0.0683	0.0173	7.76e-05	++++++	0	3.672	5	0.5975	66941	15	0.2797	SNP	rs1371135	0.926968	0.992573	3.94798	197.166	0.0064366	0.927123	Common	NO	rs1371135	AP3S2+C15orf38+C15orf38-AP3S2	cisQTLs	1.35e-14
15:89429148-91429148	90392660	chr15:90392660	a	g	0.2786	0.0069	0.2514	0.2874	0.0692	0.0173	6.59e-05	++++++	0	4.018	5	0.5468	66940.7	15	0.2786	SNP	rs7174477	0.919812	0.992573	4	242.075	0.0079027	0.844059	Common	NO	rs7174477	AP3S2+C15orf38+C15orf38-AP3S2	cisQTLs	2e-14
15:89429148-91429148	90392916	chr15:90392916	a	t	0.7181	0.0069	0.7098	0.7463	-0.0685	0.0173	7.57e-05	------	0	3.733	5	0.5885	66940.7	15	0.2819	SNP	rs6496610	0.91418	0.992573	-3.95954	206.317	0.00673535	0.900934	Common	NO	rs6496610	AP3S2+C15orf38+C15orf38-AP3S2	cisQTLs	1.15e-14
15:89429148-91429148	90394356	chr15:90394356	t	c	0.7194	0.0077	0.7097	0.7473	-0.0688	0.0173	6.97e-05	------	0	3.639	5	0.6024	66940.9	15	0.2806	SNP	rs4932148	0.920548	0.992573	-3.97688	220.901	0.00721146	0.873392	Common	NO	rs4932148	AP3S2+C15orf38+C15orf38-AP3S2	cisQTLs	1.43e-14
15:89429148-91429148	90403035	chr15:90403035	a	g	0.2616	0.0058	0.2395	0.2705	0.0687	0.0177	0.0001073	++++++	0	4.095	5	0.5358	66940.7	15	0.2616	SNP	rs4932149	0.946451	0.992229	3.88136	155.286	0.00506942	0.972502	Common	NO	rs4932149	AP3S2+C15orf38+C15orf38-AP3S2	cisQTLs	1.95e-13
15:89429148-91429148	90406884	chr15:90406884	a	g	0.2585	0.0059	0.2392	0.2681	0.0677	0.0178	0.000139	++++++	0	3.486	5	0.6256	66940.9	15	0.2585	SNP	rs12594774	0.95341	0.992141	3.80337	115.921	0.00378432	0.984555	Common	NO	rs12594774	AP3S2+C15orf38+C15orf38-AP3S2	cisQTLs	1.34e-14
15:89429148-91429148	90407119	chr15:90407119	t	c	0.7343	0.0051	0.7274	0.7524	-0.0762	0.0176	1.48e-05	------	0	3.388	5	0.6403	66940.8	15	0.2657	SNP	rs2165069	0.952971	0.992316	-4.32955	959.281	0.0313163	0.46951	Common	NO	rs2165069	AP3S2+C15orf38+C15orf38-AP3S2	cisQTLs	1.49e-14
15:89429148-91429148	90408847	chr15:90408847	c	g	0.2665	0.0064	0.2403	0.2747	0.0676	0.0176	0.0001245	++++++	0	3.817	5	0.576	66940.8	15	0.2665	SNP	rs2118847	0.966001	0.992316	3.84091	132.334	0.00432014	0.976822	Common	NO	rs2118847	AP3S2+C15orf38+C15orf38-AP3S2	cisQTLs	1.39e-14
15:89429148-91429148	90411208	chr15:90411208	t	c	0.7367	0.0053	0.7272	0.7556	-0.0679	0.0178	0.0001358	------	0	3.418	5	0.6358	66940.2	15	0.2633	SNP	rs28615960	0.939989	0.992141	-3.81461	120.949	0.00394847	0.98077	Common	NO	rs28615960	AP3S2+C15orf38+C15orf38-AP3S2	cisQTLs	7.68e-13
15:89429148-91429148	90414642	chr15:90414642	c	g	0.2697	0.0055	0.2484	0.2775	0.0733	0.0176	3.01e-05	++++++	3.3	5.172	5	0.3953	66940.7	15	0.2697	SNP	rs3759831	0.939991	0.992316	4.16477	479.021	0.015638	0.644736	Common	NO	rs3759831	AP3S2+C15orf38+C15orf38-AP3S2	cisQTLs	1.6e-14
15:89429148-91429148	90416740	chr15:90416740	t	c	0.2687	0.0065	0.2408	0.2773	0.07	0.0176	7.07e-05	++++++	8.6	5.47	5	0.3612	66940.7	15	0.2687	SNP	rs7163629	0.966187	0.992316	3.97727	224.594	0.00733201	0.858969	Common	NO	rs7163629	AP3S2+C15orf38+C15orf38-AP3S2	cisQTLs	1.46e-14
15:89429148-91429148	90417999	chr15:90417999	c	g	0.2758	0.007	0.2437	0.2828	0.0781	0.0175	7.73e-06	++++++	10.5	5.586	5	0.3486	66940.8	15	0.2758	SNP	rs8026131	0.973362	0.992402	4.46286	1707.78	0.0557516	0.383464	Common	NO	rs8026131	AP3S2+C15orf38+C15orf38-AP3S2	cisQTLs	1.89e-14
15:89429148-91429148	90418413	chr15:90418413	a	t	0.7234	0.0063	0.7167	0.7518	-0.0778	0.0174	8.11e-06	------	12.5	5.712	5	0.3352	66940.8	15	0.2766	SNP	rs986505	0.973362	0.992488	-4.47126	1764.09	0.05759	0.327712	Common	NO	rs986505	AP3S2+C15orf38+C15orf38-AP3S2	cisQTLs	1.62e-14
15:89429148-91429148	90420673	chr15:90420673	a	g	0.7299	0.0054	0.7219	0.7514	-0.0761	0.0176	1.52e-05	------	0	4.859	5	0.4333	66940.7	15	0.2701	SNP	rs12440156	0.946546	0.992316	-4.32386	936.162	0.0305616	0.500071	Common	NO	rs12440156	AP3S2+C15orf38+C15orf38-AP3S2	cisQTLs	1.63e-14
15:89429148-91429148	90422665	chr15:90422665	a	t	0.2769	0.0061	0.2493	0.2836	0.0776	0.0174	8.69e-06	++++++	5.4	5.283	5	0.3823	66940.8	15	0.2769	SNP	rs8034631	0.973362	0.992488	4.45977	1676.48	0.0547297	0.438193	Common	NO	rs8034631	AP3S2+C15orf38+C15orf38-AP3S2	cisQTLs	1.65e-14
15:89429148-91429148	90422986	chr15:90422986	t	c	0.2693	0.0067	0.2408	0.2779	0.0698	0.0176	7.39e-05	++++++	4.4	5.231	5	0.3884	66940.7	15	0.2693	SNP	rs4932264	0.966304	0.992316	3.96591	214.757	0.00701089	0.887454	Common	NO	rs4932264	AP3S2+C15orf38+C15orf38-AP3S2	cisQTLs	1.5e-14
15:89429148-91429148	90423293	chr15:90423293	t	c	0.2626	0.0063	0.2402	0.2733	0.0672	0.0178	0.0001524	++++++	4.2	5.217	5	0.39	66940.7	15	0.2626	SNP	rs4932265	0.946451	0.992141	3.77528	104.303	0.00340505	0.98796	Common	NO	rs4932265	AP3S2+C15orf38+C15orf38-AP3S2	cisQTLs	1.49e-14
15:89429148-91429148	90426689	chr15:90426689	a	g	0.2599	0.0061	0.2383	0.27	0.0698	0.0178	8.36e-05	++++++	0	3.908	5	0.5627	66940.7	15	0.2599	SNP	rs8027198	0.959895	0.992141	3.92135	182.181	0.00594741	0.939462	Common	NO	rs8027198	AP3S2+C15orf38+C15orf38-AP3S2	cisQTLs	1.3e-14
15:89429148-91429148	90428072	chr15:90428072	a	g	0.2683	0.0065	0.2403	0.2747	0.0718	0.0176	4.45e-05	++++++	0	4.07	5	0.5394	66940.7	15	0.2683	SNP	rs1866475	0.993205	0.992316	4.07955	338.027	0.0110351	0.710591	Common	NO	rs1866475	AP3S2+C15orf38+C15orf38-AP3S2	cisQTLs	9.98e-13
15:89429148-91429148	90428543	chr15:90428543	t	c	0.2681	0.0064	0.2411	0.2748	0.0735	0.0176	2.87e-05	++++++	0	4.877	5	0.431	66940.8	15	0.2681	SNP	rs1866476	0.993205	0.992316	4.17614	502.087	0.0163909	0.597092	Common	NO	rs1866476	AP3S2+C15orf38+C15orf38-AP3S2	cisQTLs	8.61e-14
15:89429148-91429148	90428755	chr15:90428755	t	c	0.7306	0.0064	0.7241	0.7587	-0.0744	0.0176	2.27e-05	------	0	4.432	5	0.4891	66940.7	15	0.2694	SNP	rs11638138	0.993205	0.992316	-4.22727	621.404	0.0202861	0.541554	Common	NO	rs11638138	AP3S2+C15orf38+C15orf38-AP3S2	cisQTLs	9.77e-14
15:89429148-91429148	90428894	chr15:90428894	a	c	0.2618	0.0061	0.2408	0.2721	0.0713	0.0177	5.64e-05	++++++	0	4.246	5	0.5146	66940.7	15	0.2618	SNP	rs10852123	0.966628	0.992229	4.02825	276.355	0.00902179	0.758917	Common	NO	rs10852123	AP3S2+C15orf38+C15orf38-AP3S2	cisQTLs	7.76e-14
15:89429148-91429148	90429148	chr15:90429148	a	g	0.7252	0.0057	0.7185	0.7509	-0.0807	0.0174	3.73e-06	------	0	3.902	5	0.5637	66940.7	15	0.2748	SNP	rs12912009	1	0.992488	-4.63793	3747.3	0.122333	0.122333	Common	NO	rs12912009	AP3S2+C15orf38+C15orf38-AP3S2	cisQTLs	8.83e-14
15:89429148-91429148	90430396	chr15:90430396	a	g	0.2677	0.0065	0.2393	0.2739	0.0732	0.0176	3.18e-05	++++++	0	4.239	5	0.5155	66940.7	15	0.2677	SNP	rs4932261	0.9797	0.992316	4.15909	467.912	0.0152753	0.660012	Common	NO	rs4932261	AP3S2+C15orf38+C15orf38-AP3S2	cisQTLs	1.07e-14
15:89429148-91429148	90432526	chr15:90432526	a	g	0.7387	0.0059	0.7291	0.7595	-0.0738	0.0177	3.06e-05	------	0	4.308	5	0.506	66940.7	15	0.2613	SNP	rs2043880	0.960092	0.992229	-4.16949	490.843	0.0160239	0.613116	Common	NO	rs2043880	AP3S2+C15orf38+C15orf38-AP3S2	cisQTLs	9.27e-15
15:89429148-91429148	90434888	chr15:90434888	a	g	0.2611	0.006	0.2411	0.271	0.0702	0.0177	7.5e-05	++++++	0	4.447	5	0.4871	66940.8	15	0.2611	SNP	rs7174878	0.94686	0.992229	3.9661	215.984	0.00705095	0.880443	Common	NO	rs7174878	AP3S2+C15orf38+C15orf38-AP3S2	cisQTLs	1.33e-14
15:89429148-91429148	90439597	chr15:90439597	a	c	0.2625	0.0061	0.2392	0.2722	0.0718	0.0177	5.02e-05	++++++	0	4.809	5	0.4396	66940.6	15	0.2625	SNP	rs4932262	0.920091	0.992229	4.0565	309.51	0.0101042	0.720695	Common	NO	rs4932262	AP3S2+C15orf38+C15orf38-AP3S2	cisQTLs	8.68e-15
15:89429148-91429148	90439627	chr15:90439627	t	c	0.2624	0.0061	0.2393	0.2723	0.0715	0.0177	5.43e-05	++++++	0	4.81	5	0.4395	66940.6	15	0.2624	SNP	rs4932263	0.926809	0.992229	4.03955	289.141	0.00943919	0.749896	Common	NO	rs4932263	AP3S2+C15orf38+C15orf38-AP3S2	cisQTLs	6.65e-15
15:89429148-91429148	90441870	chr15:90441870	a	g	0.2623	0.0067	0.2371	0.2736	0.0732	0.0177	3.64e-05	++++++	0	4.913	5	0.4266	66940.2	15	0.2623	SNP	rs3803534	0.920091	0.992229	4.13559	426.859	0.0139351	0.673947	Common	NO	rs3803534	AP3S2+C15orf38+C15orf38-AP3S2	cisQTLs	1.47e-14
15:89429148-91429148	90443747	chr15:90443747	a	g	0.2618	0.0063	0.2374	0.2719	0.0711	0.0178	6.24e-05	++++++	0	4.63	5	0.4627	66940.2	15	0.2618	SNP	rs3844575	0.913722	0.992141	3.99438	242.69	0.00792278	0.836156	Common	NO	rs3844575	AP3S2+C15orf38+C15orf38-AP3S2	cisQTLs	9.15e-15
15:89429148-91429148	90444639	chr15:90444639	a	g	0.2615	0.0062	0.2378	0.2715	0.0715	0.0178	5.8e-05	++++++	0	4.249	5	0.5142	66940	15	0.2615	SNP	rs2279849	0.913722	0.992141	4.01685	265.361	0.00866289	0.802714	Common	NO	rs2279849	AP3S2+C15orf38+C15orf38-AP3S2	cisQTLs	9.15e-15
15:89429148-91429148	90444681	chr15:90444681	t	g	0.7381	0.0067	0.7264	0.7622	-0.0751	0.0178	2.36e-05	------	0	4.493	5	0.4808	66939.3	15	0.2619	SNP	rs2279848	0.913722	0.992141	-4.2191	606.314	0.0197935	0.561347	Common	NO	rs2279848	AP3S2+C15orf38+C15orf38-AP3S2	cisQTLs	9.15e-15
15:89429148-91429148	90448376	chr15:90448376	t	c	0.277	0.0058	0.2522	0.2853	0.0794	0.0175	5.68e-06	++++++	0	4.316	5	0.5049	66938.7	15	0.277	SNP	rs11852306	0.94083	0.992402	4.53714	2379.62	0.0776843	0.200017	Common	NO	rs11852306	AP3S2+C15orf38+C15orf38-AP3S2	cisQTLs	8.93e-15
15:89429148-91429148	90449135	chr15:90449135	a	g	0.2764	0.0058	0.2513	0.2844	0.079	0.0175	6.34e-06	++++++	0	4.657	5	0.4592	66939.3	15	0.2764	SNP	rs11629791	0.939637	0.992402	4.51429	2147.45	0.070105	0.270122	Common	NO	rs11629791	AP3S2+C15orf38+C15orf38-AP3S2	cisQTLs	1.57e-14
15:89429148-91429148	90449476	chr15:90449476	t	c	0.734	0.0054	0.7261	0.7541	-0.0709	0.0178	6.65e-05	------	0	4.178	5	0.5241	66939.3	15	0.266	SNP	rs17242083	0.893875	0.992141	-3.98315	232.135	0.00757821	0.851637	Common	NO	rs17242083	AP3S2+C15orf38+C15orf38-AP3S2	cisQTLs	7.1e-14
15:89429148-91429148	90449523	chr15:90449523	t	c	0.2632	0.0055	0.2421	0.2709	0.0693	0.0178	0.0001026	++++++	0	4.248	5	0.5143	66939.3	15	0.2632	SNP	rs28678152	0.913722	0.992141	3.89326	163.385	0.0053338	0.962176	Common	NO	rs28678152	AP3S2+C15orf38+C15orf38-AP3S2	cisQTLs	7.06e-14
#Region: 17q21.32; closest Gene: UBE2Z; Genes in 99% Credible Set: ATP5G1|UBE2Z|SNF8|GIP|IGF2BP1|TTLL6|CALCOCO2|RN7SL125P|SUMO2P17|RNU1-42P
17:45994970-47994970	46970259	chr17:46970259	t	c	0.3048	0.011	0.2587	0.3156	-0.0714	0.0173	3.63e-05	------	0	3.171	5	0.6736	66941	17	0.3048	SNP	rs1962412	0.474735	0.992573	-4.12717	404.304	0.00622688	0.513949	Common	YES	rs1962412	ATP5G1:002	sQTL	9.49e-06
17:45994970-47994970	46978353	chr17:46978353	t	c	0.3043	0.0111	0.2583	0.3146	-0.0715	0.0173	3.5e-05	------	0	3.276	5	0.6575	66941.1	17	0.3043	SNP	rs962273	0.474735	0.992573	-4.13295	413.999	0.00637619	0.507722	Common	YES	rs962273	ATP5G1:002	sQTL	9.49e-06
17:45994970-47994970	46982380	chr17:46982380	a	g	0.3041	0.0108	0.2588	0.3158	-0.0707	0.0173	4.24e-05	------	0	3.047	5	0.6927	66941.1	17	0.3041	SNP	rs67174000	0.474735	0.992573	-4.08671	342.827	0.00528004	0.552933	Common	YES	rs67174000	ATP5G1:002	sQTL	9.49e-06
17:45994970-47994970	46983820	chr17:46983820	a	g	0.3041	0.0108	0.2589	0.316	-0.0706	0.0173	4.3e-05	------	0	3.039	5	0.694	66940.9	17	0.3041	SNP	rs28635466	0.474735	0.992573	-4.08092	334.887	0.00515776	0.558091	Common	YES	rs28635466	ATP5G1:002	sQTL	9.49e-06
17:45994970-47994970	46988044	chr17:46988044	a	g	0.2901	0.0093	0.2503	0.302	-0.0737	0.0175	2.52e-05	------	0	2.962	5	0.7058	66941	17	0.2901	SNP	rs999475	0.463359	0.992402	-4.21143	578.683	0.00891258	0.346092	Common	YES	rs999475	ATP5G1:002	sQTL	9.49e-06
17:45994970-47994970	47002515	chr17:47002515	t	c	0.2901	0.0093	0.2503	0.302	-0.0736	0.0175	2.57e-05	------	0	2.917	5	0.7128	66941	17	0.2901	SNP	rs28579683	0.463359	0.992402	-4.20571	565.036	0.00870238	0.363707	Common	YES	rs28579683	ATP5G1:002	sQTL	3.05e-06
17:45994970-47994970	47002762	chr17:47002762	a	g	0.2901	0.0093	0.2503	0.302	-0.0736	0.0175	2.55e-05	------	0	2.92	5	0.7123	66941.1	17	0.2901	SNP	rs11079842	0.463359	0.992402	-4.20571	565.036	0.00870238	0.372409	Common	YES	rs11079842	ATP5G1:002	sQTL	9.49e-06
17:45994970-47994970	47004090	chr17:47004090	a	g	0.2901	0.0093	0.2503	0.302	-0.0736	0.0175	2.57e-05	------	0	2.925	5	0.7116	66941	17	0.2901	SNP	rs7212779	0.463359	0.992402	-4.20571	565.036	0.00870238	0.381111	Common	YES	rs7212779	ATP5G1:002	sQTL	9.49e-06
17:45994970-47994970	47007963	chr17:47007963	t	c	0.2902	0.0093	0.2503	0.302	-0.0737	0.0175	2.46e-05	------	0	2.939	5	0.7095	66941	17	0.2902	SNP	rs2270576	0.463359	0.992402	-4.21143	578.683	0.00891258	0.355004	Common	YES	rs2270576	ATP5G1:002	sQTL	9.49e-06
17:45994970-47994970	47008546	chr17:47008546	t	c	0.2902	0.0093	0.2503	0.3027	-0.0736	0.0175	2.55e-05	------	0	2.964	5	0.7056	66941	17	0.2902	SNP	rs4793993	0.463359	0.992402	-4.20571	565.036	0.00870238	0.389814	Common	YES	rs4793993	ATP5G1:002	sQTL	9.49e-06
17:45994970-47994970	47024829	chr17:47024829	t	g	0.2895	0.0091	0.2509	0.3034	-0.0732	0.0175	2.94e-05	------	0	2.928	5	0.7112	66940.9	17	0.2895	SNP	rs4794002	0.453726	0.992402	-4.18286	513.756	0.0079126	0.421809	Common	YES	rs4794002	ATP5G1:002	sQTL	9.49e-06
17:45994970-47994970	47025559	chr17:47025559	a	t	0.2901	0.0092	0.2509	0.3034	-0.0731	0.0175	2.94e-05	------	0	2.902	5	0.7151	66941	17	0.2901	SNP	rs12939844	0.453726	0.992402	-4.17714	501.721	0.00772724	0.445361	Common	YES	rs12939844	ATP5G1:002	sQTL	9.49e-06
17:45994970-47994970	47025654	chr17:47025654	t	c	0.2895	0.0091	0.2509	0.3034	-0.0732	0.0175	2.94e-05	------	0	2.927	5	0.7112	66940.9	17	0.2895	SNP	rs61632152	0.453726	0.992402	-4.18286	513.756	0.0079126	0.429721	Common	YES	rs61632152	ATP5G1:002	sQTL	9.42e-06
17:45994970-47994970	47027270	chr17:47027270	a	g	0.2895	0.0091	0.2509	0.3034	-0.0732	0.0175	2.94e-05	------	0	2.926	5	0.7113	66940.9	17	0.2895	SNP	rs9912826	0.453726	0.992402	-4.18286	513.756	0.0079126	0.437634	Common	YES	rs9912826	ATP5G1:002	sQTL	9.49e-06
17:45994970-47994970	47027763	chr17:47027763	t	c	0.29	0.0092	0.2509	0.3035	-0.0733	0.0175	2.78e-05	------	0	2.761	5	0.7367	66940.9	17	0.29	SNP	rs11869991	0.453726	0.992402	-4.18857	526.096	0.00810266	0.397916	Common	YES	rs11869991	ATP5G1:002	sQTL	9.49e-06
17:45994970-47994970	47028526	chr17:47028526	t	c	0.2904	0.0096	0.2509	0.3038	-0.072	0.0175	3.8e-05	------	0	2.796	5	0.7315	66941	17	0.2904	SNP	rs12943523	0.450268	0.992402	-4.11429	387.391	0.0059664	0.519915	Common	YES	rs12943523	ATP5G1:002	sQTL	9.21e-06
17:45994970-47994970	47031973	chr17:47031973	t	c	0.7095	0.0095	0.6965	0.7491	0.0718	0.0175	3.97e-05	++++++	0	2.767	5	0.7358	66941	17	0.2905	SNP	rs9904288	0.453726	0.992402	4.10286	369.754	0.00569476	0.531439	Common	YES	rs9904288	ATP5G1:002	sQTL	9.49e-06
17:45994970-47994970	47033201	chr17:47033201	a	c	0.2906	0.0092	0.2509	0.3033	-0.0719	0.0175	4.16e-05	------	0	2.751	5	0.7383	66940.9	17	0.2906	SNP	rs71379317	0.453726	0.992402	-4.10857	378.464	0.0058289	0.525744	Common	YES	rs71379317	ATP5G1:002	sQTL	8.33e-06
17:45994970-47994970	47035596	chr17:47035596	t	c	0.2895	0.0089	0.2508	0.3012	-0.0706	0.0177	6.39e-05	--+---	0	2.663	5	0.7517	66940.8	17	0.2895	SNP	rs73332268	0.453726	0.992229	-3.9887	236.132	0.00363679	0.611052	Common	YES	rs73332268	ATP5G1:002	sQTL	9.67e-06
17:45994970-47994970	47036042	chr17:47036042	a	c	0.29	0.009	0.2508	0.3014	-0.0704	0.0177	6.7e-05	--+---	0	2.63	5	0.7568	66940.9	17	0.29	SNP	rs55936433	0.453726	0.992229	-3.9774	225.819	0.00347795	0.66481	Common	YES	rs55936433	ATP5G1:002	sQTL	9.56e-06
17:45994970-47994970	47036294	chr17:47036294	a	g	0.2877	0.0086	0.2507	0.3013	-0.0728	0.0178	4.25e-05	--+---	0	3.55	5	0.6158	66940.3	17	0.2877	SNP	rs67763067	0.453726	0.992141	-4.08989	355.953	0.00548221	0.536921	Common	YES	rs67763067	ATP5G1:002	sQTL	9.54e-06
#Region: 2p23.3-p23.2; closest Gene: GCKR; Genes in 99% Credible Set: DNAJC5G|TRIM54|UCN|MPV17|GTF3C2|EIF2B4|SNX17|ZNF513|PPM1G|NRBP1|KRTCAP3|IFT172|FTH1P3|RNU6-986P|MIR4263|FNDC4|GCKR|C2orf16|ZNF512|CCDC121|GPN1|CGREF1|SUPT7L|SLC4A1AP|ABHD1|MRPL33|RBKS|PREB|BRE|C2orf53|TCF23|SLC5A6|ATRAID|CAD|SLC30A3
2:26741237-28741237	27424636	chr2:27424636	a	g	0.7001	0.0038	0.6894	0.7026	-0.0218	0.0171	0.2031	--+-+-	0	3.335	5	0.6485	66940.9	2	0.2999	SNP	rs1395	0.205122	0.992743	-1.27485	0.190872	0.000130101	0.985861	Common	NO	rs1395	SLC5A6	imbalance	FDR<1%, detected ≥ 2 samples
2:26741237-28741237	27743154	chr2:27743154	a	g	0.8447	0.0075	0.8196	0.8507	-0.0285	0.0214	0.183	+-+---	31.7	7.322	5	0.1978	66941	2	0.1553	SNP	rs780092	0.143886	0.988681	-1.33178	0.255676	0.000174273	0.980876	Common	NO	rs780092	GTF3C2:015	sQTL	1.16e-05
#Region: 2p21; closest Gene: THADA; Genes in 99% Credible Set: RNU6-958P|THADA|ZFP36L2
2:42586287-44586287	43732823	chr2:43732823	t	c	0.8953	0.0093	0.8918	0.9541	0.1565	0.0264	3.17e-09	+-++++	0	4	5	0.5495	66941	2	0.1047	SNP	rs7578597	0.889078	0.982874	5.92803	4.14027e+06	0.00455917	0.700062	Common	NO	rs7578597	THADA	imbalance	FDR<1%, detected ≥ 2 samples
#Region: 3q27.3; closest Gene: ST6GAL1; Genes in 99% Credible Set: ADIPOQ-AS1|RPS20P14|ADIPOQ|ST6GAL1
3:185665645-187665645	186665645	chr3:186665645	t	c	0.5507	0.0156	0.4861	0.5658	0.0623	0.0163	0.0001281	+-+-++	46.1	9.281	5	0.09835	66940.3	3	0.4493	SNP	rs3887925	1	0.993402	3.82209	115.067	0.110733	0.650548	Common	NO	rs3887925	ST6GAL1	cisQTLs	3.22e-06
3:185665645-187665645	186677936	chr3:186677936	t	g	0.6402	0.0176	0.5794	0.6601	0.0448	0.0169	0.008018	+-+-++	5.8	5.306	5	0.3797	66940.4	3	0.3598	SNP	rs6444188	0.695923	0.99291	2.65089	2.75697	0.00265314	0.920795	Common	NO	rs6444188	ST6GAL1	cisQTLs	3.72e-06
#Region: 6p21.33-p21.32; closest Gene: POU5F1/PPT2/PPT2-EGFL8; Genes in 99% Credible Set: LY6G5B|LY6G5C|ABHD16A|RPL7P4|MDC1-AS1|RN7SL353P|HCG20|LINC00243|RN7SKP186|DDR1-AS1|MIR4640|RN7SL175P|HCG21|HCG22|RNU6-1133P|POLR2LP|PSORS1C3|USP8P1|RPL3P2|WASF5P|DHFRP2|RNU6-283P|FGFR3P1|ZDHHC20P2|HLA-S|HCP5|LINC01149|PPIAP9|RPL15P4|SNORD117|SNORD84|DDX39B-AS1|UQCRHP1|SNORA38|C6orf47-AS1|MIR4646|RNU6-850P|SA…
6:30134888-32134888	31087305	chr6:31087305	t	c	0.1253	0.0036	0.1085	0.1268	-0.0508	0.0261	0.05177	?+----	0	2.926	4	0.5702	62130	6	0.1253	SNP	rs9263671	0.314464	0.983255	-1.94636	0.833281	0.000122046	0.945142	Common	NO	rs9263671	HLA-C	cisQTLs	9.66e-10
6:30134888-32134888	31092767	chr6:31092767	t	c	0.1741	0.0056	0.1551	0.193	-0.0354	0.0228	0.1208	?+--+-	6.5	4.28	4	0.3695	62130	6	0.1741	SNP	rs3095304	0.423011	0.987171	-1.55263	0.372267	5.45e-05	0.971827	Common	NO	rs3095304	HLA-C	cisQTLs	1.27e-05
6:30134888-32134888	31097453	chr6:31097453	t	g	0.2819	0.0189	0.2667	0.3562	-0.0258	0.0193	0.1811	?+----	0	1.271	4	0.8662	62129.9	6	0.2819	SNP	rs3130560	0.163565	0.990774	-1.33679	0.232797	3.41e-05	0.989621	Common	NO	rs3130560	CDSN	cisQTLs	3.12e-11
6:30134888-32134888	31098832	chr6:31098832	a	g	0.7178	0.0188	0.6439	0.7329	0.0269	0.0192	0.1621	?-++++	0	1.325	4	0.857	62130	6	0.2822	SNP	rs3131009	0.163565	0.990868	1.40104	0.252714	3.7e-05	0.987907	Common	NO	rs3131009	CDSN	cisQTLs	3.12e-11
6:30134888-32134888	31100768	chr6:31100768	t	c	0.296	0.0162	0.2852	0.3601	-0.0375	0.019	0.04891	?+----	0	1.669	4	0.7963	62129.9	6	0.296	SNP	rs3130561	0.217085	0.991056	-1.97368	0.651761	9.55e-05	0.951569	Common	NO	rs3130561	CDSN	cisQTLs	1.18e-10
6:30134888-32134888	31101250	chr6:31101250	t	c	0.1252	0.0037	0.1083	0.1265	-0.0538	0.0261	0.03949	?+----	0	2.926	4	0.5704	62130	6	0.1252	SNP	rs3130563	0.318751	0.983255	-2.0613	1.04507	0.000153066	0.933361	Common	NO	rs3130563	HLA-C	cisQTLs	1.26e-08
6:30134888-32134888	31101778	chr6:31101778	t	c	0.2958	0.0161	0.2867	0.3597	-0.0358	0.0191	0.05998	?+----	0	1.909	4	0.7525	62130.1	6	0.2958	SNP	rs3130565	0.223196	0.990962	-1.87435	0.542017	7.94e-05	0.957746	Common	NO	rs3130565	CDSN	cisQTLs	2.52e-10
6:30134888-32134888	31107904	chr6:31107904	c	g	0.1973	0.0036	0.1797	0.201	-0.0483	0.0218	0.02683	?+----	0	3.705	4	0.4474	62130	6	0.1973	SNP	rs2233942	0.56369	0.988259	-2.2156	1.22544	0.000179484	0.924133	Common	NO	rs2233942	CCHCR1:014 | CCHCR1:013 | HLA-C:001	sQTL | sQTL | sQTL	1.14e-06 | 2.79e-07 | 6.66e-06
6:30134888-32134888	31107904	chr6:31107904	c	g	0.1973	0.0036	0.1797	0.201	-0.0483	0.0218	0.02683	?+----	0	3.705	4	0.4474	62130	6	0.1973	SNP	rs2233942	0.56369	0.988259	-2.2156	1.22544	0.000179484	0.924133	Common	NO	rs2233942	CCHCR1:014 | CCHCR1:013 | HLA-C:001	sQTL | sQTL | sQTL	1.14e-06 | 2.79e-07 | 6.66e-06
6:30134888-32134888	31107904	chr6:31107904	c	g	0.1973	0.0036	0.1797	0.201	-0.0483	0.0218	0.02683	?+----	0	3.705	4	0.4474	62130	6	0.1973	SNP	rs2233942	0.56369	0.988259	-2.2156	1.22544	0.000179484	0.924133	Common	NO	rs2233942	CCHCR1:014 | CCHCR1:013 | HLA-C:001	sQTL | sQTL | sQTL	1.14e-06 | 2.79e-07 | 6.66e-06
6:30134888-32134888	31211050	chr6:31211050	a	g	0.2052	0.0058	0.1846	0.2084	-0.0469	0.0212	0.02706	?-----	0	1.593	4	0.8101	62130	6	0.2052	SNP	rs3130695	0.170358	0.988889	-2.21226	1.18526	0.000173599	0.926264	Common	NO	rs3130695	HLA-C	cisQTLs	7.63e-08
6:30134888-32134888	31222019	chr6:31222019	t	c	0.7872	0.0064	0.7705	0.7914	0.0438	0.0212	0.03909	?-++++	0	3.976	4	0.4092	62129.6	6	0.2128	SNP	rs9264224	0.152566	0.988889	2.06604	0.869914	0.000127412	0.944276	Common	NO	rs9264224	HLA-C	cisQTLs	7.3e-08
6:30134888-32134888	31222119	chr6:31222119	a	g	0.7862	0.0024	0.781	0.7897	0.0386	0.0209	0.06442	?-++++	4.1	4.17	4	0.3835	62130	6	0.2138	SNP	rs9264227	0.153583	0.989198	1.84689	0.561625	8.23e-05	0.95694	Common	NO	rs9264227	HLA-C	cisQTLs	7.61e-08
6:30134888-32134888	31222168	chr6:31222168	a	g	0.214	0.0058	0.2073	0.226	-0.0359	0.0213	0.09228	?+--+-	9.1	4.4	4	0.3546	62129.2	6	0.214	SNP	rs9264228	0.148185	0.988785	-1.68545	0.431359	6.32e-05	0.963947	Common	NO	rs9264228	HLA-C	cisQTLs	2.16e-07
6:30134888-32134888	31222196	chr6:31222196	a	g	0.2363	0.0125	0.2292	0.2716	-0.0487	0.0214	0.0228	?+----	23.1	5.202	4	0.2672	62128.6	6	0.2363	SNP	rs9264230	0.132541	0.988681	-2.2757	1.37641	0.000201596	0.914575	Common	NO	rs9264230	HLA-C	cisQTLs	6.58e-07
6:30134888-32134888	31222204	chr6:31222204	a	g	0.2363	0.0125	0.2292	0.2716	-0.0487	0.0214	0.0228	?+----	23.1	5.202	4	0.2672	62128.6	6	0.2363	SNP	rs9264231	0.132541	0.988681	-2.2757	1.37641	0.000201596	0.914777	Common	NO	rs9264231	HLA-C	cisQTLs	8.81e-07
6:30134888-32134888	31222243	chr6:31222243	a	g	0.7529	0.0116	0.726	0.7596	0.041	0.0211	0.05209	?-++++	25.3	5.353	4	0.253	62128.5	6	0.2471	SNP	rs9264232	0.13201	0.988992	1.94313	0.678761	9.94e-05	0.950299	Common	NO	rs9264232	HLA-C	cisQTLs	1.17e-06
6:30134888-32134888	31222361	chr6:31222361	t	c	0.1617	0.0075	0.1574	0.1769	-0.063	0.0248	0.01109	?+----	7.7	4.334	4	0.3626	62129.2	6	0.1617	SNP	rs75931670	0.278981	0.984857	-2.54032	2.95251	0.000432438	0.858489	Common	NO	rs75931670	HLA-C	cisQTLs	2.89e-06
6:30134888-32134888	31222391	chr6:31222391	t	c	0.7654	0.0103	0.7437	0.7715	0.033	0.0213	0.1217	?-++++	0	3.697	4	0.4486	62128.6	6	0.2346	SNP	rs79611767	0.133094	0.988785	1.5493	0.346958	5.08e-05	0.97624	Common	NO	rs79611767	HLA-C:001	sQTL	5.44e-07
6:30134888-32134888	31222394	chr6:31222394	a	g	0.2259	0.0098	0.2199	0.2462	-0.0445	0.0217	0.04022	?+----	0	3.951	4	0.4127	62128.6	6	0.2259	SNP	rs75706959	0.134844	0.988365	-2.05069	0.861867	0.000126233	0.944402	Common	NO	rs75706959	HLA-C:004 | HLA-C:001	sQTL | sQTL	9.05e-06 | 5.25e-07
6:30134888-32134888	31222394	chr6:31222394	a	g	0.2259	0.0098	0.2199	0.2462	-0.0445	0.0217	0.04022	?+----	0	3.951	4	0.4127	62128.6	6	0.2259	SNP	rs75706959	0.134844	0.988365	-2.05069	0.861867	0.000126233	0.944402	Common	NO	rs75706959	HLA-C:004 | HLA-C:001	sQTL | sQTL	9.05e-06 | 5.25e-07
6:30134888-32134888	31222524	chr6:31222524	t	g	0.7425	0.0126	0.7148	0.7499	0.0378	0.0212	0.07431	?-++++	0	3.94	4	0.4142	62127.6	6	0.2575	SNP	rs9264240	0.137874	0.988889	1.78302	0.507638	7.44e-05	0.959127	Common	NO	rs9264240	HLA-C	cisQTLs	4.75e-07
6:30134888-32134888	31222551	chr6:31222551	t	c	0.753	0.0132	0.7182	0.7605	0.0481	0.0215	0.02539	?-++++	0	3.879	4	0.4227	62127.7	6	0.247	SNP	rs9264241	0.146176	0.988576	2.23721	1.26865	0.000185813	0.921743	Common	NO	rs9264241	HLA-C	cisQTLs	1.79e-07
6:30134888-32134888	31222584	chr6:31222584	t	c	0.1775	0.0138	0.1699	0.2205	-0.0683	0.0243	0.004903	?+----	0	2.187	4	0.7014	62128.3	6	0.1775	SNP	rs9264242	0.258778	0.985453	-2.8107	5.91437	0.000866247	0.774656	Common	NO	rs9264242	HLA-C	cisQTLs	1.16e-08
6:30134888-32134888	31225708	chr6:31225708	a	g	0.7585	0.0084	0.7404	0.7657	0.041	0.0212	0.05292	?-++++	4	4.165	4	0.3842	62128.8	6	0.2415	SNP	rs145141163	0.139799	0.988889	1.93396	0.669933	9.81e-05	0.95089	Common	NO	rs145141163	HLA-C	cisQTLs	3.35e-08
6:30134888-32134888	31225907	chr6:31225907	t	g	0.7687	0.0098	0.7473	0.7738	0.0412	0.0213	0.05366	?-++++	0	3.708	4	0.4469	62128.3	6	0.2313	SNP	rs144345809	0.145597	0.988785	1.93427	0.673327	9.86e-05	0.950595	Common	NO	rs144345809	HLA-C	cisQTLs	8.77e-06
6:30134888-32134888	31226240	chr6:31226240	a	g	0.2275	0.0076	0.2225	0.2436	-0.0429	0.0214	0.04555	?+----	5.2	4.22	4	0.377	62128.5	6	0.2275	SNP	rs140216701	0.146948	0.988681	-2.00467	0.775687	0.000113611	0.947388	Common	NO	rs140216701	HLA-C	cisQTLs	5.91e-08
6:30134888-32134888	31226730	chr6:31226730	a	g	0.2138	0.003	0.2024	0.2241	-0.0436	0.0214	0.04137	?+--+-	31.3	5.818	4	0.2131	62129.1	6	0.2138	SNP	rs146770955	0.155749	0.988681	-2.03738	0.828079	0.000121284	0.945264	Common	NO	rs146770955	HLA-C	cisQTLs	2.56e-08
6:30134888-32134888	31229366	chr6:31229366	c	g	0.784	0.0017	0.7806	0.7876	0.037	0.0209	0.07636	?-++++	0	3.575	4	0.4666	62129.8	6	0.216	SNP	rs9264397	0.149085	0.989198	1.77033	0.489739	7.17e-05	0.960655	Common	NO	rs9264397	HLA-C	cisQTLs	4.93e-07
6:30134888-32134888	31229377	chr6:31229377	t	c	0.7847	0.0014	0.7819	0.788	0.0365	0.0209	0.08098	?-++++	0	3.687	4	0.4501	62129.9	6	0.2153	SNP	rs9264398	0.154508	0.989198	1.74641	0.469778	6.88e-05	0.961635	Common	NO	rs9264398	HLA-C	cisQTLs	4.9e-07
6:30134888-32134888	31231332	chr6:31231332	a	g	0.7985	0.0021	0.7927	0.8078	0.0484	0.0223	0.03017	?-++++	12.3	4.562	4	0.3353	62129.2	6	0.2015	SNP	rs9264454	0.15844	0.98772	2.1704	1.13484	0.000166215	0.927962	Common	NO	rs9264454	HLA-C	cisQTLs	5.49e-08
6:30134888-32134888	31231382	chr6:31231382	a	t	0.7912	0.0021	0.7902	0.8012	0.0369	0.0219	0.09182	?-++-+	15.5	4.732	4	0.3159	62129.4	6	0.2088	SNP	rs9264455	0.160078	0.988152	1.68493	0.44259	6.48e-05	0.963305	Common	NO	rs9264455	HLA-C	cisQTLs	7.52e-08
6:30134888-32134888	31232412	chr6:31232412	t	g	0.2009	0.0028	0.185	0.2023	-0.0502	0.0215	0.01945	?+----	0	3.923	4	0.4165	62130	6	0.2009	SNP	rs9264482	0.173132	0.988576	-2.33488	1.582	0.000231708	0.898559	Common	NO	rs9264482	HLA-C	cisQTLs	4.46e-08
6:30134888-32134888	31232446	chr6:31232446	t	c	0.211	0.0029	0.2021	0.2161	-0.0394	0.0211	0.06131	?+----	0	3.643	4	0.4564	62129.9	6	0.211	SNP	rs9264483	0.1598	0.988992	-1.8673	0.588389	8.62e-05	0.955085	Common	NO	rs9264483	HLA-C	cisQTLs	7.69e-08
6:30134888-32134888	31232482	chr6:31232482	a	t	0.139	0.0046	0.1159	0.1491	-0.071	0.0251	0.004628	?+----	0	3.997	4	0.4064	62130	6	0.139	SNP	rs9264486	0.350862	0.984494	-2.82869	6.39446	0.000936563	0.757609	Common	NO	rs9264486	HLA-C	cisQTLs	1.32e-09
6:30134888-32134888	31232563	chr6:31232563	c	g	0.201	0.0028	0.185	0.2023	-0.0499	0.0215	0.02016	?+----	0	3.955	4	0.4121	62130	6	0.201	SNP	rs9264489	0.173132	0.988576	-2.32093	1.53201	0.000224385	0.90428	Common	NO	rs9264489	HLA-C	cisQTLs	4.73e-08
6:30134888-32134888	31232676	chr6:31232676	t	g	0.2029	0.0041	0.1896	0.2166	-0.0503	0.0215	0.01916	?+----	0	3.568	4	0.4676	62130	6	0.2029	SNP	rs9264492	0.169931	0.988576	-2.33953	1.59909	0.000234211	0.897631	Common	NO	rs9264492	HLA-C	cisQTLs	4.73e-08
6:30134888-32134888	31232697	chr6:31232697	a	g	0.2116	0.0032	0.2034	0.2201	-0.0395	0.0211	0.06109	?+----	0	3.381	4	0.4963	62129.9	6	0.2116	SNP	rs9264493	0.164933	0.988992	-1.87204	0.593568	8.69e-05	0.95448	Common	NO	rs9264493	HLA-C	cisQTLs	8.13e-08
6:30134888-32134888	31234239	chr6:31234239	a	t	0.2033	0.0027	0.1885	0.2047	-0.0544	0.0214	0.01096	?-----	0	3.602	4	0.4625	62130.1	6	0.2033	SNP	rs9264531	0.168577	0.988681	-2.54206	2.59564	0.00038017	0.866629	Common	NO	rs9264531	HLA-C	cisQTLs	3.31e-08
6:30134888-32134888	31234494	chr6:31234494	t	c	0.1843	0.0031	0.1669	0.1855	-0.056	0.0222	0.0115	?-----	0	2.428	4	0.6575	62130	6	0.1843	SNP	rs9264533	0.217732	0.987829	-2.52252	2.55612	0.000374381	0.867758	Common	NO	rs9264533	HLA-C	cisQTLs	1.89e-07
6:30134888-32134888	31234541	chr6:31234541	a	g	0.7904	0.0025	0.7885	0.8026	0.0393	0.0211	0.06212	?-++++	0	3.826	4	0.43	62130	6	0.2096	SNP	rs77994113	0.167521	0.988992	1.86256	0.583268	8.54e-05	0.955514	Common	NO	rs77994113	HLA-C	cisQTLs	1.73e-06
6:30134888-32134888	31234556	chr6:31234556	a	t	0.2064	0.0066	0.2024	0.225	-0.0453	0.0215	0.03513	?+----	4.4	4.185	4	0.3816	62129.9	6	0.2064	SNP	rs112272539	0.1518	0.988576	-2.10698	0.959165	0.000140484	0.939818	Common	NO	rs112272539	HLA-C	cisQTLs	1.46e-06
6:30134888-32134888	31234742	chr6:31234742	c	g	0.201	0.0028	0.1854	0.2023	-0.0499	0.0215	0.02016	?+----	0	3.963	4	0.411	62129.9	6	0.201	SNP	rs9264547	0.173132	0.988576	-2.32093	1.53201	0.000224385	0.904729	Common	NO	rs9264547	HLA-C	cisQTLs	8.44e-07
6:30134888-32134888	31234771	chr6:31234771	a	g	0.2011	0.0028	0.1854	0.2023	-0.0498	0.0215	0.02033	?+----	0	3.953	4	0.4124	62129.9	6	0.2011	SNP	rs9264548	0.173132	0.988576	-2.31628	1.51576	0.000222006	0.905845	Common	NO	rs9264548	HLA-C	cisQTLs	2.92e-08
6:30134888-32134888	31234774	chr6:31234774	c	g	0.2239	0.0031	0.2099	0.2273	-0.0472	0.0211	0.02571	?+----	6.4	4.272	4	0.3704	62129.6	6	0.2239	SNP	rs9264549	0.161995	0.988992	-2.23697	1.24594	0.000182486	0.923771	Common	NO	rs9264549	HLA-C	cisQTLs	4.6e-08
6:30134888-32134888	31234851	chr6:31234851	c	g	0.2011	0.0028	0.1855	0.2023	-0.0497	0.0215	0.02066	?+----	0	3.948	4	0.4132	62130	6	0.2011	SNP	rs9264553	0.173132	0.988576	-2.31163	1.49972	0.000219656	0.907387	Common	NO	rs9264553	HLA-C	cisQTLs	2.7e-08
6:30134888-32134888	31234855	chr6:31234855	t	c	0.2011	0.0028	0.1855	0.2023	-0.0497	0.0215	0.02065	?+----	0	3.948	4	0.4132	62130	6	0.2011	SNP	rs9264554	0.173132	0.988576	-2.31163	1.49972	0.000219656	0.907606	Common	NO	rs9264554	HLA-C	cisQTLs	2.69e-08
6:30134888-32134888	31234911	chr6:31234911	a	g	0.2158	0.0031	0.203	0.2175	-0.0389	0.0211	0.06508	?+----	0	3.852	4	0.4264	62129.8	6	0.2158	SNP	rs9264555	0.166594	0.988992	-1.8436	0.563351	8.25e-05	0.956693	Common	NO	rs9264555	HLA-C	cisQTLs	3.69e-08
6:30134888-32134888	31319907	chr6:31319907	t	c	0.8451	0.0026	0.8421	0.8583	0.0686	0.024	0.004282	?-++++	19.9	4.992	4	0.2881	62129.8	6	0.1549	SNP	rs2442724	0.188088	0.985804	2.85833	6.68344	0.000978889	0.745188	Common	NO	rs2442724	HLA-C:003 | HLA-C:001 | HLA-C:002 | HLA-C:004	sQTL | sQTL | sQTL | sQTL	4.7e-07 | 1.96e-09 | 1.95e-08 | 3.24e-06
6:30134888-32134888	31319907	chr6:31319907	t	c	0.8451	0.0026	0.8421	0.8583	0.0686	0.024	0.004282	?-++++	19.9	4.992	4	0.2881	62129.8	6	0.1549	SNP	rs2442724	0.188088	0.985804	2.85833	6.68344	0.000978889	0.745188	Common	NO	rs2442724	HLA-C:003 | HLA-C:001 | HLA-C:002 | HLA-C:004	sQTL | sQTL | sQTL | sQTL	4.7e-07 | 1.96e-09 | 1.95e-08 | 3.24e-06
6:30134888-32134888	31319907	chr6:31319907	t	c	0.8451	0.0026	0.8421	0.8583	0.0686	0.024	0.004282	?-++++	19.9	4.992	4	0.2881	62129.8	6	0.1549	SNP	rs2442724	0.188088	0.985804	2.85833	6.68344	0.000978889	0.745188	Common	NO	rs2442724	HLA-C:003 | HLA-C:001 | HLA-C:002 | HLA-C:004	sQTL | sQTL | sQTL | sQTL	4.7e-07 | 1.96e-09 | 1.95e-08 | 3.24e-06
6:30134888-32134888	31319907	chr6:31319907	t	c	0.8451	0.0026	0.8421	0.8583	0.0686	0.024	0.004282	?-++++	19.9	4.992	4	0.2881	62129.8	6	0.1549	SNP	rs2442724	0.188088	0.985804	2.85833	6.68344	0.000978889	0.745188	Common	NO	rs2442724	HLA-C:003 | HLA-C:001 | HLA-C:002 | HLA-C:004	sQTL | sQTL | sQTL | sQTL	4.7e-07 | 1.96e-09 | 1.95e-08 | 3.24e-06
6:30134888-32134888	31320810	chr6:31320810	a	g	0.1845	0.0045	0.1593	0.1869	-0.0275	0.0225	0.222	?++---	0	2.089	4	0.7194	62130	6	0.1845	SNP	rs2596503	0.111954	0.987502	-1.22222	0.233748	3.42e-05	0.989553	Common	NO	rs2596503	HLA-B	cisQTLs	4.02e-07
6:30134888-32134888	31321123	chr6:31321123	t	g	0.873	0.0068	0.8685	0.8844	0.0442	0.0512	0.3873	?-++??	0	1.345	2	0.5104	8413.99	6	0.127	SNP	rs2523612	0.27336	0.938495	0.863281	0.35183	5.15e-05	0.974908	Common	NO	rs2523612	HLA-C	cisQTLs	1.67e-06
6:30134888-32134888	31321360	chr6:31321360	a	g	0.1554	0.0055	0.1419	0.1586	-0.0378	0.0469	0.4201	?+--??	9.9	2.22	2	0.3296	8413.97	6	0.1554	SNP	rs2844585	0.210188	0.947876	-0.80597	0.310615	4.55e-05	0.979449	Common	NO	rs2844585	HLA-C	cisQTLs	6.43e-06
6:30134888-32134888	31322121	chr6:31322121	t	c	0.8068	0.0086	0.8023	0.8293	-0.0291	0.0431	0.5002	?---??	0	0.881	2	0.6439	8413.99	6	0.1932	SNP	rs2428496	0.107354	0.955621	-0.675174	0.26193	3.84e-05	0.986739	Common	NO	rs2428496	HLA-B	cisQTLs	1.33e-07
6:30134888-32134888	31322175	chr6:31322175	t	c	0.8031	0.0092	0.7981	0.8268	-0.0339	0.043	0.4308	?---??	0	0.953	2	0.6211	8413.98	6	0.1969	SNP	rs2428495	0.106117	0.955817	-0.788372	0.282896	4.14e-05	0.984451	Common	NO	rs2428495	HLA-B	cisQTLs	1.32e-07
6:30134888-32134888	31322470	chr6:31322470	c	g	0.1856	0.0092	0.1598	0.189	0.021	0.0439	0.6327	?++-??	0	0.922	2	0.6305	8414	6	0.1856	SNP	rs2442717	0.113171	0.954034	0.47836	0.239123	3.5e-05	0.989102	Common	NO	rs2442717	HLA-B	cisQTLs	1.29e-07
6:30134888-32134888	31322704	chr6:31322704	a	g	0.1856	0.0092	0.1598	0.189	0.021	0.0439	0.6319	?++-??	0	0.926	2	0.6293	8414	6	0.1856	SNP	rs2596497	0.113171	0.954034	0.47836	0.239123	3.5e-05	0.989137	Common	NO	rs2596497	HLA-B	cisQTLs	1.26e-07
6:30134888-32134888	31323409	chr6:31323409	t	c	0.1856	0.0092	0.1598	0.189	0.0211	0.0439	0.6309	?++-??	0	0.926	2	0.6295	8413.99	6	0.1856	SNP	rs2523605	0.113171	0.954034	0.480638	0.239373	3.51e-05	0.989032	Common	NO	rs2523605	HLA-B	cisQTLs	1.2e-07
6:30134888-32134888	31323766	chr6:31323766	t	c	0.1884	0.0087	0.1645	0.1921	0.0165	0.0439	0.7072	?++-??	0	0.65	2	0.7224	8413.96	6	0.1884	SNP	rs2523604	0.117899	0.954034	0.375854	0.229341	3.36e-05	0.989858	Common	NO	rs2523604	HLA-B	cisQTLs	2.81e-07
6:30134888-32134888	31323838	chr6:31323838	c	g	0.1856	0.0092	0.1598	0.189	0.0211	0.0439	0.6304	?++-??	0	0.925	2	0.6296	8414	6	0.1856	SNP	rs2596494	0.113171	0.954034	0.480638	0.239373	3.51e-05	0.989067	Common	NO	rs2596494	HLA-B	cisQTLs	1.16e-07
6:30134888-32134888	31324526	chr6:31324526	c	g	0.3294	0	0.3294	0.3294	0.0993	0.0938	0.2897	??+???	0	0	0	1	1623.94	6	0.3294	SNP	rs1131212	0.127175	0.819698	1.05864	0.672172	9.84e-05	0.950792	Common	NO	rs1131212	HLA-C:001	sQTL	8.88e-06
6:30134888-32134888	31324742	chr6:31324742	t	c	0.155	0.0093	0.1387	0.1612	-0.0315	0.0489	0.5193	?+--??	0	1.268	2	0.5305	8413.93	6	0.155	SNP	rs147324178	0.216339	0.943592	-0.644172	0.288865	4.23e-05	0.981976	Common	NO	rs147324178	HLA-C	cisQTLs	1.56e-05
6:30134888-32134888	31324996	chr6:31324996	c	g	0.8272	0.0107	0.8202	0.8457	0.0357	0.0456	0.4338	?-++??	0	1.764	2	0.414	8413.99	6	0.1728	SNP	rs2596490	0.372621	0.950585	0.782895	0.297473	4.36e-05	0.980603	Common	NO	rs2596490	HLA-C:002 | HLA-B:006 | HLA-B:004 | HLA-C:003 | HLA-B:003 | HLA-C:001 | HLA-B:005	sQTL | sQTL | sQTL | sQTL | sQTL | sQTL | sQTL	9.65e-08 | 2.59e-08 | 2.73e-08 | 2.09e-06 | 1.26e-06 | 5.9e-09 | 1.79e-07
6:30134888-32134888	31324996	chr6:31324996	c	g	0.8272	0.0107	0.8202	0.8457	0.0357	0.0456	0.4338	?-++??	0	1.764	2	0.414	8413.99	6	0.1728	SNP	rs2596490	0.372621	0.950585	0.782895	0.297473	4.36e-05	0.980603	Common	NO	rs2596490	HLA-C:002 | HLA-B:006 | HLA-B:004 | HLA-C:003 | HLA-B:003 | HLA-C:001 | HLA-B:005	sQTL | sQTL | sQTL | sQTL | sQTL | sQTL | sQTL	9.65e-08 | 2.59e-08 | 2.73e-08 | 2.09e-06 | 1.26e-06 | 5.9e-09 | 1.79e-07
6:30134888-32134888	31324996	chr6:31324996	c	g	0.8272	0.0107	0.8202	0.8457	0.0357	0.0456	0.4338	?-++??	0	1.764	2	0.414	8413.99	6	0.1728	SNP	rs2596490	0.372621	0.950585	0.782895	0.297473	4.36e-05	0.980603	Common	NO	rs2596490	HLA-C:002 | HLA-B:006 | HLA-B:004 | HLA-C:003 | HLA-B:003 | HLA-C:001 | HLA-B:005	sQTL | sQTL | sQTL | sQTL | sQTL | sQTL | sQTL	9.65e-08 | 2.59e-08 | 2.73e-08 | 2.09e-06 | 1.26e-06 | 5.9e-09 | 1.79e-07
6:30134888-32134888	31324996	chr6:31324996	c	g	0.8272	0.0107	0.8202	0.8457	0.0357	0.0456	0.4338	?-++??	0	1.764	2	0.414	8413.99	6	0.1728	SNP	rs2596490	0.372621	0.950585	0.782895	0.297473	4.36e-05	0.980603	Common	NO	rs2596490	HLA-C:002 | HLA-B:006 | HLA-B:004 | HLA-C:003 | HLA-B:003 | HLA-C:001 | HLA-B:005	sQTL | sQTL | sQTL | sQTL | sQTL | sQTL | sQTL	9.65e-08 | 2.59e-08 | 2.73e-08 | 2.09e-06 | 1.26e-06 | 5.9e-09 | 1.79e-07
6:30134888-32134888	31324996	chr6:31324996	c	g	0.8272	0.0107	0.8202	0.8457	0.0357	0.0456	0.4338	?-++??	0	1.764	2	0.414	8413.99	6	0.1728	SNP	rs2596490	0.372621	0.950585	0.782895	0.297473	4.36e-05	0.980603	Common	NO	rs2596490	HLA-C:002 | HLA-B:006 | HLA-B:004 | HLA-C:003 | HLA-B:003 | HLA-C:001 | HLA-B:005	sQTL | sQTL | sQTL | sQTL | sQTL | sQTL | sQTL	9.65e-08 | 2.59e-08 | 2.73e-08 | 2.09e-06 | 1.26e-06 | 5.9e-09 | 1.79e-07
6:30134888-32134888	31324996	chr6:31324996	c	g	0.8272	0.0107	0.8202	0.8457	0.0357	0.0456	0.4338	?-++??	0	1.764	2	0.414	8413.99	6	0.1728	SNP	rs2596490	0.372621	0.950585	0.782895	0.297473	4.36e-05	0.980603	Common	NO	rs2596490	HLA-C:002 | HLA-B:006 | HLA-B:004 | HLA-C:003 | HLA-B:003 | HLA-C:001 | HLA-B:005	sQTL | sQTL | sQTL | sQTL | sQTL | sQTL | sQTL	9.65e-08 | 2.59e-08 | 2.73e-08 | 2.09e-06 | 1.26e-06 | 5.9e-09 | 1.79e-07
6:30134888-32134888	31324996	chr6:31324996	c	g	0.8272	0.0107	0.8202	0.8457	0.0357	0.0456	0.4338	?-++??	0	1.764	2	0.414	8413.99	6	0.1728	SNP	rs2596490	0.372621	0.950585	0.782895	0.297473	4.36e-05	0.980603	Common	NO	rs2596490	HLA-C:002 | HLA-B:006 | HLA-B:004 | HLA-C:003 | HLA-B:003 | HLA-C:001 | HLA-B:005	sQTL | sQTL | sQTL | sQTL | sQTL | sQTL | sQTL	9.65e-08 | 2.59e-08 | 2.73e-08 | 2.09e-06 | 1.26e-06 | 5.9e-09 | 1.79e-07
6:30134888-32134888	31325692	chr6:31325692	a	g	0.7523	0.0065	0.7446	0.7733	0.038	0.0217	0.07939	?-++++	0	0.998	4	0.9101	62130	6	0.2477	SNP	rs9266244	0.136063	0.988365	1.75115	0.490942	7.19e-05	0.960439	Common	NO	rs9266244	HLA-C:003 | HLA-C:001 | HLA-C:002 | HLA-C:004 | HLA-C:005	sQTL | sQTL | sQTL | sQTL | sQTL	4.28e-07 | 1.13e-06 | 2.05e-06 | 1.04e-09 | 8.24e-08
6:30134888-32134888	31325692	chr6:31325692	a	g	0.7523	0.0065	0.7446	0.7733	0.038	0.0217	0.07939	?-++++	0	0.998	4	0.9101	62130	6	0.2477	SNP	rs9266244	0.136063	0.988365	1.75115	0.490942	7.19e-05	0.960439	Common	NO	rs9266244	HLA-C:003 | HLA-C:001 | HLA-C:002 | HLA-C:004 | HLA-C:005	sQTL | sQTL | sQTL | sQTL | sQTL	4.28e-07 | 1.13e-06 | 2.05e-06 | 1.04e-09 | 8.24e-08
6:30134888-32134888	31325692	chr6:31325692	a	g	0.7523	0.0065	0.7446	0.7733	0.038	0.0217	0.07939	?-++++	0	0.998	4	0.9101	62130	6	0.2477	SNP	rs9266244	0.136063	0.988365	1.75115	0.490942	7.19e-05	0.960439	Common	NO	rs9266244	HLA-C:003 | HLA-C:001 | HLA-C:002 | HLA-C:004 | HLA-C:005	sQTL | sQTL | sQTL | sQTL | sQTL	4.28e-07 | 1.13e-06 | 2.05e-06 | 1.04e-09 | 8.24e-08
6:30134888-32134888	31325692	chr6:31325692	a	g	0.7523	0.0065	0.7446	0.7733	0.038	0.0217	0.07939	?-++++	0	0.998	4	0.9101	62130	6	0.2477	SNP	rs9266244	0.136063	0.988365	1.75115	0.490942	7.19e-05	0.960439	Common	NO	rs9266244	HLA-C:003 | HLA-C:001 | HLA-C:002 | HLA-C:004 | HLA-C:005	sQTL | sQTL | sQTL | sQTL | sQTL	4.28e-07 | 1.13e-06 | 2.05e-06 | 1.04e-09 | 8.24e-08
6:30134888-32134888	31325692	chr6:31325692	a	g	0.7523	0.0065	0.7446	0.7733	0.038	0.0217	0.07939	?-++++	0	0.998	4	0.9101	62130	6	0.2477	SNP	rs9266244	0.136063	0.988365	1.75115	0.490942	7.19e-05	0.960439	Common	NO	rs9266244	HLA-C:003 | HLA-C:001 | HLA-C:002 | HLA-C:004 | HLA-C:005	sQTL | sQTL | sQTL | sQTL | sQTL	4.28e-07 | 1.13e-06 | 2.05e-06 | 1.04e-09 | 8.24e-08
6:30134888-32134888	31325702	chr6:31325702	a	g	0.2477	0.0065	0.2267	0.2554	-0.038	0.0217	0.07943	?+----	0	0.998	4	0.9101	62129.9	6	0.2477	SNP	rs9266245	0.136063	0.988365	-1.75115	0.490942	7.19e-05	0.960511	Common	NO	rs9266245	HLA-C:004 | HLA-C:003 | HLA-C:002 | HLA-C:005 | HLA-C:001	sQTL | sQTL | sQTL | sQTL | sQTL	1.04e-09 | 4.28e-07 | 2.05e-06 | 8.24e-08 | 1.13e-06
6:30134888-32134888	31325702	chr6:31325702	a	g	0.2477	0.0065	0.2267	0.2554	-0.038	0.0217	0.07943	?+----	0	0.998	4	0.9101	62129.9	6	0.2477	SNP	rs9266245	0.136063	0.988365	-1.75115	0.490942	7.19e-05	0.960511	Common	NO	rs9266245	HLA-C:004 | HLA-C:003 | HLA-C:002 | HLA-C:005 | HLA-C:001	sQTL | sQTL | sQTL | sQTL | sQTL	1.04e-09 | 4.28e-07 | 2.05e-06 | 8.24e-08 | 1.13e-06
6:30134888-32134888	31325702	chr6:31325702	a	g	0.2477	0.0065	0.2267	0.2554	-0.038	0.0217	0.07943	?+----	0	0.998	4	0.9101	62129.9	6	0.2477	SNP	rs9266245	0.136063	0.988365	-1.75115	0.490942	7.19e-05	0.960511	Common	NO	rs9266245	HLA-C:004 | HLA-C:003 | HLA-C:002 | HLA-C:005 | HLA-C:001	sQTL | sQTL | sQTL | sQTL | sQTL	1.04e-09 | 4.28e-07 | 2.05e-06 | 8.24e-08 | 1.13e-06
6:30134888-32134888	31325702	chr6:31325702	a	g	0.2477	0.0065	0.2267	0.2554	-0.038	0.0217	0.07943	?+----	0	0.998	4	0.9101	62129.9	6	0.2477	SNP	rs9266245	0.136063	0.988365	-1.75115	0.490942	7.19e-05	0.960511	Common	NO	rs9266245	HLA-C:004 | HLA-C:003 | HLA-C:002 | HLA-C:005 | HLA-C:001	sQTL | sQTL | sQTL | sQTL | sQTL	1.04e-09 | 4.28e-07 | 2.05e-06 | 8.24e-08 | 1.13e-06
6:30134888-32134888	31325702	chr6:31325702	a	g	0.2477	0.0065	0.2267	0.2554	-0.038	0.0217	0.07943	?+----	0	0.998	4	0.9101	62129.9	6	0.2477	SNP	rs9266245	0.136063	0.988365	-1.75115	0.490942	7.19e-05	0.960511	Common	NO	rs9266245	HLA-C:004 | HLA-C:003 | HLA-C:002 | HLA-C:005 | HLA-C:001	sQTL | sQTL | sQTL | sQTL | sQTL	1.04e-09 | 4.28e-07 | 2.05e-06 | 8.24e-08 | 1.13e-06
6:30134888-32134888	31325886	chr6:31325886	c	g	0.7127	0.0051	0.7065	0.7303	0.0313	0.0202	0.121	?-++++	0	0.593	4	0.9638	62129.9	6	0.2873	SNP	rs9266257	0.109478	0.989902	1.5495	0.329774	4.83e-05	0.97833	Common	NO	rs9266257	HLA-C	cisQTLs	2.8e-06
6:30134888-32134888	31325932	chr6:31325932	a	g	0.7517	0.009	0.7387	0.7789	0.0339	0.0217	0.119	?-++++	0	0.941	4	0.9186	62130	6	0.2483	SNP	rs9266262	0.124936	0.988365	1.56221	0.360306	5.28e-05	0.973759	Common	NO	rs9266262	HLA-C:001 | HLA-C:003 | HLA-C:004 | HLA-C:005 | HLA-C:002	sQTL | sQTL | sQTL | sQTL | sQTL	7.5e-07 | 2.46e-07 | 6.83e-10 | 6.81e-08 | 1.31e-06
6:30134888-32134888	31325932	chr6:31325932	a	g	0.7517	0.009	0.7387	0.7789	0.0339	0.0217	0.119	?-++++	0	0.941	4	0.9186	62130	6	0.2483	SNP	rs9266262	0.124936	0.988365	1.56221	0.360306	5.28e-05	0.973759	Common	NO	rs9266262	HLA-C:001 | HLA-C:003 | HLA-C:004 | HLA-C:005 | HLA-C:002	sQTL | sQTL | sQTL | sQTL | sQTL	7.5e-07 | 2.46e-07 | 6.83e-10 | 6.81e-08 | 1.31e-06
6:30134888-32134888	31325932	chr6:31325932	a	g	0.7517	0.009	0.7387	0.7789	0.0339	0.0217	0.119	?-++++	0	0.941	4	0.9186	62130	6	0.2483	SNP	rs9266262	0.124936	0.988365	1.56221	0.360306	5.28e-05	0.973759	Common	NO	rs9266262	HLA-C:001 | HLA-C:003 | HLA-C:004 | HLA-C:005 | HLA-C:002	sQTL | sQTL | sQTL | sQTL | sQTL	7.5e-07 | 2.46e-07 | 6.83e-10 | 6.81e-08 | 1.31e-06
6:30134888-32134888	31325932	chr6:31325932	a	g	0.7517	0.009	0.7387	0.7789	0.0339	0.0217	0.119	?-++++	0	0.941	4	0.9186	62130	6	0.2483	SNP	rs9266262	0.124936	0.988365	1.56221	0.360306	5.28e-05	0.973759	Common	NO	rs9266262	HLA-C:001 | HLA-C:003 | HLA-C:004 | HLA-C:005 | HLA-C:002	sQTL | sQTL | sQTL | sQTL | sQTL	7.5e-07 | 2.46e-07 | 6.83e-10 | 6.81e-08 | 1.31e-06
6:30134888-32134888	31325932	chr6:31325932	a	g	0.7517	0.009	0.7387	0.7789	0.0339	0.0217	0.119	?-++++	0	0.941	4	0.9186	62130	6	0.2483	SNP	rs9266262	0.124936	0.988365	1.56221	0.360306	5.28e-05	0.973759	Common	NO	rs9266262	HLA-C:001 | HLA-C:003 | HLA-C:004 | HLA-C:005 | HLA-C:002	sQTL | sQTL | sQTL | sQTL | sQTL	7.5e-07 | 2.46e-07 | 6.83e-10 | 6.81e-08 | 1.31e-06
6:30134888-32134888	31328092	chr6:31328092	a	g	0.244	0.0082	0.2157	0.2523	-0.0384	0.0217	0.07721	?+----	0	0.629	4	0.9598	62130	6	0.244	SNP	rs2523582	0.139118	0.988365	-1.76959	0.506942	7.42e-05	0.959201	Common	NO	rs2523582	HLA-C:005 | HLA-C:004 | HLA-C:003 | HLA-C:002 | HLA-C:001	sQTL | sQTL | sQTL | sQTL | sQTL	8.86e-08 | 1.14e-09 | 4.54e-07 | 2.16e-06 | 1.19e-06
6:30134888-32134888	31328092	chr6:31328092	a	g	0.244	0.0082	0.2157	0.2523	-0.0384	0.0217	0.07721	?+----	0	0.629	4	0.9598	62130	6	0.244	SNP	rs2523582	0.139118	0.988365	-1.76959	0.506942	7.42e-05	0.959201	Common	NO	rs2523582	HLA-C:005 | HLA-C:004 | HLA-C:003 | HLA-C:002 | HLA-C:001	sQTL | sQTL | sQTL | sQTL | sQTL	8.86e-08 | 1.14e-09 | 4.54e-07 | 2.16e-06 | 1.19e-06
6:30134888-32134888	31328092	chr6:31328092	a	g	0.244	0.0082	0.2157	0.2523	-0.0384	0.0217	0.07721	?+----	0	0.629	4	0.9598	62130	6	0.244	SNP	rs2523582	0.139118	0.988365	-1.76959	0.506942	7.42e-05	0.959201	Common	NO	rs2523582	HLA-C:005 | HLA-C:004 | HLA-C:003 | HLA-C:002 | HLA-C:001	sQTL | sQTL | sQTL | sQTL | sQTL	8.86e-08 | 1.14e-09 | 4.54e-07 | 2.16e-06 | 1.19e-06
6:30134888-32134888	31328092	chr6:31328092	a	g	0.244	0.0082	0.2157	0.2523	-0.0384	0.0217	0.07721	?+----	0	0.629	4	0.9598	62130	6	0.244	SNP	rs2523582	0.139118	0.988365	-1.76959	0.506942	7.42e-05	0.959201	Common	NO	rs2523582	HLA-C:005 | HLA-C:004 | HLA-C:003 | HLA-C:002 | HLA-C:001	sQTL | sQTL | sQTL | sQTL | sQTL	8.86e-08 | 1.14e-09 | 4.54e-07 | 2.16e-06 | 1.19e-06
6:30134888-32134888	31328092	chr6:31328092	a	g	0.244	0.0082	0.2157	0.2523	-0.0384	0.0217	0.07721	?+----	0	0.629	4	0.9598	62130	6	0.244	SNP	rs2523582	0.139118	0.988365	-1.76959	0.506942	7.42e-05	0.959201	Common	NO	rs2523582	HLA-C:005 | HLA-C:004 | HLA-C:003 | HLA-C:002 | HLA-C:001	sQTL | sQTL | sQTL | sQTL | sQTL	8.86e-08 | 1.14e-09 | 4.54e-07 | 2.16e-06 | 1.19e-06
6:30134888-32134888	31328517	chr6:31328517	t	c	0.3137	0.005	0.2947	0.3213	-0.045	0.0196	0.02184	?--+--	0	1.839	4	0.7653	62129.8	6	0.3137	SNP	rs2523579	0.187669	0.990487	-2.29592	1.32708	0.000194371	0.918528	Common	NO	rs2523579	HLA-C:005 | HLA-C:004 | HLA-C:003	sQTL | sQTL | sQTL	1.1e-05 | 5.28e-07 | 1.22e-05
6:30134888-32134888	31328517	chr6:31328517	t	c	0.3137	0.005	0.2947	0.3213	-0.045	0.0196	0.02184	?--+--	0	1.839	4	0.7653	62129.8	6	0.3137	SNP	rs2523579	0.187669	0.990487	-2.29592	1.32708	0.000194371	0.918528	Common	NO	rs2523579	HLA-C:005 | HLA-C:004 | HLA-C:003	sQTL | sQTL | sQTL	1.1e-05 | 5.28e-07 | 1.22e-05
6:30134888-32134888	31328517	chr6:31328517	t	c	0.3137	0.005	0.2947	0.3213	-0.045	0.0196	0.02184	?--+--	0	1.839	4	0.7653	62129.8	6	0.3137	SNP	rs2523579	0.187669	0.990487	-2.29592	1.32708	0.000194371	0.918528	Common	NO	rs2523579	HLA-C:005 | HLA-C:004 | HLA-C:003	sQTL | sQTL | sQTL	1.1e-05 | 5.28e-07 | 1.22e-05
6:30134888-32134888	31328542	chr6:31328542	a	g	0.7561	0.0082	0.7478	0.7842	0.038	0.0217	0.08047	?-++++	0	0.658	4	0.9564	62130	6	0.2439	SNP	rs2523578	0.139118	0.988365	1.75115	0.490942	7.19e-05	0.960583	Common	NO	rs2523578	HLA-C:005 | HLA-C:003 | HLA-C:004 | HLA-C:001 | HLA-C:002	sQTL | sQTL | sQTL | sQTL | sQTL	8.9e-08 | 4.55e-07 | 1.15e-09 | 1.19e-06 | 2.17e-06
6:30134888-32134888	31328542	chr6:31328542	a	g	0.7561	0.0082	0.7478	0.7842	0.038	0.0217	0.08047	?-++++	0	0.658	4	0.9564	62130	6	0.2439	SNP	rs2523578	0.139118	0.988365	1.75115	0.490942	7.19e-05	0.960583	Common	NO	rs2523578	HLA-C:005 | HLA-C:003 | HLA-C:004 | HLA-C:001 | HLA-C:002	sQTL | sQTL | sQTL | sQTL | sQTL	8.9e-08 | 4.55e-07 | 1.15e-09 | 1.19e-06 | 2.17e-06
6:30134888-32134888	31328542	chr6:31328542	a	g	0.7561	0.0082	0.7478	0.7842	0.038	0.0217	0.08047	?-++++	0	0.658	4	0.9564	62130	6	0.2439	SNP	rs2523578	0.139118	0.988365	1.75115	0.490942	7.19e-05	0.960583	Common	NO	rs2523578	HLA-C:005 | HLA-C:003 | HLA-C:004 | HLA-C:001 | HLA-C:002	sQTL | sQTL | sQTL | sQTL | sQTL	8.9e-08 | 4.55e-07 | 1.15e-09 | 1.19e-06 | 2.17e-06
6:30134888-32134888	31328542	chr6:31328542	a	g	0.7561	0.0082	0.7478	0.7842	0.038	0.0217	0.08047	?-++++	0	0.658	4	0.9564	62130	6	0.2439	SNP	rs2523578	0.139118	0.988365	1.75115	0.490942	7.19e-05	0.960583	Common	NO	rs2523578	HLA-C:005 | HLA-C:003 | HLA-C:004 | HLA-C:001 | HLA-C:002	sQTL | sQTL | sQTL | sQTL | sQTL	8.9e-08 | 4.55e-07 | 1.15e-09 | 1.19e-06 | 2.17e-06
6:30134888-32134888	31328542	chr6:31328542	a	g	0.7561	0.0082	0.7478	0.7842	0.038	0.0217	0.08047	?-++++	0	0.658	4	0.9564	62130	6	0.2439	SNP	rs2523578	0.139118	0.988365	1.75115	0.490942	7.19e-05	0.960583	Common	NO	rs2523578	HLA-C:005 | HLA-C:003 | HLA-C:004 | HLA-C:001 | HLA-C:002	sQTL | sQTL | sQTL | sQTL | sQTL	8.9e-08 | 4.55e-07 | 1.15e-09 | 1.19e-06 | 2.17e-06
6:30134888-32134888	31341685	chr6:31341685	a	t	0.2314	0.0122	0.1851	0.2372	-0.0387	0.022	0.07803	?+----	20.6	5.037	4	0.2835	62129	6	0.2314	SNP	rs9266528	0.132806	0.988045	-1.75909	0.504299	7.39e-05	0.959275	Common	NO	rs9266528	HLA-C	cisQTLs	1.6e-05
6:30134888-32134888	31341777	chr6:31341777	t	c	0.2054	0.0081	0.1883	0.2226	-0.0385	0.0227	0.08944	?+----	2.2	4.091	4	0.3938	62129.5	6	0.2054	SNP	rs9266533	0.14223	0.987282	-1.69604	0.466556	6.83e-05	0.961772	Common	NO	rs9266533	HLA-C:003 | HLA-C:004 | HLA-B:006 | HLA-C:002 | HLA-C:001	sQTL | sQTL | sQTL | sQTL | sQTL	3.05e-07 | 1.1e-06 | 2.15e-06 | 2.22e-08 | 3.85e-10
6:30134888-32134888	31341777	chr6:31341777	t	c	0.2054	0.0081	0.1883	0.2226	-0.0385	0.0227	0.08944	?+----	2.2	4.091	4	0.3938	62129.5	6	0.2054	SNP	rs9266533	0.14223	0.987282	-1.69604	0.466556	6.83e-05	0.961772	Common	NO	rs9266533	HLA-C:003 | HLA-C:004 | HLA-B:006 | HLA-C:002 | HLA-C:001	sQTL | sQTL | sQTL | sQTL | sQTL	3.05e-07 | 1.1e-06 | 2.15e-06 | 2.22e-08 | 3.85e-10
6:30134888-32134888	31341777	chr6:31341777	t	c	0.2054	0.0081	0.1883	0.2226	-0.0385	0.0227	0.08944	?+----	2.2	4.091	4	0.3938	62129.5	6	0.2054	SNP	rs9266533	0.14223	0.987282	-1.69604	0.466556	6.83e-05	0.961772	Common	NO	rs9266533	HLA-C:003 | HLA-C:004 | HLA-B:006 | HLA-C:002 | HLA-C:001	sQTL | sQTL | sQTL | sQTL | sQTL	3.05e-07 | 1.1e-06 | 2.15e-06 | 2.22e-08 | 3.85e-10
6:30134888-32134888	31341777	chr6:31341777	t	c	0.2054	0.0081	0.1883	0.2226	-0.0385	0.0227	0.08944	?+----	2.2	4.091	4	0.3938	62129.5	6	0.2054	SNP	rs9266533	0.14223	0.987282	-1.69604	0.466556	6.83e-05	0.961772	Common	NO	rs9266533	HLA-C:003 | HLA-C:004 | HLA-B:006 | HLA-C:002 | HLA-C:001	sQTL | sQTL | sQTL | sQTL | sQTL	3.05e-07 | 1.1e-06 | 2.15e-06 | 2.22e-08 | 3.85e-10
6:30134888-32134888	31341777	chr6:31341777	t	c	0.2054	0.0081	0.1883	0.2226	-0.0385	0.0227	0.08944	?+----	2.2	4.091	4	0.3938	62129.5	6	0.2054	SNP	rs9266533	0.14223	0.987282	-1.69604	0.466556	6.83e-05	0.961772	Common	NO	rs9266533	HLA-C:003 | HLA-C:004 | HLA-B:006 | HLA-C:002 | HLA-C:001	sQTL | sQTL | sQTL | sQTL | sQTL	3.05e-07 | 1.1e-06 | 2.15e-06 | 2.22e-08 | 3.85e-10
6:30134888-32134888	31341918	chr6:31341918	t	c	0.2049	0.0075	0.191	0.2211	-0.0341	0.0227	0.1329	?+--+-	19.3	4.957	4	0.2918	62129.4	6	0.2049	SNP	rs9266538	0.139616	0.987282	-1.5022	0.343559	5.03e-05	0.977	Common	NO	rs9266538	HLA-B:004 | HLA-C:002 | HLA-C:003 | HLA-C:001	sQTL | sQTL | sQTL | sQTL	6.3e-06 | 3.56e-07 | 3.15e-06 | 1.09e-08
6:30134888-32134888	31341918	chr6:31341918	t	c	0.2049	0.0075	0.191	0.2211	-0.0341	0.0227	0.1329	?+--+-	19.3	4.957	4	0.2918	62129.4	6	0.2049	SNP	rs9266538	0.139616	0.987282	-1.5022	0.343559	5.03e-05	0.977	Common	NO	rs9266538	HLA-B:004 | HLA-C:002 | HLA-C:003 | HLA-C:001	sQTL | sQTL | sQTL | sQTL	6.3e-06 | 3.56e-07 | 3.15e-06 | 1.09e-08
6:30134888-32134888	31341918	chr6:31341918	t	c	0.2049	0.0075	0.191	0.2211	-0.0341	0.0227	0.1329	?+--+-	19.3	4.957	4	0.2918	62129.4	6	0.2049	SNP	rs9266538	0.139616	0.987282	-1.5022	0.343559	5.03e-05	0.977	Common	NO	rs9266538	HLA-B:004 | HLA-C:002 | HLA-C:003 | HLA-C:001	sQTL | sQTL | sQTL | sQTL	6.3e-06 | 3.56e-07 | 3.15e-06 | 1.09e-08
6:30134888-32134888	31341918	chr6:31341918	t	c	0.2049	0.0075	0.191	0.2211	-0.0341	0.0227	0.1329	?+--+-	19.3	4.957	4	0.2918	62129.4	6	0.2049	SNP	rs9266538	0.139616	0.987282	-1.5022	0.343559	5.03e-05	0.977	Common	NO	rs9266538	HLA-B:004 | HLA-C:002 | HLA-C:003 | HLA-C:001	sQTL | sQTL | sQTL | sQTL	6.3e-06 | 3.56e-07 | 3.15e-06 | 1.09e-08
6:30134888-32134888	31341941	chr6:31341941	a	g	0.2121	0.0063	0.1923	0.2235	-0.0299	0.0224	0.1815	?+----	0	3.954	4	0.4123	62129.3	6	0.2121	SNP	rs9266539	0.129787	0.987611	-1.33482	0.268299	3.93e-05	0.986195	Common	NO	rs9266539	HLA-C:001	sQTL	1.93e-07
6:30134888-32134888	31342156	chr6:31342156	t	g	0.1939	0.0067	0.1777	0.2064	-0.0354	0.0228	0.1203	?+----	0	3.731	4	0.4436	62129.5	6	0.1939	SNP	rs3997901	0.147183	0.987171	-1.55263	0.372267	5.45e-05	0.971882	Common	NO	rs3997901	HLA-C:002 | HLA-C:001	sQTL | sQTL	2.02e-06 | 1.52e-07
6:30134888-32134888	31342156	chr6:31342156	t	g	0.1939	0.0067	0.1777	0.2064	-0.0354	0.0228	0.1203	?+----	0	3.731	4	0.4436	62129.5	6	0.1939	SNP	rs3997901	0.147183	0.987171	-1.55263	0.372267	5.45e-05	0.971882	Common	NO	rs3997901	HLA-C:002 | HLA-C:001	sQTL | sQTL	2.02e-06 | 1.52e-07
6:30134888-32134888	31463170	chr6:31463170	c	g	0.829	0.0026	0.8274	0.8409	0.0513	0.023	0.02597	?-++++	0	2.344	4	0.6727	62130	6	0.171	SNP	rs3095235	0.127341	0.986948	2.23043	1.33051	0.000194873	0.918139	Common	NO	rs3095235	HLA-B | HLA-C	cisQTLs | cisQTLs	4.33e-06 | 2.02e-07
6:30134888-32134888	31463170	chr6:31463170	c	g	0.829	0.0026	0.8274	0.8409	0.0513	0.023	0.02597	?-++++	0	2.344	4	0.6727	62130	6	0.171	SNP	rs3095235	0.127341	0.986948	2.23043	1.33051	0.000194873	0.918139	Common	NO	rs3095235	HLA-B | HLA-C	cisQTLs | cisQTLs	4.33e-06 | 2.02e-07
6:30134888-32134888	31475413	chr6:31475413	a	g	0.7451	0.0178	0.6746	0.7675	0.0424	0.0198	0.03187	?--+++	17.7	4.862	4	0.3018	62130	6	0.2549	SNP	rs3130615	0.120491	0.990294	2.14141	0.954146	0.000139749	0.940378	Common	NO	rs3130615	HLA-B	cisQTLs	1.34e-05
6:30134888-32134888	31475486	chr6:31475486	t	c	0.7449	0.0177	0.6746	0.7675	0.0429	0.0198	0.03024	?--+++	18.9	4.934	4	0.2941	62130	6	0.2551	SNP	rs3132468	0.120491	0.990294	2.16667	1.00695	0.000147483	0.936514	Common	NO	rs3132468	HLA-B	cisQTLs	1.34e-05
6:30134888-32134888	31475764	chr6:31475764	a	g	0.2549	0.0178	0.2325	0.3254	-0.0425	0.0198	0.03185	?++---	17.7	4.862	4	0.3017	62130	6	0.2549	SNP	rs3093952	0.120491	0.990294	-2.14646	0.964432	0.000141255	0.938972	Common	NO	rs3093952	HLA-B	cisQTLs	1.34e-05
6:30134888-32134888	31475811	chr6:31475811	t	c	0.2549	0.0178	0.2325	0.3254	-0.0425	0.0198	0.03185	?++---	17.7	4.862	4	0.3017	62130	6	0.2549	SNP	rs28729827	0.120491	0.990294	-2.14646	0.964432	0.000141255	0.939113	Common	NO	rs28729827	HLA-B	cisQTLs	1.34e-05
6:30134888-32134888	31476094	chr6:31476094	a	g	0.2549	0.0178	0.2325	0.3254	-0.0424	0.0198	0.03186	?++---	17.7	4.862	4	0.3018	62130	6	0.2549	SNP	rs3131636	0.120491	0.990294	-2.14141	0.954146	0.000139749	0.940518	Common	NO	rs3131636	HLA-B	cisQTLs	1.34e-05
6:30134888-32134888	31476134	chr6:31476134	a	g	0.2549	0.0178	0.2325	0.3254	-0.0424	0.0198	0.03186	?++---	17.7	4.862	4	0.3018	62130	6	0.2549	SNP	rs3131635	0.120491	0.990294	-2.14141	0.954146	0.000139749	0.940658	Common	NO	rs3131635	HLA-B	cisQTLs	1.34e-05
6:30134888-32134888	31476339	chr6:31476339	t	c	0.7451	0.0178	0.6746	0.7675	0.0424	0.0198	0.03186	?--+++	17.7	4.862	4	0.3018	62130	6	0.2549	SNP	rs3132466	0.120491	0.990294	2.14141	0.954146	0.000139749	0.940797	Common	NO	rs3132466	HLA-B	cisQTLs	1.35e-05
6:30134888-32134888	31477681	chr6:31477681	a	g	0.2552	0.0177	0.2325	0.3254	-0.0428	0.0198	0.03027	?++---	18.3	4.894	4	0.2984	62130	6	0.2552	SNP	rs1065076	0.120491	0.990294	-2.16162	0.996112	0.000145895	0.937395	Common	NO	rs1065076	HLA-B	cisQTLs	1.34e-05
6:30134888-32134888	31480668	chr6:31480668	a	g	0.8196	0.0039	0.8177	0.8344	0.052	0.0225	0.02073	?-++++	0	2.568	4	0.6325	62130	6	0.1804	SNP	rs3132461	0.137245	0.987502	2.31111	1.56228	0.00022882	0.901791	Common	NO	rs3132461	HLA-B | HLA-C	cisQTLs | cisQTLs	1.78e-06 | 3.77e-07
6:30134888-32134888	31480668	chr6:31480668	a	g	0.8196	0.0039	0.8177	0.8344	0.052	0.0225	0.02073	?-++++	0	2.568	4	0.6325	62130	6	0.1804	SNP	rs3132461	0.137245	0.987502	2.31111	1.56228	0.00022882	0.901791	Common	NO	rs3132461	HLA-B | HLA-C	cisQTLs | cisQTLs	1.78e-06 | 3.77e-07
6:30134888-32134888	31480874	chr6:31480874	t	c	0.6772	0.0158	0.6715	0.747	0.0521	0.0184	0.004735	?-++++	58.3	9.585	4	0.04802	62130	6	0.3228	SNP	rs2516403	0.121828	0.991607	2.83152	4.87896	0.000714595	0.802608	Common	NO	rs2516403	C6orf26	cisQTLs	4.58e-06
6:30134888-32134888	31525912	chr6:31525912	t	c	0.9303	0.005	0.9213	0.9371	0.1188	0.0367	0.001194	?-++++	0	2.967	4	0.5633	62129.7	6	0.0697	SNP	rs3130062	0.138818	0.967425	3.23706	28.6886	0.00420187	0.449882	Common	NO	rs3130062	PRRC2A:012 | PRRC2A:011 | PRRC2A:027 | PRRC2A:026	sQTL | sQTL | sQTL | sQTL	3.87e-07 | 1.18e-07 | 5.09e-12 | 5.5e-08
6:30134888-32134888	31525912	chr6:31525912	t	c	0.9303	0.005	0.9213	0.9371	0.1188	0.0367	0.001194	?-++++	0	2.967	4	0.5633	62129.7	6	0.0697	SNP	rs3130062	0.138818	0.967425	3.23706	28.6886	0.00420187	0.449882	Common	NO	rs3130062	PRRC2A:012 | PRRC2A:011 | PRRC2A:027 | PRRC2A:026	sQTL | sQTL | sQTL | sQTL	3.87e-07 | 1.18e-07 | 5.09e-12 | 5.5e-08
6:30134888-32134888	31525912	chr6:31525912	t	c	0.9303	0.005	0.9213	0.9371	0.1188	0.0367	0.001194	?-++++	0	2.967	4	0.5633	62129.7	6	0.0697	SNP	rs3130062	0.138818	0.967425	3.23706	28.6886	0.00420187	0.449882	Common	NO	rs3130062	PRRC2A:012 | PRRC2A:011 | PRRC2A:027 | PRRC2A:026	sQTL | sQTL | sQTL | sQTL	3.87e-07 | 1.18e-07 | 5.09e-12 | 5.5e-08
6:30134888-32134888	31525912	chr6:31525912	t	c	0.9303	0.005	0.9213	0.9371	0.1188	0.0367	0.001194	?-++++	0	2.967	4	0.5633	62129.7	6	0.0697	SNP	rs3130062	0.138818	0.967425	3.23706	28.6886	0.00420187	0.449882	Common	NO	rs3130062	PRRC2A:012 | PRRC2A:011 | PRRC2A:027 | PRRC2A:026	sQTL | sQTL | sQTL | sQTL	3.87e-07 | 1.18e-07 | 5.09e-12 | 5.5e-08
6:30134888-32134888	31563228	chr6:31563228	a	c	0.1323	0.0023	0.1205	0.1347	-0.0585	0.0258	0.0232	?+----	0	2.346	4	0.6724	62129.9	6	0.1323	SNP	rs2857598	0.222855	0.983631	-2.26744	1.6038	0.0002349	0.897396	Common	NO	rs2857598	PRRC2A:011 | PRRC2A:012	sQTL | sQTL	3e-07 | 2.07e-06
6:30134888-32134888	31563228	chr6:31563228	a	c	0.1323	0.0023	0.1205	0.1347	-0.0585	0.0258	0.0232	?+----	0	2.346	4	0.6724	62129.9	6	0.1323	SNP	rs2857598	0.222855	0.983631	-2.26744	1.6038	0.0002349	0.897396	Common	NO	rs2857598	PRRC2A:011 | PRRC2A:012	sQTL | sQTL	3e-07 | 2.07e-06
6:30134888-32134888	31717692	chr6:31717692	a	g	0.1739	0.0035	0.1568	0.1758	-0.0662	0.0227	0.003549	?-----	0	1.511	4	0.8247	62130	6	0.1739	SNP	rs3117572	0.240441	0.987282	-2.9163	7.50797	0.00109965	0.713165	Common	NO	rs3117572	DDAH2:007 | PRRC2A:011	sQTL | sQTL	1.04e-05 | 1.08e-06
6:30134888-32134888	31717692	chr6:31717692	a	g	0.1739	0.0035	0.1568	0.1758	-0.0662	0.0227	0.003549	?-----	0	1.511	4	0.8247	62130	6	0.1739	SNP	rs3117572	0.240441	0.987282	-2.9163	7.50797	0.00109965	0.713165	Common	NO	rs3117572	DDAH2:007 | PRRC2A:011	sQTL | sQTL	1.04e-05 | 1.08e-06
6:30134888-32134888	31778272	chr6:31778272	a	g	0.8261	0.0038	0.8241	0.8447	0.0647	0.0227	0.004365	?+++++	0	1.376	4	0.8484	62130	6	0.1739	SNP	rs2227956	0.240441	0.987282	2.85022	6.22059	0.000911097	0.763149	Common	NO	rs2227956	DDAH2:007 | PRRC2A:011	sQTL | sQTL	1.04e-05 | 1.08e-06
6:30134888-32134888	31778272	chr6:31778272	a	g	0.8261	0.0038	0.8241	0.8447	0.0647	0.0227	0.004365	?+++++	0	1.376	4	0.8484	62130	6	0.1739	SNP	rs2227956	0.240441	0.987282	2.85022	6.22059	0.000911097	0.763149	Common	NO	rs2227956	DDAH2:007 | PRRC2A:011	sQTL | sQTL	1.04e-05 | 1.08e-06
6:30134888-32134888	31812038	chr6:31812038	t	g	0.1328	0.0029	0.1182	0.1385	-0.0719	0.0256	0.004999	?+----	0	2.545	4	0.6365	62130	6	0.1328	SNP	rs9267576	0.18624	0.98388	-2.80859	6.15134	0.000900955	0.765867	Common	NO	rs9267576	DDAH2:007 | PRRC2A:012 | PRRC2A:011	sQTL | sQTL | sQTL	1.22e-08 | 3.14e-07 | 2.52e-08
6:30134888-32134888	31812038	chr6:31812038	t	g	0.1328	0.0029	0.1182	0.1385	-0.0719	0.0256	0.004999	?+----	0	2.545	4	0.6365	62130	6	0.1328	SNP	rs9267576	0.18624	0.98388	-2.80859	6.15134	0.000900955	0.765867	Common	NO	rs9267576	DDAH2:007 | PRRC2A:012 | PRRC2A:011	sQTL | sQTL | sQTL	1.22e-08 | 3.14e-07 | 2.52e-08
6:30134888-32134888	31812038	chr6:31812038	t	g	0.1328	0.0029	0.1182	0.1385	-0.0719	0.0256	0.004999	?+----	0	2.545	4	0.6365	62130	6	0.1328	SNP	rs9267576	0.18624	0.98388	-2.80859	6.15134	0.000900955	0.765867	Common	NO	rs9267576	DDAH2:007 | PRRC2A:012 | PRRC2A:011	sQTL | sQTL | sQTL	1.22e-08 | 3.14e-07 | 2.52e-08
6:30134888-32134888	31841009	chr6:31841009	a	g	0.1725	0.0034	0.1552	0.174	-0.0668	0.0228	0.00336	?-----	0	1.989	4	0.7378	62130	6	0.1725	SNP	rs9267654	0.235775	0.987171	-2.92982	7.83704	0.00114785	0.698685	Common	NO	rs9267654	PRRC2A:011 | DDAH2:007	sQTL | sQTL	9.67e-07 | 8.49e-06
6:30134888-32134888	31841009	chr6:31841009	a	g	0.1725	0.0034	0.1552	0.174	-0.0668	0.0228	0.00336	?-----	0	1.989	4	0.7378	62130	6	0.1725	SNP	rs9267654	0.235775	0.987171	-2.92982	7.83704	0.00114785	0.698685	Common	NO	rs9267654	PRRC2A:011 | DDAH2:007	sQTL | sQTL	9.67e-07 | 8.49e-06
6:30134888-32134888	31845985	chr6:31845985	t	c	0.1326	0.0029	0.1185	0.1389	-0.0715	0.0256	0.005199	?+----	0	2.179	4	0.7029	62129.9	6	0.1326	SNP	rs9267658	0.182305	0.98388	-2.79297	5.89211	0.000862986	0.775519	Common	NO	rs9267658	DDAH2:007	sQTL	2.37e-09
6:30134888-32134888	31914935	chr6:31914935	a	g	0.1857	0.0044	0.17	0.2003	-0.0633	0.0223	0.004552	?+----	0	1.475	4	0.8311	62130	6	0.1857	SNP	rs1048709	0.161671	0.98772	-2.83857	5.92598	0.000867948	0.77379	Common	NO	rs1048709	DDAH2:007	sQTL	1.19e-06
#Region: 9q34.2; closest Gene: ABO; Genes in 99% Credible Set: LCN1P1|ABO|LCN1P2|OBP2B|SURF6|MED22
9:135149229-137149229	136137065	chr9:136137065	a	g	0.6542	0.0239	0.5462	0.6621	-0.0669	0.0164	4.48e-05	-+----	25.9	6.743	5	0.2404	66941	9	0.3458	SNP	rs687621	0.984351	0.993321	-4.07927	317.43	0.0242222	0.600208	Common	YES	rs687621	ABO	cisQTLs	5.39e-08
9:135149229-137149229	136137106	chr9:136137106	a	g	0.3455	0.024	0.3378	0.4538	0.0689	0.0164	2.69e-05	+-++++	28.1	6.952	5	0.2242	66940.9	9	0.3455	SNP	rs687289	0.984351	0.993321	4.20122	524.157	0.0399971	0.483314	Common	YES	rs687289	ABO	cisQTLs	5.39e-08
9:135149229-137149229	136139265	chr9:136139265	a	c	0.3675	0.0232	0.3578	0.4726	0.0546	0.0162	0.0007446	++++++	40.3	8.372	5	0.1369	66941	9	0.3675	SNP	rs657152	0.87839	0.993482	3.37037	22.785	0.00173866	0.96746	Common	YES	rs657152	ABO	cisQTLs	1.43e-07
9:135149229-137149229	136141870	chr9:136141870	t	c	0.1964	0.0037	0.1935	0.2047	0.0652	0.0196	0.0008649	++++++	0.3	5.016	5	0.4139	66940.8	9	0.1964	SNP	rs2519093	0.413975	0.990487	3.32653	23.3992	0.00178553	0.965721	Common	YES	rs2519093	ABO:001	sQTL	4.23e-06
9:135149229-137149229	136142203	chr9:136142203	a	c	0.6545	0.0241	0.5459	0.6635	-0.0645	0.0164	8.21e-05	-+----	27.6	6.903	5	0.228	66941.1	9	0.3455	SNP	rs514659	0.989545	0.993321	-3.93293	177.313	0.0135303	0.700595	Common	YES	rs514659	ABO	cisQTLs	5.47e-08
9:135149229-137149229	136142217	chr9:136142217	t	g	0.6331	0.0234	0.5274	0.6429	-0.0527	0.0162	0.001139	-+----	42.7	8.725	5	0.1206	66941	9	0.3669	SNP	rs644234	0.87839	0.993482	-3.25309	15.4904	0.00118203	0.981578	Common	YES	rs644234	ABO	cisQTLs	1.44e-07
9:135149229-137149229	136142355	chr9:136142355	a	g	0.3669	0.0234	0.3571	0.4726	0.0522	0.0162	0.001279	+-++++	41.2	8.499	5	0.1308	66941	9	0.3669	SNP	rs643434	0.87839	0.993482	3.22222	14.0264	0.00107032	0.987283	Common	YES	rs643434	ABO	cisQTLs	1.44e-07
9:135149229-137149229	136143000	chr9:136143000	a	t	0.6551	0.0243	0.5459	0.6636	-0.0646	0.0164	8.29e-05	-+----	28	6.949	5	0.2244	66941.1	9	0.3449	SNP	rs543040	0.989545	0.993321	-3.93902	181.59	0.0138567	0.673208	Common	YES	rs543040	ABO	cisQTLs	5.36e-08
9:135149229-137149229	136143120	chr9:136143120	a	g	0.6331	0.0234	0.5274	0.6428	-0.0526	0.0162	0.001165	-+----	42.7	8.729	5	0.1204	66941	9	0.3669	SNP	rs613534	0.87839	0.993482	-3.24691	15.1847	0.00115871	0.982737	Common	YES	rs613534	ABO	cisQTLs	1.42e-07
9:135149229-137149229	136143121	chr9:136143121	t	c	0.6331	0.0234	0.5274	0.6428	-0.0526	0.0162	0.001165	-+----	42.7	8.729	5	0.1204	66941	9	0.3669	SNP	rs543968	0.87839	0.993482	-3.24691	15.1847	0.00115871	0.983895	Common	YES	rs543968	ABO	cisQTLs	1.42e-07
9:135149229-137149229	136143212	chr9:136143212	a	g	0.3669	0.0234	0.3572	0.4726	0.0526	0.0162	0.001165	+-++++	42.7	8.729	5	0.1204	66941	9	0.3669	SNP	rs544873	0.87839	0.993482	3.24691	15.1847	0.00115871	0.985054	Common	YES	rs544873	ABO	cisQTLs	1.44e-07
9:135149229-137149229	136143372	chr9:136143372	t	c	0.3455	0.0241	0.3366	0.4541	0.0645	0.0164	8.34e-05	+-++++	27.3	6.877	5	0.2299	66940.9	9	0.3455	SNP	rs545971	0.989545	0.993321	3.93293	177.313	0.0135303	0.714125	Common	YES	rs545971	ABO	cisQTLs	5.47e-08
9:135149229-137149229	136143442	chr9:136143442	a	g	0.6548	0.0242	0.5459	0.6634	-0.0637	0.0164	0.0001012	-+----	29.1	7.053	5	0.2167	66941	9	0.3452	SNP	rs612169	0.989545	0.993321	-3.88415	146.72	0.0111958	0.870094	Common	YES	rs612169	ABO	cisQTLs	5.47e-08
9:135149229-137149229	136144284	chr9:136144284	a	t	0.3294	0.0196	0.3213	0.4165	0.0686	0.0169	4.77e-05	+-++++	35.8	7.782	5	0.1687	66940.5	9	0.3294	SNP	rs597988	0.875842	0.99291	4.05917	300.506	0.0229308	0.623139	Common	YES	rs597988	ABO	cisQTLs	8.66e-08
9:135149229-137149229	136144297	chr9:136144297	a	g	0.6795	0.022	0.5836	0.6866	-0.0641	0.0172	0.0001964	-+----	42.6	8.707	5	0.1213	66939.9	9	0.3205	SNP	rs597974	0.871391	0.992658	-3.72674	84.4564	0.00644465	0.927001	Common	YES	rs597974	ABO	cisQTLs	7.74e-08
9:135149229-137149229	136144309	chr9:136144309	a	g	0.3189	0.0205	0.3097	0.409	0.0639	0.0173	0.0002109	+-++++	40.9	8.464	5	0.1324	66939.8	9	0.3189	SNP	rs576125	0.854063	0.992573	3.69364	75.1507	0.00573455	0.944333	Common	YES	rs576125	ABO	cisQTLs	7.87e-08
9:135149229-137149229	136144427	chr9:136144427	t	c	0.6545	0.0241	0.5459	0.6634	-0.0644	0.0164	8.48e-05	-+----	27.5	6.896	5	0.2285	66941	9	0.3455	SNP	rs8176663	0.989545	0.993321	-3.92683	173.142	0.013212	0.754398	Common	YES	rs8176663	ABO	cisQTLs	5.47e-08
9:135149229-137149229	136144873	chr9:136144873	t	c	0.3455	0.0241	0.3367	0.4541	0.0644	0.0164	8.43e-05	+-++++	27.5	6.893	5	0.2287	66941	9	0.3455	SNP	rs491626	0.989545	0.993321	3.92683	173.142	0.013212	0.76761	Common	YES	rs491626	ABO	cisQTLs	5.47e-08
9:135149229-137149229	136144960	chr9:136144960	a	g	0.3455	0.0241	0.3367	0.4541	0.0644	0.0164	8.44e-05	+-++++	27.5	6.893	5	0.2287	66941	9	0.3455	SNP	rs492488	0.989545	0.993321	3.92683	173.142	0.013212	0.780822	Common	YES	rs492488	ABO	cisQTLs	5.47e-08
9:135149229-137149229	136144994	chr9:136144994	a	g	0.3455	0.0241	0.3367	0.4541	0.0644	0.0164	8.44e-05	+-++++	27.5	6.893	5	0.2287	66941	9	0.3455	SNP	rs493246	0.989545	0.993321	3.92683	173.142	0.013212	0.794034	Common	YES	rs493246	ABO	cisQTLs	5.51e-08
9:135149229-137149229	136145118	chr9:136145118	t	c	0.3669	0.0234	0.3574	0.4726	0.0526	0.0162	0.001163	+-++++	42.7	8.728	5	0.1204	66941	9	0.3669	SNP	rs494242	0.87839	0.993482	3.24691	15.1847	0.00115871	0.986213	Common	YES	rs494242	ABO	cisQTLs	1.45e-07
9:135149229-137149229	136145240	chr9:136145240	t	c	0.3455	0.0241	0.3367	0.4541	0.0644	0.0164	8.44e-05	+-++++	27.5	6.893	5	0.2287	66941	9	0.3455	SNP	rs495203	0.989545	0.993321	3.92683	173.142	0.013212	0.807246	Common	YES	rs495203	ABO	cisQTLs	5.51e-08
9:135149229-137149229	136145425	chr9:136145425	a	c	0.2483	0.009	0.244	0.286	0.0567	0.0187	0.002366	++-+++	25.2	6.682	5	0.2454	66940	9	0.2483	SNP	rs9411378	0.649579	0.991334	3.03209	8.871	0.000676923	0.988893	Common	YES	rs9411378	ABO	cisQTLs	2.65e-08
9:135149229-137149229	136145471	chr9:136145471	a	g	0.6545	0.0241	0.5459	0.6633	-0.0644	0.0164	8.45e-05	-+----	27.5	6.893	5	0.2287	66941	9	0.3455	SNP	rs582118	0.989545	0.993321	-3.92683	173.142	0.013212	0.820458	Common	YES	rs582118	ABO	cisQTLs	5.51e-08
9:135149229-137149229	136145484	chr9:136145484	a	t	0.6545	0.0241	0.5459	0.6633	-0.0644	0.0164	8.45e-05	-+----	27.5	6.893	5	0.2287	66941	9	0.3455	SNP	rs582094	0.989545	0.993321	-3.92683	173.142	0.013212	0.83367	Common	YES	rs582094	ABO	cisQTLs	5.51e-08
9:135149229-137149229	136145974	chr9:136145974	a	g	0.6569	0.0243	0.5475	0.6667	-0.0638	0.0165	0.0001072	-+----	24.4	6.613	5	0.251	66940.8	9	0.3431	SNP	rs2769071	0.989545	0.99324	-3.86667	137.92	0.0105243	0.880618	Common	YES	rs2769071	ABO	cisQTLs	5.57e-08
9:135149229-137149229	136146046	chr9:136146046	a	g	0.3417	0.0244	0.3318	0.4513	0.0628	0.0165	0.0001475	+-++++	29.1	7.056	5	0.2165	66940.7	9	0.3417	SNP	rs677355	0.973964	0.99324	3.80606	109.479	0.00835408	0.888973	Common	YES	rs677355	ABO	cisQTLs	4.68e-08
9:135149229-137149229	136146077	chr9:136146077	t	g	0.6584	0.0244	0.5488	0.6689	-0.0624	0.0165	0.0001618	-+----	29.1	7.049	5	0.217	66940.7	9	0.3416	SNP	rs676996	0.973964	0.99324	-3.78182	99.9213	0.00762473	0.920557	Common	YES	rs676996	ABO	cisQTLs	4.19e-08
9:135149229-137149229	136146227	chr9:136146227	a	t	0.6545	0.0241	0.5459	0.6633	-0.0645	0.0164	8.35e-05	-+----	27.4	6.885	5	0.2293	66941	9	0.3455	SNP	rs676457	0.989545	0.993321	-3.93293	177.313	0.0135303	0.727656	Common	YES	rs676457	ABO	cisQTLs	5.37e-08
9:135149229-137149229	136146431	chr9:136146431	t	c	0.3455	0.0241	0.3367	0.4541	0.0645	0.0164	8.35e-05	+-++++	27.4	6.885	5	0.2293	66941	9	0.3455	SNP	rs527210	0.989545	0.993321	3.93293	177.313	0.0135303	0.741186	Common	YES	rs527210	ABO	cisQTLs	6.33e-08
9:135149229-137149229	136146597	chr9:136146597	t	c	0.2647	0.009	0.2603	0.3033	0.0595	0.0176	0.0007152	++-+++	8.3	5.451	5	0.3634	66940.9	9	0.2647	SNP	rs550057	0.687549	0.992316	3.38068	25.4398	0.00194125	0.962012	Common	YES	rs550057	ABO	cisQTLs	2.33e-07
9:135149229-137149229	136146664	chr9:136146664	a	t	0.3455	0.0241	0.3367	0.4541	0.0644	0.0164	8.47e-05	+-++++	27.5	6.893	5	0.2287	66941	9	0.3455	SNP	rs674302	0.989545	0.993321	3.92683	173.142	0.013212	0.846882	Common	YES	rs674302	ABO	cisQTLs	5.37e-08
9:135149229-137149229	136147160	chr9:136147160	t	c	0.3455	0.0241	0.3366	0.4541	0.064	0.0164	9.42e-05	+-++++	27.2	6.87	5	0.2305	66941	9	0.3455	SNP	rs554833	0.989545	0.993321	3.90244	157.476	0.0120165	0.858898	Common	YES	rs554833	ABO	cisQTLs	5.37e-08
9:135149229-137149229	136149229	chr9:136149229	t	c	0.6565	0.0245	0.5459	0.6635	-0.066	0.0164	5.92e-05	------	27.8	6.922	5	0.2265	66940.9	9	0.3435	SNP	rs505922	1	0.993321	-4.02439	254.522	0.0194219	0.642561	Common	YES	rs505922	ABO	cisQTLs	5.34e-08
9:135149229-137149229	136149399	chr9:136149399	a	g	0.1966	0.0039	0.1937	0.2048	0.0636	0.0196	0.00117	++++++	1	5.051	5	0.4097	66940.9	9	0.1966	SNP	rs507666	0.413975	0.990487	3.2449	17.94	0.00136896	0.977816	Common	YES	rs507666	ABO:001	sQTL	4.12e-06
9:135149229-137149229	136149500	chr9:136149500	t	c	0.6564	0.0246	0.5456	0.663	-0.0646	0.0164	8.57e-05	------	20.5	6.291	5	0.2789	66940.9	9	0.3436	SNP	rs529565	0.994771	0.993321	-3.93902	181.59	0.0138567	0.687065	Common	YES	rs529565	ABO	cisQTLs	3.05e-07
9:135149229-137149229	136149830	chr9:136149830	a	g	0.1968	0.0039	0.1939	0.2048	0.0634	0.0196	0.001194	++++++	0	4.97	5	0.4196	66940.9	9	0.1968	SNP	rs532436	0.413975	0.990487	3.23469	17.3621	0.00132485	0.979141	Common	YES	rs532436	ABO:001	sQTL	4.12e-06
9:135149229-137149229	136155000	chr9:136155000	t	c	0.1966	0.0042	0.1934	0.2053	0.0641	0.0196	0.001064	++++++	1.3	5.066	5	0.4078	66940.9	9	0.1966	SNP	rs635634	0.412602	0.990487	3.27041	19.4792	0.00148641	0.972118	Common	YES	rs635634	ABO:001	sQTL	4.12e-06
########################################
####### CREDIBLE SETS BASED ON RARE/LOW-FREQUENCY BASED LOCI
########################################
#Region: 6p21.33-p21.32; conditioning on rs9268835; closest Gene: EHMT2/C6orf10; Genes in 99% Credible Set: LY6G5B|LY6G5C|ABHD16A|DHFRP2|RNU6-283P|FGFR3P1|ZDHHC20P2|HLA-S|HCP5|LINC01149|PPIAP9|RPL15P4|SNORD117|SNORD84|DDX39B-AS1|UQCRHP1|SNORA38|C6orf47-AS1|MIR4646|RNU6-850P|SAPCD1-AS1|SNORD48|SNORD52|EHMT2-AS1|MIR1236|C4A-AS1|CYP21A1P|TNXA|STK19P|C4B-AS1|RNA5SP206|HNRNPA1P2|RNU6-603P|HCG23|HLA-DR…
6:30864538-32864538	31780239	chr6:31780239	t	c	0.0423	0.006	0.0354	0.0635	0.159	0.0439	0.0002874	+++++	0	2.602	4	0.6265	62129.8	6	0.0423	SNP	rs115333512	0.276293	0.954034	3.62187	111.893	0.00991502	0.68935	lowfreq	YES	rs115333512	CLIC1:006 | CLIC1:005	sQTL | sQTL	1.4e-19 | 1.93e-13
6:30864538-32864538	31848440	chr6:31848440	a	t	0.9471	0.0051	0.9291	0.9555	-0.1236	0.0395	0.001753	-----	4.5	4.189	4	0.381	62130	6	0.0529	SNP	rs41267090	0.276293	0.962458	-3.12911	21.5577	0.00191026	0.934669	lowfreq	YES	rs41267090	CLIC1:006	sQTL	3.07e-11
6:30864538-32864538	31424528	chr6:31424528	a	g	0.9304	0.0156	0.8798	0.9406	-0.0844	0.0336	0.01209	-+---	15.7	4.744	4	0.3146	62129.9	6	0.0696	SNP	rs3128984	0.2108	0.972551	-2.5119	3.56273	0.000315698	0.988901	lowfreq	YES	rs3128984	MICA:009 | MICA:008	sQTL | sQTL	1.71e-13 | 1.08e-06
