# Supplementary material for: Re-analysis of public genetic data reveals a rare X-chromosomal variant associated with type 2 diabetes
Source: Nat Commun. 2018 Jan 22;9:321. doi: 10.1038/s41467-017-02380-9 (PMC5778074; doi:10.1038/s41467-017-02380-9)
Supplement: Supplementary file 15 — Supplementary Data 12 [file 41467_2017_2380_MOESM15_ESM.xlsx]

## Sheet: Suppl Data12
Supplementary Data 12. Conditional Analysis for rs3794205 variant leading the novel CAMKK2 association and T2D signals from the HN1FA locus.
Test Variant	Conditioning Variant	R2 LD between tested and conditioning SNP	Effect Allele	Reference Allele	MAF	OR	95% CI	P-value	Direction	HetISq
rs3794205 (CAMKK2 lead variant from 70KforT2D)	-	-	A	G	0.3153	0.94	0.91-0.97	0.000326	--+---	37.2
rs3794205 (CAMKK2 lead variant from 70KforT2D)	rs1169288 (HNF1A lead variant from Gaulton, K. et al. Nat Genet (2015))	0.015	A	G	0.3154	0.95	0.91-0.98	0.00215	-+-+--	41
rs3794205 (CAMKK2 lead variant from 70KforT2D)	rs1800574 (HNF1A lead variant from Gaulton, K. et al. Nat Genet (2015))	0.01	A	G	0.3153	0.94	0.91-0.98	0.000896	-+----	30.4
rs3794205 (CAMKK2 lead variant from 70KforT2D)	chr12:121440833:D (HNF1A lead variant from Gaulton, K. et al. Nat Genet (2015))	0.01	A	G	0.3153	0.94	0.91-0.97	0.000382	-+-+--	38.5
rs1169288 (HNF1A lead variant from Gaulton, K. et al. Nat Genet (2015))	-	-	A	C	0.3309	0.95	0.92-0.99	0.00511	------	0
rs1800574 (HNF1A lead variant from Gaulton, K. et al. Nat Genet (2015))	-	-	T	C	0.0319	1.14	1.05-1.25	0.00267	+++-++	15.6
chr12:121440833:D (HNF1A lead variant from Gaulton, K. et al. Nat Genet (2015))	-	-	T	TC	0.4223	0.99	0.96-1.02	0.546	-++---	0
rs1169288 (HNF1A lead variant from Gaulton, K. et al. Nat Genet (2015))	rs3794205 (CAMKK2 lead variant from 70KforT2D)	0.015	A	C	0.3308	0.96	0.93-1.00	0.0359	------	0
rs1800574 (HNF1A lead variant from Gaulton, K. et al. Nat Genet (2015))	rs3794205 (CAMKK2 lead variant from 70KforT2D)	0.01	T	C	0.0319	1.13	1.03-1.23	0.00747	+++-++	0
chr12:121440833:D (HNF1A lead variant from Gaulton, K. et al. Nat Genet (2015))	rs3794205 (CAMKK2 lead variant from 70KforT2D)	0.01	T	TC	0.4224	1	0.97-1.03	0.876	++--++	0
