# Supplementary material for: Re-analysis of public genetic data reveals a rare X-chromosomal variant associated with type 2 diabetes
Source: Nat Commun. 2018 Jan 22;9:321. doi: 10.1038/s41467-017-02380-9 (PMC5778074; doi:10.1038/s41467-017-02380-9)
Supplement: Supplementary file 16 — Supplementary Data 13 [file 41467_2017_2380_MOESM16_ESM.xlsx]

## Sheet: S13
Supplementary Data 13. Conditional Analysis for the rs115884658 variant leading the novel EHMT2 association, the lead variant from the 99% credible set and T2D and T1D leading variants from the MHC region.
Test Variant	Conditioning Variant	R2 LD between tested and conditioning SNP	Effect Allele	Reference Allele	MAF	OR	95% CI	P-value	Direction	HetISq
rs115884658 (EHMT2 low-frequency lead variant from 70KforT2D)	-	-	A	G	0.0202	1.31311	(1,17-1,47)	3.622e-06	?+-+++	42.8
rs115884658 (EHMT2 low-frequency lead variant from 70KforT2D)	rs148996348 (Top Variant from the 99% Credible Set from the EHMT2 locus)	0.725362	A	G	0.0198	1.01491	(0,84-1,22)	0.8748	+--+-	12.1
rs115884658 (EHMT2 low-frequency lead variant from 70KforT2D)	rs3130931 (POU5F1 T2D lead variant from 70KforT2D meta-analysis)	0.0184984	A	G	0.0202	1.2893	(1,15-1,45)	1.671e-05	+-+++	45
rs115884658 (EHMT2 low-frequency lead variant from 70KforT2D)	rs3130931 (POU5F1 T2D lead variant from DIAGRAM Consortium et al. Nature (2014))	0.0174915	A	G	0.0202	1.29615	(1,15-1,46)	1.097e-05	+-+++	46.7
rs115884658 (EHMT2 low-frequency lead variant from 70KforT2D)	rs9268835 (MHC T2D lead variant from 70KforT2D)	0.0588773	A	G	0.0202	1.23553	(1,10-1,39)	0.0004082	+-+++	35
rs115884658 (EHMT2 low-frequency lead variant from 70KforT2D)	rs9273401 (MHC T2D lead variant from Cook JP and Morris AP. EJHG (2016))	0.105704	A	G	0.0202	1.18376	(1,05-1,34)	0.007419	+-+++	56.2
rs115884658 (EHMT2 low-frequency lead variant from 70KforT2D)	rs9268835 (MHC T2D lead variant from 70KforT2D) and rs148996348 (Top Variant from the 99% Credible Set from the EHMT2 locus)	-	A	G	0.0202	1.00965	(0,84-1,21)	0.9181	+--+-	3.2
rs115884658 (EHMT2 low-frequency lead variant from 70KforT2D)	rs9268835 (MHC T2D lead variant from 70KforT2D and rs3130931 (POU5F1 T2D lead variant from 70KforT2D meta-analysis)	-	A	G	0.0202	1.22532	(1,09-1,38)	0.0006991	+-+++	36.6
rs115884658 (EHMT2 low-frequency lead variant from 70KforT2D)	rs9273401 (MHC T2D lead variant from Cook JP and Morris AP. EJHG (2016)) and rs3130931 (POU5F1 T2D lead variant from DIAGRAM Consortium et al. Nature (2014))	-	A	G	0.0202	1.17035	(1,03-1,32)	0.01278	+-+++	57.8
rs115884658 (EHMT2 low-frequency lead variant from 70KforT2D)	rs2647044 (MHC T1D lead variant from Hakonarson H. et al. Nature (2007))	3.21641e-05	A	G	0.0202	1.30474	(1,16-1,46)	6.219e-06	+-+++	42
rs115884658 (EHMT2 low-frequency lead variant from 70KforT2D)	rs9268645 (MHC T1D lead variant from Barrett JC, et al. Nat Genet. (2009))	0.0503062	A	G	0.0202	1.27967	(1,14-1,44)	3.418e-05	+-+++	37.4
rs115884658 (EHMT2 low-frequency lead variant from 70KforT2D)	rs9272346 (MHC T1D lead variant from WTCCC Nature (2007))	0.0258674	A	G	0.0202	1.28518	(1,14-1,44)	2.354e-05	+-?+++	38.8
rs148996348 (Top Variant from the 99% Credible Set from the EHMT2 locus)	-	-	A	AT	0.02	1.44023	(1,28-1,62)	2.361e-09	?+-+++	53.8
rs148996348 (Top Variant from the 99% Credible Set from the EHMT2 locus)	rs115884658 (EHMT2 low-frequency lead variant from 70KforT2D)	0.725362	A	AT	0.0193	1.44672	(1,19-1,76)	0.0001866	+++++	25.3
rs148996348 (Top Variant from the 99% Credible Set from the EHMT2 locus)	rs3130931 (POU5F1 T2D lead variant from 70KforT2D)	0.00663571	A	AT	0.02	1.41836	(1,26-1,60)	1.176e-08	+-+++	55.2
rs148996348 (Top Variant from the 99% Credible Set from the EHMT2 locus)	rs3130931 (POU5F1 T2D lead variant from DIAGRAM Consortium et al. Nature (2014))	0.00747402	A	AT	0.02	1.42419	(1,26-1,61)	7.713e-09	+-+++	56.9
rs148996348 (Top Variant from the 99% Credible Set from the EHMT2 locus)	rs9268835 (MHC T2D lead variant from 70KforT2D)	0.0716875	A	AT	0.02	1.33683	(1,18-1,51)	4.012e-06	+-+++	44.7
rs148996348 (Top Variant from the 99% Credible Set from the EHMT2 locus)	rs9273401 (MHC T2D lead variant from Cook JP and Morris AP. EJHG (2016))	0.145726	A	AT	0.0199	1.29615	(1,14-1,48)	0.000118	+-+++	67.8
rs148996348 (Top Variant from the 99% Credible Set from the EHMT2 locus)	rs9268835 (MHC T2D lead variant from 70KforT2D) and rs115884658 (EHMT2 low-frequency lead variant from 70KforT2D)	-	A	AT	0.0196	1.34219	(1,10-1,63)	0.003249	+-+++	15.5
rs148996348 (Top Variant from the 99% Credible Set from the EHMT2 locus)	rs9268835 (MHC T2D lead variant from 70KforT2D) and rs3130931 (POU5F1 T2D lead variant from 70KforT2D)	-	A	AT	0.0199	1.33043	(1,18-1,51)	5.82e-06	+-+++	45.7
rs148996348 (Top Variant from the 99% Credible Set from the EHMT2 locus)	rs9273401 (MHC T2D lead variant from Cook JP and Morris AP. EJHG (2016)) and rs3130931 (POU5F1 T2D lead variant from DIAGRAM Consortium et al. Nature (2014))	-	A	AT	0.0196	1.28428	(1,13-1,47)	0.0002077	+-+++	69
rs148996348 (Top Variant from the 99% Credible Set from the EHMT2 locus)	rs2647044 (MHC T1D lead variant from Hakonarson H. et al. Nature (2007))	0.000942167	A	AT	0.02	1.43218	(1,27-1,61)	4.278e-09	+-+++	52.8
rs148996348 (Top Variant from the 99% Credible Set from the EHMT2 locus)	rs9268645 (MHC T1D lead variant from Barrett JC, et al. Nat Genet. (2009))	0.0541777	A	AT	0.02	1.39878	(1,24-1,58)	7.535e-08	+-+++	48.9
rs148996348 (Top Variant from the 99% Credible Set from the EHMT2 locus)	rs9272346 (MHC T1D lead variant from WTCCC Nature (2007))	0.0222408	A	AT	0.02	1.40593	(1,25-1,59)	3.844e-08	+-?+++	51.5
rs3130931 (POU5F1 T2D lead variant from 70KforT2D)	-	-	T	C	0.2964	0.930345	(0,90-0,97)	0.0001249	?+----	0
rs3130931 (POU5F1 T2D lead variant from DIAGRAM Consortium et al. (2014))	-	-	A	G	0.2436	0.939601	(0,90-0,98)	0.002062	?+----	0
rs9268835 (MHC T2D lead variant from 70KforT2D)	-	-	A	G	0.2914	1.1361	(1,09-1,18)	1.368e-11	?+++++	0
rs9273401 (MHC T2D lead variant from Cook JP and Morris AP. EJHG (2016))	-	-	A	G	0.1042	0.846115	(0,80-0,89)	1.619e-09	?-----	0
rs2647044 (MHC T1D lead variant from Hakonarson H. et al. Nature (2007))	-	-	A	G	0.1188	1.03956	(0,97-1,11)	0.2497	?---++	30.1
rs9268645 (MHC T1D lead variant from Barrett JC, et al. Nat Genet. (2009))	-	-	C	G	0.3889	0.933887	(0,90-0,97)	0.000147	?++---	28.2
rs9272346 (MHC T1D lead variant from WTCCC Nature (2007))	-	-	A	G	0.4116	1.06173	(1,03-1,10)	0.0002222	++--++	3.4
rs3130931 (POU5F1 T2D lead variant from 70KforT2D)	rs115884658 (EHMT2 low-frequency lead variant from 70KforT2D)	0.0184984	T	C	0.2964	0.936693	(0,90-0,97)	0.0005393	+----	0
rs3130931 (POU5F1 T2D lead variant from DIAGRAM Consortium et al. (2014))	rs115884658 (EHMT2 low-frequency lead variant from 70KforT2D)	0.0174915	A	G	0.2436	0.945823	(0,91-0,98)	0.00607	+----	0
rs9268835 (MHC T2D lead variant from 70KforT2D)	rs115884658 (EHMT2 low-frequency lead variant from 70KforT2D)	0.0588773	A	G	0.2915	1.12412	(1,08-1,17)	1.038e-09	+++++	0
rs9273401 (MHC T2D lead variant from Cook JP and Morris AP. EJHG (2016))	rs115884658 (EHMT2 low-frequency lead variant from 70KforT2D)	0.105704	A	G	0.1043	0.868055	(0,82-0,92)	1.724e-06	-----	0
rs2647044 (MHC T1D lead variant from Hakonarson H. et al. Nature (2007))	rs115884658 (EHMT2 low-frequency lead variant from 70KforT2D)	3.21641e-05	A	G	0.1188	1.03707	(0,97-1,11)	0.282	---++	16.2
rs9268645 (MHC T1D lead variant from Barrett JC, et al. Nat Genet. (2009))	rs115884658 (EHMT2 low-frequency lead variant from 70KforT2D)	0.0503062	C	G	0.3891	0.943178	(0,91-0,98)	0.001335	+++--	22.5
rs9272346 (MHC T1D lead variant from WTCCC Nature (2007))	rs115884658 (EHMT2 low-frequency lead variant from 70KforT2D)	0.0258674	A	G	0.4163	1.05264	(1,02-1,09)	0.00361	+--++	13.7
