# Supplementary material for: Re-analysis of public genetic data reveals a rare X-chromosomal variant associated with type 2 diabetes
Source: Nat Commun. 2018 Jan 22;9:321. doi: 10.1038/s41467-017-02380-9 (PMC5778074; doi:10.1038/s41467-017-02380-9)
Supplement: Supplementary file 17 — Supplementary Data 14 [file 41467_2017_2380_MOESM17_ESM.xlsx]

## Sheet: Suppl Data14
Supplementary Data 14. Conditional Analysis for the rs5943526 variant reported to lead the DUSP9 locus and rs61503151, novel lead variant for the same region found in the 70KforT2D meta-analysis .
						All individuals			Males			Females
Test Variant	Conditioning Variant	R2	Effect Allele	Reference Allele	MAF	OR	95% CI	P-value	OR	95% CI	P-value	OR	95% CI	P-value
rs5945326 (DUSP9 Voight,B. et al. (2010))	-	-	A	G	0.2308	1.14694	(1,00-1,32)	0.04967	1.13633	(0,96-1,34)	0.1367	1.16778	(0,92-1,48)	0.1959
rs5945326 (DUSP9 Voight,B. et al. (2010))	rs61503151 (DUSP9 lead variant from 70KforT2D)	0.618717	A	G	0.2308	1.0076	(0,83-1,22)	0.9393	1.0011	(0,78-1,29)	0.993	1.01765	(0,75-1,39)	0.9117
rs61503151 (DUSP9 lead variant from 70KforT2D)	-	-	G	GCCA	0.1715	1.25132	(1,11-1,41)	0.0003501	1.2639	(1,09-1,47)	0.002285	1.22667	(0,99-1,52)	0.06013
rs61503151 (DUSP9 lead variant from 70KforT2D)	rs5945326 (DUSP9 Voight,B. et al. (2010))	0.618717	G	GCCA	0.1715	1.3255	(1,10-1,60)	0.002982	1.323	(1,04-1,69)	0.02388	1.3291	(1,00-1,77)	0.05402
